# Supplementary material for: NSD2 is a requisite subunit of the AR/FOXA1 neo-enhanceosome in promoting prostate tumorigenesis
Source: Nat Genet. 2024 Sep 9;56(10):2132–43. doi: 10.1038/s41588-024-01893-6 (PMC11525188; doi:10.1038/s41588-024-01893-6)
Supplement: Supplementary file 4 — Supplementary Table 1: List of known motifs enriched in the NSD2-dependent AR elements along with their HOMER statistics. Supplementary Table 2: List of known motifs enriched in the NSD2-independent AR elements along with their HOMER statistics. Supplementary Table 3: Antiproliferative half-maximal inhibitory concentration (IC50) of LLC0150 across human-derived normal and cancer cell lines. Supplementary Table 4: NSD2 signature genes and GREAT genes associated with NSD2-dependent and NSD2-independent AR binding sites. Supplementary Table 5: Primers, siRNA and sgRNA sequences used in this study. [file 41588_2024_1893_MOESM4_ESM.xlsx]

## Sheet: Supplementary Table 1
Supplementary Table 1: List of known motifs enriched in the NSD2-dependent AR elements along with their HOMER statistics.
Motif Name	Consensus	P-value	Log P-value	q-value (Benjamini)	# of Target Sequences with Motif(of 1000)	% of Target Sequences with Motif	# of Background Sequences with Motif(of 49028)	% of Background Sequences with Motif
FOXA1:AR(Forkhead,NR)/LNCAP-AR-ChIP-Seq(GSE27824)/Homer	AGTAAACAAAAAAGAACAND	1e-233	-538.1	0	391	0.391	2441.6	0.0498
Foxa2(Forkhead)/Liver-Foxa2-ChIP-Seq(GSE25694)/Homer	CYTGTTTACWYW	1e-78	-181.7	0	635	0.635	16729	0.3416
FOXA1(Forkhead)/MCF7-FOXA1-ChIP-Seq(GSE26831)/Homer	WAAGTAAACA	1e-69	-160.1	0	751	0.751	23324.4	0.4762
FOXA1(Forkhead)/LNCAP-FOXA1-ChIP-Seq(GSE27824)/Homer	WAAGTAAACA	1e-66	-152.6	0	800	0.8	26373	0.5385
FOXM1(Forkhead)/MCF7-FOXM1-ChIP-Seq(GSE72977)/Homer	TRTTTACTTW	1e-65	-151.9	0	741	0.741	23164.6	0.473
Fox:Ebox(Forkhead,bHLH)/Panc1-Foxa2-ChIP-Seq(GSE47459)/Homer	NNNVCTGWGYAAACASN	1e-64	-149.5	0	629	0.629	17737.6	0.3622
ARE(NR)/LNCAP-AR-ChIP-Seq(GSE27824)/Homer	RGRACASNSTGTYCYB	1e-64	-148.9	0	236	0.236	3261.1	0.0666
Foxa3(Forkhead)/Liver-Foxa3-ChIP-Seq(GSE77670)/Homer	BSNTGTTTACWYWGN	1e-64	-148.2	0	382	0.382	7772.2	0.1587
GRE(NR),IR3/RAW264.7-GRE-ChIP-Seq(Unpublished)/Homer	VAGRACAKWCTGTYC	1e-54	-125	0	225	0.225	3420.7	0.0698
PGR(NR)/EndoStromal-PGR-ChIP-Seq(GSE69539)/Homer	AAGAACATWHTGTTC	1e-41	-96.02	0	236	0.236	4436.7	0.0906
PR(NR)/T47D-PR-ChIP-Seq(GSE31130)/Homer	VAGRACAKNCTGTBC	1e-38	-89.17	0	810	0.81	30283.2	0.6183
FOXK1(Forkhead)/HEK293-FOXK1-ChIP-Seq(GSE51673)/Homer	NVWTGTTTAC	1e-38	-88.71	0	657	0.657	22101.9	0.4513
FOXP1(Forkhead)/H9-FOXP1-ChIP-Seq(GSE31006)/Homer	NYYTGTTTACHN	1e-37	-86.95	0	374	0.374	9651.1	0.197
Foxf1(Forkhead)/Lung-Foxf1-ChIP-Seq(GSE77951)/Homer	WWATRTAAACAN	1e-33	-77.61	0	645	0.645	22178.1	0.4528
Foxo3(Forkhead)/U2OS-Foxo3-ChIP-Seq(E-MTAB-2701)/Homer	DGTAAACA	1e-32	-75.6	0	527	0.527	16703	0.341
GRE(NR),IR3/A549-GR-ChIP-Seq(GSE32465)/Homer	NRGVACABNVTGTYCY	1e-32	-75.56	0	124	0.124	1705.9	0.0348
FOXK2(Forkhead)/U2OS-FOXK2-ChIP-Seq(E-MTAB-2204)/Homer	SCHTGTTTACAT	1e-29	-68.48	0	438	0.438	13194.1	0.2694
FoxL2(Forkhead)/Ovary-FoxL2-ChIP-Seq(GSE60858)/Homer	WWTRTAAACAVG	1e-28	-66.56	0	596	0.596	20499.1	0.4185
FoxD3(forkhead)/ZebrafishEmbryo-Foxd3.biotin-ChIP-seq(GSE106676)/Homer	TGTTTAYTTAGC	1e-24	-55.85	0	562	0.562	19617.7	0.4005
Foxo1(Forkhead)/RAW-Foxo1-ChIP-Seq(Fan_et_al.)/Homer	CTGTTTAC	1e-23	-54.21	0	754	0.754	29488.1	0.6021
NF1-halfsite(CTF)/LNCaP-NF1-ChIP-Seq(Unpublished)/Homer	YTGCCAAG	1e-18	-41.46	0	603	0.603	22742.8	0.4643
AR-halfsite(NR)/LNCaP-AR-ChIP-Seq(GSE27824)/Homer	CCAGGAACAG	1e-15	-34.95	0	895	0.895	39214.1	0.8006
NF1:FOXA1(CTF,Forkhead)/LNCAP-FOXA1-ChIP-Seq(GSE27824)/Homer	WNTGTTTRYTTTGGCA	1e-12	-29.79	0	68	0.068	1192.2	0.0243
HOXB13(Homeobox)/ProstateTumor-HOXB13-ChIP-Seq(GSE56288)/Homer	TTTTATKRGG	1e-12	-28.15	0	590	0.59	23379.2	0.4773
ZNF341(Zf)/EBV-ZNF341-ChIP-Seq(GSE113194)/Homer	GGAACAGCCG	1e-09	-21.61	0	237	0.237	7899.6	0.1613
Unknown(Homeobox)/Limb-p300-ChIP-Seq/Homer	SSCMATWAAA	1e-08	-19.8	0	409	0.409	15697.9	0.3205
ETV1(ETS)/GIST48-ETV1-ChIP-Seq(GSE22441)/Homer	AACCGGAAGT	1e-08	-18.79	0	435	0.435	17029.5	0.3477
Elf4(ETS)/BMDM-Elf4-ChIP-Seq(GSE88699)/Homer	ACTTCCKGKT	1e-07	-17.72	0	351	0.351	13288.6	0.2713
CDX4(Homeobox)/ZebrafishEmbryos-Cdx4.Myc-ChIP-Seq(GSE48254)/Homer	NGYCATAAAWCH	1e-07	-16.66	0	521	0.521	21403.1	0.437
EHF(ETS)/LoVo-EHF-ChIP-Seq(GSE49402)/Homer	AVCAGGAAGT	1e-06	-15.94	0	472	0.472	19151.6	0.391
SPDEF(ETS)/VCaP-SPDEF-ChIP-Seq(SRA014231)/Homer	ASWTCCTGBT	1e-05	-13.06	0	355	0.355	14076.6	0.2874
ETV4(ETS)/HepG2-ETV4-ChIP-Seq(ENCODE)/Homer	ACCGGAAGTG	1e-05	-13.06	0	317	0.317	12336	0.2519
NF1(CTF)/LNCAP-NF1-ChIP-Seq(Unpublished)/Homer	CYTGGCABNSTGCCAR	1e-05	-13.02	0	152	0.152	5123.1	0.1046
GRHL2(CP2)/HBE-GRHL2-ChIP-Seq(GSE46194)/Homer	AAACYKGTTWDACMRGTTTB	1e-05	-12.15	0.0001	194	0.194	6990.2	0.1427
Cdx2(Homeobox)/mES-Cdx2-ChIP-Seq(GSE14586)/Homer	GYMATAAAAH	0.0001	-11.18	0.0002	445	0.445	18593	0.3796
ERG(ETS)/VCaP-ERG-ChIP-Seq(GSE14097)/Homer	ACAGGAAGTG	0.0001	-10.95	0.0002	499	0.499	21227.8	0.4334
ELF1(ETS)/Jurkat-ELF1-ChIP-Seq(SRA014231)/Homer	AVCCGGAAGT	0.0001	-9.292	0.0011	133	0.133	4702.7	0.096
Hoxd10(Homeobox)/ChickenMSG-Hoxd10.Flag-ChIP-Seq(GSE86088)/Homer	GGCMATGAAA	0.0001	-9.254	0.0011	531	0.531	23096.8	0.4716
ETS1(ETS)/Jurkat-ETS1-ChIP-Seq(GSE17954)/Homer	ACAGGAAGTG	0.001	-9.147	0.0012	333	0.333	13670.5	0.2791
ELF5(ETS)/T47D-ELF5-ChIP-Seq(GSE30407)/Homer	ACVAGGAAGT	0.001	-8.675	0.0019	281	0.281	11349.6	0.2317
AMYB(HTH)/Testes-AMYB-ChIP-Seq(GSE44588)/Homer	TGGCAGTTGG	0.001	-8.531	0.0021	504	0.504	21924.6	0.4476
Hoxd13(Homeobox)/ChickenMSG-Hoxd13.Flag-ChIP-Seq(GSE86088)/Homer	NCYAATAAAA	0.001	-8.489	0.0022	710	0.71	32185.5	0.6571
GABPA(ETS)/Jurkat-GABPa-ChIP-Seq(GSE17954)/Homer	RACCGGAAGT	0.001	-8.267	0.0026	273	0.273	11051.9	0.2256
BMYB(HTH)/Hela-BMYB-ChIP-Seq(GSE27030)/Homer	NHAACBGYYV	0.001	-7.926	0.0036	507	0.507	22195.6	0.4532
STAT4(Stat)/CD4-Stat4-ChIP-Seq(GSE22104)/Homer	NYTTCCWGGAAR	0.001	-7.655	0.0046	391	0.391	16676	0.3405
GATA(Zf),IR4/iTreg-Gata3-ChIP-Seq(GSE20898)/Homer	NAGATWNBNATCTNN	0.001	-7.602	0.0048	53	0.053	1596.1	0.0326
ETS(ETS)/Promoter/Homer	AACCGGAAGT	0.001	-7.366	0.0059	91	0.091	3145.5	0.0642
Tlx?(NR)/NPC-H3K4me1-ChIP-Seq(GSE16256)/Homer	CTGGCAGSCTGCCA	0.001	-7.336	0.006	143	0.143	5367.6	0.1096
ELF3(ETS)/PDAC-ELF3-ChIP-Seq(GSE64557)/Homer	ANCAGGAAGT	0.001	-7.154	0.007	284	0.284	11757.9	0.2401
Gata1(Zf)/K562-GATA1-ChIP-Seq(GSE18829)/Homer	SAGATAAGRV	0.01	-6.67	0.0112	267	0.267	11063.6	0.2259
Zic3(Zf)/mES-Zic3-ChIP-Seq(GSE37889)/Homer	GGCCYCCTGCTGDGH	0.01	-6.404	0.0143	140	0.14	5365.1	0.1095
Elk4(ETS)/Hela-Elk4-ChIP-Seq(GSE31477)/Homer	NRYTTCCGGY	0.01	-6.348	0.0148	128	0.128	4847.5	0.099
Etv2(ETS)/ES-ER71-ChIP-Seq(GSE59402)/Homer	NNAYTTCCTGHN	0.01	-6.34	0.0148	311	0.311	13177.1	0.269
Zic2(Zf)/ESC-Zic2-ChIP-Seq(SRP197560)/Homer	CHCAGCRGGRGG	0.01	-6.036	0.0195	111	0.111	4150.1	0.0847
Elk1(ETS)/Hela-Elk1-ChIP-Seq(GSE31477)/Homer	HACTTCCGGY	0.01	-5.954	0.0208	127	0.127	4859.1	0.0992
Gata2(Zf)/K562-GATA2-ChIP-Seq(GSE18829)/Homer	BBCTTATCTS	0.01	-5.721	0.0258	296	0.296	12608.4	0.2574
Gata6(Zf)/HUG1N-GATA6-ChIP-Seq(GSE51936)/Homer	YCTTATCTBN	0.01	-5.501	0.0315	410	0.41	18069	0.3689
Sox10(HMG)/SciaticNerve-Sox3-ChIP-Seq(GSE35132)/Homer	CCWTTGTYYB	0.01	-5.459	0.0323	585	0.585	26603.8	0.5432
ZFX(Zf)/mES-Zfx-ChIP-Seq(GSE11431)/Homer	AGGCCTRG	0.01	-5.25	0.0391	324	0.324	14035	0.2866
Sox21(HMG)/ESC-SOX21-ChIP-Seq(GSE110505)/Homer	BCCWTTGTBYKV	0.01	-5.162	0.042	641	0.641	29463	0.6016
GATA3(Zf),DR8/iTreg-Gata3-ChIP-Seq(GSE20898)/Homer	AGATSTNDNNDSAGATAASN	0.01	-4.973	0.05	43	0.043	1408.4	0.0288
Hoxa11(Homeobox)/ChickenMSG-Hoxa11.Flag-ChIP-Seq(GSE86088)/Homer	TTTTATGGCM	0.01	-4.954	0.0501	824	0.824	38817.2	0.7925
NF-E2(bZIP)/K562-NFE2-ChIP-Seq(GSE31477)/Homer	GATGACTCAGCA	0.01	-4.72	0.0622	24	0.024	686.8	0.014
Hand2(bHLH)/Mesoderm-Hand2-ChIP-Seq(GSE61475)/Homer	TGACANARRCCAGRC	0.01	-4.678	0.0639	171	0.171	7046.9	0.1439
ZNF189(Zf)/HEK293-ZNF189.GFP-ChIP-Seq(GSE58341)/Homer	TGGAACAGMA	0.01	-4.622	0.0666	279	0.279	12066.1	0.2464
Jun-AP1(bZIP)/K562-cJun-ChIP-Seq(GSE31477)/Homer	GATGASTCATCN	0.1	-4.513	0.0731	85	0.085	3229.2	0.0659
Stat3(Stat)/mES-Stat3-ChIP-Seq(GSE11431)/Homer	CTTCCGGGAA	0.1	-4.473	0.0749	165	0.165	6813.4	0.1391
Tcf3(HMG)/mES-Tcf3-ChIP-Seq(GSE11724)/Homer	ASWTCAAAGG	0.1	-4.46	0.0749	121	0.121	4827.8	0.0986
ETS:E-box(ETS,bHLH)/HPC7-Scl-ChIP-Seq(GSE22178)/Homer	AGGAARCAGCTG	0.1	-4.351	0.0823	38	0.038	1261.1	0.0257
Oct4:Sox17(POU,Homeobox,HMG)/F9-Sox17-ChIP-Seq(GSE44553)/Homer	CCATTGTATGCAAAT	0.1	-4.343	0.0823	90	0.09	3472.8	0.0709
NeuroD1(bHLH)/Islet-NeuroD1-ChIP-Seq(GSE30298)/Homer	GCCATCTGTT	0.1	-4.298	0.0842	261	0.261	11301.1	0.2307
EBF1(EBF)/Near-E2A-ChIP-Seq(GSE21512)/Homer	GTCCCCWGGGGA	0.1	-4.243	0.0877	244	0.244	10518.3	0.2148
NFE2L2(bZIP)/HepG2-NFE2L2-ChIP-Seq(Encode)/Homer	AWWWTGCTGAGTCAT	0.1	-4.18	0.0922	27	0.027	837.1	0.0171
MYB(HTH)/ERMYB-Myb-ChIPSeq(GSE22095)/Homer	GGCVGTTR	0.1	-4.101	0.0984	526	0.526	24088.2	0.4918
HIC1(Zf)/Treg-ZBTB29-ChIP-Seq(GSE99889)/Homer	TGCCAGCB	0.1	-4.07	0.1001	565	0.565	26013.5	0.5311
Bach1(bZIP)/K562-Bach1-ChIP-Seq(GSE31477)/Homer	AWWNTGCTGAGTCAT	0.1	-4.016	0.1043	25	0.025	771.1	0.0157
Sox9(HMG)/Limb-SOX9-ChIP-Seq(GSE73225)/Homer	AGGVNCCTTTGT	0.1	-3.963	0.1086	328	0.328	14561.3	0.2973
SCL(bHLH)/HPC7-Scl-ChIP-Seq(GSE13511)/Homer	AVCAGCTG	0.1	-3.958	0.1086	856	0.856	40717.3	0.8313
NeuroG2(bHLH)/Fibroblast-NeuroG2-ChIP-Seq(GSE75910)/Homer	ACCATCTGTT	0.1	-3.929	0.1095	473	0.473	21555.9	0.4401
LEF1(HMG)/H1-LEF1-ChIP-Seq(GSE64758)/Homer	CCTTTGATST	0.1	-3.908	0.1105	307	0.307	13578.7	0.2772
Gata4(Zf)/Heart-Gata4-ChIP-Seq(GSE35151)/Homer	NBWGATAAGR	0.1	-3.87	0.1133	426	0.426	19294.4	0.3939
Hoxc9(Homeobox)/Ainv15-Hoxc9-ChIP-Seq(GSE21812)/Homer	GGCCATAAATCA	0.1	-3.824	0.1172	273	0.273	11991.5	0.2448
Olig2(bHLH)/Neuron-Olig2-ChIP-Seq(GSE30882)/Homer	RCCATMTGTT	0.1	-3.782	0.1208	595	0.595	27585.3	0.5632
HIF2a(bHLH)/785_O-HIF2a-ChIP-Seq(GSE34871)/Homer	GCACGTACCC	0.1	-3.708	0.1285	100	0.1	4018.3	0.082
Smad4(MAD)/ESC-SMAD4-ChIP-Seq(GSE29422)/Homer	VBSYGTCTGG	0.1	-3.638	0.1361	408	0.408	18498.3	0.3777
Fosl2(bZIP)/3T3L1-Fosl2-ChIP-Seq(GSE56872)/Homer	NATGASTCABNN	0.1	-3.586	0.1418	111	0.111	4535.8	0.0926
ERE(NR),IR3/MCF7-ERa-ChIP-Seq(Unpublished)/Homer	VAGGTCACNSTGACC	0.1	-3.584	0.1418	87	0.087	3459.7	0.0706
Unknown-ESC-element(?)/mES-Nanog-ChIP-Seq(GSE11724)/Homer	CACAGCAGGGGG	0.1	-3.496	0.1516	157	0.157	6655.2	0.1359
Stat3+il21(Stat)/CD4-Stat3-ChIP-Seq(GSE19198)/Homer	SVYTTCCNGGAARB	0.1	-3.483	0.1519	239	0.239	10482.7	0.214
Hoxa13(Homeobox)/ChickenMSG-Hoxa13.Flag-ChIP-Seq(GSE86088)/Homer	CYHATAAAAN	0.1	-3.467	0.1525	845	0.845	40272.8	0.8223
ZKSCAN1(Zf)/HepG2-ZKSCAN1-ChIP-Seq(Encode)/Homer	GCACAYAGTAGGKCY	0.1	-3.465	0.1525	19	0.019	577.5	0.0118
Ets1-distal(ETS)/CD4+-PolII-ChIP-Seq(Barski_et_al.)/Homer	MACAGGAAGT	0.1	-3.417	0.1569	104	0.104	4251.9	0.0868
Hoxd11(Homeobox)/ChickenMSG-Hoxd11.Flag-ChIP-Seq(GSE86088)/Homer	VGCCATAAAA	0.1	-3.326	0.17	811	0.811	38567.7	0.7874
Phox2a(Homeobox)/Neuron-Phox2a-ChIP-Seq(GSE31456)/Homer	YTAATYNRATTA	0.1	-3.308	0.1712	259	0.259	11476.6	0.2343
Zfp57(Zf)/H1-ZFP57.HA-ChIP-Seq(GSE115387)/Homer	NANTGCSGCA	0.1	-3.293	0.172	50	0.05	1878.2	0.0383
TCF4(bHLH)/SHSY5Y-TCF4-ChIP-Seq(GSE96915)/Homer	SMCATCTGKH	0.1	-3.275	0.1734	464	0.464	21335.7	0.4356
Bach2(bZIP)/OCILy7-Bach2-ChIP-Seq(GSE44420)/Homer	TGCTGAGTCA	0.1	-3.155	0.1934	65	0.065	2553.7	0.0521
MafA(bZIP)/Islet-MafA-ChIP-Seq(GSE30298)/Homer	TGCTGACTCA	0.1	-3.132	0.1959	231	0.231	10206	0.2084
Sox2(HMG)/mES-Sox2-ChIP-Seq(GSE11431)/Homer	BCCATTGTTC	0.1	-3.058	0.2089	358	0.358	16283.4	0.3325
MafB(bZIP)/BMM-Mafb-ChIP-Seq(GSE75722)/Homer	WNTGCTGASTCAGCANWTTY	0.1	-2.971	0.2254	159	0.159	6875.5	0.1404
Arnt:Ahr(bHLH)/MCF7-Arnt-ChIP-Seq(Lo_et_al.)/Homer	TBGCACGCAA	0.1	-2.97	0.2254	167	0.167	7248.9	0.148
Myf5(bHLH)/GM-Myf5-ChIP-Seq(GSE24852)/Homer	BAACAGCTGT	0.1	-2.902	0.2369	200	0.2	8812.1	0.1799
RXR(NR),DR1/3T3L1-RXR-ChIP-Seq(GSE13511)/Homer	TAGGGCAAAGGTCA	0.1	-2.887	0.2381	317	0.317	14374.6	0.2935
ZNF711(Zf)/SHSY5Y-ZNF711-ChIP-Seq(GSE20673)/Homer	AGGCCTAG	0.1	-2.825	0.2509	433	0.433	19993.7	0.4082
Fra1(bZIP)/BT549-Fra1-ChIP-Seq(GSE46166)/Homer	NNATGASTCATH	0.1	-2.776	0.2609	208	0.208	9226.8	0.1884
Sox3(HMG)/NPC-Sox3-ChIP-Seq(GSE33059)/Homer	CCWTTGTY	0.1	-2.748	0.2658	612	0.612	28792.8	0.5879
VDR(NR),DR3/GM10855-VDR+vitD-ChIP-Seq(GSE22484)/Homer	ARAGGTCANWGAGTTCANNN	0.1	-2.731	0.2679	69	0.069	2802.6	0.0572
Tcf21(bHLH)/ArterySmoothMuscle-Tcf21-ChIP-Seq(GSE61369)/Homer	NAACAGCTGG	0.1	-2.711	0.2707	265	0.265	11951	0.244
HIF-1a(bHLH)/MCF7-HIF1a-ChIP-Seq(GSE28352)/Homer	TACGTGCV	0.1	-2.703	0.2707	70	0.07	2852.3	0.0582
Zic(Zf)/Cerebellum-ZIC1.2-ChIP-Seq(GSE60731)/Homer	CCTGCTGAGH	0.1	-2.691	0.2713	224	0.224	10009.7	0.2044
GATA3(Zf),DR4/iTreg-Gata3-ChIP-Seq(GSE20898)/Homer	AGATGKDGAGATAAG	0.1	-2.658	0.2778	55	0.055	2189.1	0.0447
Fra2(bZIP)/Striatum-Fra2-ChIP-Seq(GSE43429)/Homer	GGATGACTCATC	0.1	-2.658	0.2778	168	0.168	7380.2	0.1507
STAT6(Stat)/Macrophage-Stat6-ChIP-Seq(GSE38377)/Homer	TTCCKNAGAA	0.1	-2.65	0.2778	224	0.224	10022.2	0.2046
RORa(NR)/Liver-Rora-ChIP-Seq(GSE101115)/Homer	AAWCTAGGTCARDNN	0.1	-2.649	0.2778	65	0.065	2637.5	0.0539
SF1(NR)/H295R-Nr5a1-ChIP-Seq(GSE44220)/Homer	CAAGGHCANV	0.1	-2.626	0.2778	154	0.154	6734.9	0.1375
Pknox1(Homeobox)/ES-Prep1-ChIP-Seq(GSE63282)/Homer	SCTGTCAVTCAV	0.1	-2.575	0.289	78	0.078	3238.8	0.0661
BATF(bZIP)/Th17-BATF-ChIP-Seq(GSE39756)/Homer	DATGASTCAT	0.1	-2.554	0.2926	239	0.239	10766.4	0.2198
Atf3(bZIP)/GBM-ATF3-ChIP-Seq(GSE33912)/Homer	DATGASTCATHN	0.1	-2.5	0.306	242	0.242	10928	0.2231
Nr5a2(NR)/Pancreas-LRH1-ChIP-Seq(GSE34295)/Homer	BTCAAGGTCA	0.1	-2.478	0.3102	218	0.218	9794.6	0.2
PSE(SNAPc)/K562-mStart-Seq/Homer	WAVTCACCMTAASYDAAAAG	0.1	-2.478	0.3102	272	0.272	12366.5	0.2525
PRDM15(Zf)/ESC-Prdm15-ChIP-Seq(GSE73694)/Homer	YCCDNTCCAGGTTTT	0.1	-2.456	0.312	352	0.352	16217.8	0.3311
CArG(MADS)/PUER-Srf-ChIP-Seq(Sullivan_et_al.)/Homer	CCATATATGGNM	0.1	-2.409	0.3243	136	0.136	5953.1	0.1215
Fos(bZIP)/TSC-Fos-ChIP-Seq(GSE110950)/Homer	NDATGASTCAYN	0.1	-2.378	0.3319	220	0.22	9923.4	0.2026
Pbx3(Homeobox)/GM12878-PBX3-ChIP-Seq(GSE32465)/Homer	SCTGTCAMTCAN	0.1	-2.335	0.3436	80	0.08	3379.1	0.069
EWS:ERG-fusion(ETS)/CADO_ES1-EWS:ERG-ChIP-Seq(SRA014231)/Homer	ATTTCCTGTN	0.1	-2.329	0.3436	285	0.285	13044.9	0.2663
CTCF-SatelliteElement(Zf?)/CD4+-CTCF-ChIP-Seq(Barski_et_al.)/Homer	TGCAGTTCCMVNWRTGGCCA	0.1	-2.314	0.3451	6	0.006	154.7	0.0032
p63(p53)/Keratinocyte-p63-ChIP-Seq(GSE17611)/Homer	NNDRCATGYCYNRRCATGYH	1	-2.294	0.3495	120	0.12	5238.7	0.107
CRE(bZIP)/Promoter/Homer	CSGTGACGTCAC	1	-2.284	0.3501	50	0.05	2028.3	0.0414
Atoh1(bHLH)/Cerebellum-Atoh1-ChIP-Seq(GSE22111)/Homer	VNRVCAGCTGGY	1	-2.237	0.3641	308	0.308	14185.6	0.2896
JunB(bZIP)/DendriticCells-Junb-ChIP-Seq(GSE36099)/Homer	RATGASTCAT	1	-2.235	0.3641	195	0.195	8786	0.1794
Ap4(bHLH)/AML-Tfap4-ChIP-Seq(GSE45738)/Homer	NAHCAGCTGD	1	-2.211	0.368	318	0.318	14677.4	0.2997
PU.1(ETS)/ThioMac-PU.1-ChIP-Seq(GSE21512)/Homer	AGAGGAAGTG	1	-2.175	0.3785	165	0.165	7385.2	0.1508
NFIL3(bZIP)/HepG2-NFIL3-ChIP-Seq(Encode)/Homer	VTTACGTAAYNNNNN	1	-2.143	0.3882	315	0.315	14561.6	0.2973
ZNF7(Zf)/HepG2-ZNF7.Flag-ChIP-Seq(Encode)/Homer	CTGCCWVCTTTTRTA	1	-2.141	0.3882	246	0.246	11249.6	0.2297
NFkB-p65-Rel(RHD)/ThioMac-LPS-Expression(GSE23622)/Homer	GGAAATTCCC	1	-2.134	0.3882	22	0.022	816.6	0.0167
GATA(Zf),IR3/iTreg-Gata3-ChIP-Seq(GSE20898)/Homer	NNNNNBAGATAWYATCTVHN	1	-2.125	0.3882	98	0.098	4259.3	0.087
GATA:SCL(Zf,bHLH)/Ter119-SCL-ChIP-Seq(GSE18720)/Homer	CRGCTGBNGNSNNSAGATAA	1	-2.084	0.3996	46	0.046	1883.5	0.0385
EBF2(EBF)/BrownAdipose-EBF2-ChIP-Seq(GSE97114)/Homer	NABTCCCWDGGGAVH	1	-2.072	0.4014	251	0.251	11515.4	0.2351
PPARa(NR),DR1/Liver-Ppara-ChIP-Seq(GSE47954)/Homer	VNAGGKCAAAGGTCA	1	-2.049	0.4081	327	0.327	15180.8	0.3099
Egr2(Zf)/Thymocytes-Egr2-ChIP-Seq(GSE34254)/Homer	NGCGTGGGCGGR	1	-2.04	0.4088	25	0.025	957.9	0.0196
MyoG(bHLH)/C2C12-MyoG-ChIP-Seq(GSE36024)/Homer	AACAGCTG	1	-2.031	0.4094	272	0.272	12539.5	0.256
AP-1(bZIP)/ThioMac-PU.1-ChIP-Seq(GSE21512)/Homer	VTGACTCATC	1	-2.021	0.4105	260	0.26	11968	0.2444
ZNF382(Zf)/HEK293-ZNF382.GFP-ChIP-Seq(GSE58341)/Homer	GNCTGTASTRNTGBCTCHTT	1	-2.02	0.4105	13	0.013	447.6	0.0091
PRDM14(Zf)/H1-PRDM14-ChIP-Seq(GSE22767)/Homer	RGGTCTCTAACY	1	-2.019	0.4105	109	0.109	4800.6	0.098
ZNF467(Zf)/HEK293-ZNF467.GFP-ChIP-Seq(GSE58341)/Homer	TGGGGAAGGGCM	1	-2.019	0.4105	189	0.189	8576.7	0.1751
PU.1:IRF8(ETS:IRF)/pDC-Irf8-ChIP-Seq(GSE66899)/Homer	GGAAGTGAAAST	1	-1.991	0.4114	81	0.081	3504.8	0.0716
TATA-Box(TBP)/Promoter/Homer	CCTTTTAWAGSC	1	-1.989	0.4114	506	0.506	23911.7	0.4882
EWS:FLI1-fusion(ETS)/SK_N_MC-EWS:FLI1-ChIP-Seq(SRA014231)/Homer	VACAGGAAAT	1	-1.973	0.4133	175	0.175	7927.5	0.1619
Fli1(ETS)/CD8-FLI-ChIP-Seq(GSE20898)/Homer	NRYTTCCGGH	1	-1.972	0.4133	292	0.292	13526.3	0.2762
Sox15(HMG)/CPA-Sox15-ChIP-Seq(GSE62909)/Homer	RAACAATGGN	1	-1.933	0.4245	444	0.444	20910.1	0.4269
HNF4a(NR),DR1/HepG2-HNF4a-ChIP-Seq(GSE25021)/Homer	CARRGKBCAAAGTYCA	1	-1.923	0.4261	152	0.152	6854	0.1399
Tbox:Smad(T-box,MAD)/ESCd5-Smad2_3-ChIP-Seq(GSE29422)/Homer	AGGTGHCAGACA	1	-1.875	0.4438	66	0.066	2838.2	0.0579
DLX5(Homeobox)/BasalGanglia-Dlx5-ChIP-seq(GSE124936)/Homer	SSTAATTA	1	-1.875	0.4438	385	0.385	18068.6	0.3689
Nrf2(bZIP)/Lymphoblast-Nrf2-ChIP-Seq(GSE37589)/Homer	HTGCTGAGTCAT	1	-1.856	0.4464	17	0.017	633	0.0129
Sox6(HMG)/Myotubes-Sox6-ChIP-Seq(GSE32627)/Homer	CCATTGTTNY	1	-1.841	0.4504	587	0.587	27959.7	0.5709
Sox7(HMG)/ESC-Sox7-ChIP-Seq(GSE133899)/Homer	VVRRAACAATGG	1	-1.84	0.4504	116	0.116	5181.1	0.1058
HNF1b(Homeobox)/PDAC-HNF1B-ChIP-Seq(GSE64557)/Homer	GTTAATNATTAA	1	-1.835	0.4504	99	0.099	4384.1	0.0895
RBPJ:Ebox(?,bHLH)/Panc1-Rbpj1-ChIP-Seq(GSE47459)/Homer	GGGRAARRGRMCAGMTG	1	-1.832	0.4504	98	0.098	4338.2	0.0886
RUNX(Runt)/HPC7-Runx1-ChIP-Seq(GSE22178)/Homer	SAAACCACAG	1	-1.809	0.4533	248	0.248	11480.2	0.2344
TR4(NR),DR1/Hela-TR4-ChIP-Seq(GSE24685)/Homer	GAGGTCAAAGGTCA	1	-1.784	0.4617	30	0.03	1214.6	0.0248
ZBTB18(Zf)/HEK293-ZBTB18.GFP-ChIP-Seq(GSE58341)/Homer	AACATCTGGA	1	-1.775	0.4631	166	0.166	7571.6	0.1546
BHLHA15(bHLH)/NIH3T3-BHLHB8.HA-ChIP-Seq(GSE119782)/Homer	NAMCAGCTGK	1	-1.763	0.466	407	0.407	19193.6	0.3919
PBX2(Homeobox)/K562-PBX2-ChIP-Seq(Encode)/Homer	RTGATTKATRGN	1	-1.739	0.4744	379	0.379	17844.2	0.3643
STAT5(Stat)/mCD4+-Stat5-ChIP-Seq(GSE12346)/Homer	RTTTCTNAGAAA	1	-1.736	0.4744	136	0.136	6160.9	0.1258
Zfp281(Zf)/ES-Zfp281-ChIP-Seq(GSE81042)/Homer	CCCCTCCCCCAC	1	-1.722	0.4766	36	0.036	1496	0.0305
Sox17(HMG)/Endoderm-Sox17-ChIP-Seq(GSE61475)/Homer	CCATTGTTYB	1	-1.714	0.4775	297	0.297	13884.4	0.2835
WT1(Zf)/Kidney-WT1-ChIP-Seq(GSE90016)/Homer	MCTCCCMCRCAB	1	-1.686	0.4882	128	0.128	5798.6	0.1184
Hnf1(Homeobox)/Liver-Foxa2-Chip-Seq(GSE25694)/Homer	GGTTAAWCATTAA	1	-1.682	0.4882	90	0.09	4006	0.0818
Hoxa10(Homeobox)/ChickenMSG-Hoxa10.Flag-ChIP-Seq(GSE86088)/Homer	GGYAATGAAA	1	-1.682	0.4882	278	0.278	12982.4	0.2651
Sox4(HMG)/proB-Sox4-ChIP-Seq(GSE50066)/Homer	YCTTTGTTCC	1	-1.66	0.4921	321	0.321	15071.7	0.3077
HRE(HSF)/Striatum-HSF1-ChIP-Seq(GSE38000)/Homer	TTCTAGAABNTTCTA	1	-1.651	0.4937	80	0.08	3546.7	0.0724
Reverb(NR),DR2/RAW-Reverba.biotin-ChIP-Seq(GSE45914)/Homer	GTRGGTCASTGGGTCA	1	-1.634	0.4991	55	0.055	2385.7	0.0487
MYNN(Zf)/HEK293-MYNN.eGFP-ChIP-Seq(Encode)/Homer	TTCAAAWTAAAAGTC	1	-1.632	0.4991	137	0.137	6245	0.1275
KLF6(Zf)/PDAC-KLF6-ChIP-Seq(GSE64557)/Homer	MKGGGYGTGGCC	1	-1.627	0.4991	225	0.225	10455.4	0.2135
RUNX-AML(Runt)/CD4+-PolII-ChIP-Seq(Barski_et_al.)/Homer	GCTGTGGTTW	1	-1.604	0.5057	261	0.261	12199.2	0.2491
HIF-1b(HLH)/T47D-HIF1b-ChIP-Seq(GSE59937)/Homer	RTACGTGC	1	-1.587	0.5114	279	0.279	13076.4	0.267
DUX(Homeobox)/C2C12-Dux-ChIP-Seq(GSE87279)/Homer	BCWGATTCAATCAAN	1	-1.539	0.5336	3	0.003	78.1	0.0016
GATA3(Zf)/iTreg-Gata3-ChIP-Seq(GSE20898)/Homer	AGATAASR	1	-1.508	0.5472	585	0.585	28039.3	0.5725
MyoD(bHLH)/Myotube-MyoD-ChIP-Seq(GSE21614)/Homer	RRCAGCTGYTSY	1	-1.501	0.5481	179	0.179	8302.1	0.1695
Twist2(bHLH)/Myoblast-Twist2.Ty1-ChIP-Seq(GSE127998)/Homer	MCAGCTGBYH	1	-1.497	0.5481	493	0.493	23534.7	0.4805
Erra(NR)/HepG2-Erra-ChIP-Seq(GSE31477)/Homer	CAAAGGTCAG	1	-1.484	0.551	600	0.6	28790.4	0.5878
Foxh1(Forkhead)/hESC-FOXH1-ChIP-Seq(GSE29422)/Homer	NNTGTGGATTSS	1	-1.475	0.5531	278	0.278	13084.8	0.2672
RUNX2(Runt)/PCa-RUNX2-ChIP-Seq(GSE33889)/Homer	NWAACCACADNN	1	-1.459	0.5587	306	0.306	14448.4	0.295
X-box(HTH)/NPC-H3K4me1-ChIP-Seq(GSE16256)/Homer	GGTTGCCATGGCAA	1	-1.431	0.5714	34	0.034	1458.6	0.0298
Smad2(MAD)/ES-SMAD2-ChIP-Seq(GSE29422)/Homer	CTGTCTGG	1	-1.413	0.5788	388	0.388	18458.8	0.3769
E2F(E2F)/Hela-CellCycle-Expression/Homer	TTSGCGCGAAAA	1	-1.41	0.5788	6	0.006	205.5	0.0042
AP-2gamma(AP2)/MCF7-TFAP2C-ChIP-Seq(GSE21234)/Homer	SCCTSAGGSCAW	1	-1.409	0.5788	211	0.211	9882.3	0.2018
THRb(NR)/Liver-NR1A2-ChIP-Seq(GSE52613)/Homer	TRAGGTCA	1	-1.346	0.609	867	0.867	42090.9	0.8594
PRDM9(Zf)/Testis-DMC1-ChIP-Seq(GSE35498)/Homer	ADGGYAGYAGCATCT	1	-1.326	0.6184	129	0.129	5980.5	0.1221
Pitx1:Ebox(Homeobox,bHLH)/Hindlimb-Pitx1-ChIP-Seq(GSE41591)/Homer	YTAATTRAWWCCAGATGT	1	-1.325	0.6184	106	0.106	4881	0.0997
RAR:RXR(NR),DR0/ES-RAR-ChIP-Seq(GSE56893)/Homer	AGGTCAAGGTCA	1	-1.324	0.6184	45	0.045	1993.5	0.0407
ZNF692(Zf)/HEK293-ZNF692.GFP-ChIP-Seq(GSE58341)/Homer	GTGGGCCCCA	1	-1.313	0.6184	31	0.031	1343.6	0.0274
TEAD2(TEA)/Py2T-Tead2-ChIP-Seq(GSE55709)/Homer	CCWGGAATGY	1	-1.288	0.6291	213	0.213	10039.3	0.205
RORg(NR)/Liver-Rorc-ChIP-Seq(GSE101115)/Homer	WAABTAGGTCAV	1	-1.281	0.6297	37	0.037	1629.4	0.0333
HLF(bZIP)/HSC-HLF.Flag-ChIP-Seq(GSE69817)/Homer	RTTATGYAAB	1	-1.278	0.6297	398	0.398	19027	0.3885
MafK(bZIP)/C2C12-MafK-ChIP-Seq(GSE36030)/Homer	GCTGASTCAGCA	1	-1.238	0.6512	65	0.065	2960.6	0.0604
ZNF264(Zf)/HEK293-ZNF264.GFP-ChIP-Seq(GSE58341)/Homer	RGGGCACTAACY	1	-1.206	0.6687	180	0.18	8487.6	0.1733
ETS:RUNX(ETS,Runt)/Jurkat-RUNX1-ChIP-Seq(GSE17954)/Homer	RCAGGATGTGGT	1	-1.205	0.6687	25	0.025	1086.2	0.0222
RUNX1(Runt)/Jurkat-RUNX1-ChIP-Seq(GSE29180)/Homer	AAACCACARM	1	-1.198	0.6687	358	0.358	17129	0.3497
Pax7(Paired,Homeobox),longest/Myoblast-Pax7-ChIP-Seq(GSE25064)/Homer	NTAATTDGCYAATTANNWWD	1	-1.195	0.6687	25	0.025	1089	0.0222
Tgif2(Homeobox)/mES-Tgif2-ChIP-Seq(GSE55404)/Homer	TGTCANYT	1	-1.18	0.6725	824	0.824	40028.4	0.8173
Bcl6(Zf)/Liver-Bcl6-ChIP-Seq(GSE31578)/Homer	NNNCTTTCCAGGAAA	1	-1.166	0.679	433	0.433	20808.8	0.4249
Nr5a2(NR)/mES-Nr5a2-ChIP-Seq(GSE19019)/Homer	BTCAAGGTCA	1	-1.16	0.6791	145	0.145	6821.5	0.1393
NFkB-p50,p52(RHD)/Monocyte-p50-ChIP-Chip(Schreiber_et_al.)/Homer	GGGGGAATCCCC	1	-1.153	0.681	23	0.023	1003.8	0.0205
Tcf12(bHLH)/GM12878-Tcf12-ChIP-Seq(GSE32465)/Homer	VCAGCTGYTG	1	-1.152	0.681	230	0.23	10935.1	0.2233
Tcf7(HMG)/GM12878-TCF7-ChIP-Seq(Encode)/Homer	CTTTGATGTGSB	1	-1.151	0.681	143	0.143	6729.5	0.1374
TRPS1(Zf)/MCF7-TRPS1-ChIP-Seq(GSE107013)/Homer	AGATAAGANN	1	-1.14	0.681	708	0.708	34317.6	0.7007
Smad3(MAD)/NPC-Smad3-ChIP-Seq(GSE36673)/Homer	TWGTCTGV	1	-1.135	0.681	696	0.696	33729.3	0.6887
Rfx6(HTH)/Min6b1-Rfx6.HA-ChIP-Seq(GSE62844)/Homer	TGTTKCCTAGCAACM	1	-1.128	0.6812	281	0.281	13425.5	0.2741
TCFL2(HMG)/K562-TCF7L2-ChIP-Seq(GSE29196)/Homer	ACWTCAAAGG	1	-1.127	0.6812	30	0.03	1336.1	0.0273
Ronin(THAP)/ES-Thap11-ChIP-Seq(GSE51522)/Homer	RACTACAACTCCCAGVAKGC	1	-1.111	0.6863	3	0.003	99.2	0.002
MITF(bHLH)/MastCells-MITF-ChIP-Seq(GSE48085)/Homer	RTCATGTGAC	1	-1.107	0.6863	282	0.282	13488	0.2754
Esrrb(NR)/mES-Esrrb-ChIP-Seq(GSE11431)/Homer	KTGACCTTGA	1	-1.105	0.6863	205	0.205	9750.5	0.1991
Tbx20(T-box)/Heart-Tbx20-ChIP-Seq(GSE29636)/Homer	GGTGYTGACAGS	1	-1.063	0.7101	65	0.065	3017.4	0.0616
Mouse_Recombination_Hotspot(Zf)/Testis-DMC1-ChIP-Seq(GSE24438)/Homer	ACTYKNATTCGTGNTACTTC	1	-1.062	0.7101	31	0.031	1398.2	0.0285
Nur77(NR)/K562-NR4A1-ChIP-Seq(GSE31363)/Homer	TGACCTTTNCNT	1	-1.056	0.7101	71	0.071	3307.8	0.0675
MafF(bZIP)/HepG2-MafF-ChIP-Seq(GSE31477)/Homer	HWWGTCAGCAWWTTT	1	-1.038	0.718	153	0.153	7268.3	0.1484
KLF3(Zf)/MEF-Klf3-ChIP-Seq(GSE44748)/Homer	NRGCCCCRCCCHBNN	1	-1.037	0.718	122	0.122	5770.6	0.1178
Egr1(Zf)/K562-Egr1-ChIP-Seq(GSE32465)/Homer	TGCGTGGGYG	1	-1.036	0.718	114	0.114	5384.4	0.1099
ZNF675(Zf)/HEK293-ZNF675.GFP-ChIP-Seq(GSE58341)/Homer	ARGAGGMCAAAATGW	1	-1.036	0.718	60	0.06	2787.5	0.0569
Rbpj1(?)/Panc1-Rbpj1-ChIP-Seq(GSE47459)/Homer	HTTTCCCASG	1	-1.016	0.7209	439	0.439	21208	0.433
bZIP:IRF(bZIP,IRF)/Th17-BatF-ChIP-Seq(GSE39756)/Homer	NAGTTTCABTHTGACTNW	1	-1.013	0.7209	218	0.218	10435.3	0.2131
JunD(bZIP)/K562-JunD-ChIP-Seq/Homer	ATGACGTCATCN	1	-0.9748	0.7444	22	0.022	992.8	0.0203
NFY(CCAAT)/Promoter/Homer	RGCCAATSRG	1	-0.9721	0.7444	257	0.257	12358.6	0.2523
Prop1(Homeobox)/GHFT1-PROP1.biotin-ChIP-Seq(GSE77302)/Homer	NTAATBNAATTA	1	-0.965	0.745	367	0.367	17727.6	0.3619
RARg(NR)/ES-RARg-ChIP-Seq(GSE30538)/Homer	AGGTCAAGGTCA	1	-0.9566	0.748	11	0.011	477.1	0.0097
EKLF(Zf)/Erythrocyte-Klf1-ChIP-Seq(GSE20478)/Homer	NWGGGTGTGGCY	1	-0.9515	0.7485	69	0.069	3250.8	0.0664
IRF2(IRF)/Erythroblas-IRF2-ChIP-Seq(GSE36985)/Homer	GAAASYGAAASY	1	-0.9477	0.7485	43	0.043	2001.9	0.0409
Ascl1(bHLH)/NeuralTubes-Ascl1-ChIP-Seq(GSE55840)/Homer	NNVVCAGCTGBN	1	-0.9384	0.7518	402	0.402	19457.5	0.3973
Hoxa9(Homeobox)/ChickenMSG-Hoxa9.Flag-ChIP-Seq(GSE86088)/Homer	RGCAATNAAA	1	-0.9169	0.7647	819	0.819	39931.8	0.8153
GFY-Staf(?,Zf)/Promoter/Homer	RACTACAATTCCCAGAAKGC	1	-0.9107	0.7662	9	0.009	390.3	0.008
AP-2alpha(AP2)/Hela-AP2alpha-ChIP-Seq(GSE31477)/Homer	ATGCCCTGAGGC	1	-0.9102	0.7662	163	0.163	7824.6	0.1598
HOXA1(Homeobox)/mES-Hoxa1-ChIP-Seq(SRP084292)/Homer	TGATKGATGR	1	-0.888	0.777	114	0.114	5456.6	0.1114
Dlx3(Homeobox)/Kerainocytes-Dlx3-ChIP-Seq(GSE89884)/Homer	NDGTAATTAC	1	-0.8704	0.7875	337	0.337	16334.8	0.3335
IRF8(IRF)/BMDM-IRF8-ChIP-Seq(GSE77884)/Homer	GRAASTGAAAST	1	-0.8607	0.7918	130	0.13	6248.3	0.1276
COUP-TFII(NR)/K562-NR2F1-ChIP-Seq(Encode)/Homer	GKBCARAGGTCA	1	-0.8549	0.7929	473	0.473	22997.2	0.4695
Atf4(bZIP)/MEF-Atf4-ChIP-Seq(GSE35681)/Homer	MTGATGCAAT	1	-0.8151	0.8217	133	0.133	6420.9	0.1311
NFkB-p65(RHD)/GM12787-p65-ChIP-Seq(GSE19485)/Homer	WGGGGATTTCCC	1	-0.8113	0.8217	153	0.153	7397.6	0.151
CTCF(Zf)/CD4+-CTCF-ChIP-Seq(Barski_et_al.)/Homer	AYAGTGCCMYCTRGTGGCCA	1	-0.7813	0.8428	19	0.019	892.5	0.0182
Tcfcp2l1(CP2)/mES-Tcfcp2l1-ChIP-Seq(GSE11431)/Homer	NRAACCRGTTYRAACCRGYT	1	-0.7794	0.8428	31	0.031	1474.5	0.0301
Oct4(POU,Homeobox)/mES-Oct4-ChIP-Seq(GSE11431)/Homer	ATTTGCATAW	1	-0.7751	0.8428	250	0.25	12159	0.2483
STAT6(Stat)/CD4-Stat6-ChIP-Seq(GSE22104)/Homer	ABTTCYYRRGAA	1	-0.7561	0.8537	214	0.214	10413.7	0.2126
Hoxb4(Homeobox)/ES-Hoxb4-ChIP-Seq(GSE34014)/Homer	TGATTRATGGCY	1	-0.7556	0.8537	75	0.075	3625.7	0.074
PRDM1(Zf)/Hela-PRDM1-ChIP-Seq(GSE31477)/Homer	ACTTTCACTTTC	1	-0.7509	0.8537	231	0.231	11248.3	0.2297
ZNF528(Zf)/HEK293-ZNF528.GFP-ChIP-Seq(GSE58341)/Homer	AGAAATGACTTCCCT	1	-0.7448	0.8537	3	0.003	126.3	0.0026
En1(Homeobox)/SUM149-EN1-ChIP-Seq(GSE120957)/Homer	NDCTAATTAS	1	-0.7143	0.8756	664	0.664	32475.1	0.6631
Oct2(POU,Homeobox)/Bcell-Oct2-ChIP-Seq(GSE21512)/Homer	ATATGCAAAT	1	-0.7071	0.8783	171	0.171	8346.4	0.1704
ZBTB12(Zf)/HEK293-ZBTB12.GFP-ChIP-Seq(GSE58341)/Homer	NGNTCTAGAACCNGV	1	-0.7066	0.8783	130	0.13	6340.5	0.1295
BORIS(Zf)/K562-CTCFL-ChIP-Seq(GSE32465)/Homer	CNNBRGCGCCCCCTGSTGGC	1	-0.7061	0.8783	24	0.024	1155.3	0.0236
ZSCAN22(Zf)/HEK293-ZSCAN22.GFP-ChIP-Seq(GSE58341)/Homer	SMCAGTCWGAKGGAGGAGGC	1	-0.7005	0.8783	20	0.02	961.6	0.0196
Sp5(Zf)/mES-Sp5.Flag-ChIP-Seq(GSE72989)/Homer	RGKGGGCGGAGC	1	-0.6926	0.8783	186	0.186	9091	0.1856
ZFP3(Zf)/HEK293-ZFP3.GFP-ChIP-Seq(GSE58341)/Homer	GGGTTTTGAAGGATGARTAGGAGTT	1	-0.6827	0.8822	2	0.002	83.8	0.0017
NRF1(NRF)/MCF7-NRF1-ChIP-Seq(Unpublished)/Homer	CTGCGCATGCGC	1	-0.6661	0.8934	4	0.004	183.5	0.0037
IRF3(IRF)/BMDM-Irf3-ChIP-Seq(GSE67343)/Homer	AGTTTCAKTTTC	1	-0.6617	0.8938	147	0.147	7203.1	0.1471
Rfx5(HTH)/GM12878-Rfx5-ChIP-Seq(GSE31477)/Homer	SCCTAGCAACAG	1	-0.6541	0.8971	99	0.099	4854.4	0.0991
Bcl11a(Zf)/HSPC-BCL11A-ChIP-Seq(GSE104676)/Homer	TYTGACCASWRG	1	-0.6526	0.8971	283	0.283	13876.8	0.2833
RORgt(NR)/EL4-RORgt.Flag-ChIP-Seq(GSE56019)/Homer	AAYTAGGTCA	1	-0.6469	0.8971	45	0.045	2206.6	0.0451
RORgt(NR)/EL4-RORgt.Flag-ChIP-Seq(GSE56019)/Homer	AAYTAGGTCA	1	-0.6469	0.8971	45	0.045	2206.6	0.0451
Chop(bZIP)/MEF-Chop-ChIP-Seq(GSE35681)/Homer	ATTGCATCAT	1	-0.6464	0.8971	103	0.103	5055.3	0.1032
EBF(EBF)/proBcell-EBF-ChIP-Seq(GSE21978)/Homer	DGTCCCYRGGGA	1	-0.6365	0.8971	43	0.043	2112.8	0.0431
DUX4(Homeobox)/Myoblasts-DUX4.V5-ChIP-Seq(GSE75791)/Homer	NWTAAYCYAATCAWN	1	-0.6336	0.8971	24	0.024	1178	0.0241
PAX6(Paired,Homeobox)/Forebrain-Pax6-ChIP-Seq(GSE66961)/Homer	NGTGTTCAVTSAAGCGKAAA	1	-0.6181	0.9051	29	0.029	1429.6	0.0292
PU.1-IRF(ETS:IRF)/Bcell-PU.1-ChIP-Seq(GSE21512)/Homer	MGGAAGTGAAAC	1	-0.6141	0.9053	451	0.451	22145.6	0.4522
Pdx1(Homeobox)/Islet-Pdx1-ChIP-Seq(SRA008281)/Homer	YCATYAATCA	1	-0.6109	0.9053	405	0.405	19896	0.4062
Maz(Zf)/HepG2-Maz-ChIP-Seq(GSE31477)/Homer	GGGGGGGG	1	-0.5861	0.924	199	0.199	9815.1	0.2004
Rfx1(HTH)/NPC-H3K4me1-ChIP-Seq(GSE16256)/Homer	KGTTGCCATGGCAA	1	-0.5854	0.924	52	0.052	2580	0.0527
HINFP(Zf)/K562-HINFP.eGFP-ChIP-Seq(Encode)/Homer	TWVGGTCCGC	1	-0.5758	0.9266	20	0.02	997.6	0.0204
EBNA1(EBV-virus)/Raji-EBNA1-ChIP-Seq(GSE30709)/Homer	GGYAGCAYDTGCTDCCCNNN	1	-0.5735	0.9266	3	0.003	145	0.003
ERRg(NR)/Kidney-ESRRG-ChIP-Seq(GSE104905)/Homer	GTGACCTTGRVN	1	-0.5727	0.9266	238	0.238	11743.9	0.2398
COUP-TFII(NR)/Artia-Nr2f2-ChIP-Seq(GSE46497)/Homer	AGRGGTCA	1	-0.5724	0.9266	513	0.513	25226.3	0.515
Six4(Homeobox)/MCF7-SIX4-ChIP-Seq(Encode)/Homer	TGWAAYCTGABACCB	1	-0.559	0.9284	23	0.023	1152.6	0.0235
Rfx2(HTH)/LoVo-RFX2-ChIP-Seq(GSE49402)/Homer	GTTGCCATGGCAACM	1	-0.5503	0.933	17	0.017	855.9	0.0175
KLF1(Zf)/HUDEP2-KLF1-CutnRun(GSE136251)/Homer	VDGGGYGGGGCY	1	-0.5493	0.933	189	0.189	9356.9	0.191
OCT:OCT(POU,Homeobox)/NPC-Brn1-ChIP-Seq(GSE35496)/Homer	ATGAATATTCATGAG	1	-0.5462	0.933	4	0.004	199.8	0.0041
ZNF16(Zf)/HEK293-ZNF16.GFP-ChIP-Seq(GSE58341)/Homer	MACCTTCYATGGCTCCCTAKTGCCY	1	-0.5413	0.933	3	0.003	148.9	0.003
Meis1(Homeobox)/MastCells-Meis1-ChIP-Seq(GSE48085)/Homer	VGCTGWCAVB	1	-0.5409	0.933	477	0.477	23499.4	0.4798
IRF:BATF(IRF:bZIP)/pDC-Irf8-ChIP-Seq(GSE66899)/Homer	CTTTCANTATGACTV	1	-0.5229	0.9417	55	0.055	2761	0.0564
E2F6(E2F)/Hela-E2F6-ChIP-Seq(GSE31477)/Homer	GGCGGGAARN	1	-0.5227	0.9417	71	0.071	3554.2	0.0726
TEAD4(TEA)/Tropoblast-Tead4-ChIP-Seq(GSE37350)/Homer	CCWGGAATGY	1	-0.5212	0.9417	293	0.293	14497.2	0.296
IRF1(IRF)/PBMC-IRF1-ChIP-Seq(GSE43036)/Homer	GAAAGTGAAAGT	1	-0.51	0.9437	59	0.059	2966.9	0.0606
TFE3(bHLH)/MEF-TFE3-ChIP-Seq(GSE75757)/Homer	GTCACGTGACYV	1	-0.4992	0.9505	19	0.019	972.6	0.0199
Gli2(Zf)/GM2-Gli2-ChIP-Chip(GSE112702)/Homer	YSTGGGTGGTCT	1	-0.4958	0.9505	60	0.06	3024.2	0.0617
E2F3(E2F)/MEF-E2F3-ChIP-Seq(GSE71376)/Homer	BTKGGCGGGAAA	1	-0.4946	0.9505	89	0.089	4465.8	0.0912
ZNF322(Zf)/HEK293-ZNF322.GFP-ChIP-Seq(GSE58341)/Homer	GAGCCTGGTACTGWGCCTGR	1	-0.4895	0.9505	74	0.074	3724.1	0.076
ISRE(IRF)/ThioMac-LPS-Expression(GSE23622)/Homer	AGTTTCASTTTC	1	-0.4875	0.9505	26	0.026	1329.4	0.0271
HOXA2(Homeobox)/mES-Hoxa2-ChIP-Seq(Donaldson_et_al.)/Homer	GYCATCMATCAT	1	-0.4753	0.9565	38	0.038	1937.2	0.0396
ZNF768(Zf)/Rajj-ZNF768-ChIP-Seq(GSE111879)/Homer	RHHCAGAGAGGB	1	-0.4731	0.9565	13	0.013	676.1	0.0138
Otx2(Homeobox)/EpiLC-Otx2-ChIP-Seq(GSE56098)/Homer	NYTAATCCYB	1	-0.4685	0.9565	360	0.36	17849	0.3644
LHX9(Homeobox)/Hct116-LHX9.V5-ChIP-Seq(GSE116822)/Homer	NGCTAATTAG	1	-0.4615	0.9597	548	0.548	27071.1	0.5527
DMRT1(DM)/Testis-DMRT1-ChIP-Seq(GSE64892)/Homer	TWGHWACAWTGTWDC	1	-0.4445	0.9728	121	0.121	6092.5	0.1244
STAT1(Stat)/HelaS3-STAT1-ChIP-Seq(GSE12782)/Homer	NATTTCCNGGAAAT	1	-0.4336	0.98	117	0.117	5903.1	0.1205
CEBP:CEBP(bZIP)/MEF-Chop-ChIP-Seq(GSE35681)/Homer	NTNATGCAAYMNNHTGMAAY	1	-0.4285	0.9817	79	0.079	4016.8	0.082
p73(p53)/Trachea-p73-ChIP-Seq(PRJNA310161)/Homer	NRRRCAWGTCCDGRCATGYY	1	-0.4107	0.9959	12	0.012	644.7	0.0132
GFY(?)/Promoter/Homer	ACTACAATTCCC	1	-0.4075	0.9959	16	0.016	852.4	0.0174
KLF5(Zf)/LoVo-KLF5-ChIP-Seq(GSE49402)/Homer	DGGGYGKGGC	1	-0.4027	0.9971	276	0.276	13800.7	0.2818
Max(bHLH)/K562-Max-ChIP-Seq(GSE31477)/Homer	RCCACGTGGYYN	1	-0.3925	1	176	0.176	8871.6	0.1811
DMRT6(DM)/Testis-DMRT6-ChIP-Seq(GSE60440)/Homer	YDGHTACAWTGTADC	1	-0.3868	1	92	0.092	4699.3	0.0959
RARa(NR)/K562-RARa-ChIP-Seq(Encode)/Homer	TTGAMCTTTG	1	-0.3841	1	789	0.789	38910.7	0.7944
ZNF415(Zf)/HEK293-ZNF415.GFP-ChIP-Seq(GSE58341)/Homer	GRTGMTRGAGCC	1	-0.3818	1	123	0.123	6250.1	0.1276
Klf9(Zf)/GBM-Klf9-ChIP-Seq(GSE62211)/Homer	GCCACRCCCACY	1	-0.3791	1	68	0.068	3503.1	0.0715
Barx1(Homeobox)/Stomach-Barx1.3xFlag-ChIP-Seq(GSE69483)/Homer	AAACMATTAN	1	-0.368	1	249	0.249	12513.5	0.2555
Brachyury(T-box)/Mesoendoderm-Brachyury-ChIP-exo(GSE54963)/Homer	ANTTMRCASBNNNGTGYKAAN	1	-0.3594	1	106	0.106	5424.4	0.1108
Hoxd12(Homeobox)/ChickenMSG-Hoxd12.Flag-ChIP-Seq(GSE86088)/Homer	HDGYAATGAAAN	1	-0.3545	1	745	0.745	36815.6	0.7517
GLI3(Zf)/Limb-GLI3-ChIP-Chip(GSE11077)/Homer	CGTGGGTGGTCC	1	-0.3544	1	25	0.025	1339.5	0.0273
Oct11(POU,Homeobox)/NCIH1048-POU2F3-ChIP-seq(GSE115123)/Homer	GATTTGCATA	1	-0.3539	1	164	0.164	8320.9	0.1699
PPARE(NR),DR1/3T3L1-Pparg-ChIP-Seq(GSE13511)/Homer	TGACCTTTGCCCCA	1	-0.3481	1	268	0.268	13479.1	0.2752
ZNF652/HepG2-ZNF652.Flag-ChIP-Seq(Encode)/Homer	TTAACCCTTTVNKKN	1	-0.3454	1	110	0.11	5638.2	0.1151
Tbr1(T-box)/Cortex-Tbr1-ChIP-Seq(GSE71384)/Homer	AAGGTGTKAA	1	-0.339	1	487	0.487	24262.4	0.4954
Lhx2(Homeobox)/HFSC-Lhx2-ChIP-Seq(GSE48068)/Homer	TAATTAGN	1	-0.3328	1	454	0.454	22655.8	0.4626
ZEB2(Zf)/SNU398-ZEB2-ChIP-Seq(GSE103048)/Homer	GNMCAGGTGTGC	1	-0.3288	1	335	0.335	16813.1	0.3433
p53(p53)/mES-cMyc-ChIP-Seq(GSE11431)/Homer	ACATGCCCGGGCAT	1	-0.3226	1	5	0.005	297.1	0.0061
PAX5(Paired,Homeobox)/GM12878-PAX5-ChIP-Seq(GSE32465)/Homer	GCAGCCAAGCRTGACH	1	-0.3193	1	105	0.105	5415.9	0.1106
TEAD3(TEA)/HepG2-TEAD3-ChIP-Seq(Encode)/Homer	TRCATTCCAG	1	-0.3189	1	405	0.405	20273.9	0.4139
ZNF41(Zf)/HEK293-ZNF41.GFP-ChIP-Seq(GSE58341)/Homer	CCTCATGGTGYCYTWYTCCCTTGTG	1	-0.3163	1	11	0.011	625.7	0.0128
Ptf1a(bHLH)/Panc1-Ptf1a-ChIP-Seq(GSE47459)/Homer	ACAGCTGTTN	1	-0.3159	1	663	0.663	32890.7	0.6715
CEBP:AP1(bZIP)/ThioMac-CEBPb-ChIP-Seq(GSE21512)/Homer	DRTGTTGCAA	1	-0.3112	1	306	0.306	15411.3	0.3147
RAR:RXR(NR),DR5/ES-RAR-ChIP-Seq(GSE56893)/Homer	RGGTCADNNAGAGGTCAV	1	-0.3065	1	4	0.004	245.3	0.005
ZNF519(Zf)/HEK293-ZNF519.GFP-ChIP-Seq(GSE58341)/Homer	GAGSCCGAGC	1	-0.3049	1	37	0.037	1986.6	0.0406
CEBP(bZIP)/ThioMac-CEBPb-ChIP-Seq(GSE21512)/Homer	ATTGCGCAAC	1	-0.3048	1	332	0.332	16705	0.3411
E2A(bHLH),near_PU.1/Bcell-PU.1-ChIP-Seq(GSE21512)/Homer	NVCACCTGBN	1	-0.2959	1	454	0.454	22718.8	0.4639
c-Myc(bHLH)/LNCAP-cMyc-ChIP-Seq(Unpublished)/Homer	VCCACGTG	1	-0.2918	1	76	0.076	3983.7	0.0813
Mef2d(MADS)/Retina-Mef2d-ChIP-Seq(GSE61391)/Homer	GCTATTTTTAGC	1	-0.2835	1	105	0.105	5455.2	0.1114
bHLHE41(bHLH)/proB-Bhlhe41-ChIP-Seq(GSE93764)/Homer	KCACGTGMCN	1	-0.2815	1	247	0.247	12541.4	0.2561
IRF4(IRF)/GM12878-IRF4-ChIP-Seq(GSE32465)/Homer	ACTGAAACCA	1	-0.2794	1	168	0.168	8616.2	0.1759
Znf263(Zf)/K562-Znf263-ChIP-Seq(GSE31477)/Homer	CVGTSCTCCC	1	-0.2791	1	413	0.413	20736.3	0.4234
Klf4(Zf)/mES-Klf4-ChIP-Seq(GSE11431)/Homer	GCCACACCCA	1	-0.2721	1	106	0.106	5519.2	0.1127
FXR(NR),IR1/Liver-FXR-ChIP-Seq(Chong_et_al.)/Homer	AGGTCANTGACCTB	1	-0.268	1	101	0.101	5272.9	0.1077
Lhx3(Homeobox)/Neuron-Lhx3-ChIP-Seq(GSE31456)/Homer	ADBTAATTAR	1	-0.2591	1	624	0.624	31092.2	0.6348
p53(p53)/Saos-p53-ChIP-Seq(GSE15780)/Homer	RRCATGYCYRGRCATGYYYN	1	-0.2555	1	26	0.026	1450.7	0.0296
p53(p53)/Saos-p53-ChIP-Seq/Homer	RRCATGYCYRGRCATGYYYN	1	-0.2555	1	26	0.026	1450.7	0.0296
Tbx6(T-box)/ESC-Tbx6-ChIP-Seq(GSE93524)/Homer	DAGGTGTBAA	1	-0.242	1	386	0.386	19480.1	0.3977
Nkx3.1(Homeobox)/LNCaP-Nkx3.1-ChIP-Seq(GSE28264)/Homer	AAGCACTTAA	1	-0.2403	1	730	0.73	36267.2	0.7405
PBX1(Homeobox)/MCF7-PBX1-ChIP-Seq(GSE28007)/Homer	GSCTGTCACTCA	1	-0.239	1	19	0.019	1091.5	0.0223
Npas4(bHLH)/Neuron-Npas4-ChIP-Seq(GSE127793)/Homer	NHRTCACGACDN	1	-0.2326	1	218	0.218	11184.1	0.2283
NFAT(RHD)/Jurkat-NFATC1-ChIP-Seq(Jolma_et_al.)/Homer	ATTTTCCATT	1	-0.2266	1	345	0.345	17491.3	0.3571
Zfp809(Zf)/ES-Zfp809-ChIP-Seq(GSE70799)/Homer	GGGGCTYGKCTGGGA	1	-0.2252	1	33	0.033	1840.9	0.0376
ZNF165(Zf)/WHIM12-ZNF165-ChIP-Seq(GSE65937)/Homer	AAGGKGRCGCAGGCA	1	-0.2239	1	22	0.022	1261.4	0.0258
Sp1(Zf)/Promoter/Homer	GGCCCCGCCCCC	1	-0.2227	1	23	0.023	1315.5	0.0269
NFAT:AP1(RHD,bZIP)/Jurkat-NFATC1-ChIP-Seq(Jolma_et_al.)/Homer	SARTGGAAAAWRTGAGTCAB	1	-0.2211	1	70	0.07	3755.1	0.0767
SpiB(ETS)/OCILY3-SPIB-ChIP-Seq(GSE56857)/Homer	AAAGRGGAAGTG	1	-0.2033	1	73	0.073	3931.2	0.0803
RFX(HTH)/K562-RFX3-ChIP-Seq(SRA012198)/Homer	CGGTTGCCATGGCAAC	1	-0.2005	1	11	0.011	680.1	0.0139
HEB(bHLH)/mES-Heb-ChIP-Seq(GSE53233)/Homer	VCAGCTGBNN	1	-0.1981	1	520	0.52	26152.5	0.534
EAR2(NR)/K562-NR2F6-ChIP-Seq(Encode)/Homer	NRBCARRGGTCA	1	-0.1969	1	428	0.428	21646.8	0.442
Pax7(Paired,Homeobox),long/Myoblast-Pax7-ChIP-Seq(GSE25064)/Homer	TAATCHGATTAC	1	-0.1937	1	13	0.013	795.6	0.0162
OCT:OCT(POU,Homeobox,IR1)/NPC-Brn2-ChIP-Seq(GSE35496)/Homer	ATGAATWATTCATGA	1	-0.1927	1	6	0.006	400	0.0082
USF1(bHLH)/GM12878-Usf1-ChIP-Seq(GSE32465)/Homer	SGTCACGTGR	1	-0.1862	1	103	0.103	5487.9	0.112
HRE(HSF)/HepG2-HSF1-ChIP-Seq(GSE31477)/Homer	BSTTCTRGAABVTTCYAGAA	1	-0.1844	1	31	0.031	1772.3	0.0362
bHLHE40(bHLH)/HepG2-BHLHE40-ChIP-Seq(GSE31477)/Homer	KCACGTGMCN	1	-0.1842	1	63	0.063	3442.6	0.0703
GFX(?)/Promoter/Homer	ATTCTCGCGAGA	1	-0.181	1	1	0.001	88.2	0.0018
CLOCK(bHLH)/Liver-Clock-ChIP-Seq(GSE39860)/Homer	GHCACGTG	1	-0.1772	1	131	0.131	6924	0.1414
Brn2(POU,Homeobox)/NPC-Brn2-ChIP-Seq(GSE35496)/Homer	ATGAATATTC	1	-0.1681	1	47	0.047	2632	0.0537
PAX3:FKHR-fusion(Paired,Homeobox)/Rh4-PAX3:FKHR-ChIP-Seq(GSE19063)/Homer	ACCRTGACTAATTNN	1	-0.1678	1	82	0.082	4444.9	0.0908
Duxbl(Homeobox)/NIH3T3-Duxbl.HA-ChIP-Seq(GSE119782)/Homer	TAAYCYAATCAA	1	-0.1608	1	37	0.037	2115.6	0.0432
KLF10(Zf)/HEK293-KLF10.GFP-ChIP-Seq(GSE58341)/Homer	GGGGGTGTGTCC	1	-0.159	1	132	0.132	7009.5	0.1431
Atf2(bZIP)/3T3L1-Atf2-ChIP-Seq(GSE56872)/Homer	NRRTGACGTCAT	1	-0.1542	1	103	0.103	5543.7	0.1132
TEAD(TEA)/Fibroblast-PU.1-ChIP-Seq(Unpublished)/Homer	YCWGGAATGY	1	-0.1537	1	262	0.262	13548.8	0.2766
Pax8(Paired,Homeobox)/Thyroid-Pax8-ChIP-Seq(GSE26938)/Homer	GTCATGCHTGRCTGS	1	-0.1488	1	89	0.089	4836.2	0.0987
DLX1(Homeobox)/BasalGanglia-Dlx1-ChIP-seq(GSE124936)/Homer	NSNNTAATTA	1	-0.1427	1	538	0.538	27182.1	0.555
Ascl2(bHLH)/ESC-Ascl2-ChIP-Seq(GSE97712)/Homer	SSRGCAGCTGCH	1	-0.1403	1	322	0.322	16568.1	0.3383
OCT4-SOX2-TCF-NANOG(POU,Homeobox,HMG)/mES-Oct4-ChIP-Seq(GSE11431)/Homer	ATTTGCATAACAATG	1	-0.1359	1	98	0.098	5323.9	0.1087
E-box(bHLH)/Promoter/Homer	SSGGTCACGTGA	1	-0.1307	1	9	0.009	613.9	0.0125
Oct6(POU,Homeobox)/NPC-Pou3f1-ChIP-Seq(GSE35496)/Homer	WATGCAAATGAG	1	-0.128	1	196	0.196	10315.6	0.2106
Pit1(Homeobox)/GCrat-Pit1-ChIP-Seq(GSE58009)/Homer	ATGMATATDC	1	-0.1227	1	460	0.46	23432.8	0.4784
Isl1(Homeobox)/Neuron-Isl1-ChIP-Seq(GSE31456)/Homer	CTAATKGV	1	-0.1176	1	629	0.629	31688.8	0.647
Six1(Homeobox)/Myoblast-Six1-ChIP-Chip(GSE20150)/Homer	GKVTCADRTTWC	1	-0.1172	1	84	0.084	4641.1	0.0948
Zac1(Zf)/Neuro2A-Plagl1-ChIP-Seq(GSE75942)/Homer	HAWGRGGCCM	1	-0.1161	1	586	0.586	29608.4	0.6045
Tgif1(Homeobox)/mES-Tgif1-ChIP-Seq(GSE55404)/Homer	YTGWCADY	1	-0.1139	1	783	0.783	39098.2	0.7983
Lhx1(Homeobox)/EmbryoCarcinoma-Lhx1-ChIP-Seq(GSE70957)/Homer	NNYTAATTAR	1	-0.1075	1	481	0.481	24518.4	0.5006
Brn1(POU,Homeobox)/NPC-Brn1-ChIP-Seq(GSE35496)/Homer	TATGCWAATBAV	1	-0.09706	1	148	0.148	7978.2	0.1629
DLX2(Homeobox)/BasalGanglia-Dlx2-ChIP-seq(GSE124936)/Homer	NNNTAATTAS	1	-0.09243	1	585	0.585	29652.6	0.6054
Atf7(bZIP)/3T3L1-Atf7-ChIP-Seq(GSE56872)/Homer	NGRTGACGTCAY	1	-0.08904	1	180	0.18	9631.7	0.1967
KLF14(Zf)/HEK293-KLF14.GFP-ChIP-Seq(GSE58341)/Homer	RGKGGGCGKGGC	1	-0.08607	1	344	0.344	17858	0.3646
n-Myc(bHLH)/mES-nMyc-ChIP-Seq(GSE11431)/Homer	VRCCACGTGG	1	-0.08237	1	153	0.153	8283.2	0.1691
Atf1(bZIP)/K562-ATF1-ChIP-Seq(GSE31477)/Homer	GATGACGTCA	1	-0.08237	1	260	0.26	13687.1	0.2795
Sp2(Zf)/HEK293-Sp2.eGFP-ChIP-Seq(Encode)/Homer	YGGCCCCGCCCC	1	-0.08146	1	260	0.26	13691.2	0.2795
Twist(bHLH)/HMLE-TWIST1-ChIP-Seq(Chang_et_al)/Homer	VCAKCTGGNNNCCAGMTGBN	1	-0.07859	1	28	0.028	1751.1	0.0358
T1ISRE(IRF)/ThioMac-Ifnb-Expression/Homer	ACTTTCGTTTCT	1	-0.07242	1	2	0.002	212.3	0.0043
E2A(bHLH)/proBcell-E2A-ChIP-Seq(GSE21978)/Homer	DNRCAGCTGY	1	-0.07037	1	427	0.427	22037.3	0.4499
Nkx6.1(Homeobox)/Islet-Nkx6.1-ChIP-Seq(GSE40975)/Homer	GKTAATGR	1	-0.07027	1	795	0.795	39820.8	0.813
Phox2b(Homeobox)/CLBGA-PHOX2B-ChIP-Seq(GSE90683)/Homer	TTAATTNAATTA	1	-0.07011	1	126	0.126	6946.2	0.1418
PRDM10(Zf)/HEK293-PRDM10.eGFP-ChIP-Seq(Encode)/Homer	TGGTACATTCCA	1	-0.06871	1	200	0.2	10728.5	0.219
ZNF143|STAF(Zf)/CUTLL-ZNF143-ChIP-Seq(GSE29600)/Homer	ATTTCCCAGVAKSCY	1	-0.06752	1	83	0.083	4723.1	0.0964
ZBTB33(Zf)/GM12878-ZBTB33-ChIP-Seq(GSE32465)/Homer	GGVTCTCGCGAGAAC	1	-0.06677	1	1	0.001	134.4	0.0027
Hnf6b(Homeobox)/LNCaP-Hnf6b-ChIP-Seq(GSE106305)/Homer	TATTGAYY	1	-0.066	1	368	0.368	19148.5	0.391
ZEB1(Zf)/PDAC-ZEB1-ChIP-Seq(GSE64557)/Homer	VCAGGTRDRY	1	-0.0645	1	523	0.523	26775.7	0.5467
ZNF669(Zf)/HEK293-ZNF669.GFP-ChIP-Seq(GSE58341)/Homer	GARTGGTCATCGCCC	1	-0.06119	1	8	0.008	626.4	0.0128
NRF(NRF)/Promoter/Homer	STGCGCATGCGC	1	-0.05868	1	9	0.009	692.1	0.0141
SCRT1(Zf)/HEK293-SCRT1.eGFP-ChIP-Seq(Encode)/Homer	GCAACAGGTG	1	-0.05694	1	113	0.113	6329.7	0.1292
Nkx2.5(Homeobox)/HL1-Nkx2.5.biotin-ChIP-Seq(GSE21529)/Homer	RRSCACTYAA	1	-0.05359	1	681	0.681	34483.1	0.704
YY1(Zf)/Promoter/Homer	CAAGATGGCGGC	1	-0.05058	1	10	0.01	768.5	0.0157
ZNF136(Zf)/HEK293-ZNF136.GFP-ChIP-Seq(GSE58341)/Homer	YTKGATAHAGTATTCTWGGTNGGCA	1	-0.04965	1	54	0.054	3247.5	0.0663
CREB5(bZIP)/LNCaP-CREB5.V5-ChIP-Seq(GSE137775)/Homer	VVATGACGTCAT	1	-0.04704	1	146	0.146	8085.9	0.1651
Usf2(bHLH)/C2C12-Usf2-ChIP-Seq(GSE36030)/Homer	GTCACGTGGT	1	-0.03688	1	97	0.097	5597.8	0.1143
E2F4(E2F)/K562-E2F4-ChIP-Seq(GSE31477)/Homer	GGCGGGAAAH	1	-0.03436	1	37	0.037	2378.2	0.0486
HNF6(Homeobox)/Liver-Hnf6-ChIP-Seq(ERP000394)/Homer	NTATYGATCH	1	-0.02782	1	217	0.217	11866.4	0.2423
TEAD1(TEAD)/HepG2-TEAD1-ChIP-Seq(Encode)/Homer	CYRCATTCCA	1	-0.02459	1	324	0.324	17297.3	0.3532
Tbet(T-box)/CD8-Tbet-ChIP-Seq(GSE33802)/Homer	AGGTGTGAAM	1	-0.02395	1	398	0.398	20985.1	0.4285
c-Jun-CRE(bZIP)/K562-cJun-ChIP-Seq(GSE31477)/Homer	ATGACGTCATCY	1	-0.02378	1	102	0.102	5959	0.1217
E2F7(E2F)/Hela-E2F7-ChIP-Seq(GSE32673)/Homer	VDTTTCCCGCCA	1	-0.02156	1	6	0.006	582.5	0.0119
BMAL1(bHLH)/Liver-Bmal1-ChIP-Seq(GSE39860)/Homer	GNCACGTG	1	-0.02146	1	478	0.478	24958.6	0.5096
OCT:OCT-short(POU,Homeobox)/NPC-OCT6-ChIP-Seq(GSE43916)/Homer	ATGCATWATGCATRW	1	-0.02106	1	320	0.32	17145.2	0.3501
Snail1(Zf)/LS174T-SNAIL1.HA-ChIP-Seq(GSE127183)/Homer	TRCACCTGCY	1	-0.02074	1	312	0.312	16749.6	0.342
Six2(Homeobox)/NephronProgenitor-Six2-ChIP-Seq(GSE39837)/Homer	GWAAYHTGAKMC	1	-0.02044	1	345	0.345	18403.5	0.3757
THRa(NR)/C17.2-THRa-ChIP-Seq(GSE38347)/Homer	GGTCANYTGAGGWCA	1	-0.0197	1	174	0.174	9758	0.1992
ZNF416(Zf)/HEK293-ZNF416.GFP-ChIP-Seq(GSE58341)/Homer	WDNCTGGGCA	1	-0.01683	1	419	0.419	22134.8	0.4519
Eomes(T-box)/H9-Eomes-ChIP-Seq(GSE26097)/Homer	ATTAACACCT	1	-0.01682	1	665	0.665	34073.8	0.6957
c-Myc(bHLH)/mES-cMyc-ChIP-Seq(GSE11431)/Homer	VVCCACGTGG	1	-0.01567	1	109	0.109	6418.8	0.1311
PAX5(Paired,Homeobox),condensed/GM12878-PAX5-ChIP-Seq(GSE32465)/Homer	GTCACGCTCSCTGM	1	-0.01457	1	17	0.017	1326.4	0.0271
THRb(NR)/HepG2-THRb.Flag-ChIP-Seq(Encode)/Homer	GGTCACCTGAGGTCA	1	-0.01402	1	186	0.186	10463.2	0.2136
NPAS2(bHLH)/Liver-NPAS2-ChIP-Seq(GSE39860)/Homer	KCCACGTGAC	1	-0.01277	1	313	0.313	16942.1	0.3459
ZNF317(Zf)/HEK293-ZNF317.GFP-ChIP-Seq(GSE58341)/Homer	GTCWGCTGTYYCTCT	1	-0.01258	1	18	0.018	1403.9	0.0287
MNT(bHLH)/HepG2-MNT-ChIP-Seq(Encode)/Homer	DGCACACGTG	1	-0.01236	1	275	0.275	15038	0.307
NPAS(bHLH)/Liver-NPAS-ChIP-Seq(GSE39860)/Homer	NVCACGTG	1	-0.01216	1	431	0.431	22824.2	0.466
Mef2a(MADS)/HL1-Mef2a.biotin-ChIP-Seq(GSE21529)/Homer	CYAAAAATAG	1	-0.01028	1	276	0.276	15138.5	0.3091
CHR(?)/Hela-CellCycle-Expression/Homer	SRGTTTCAAA	1	-0.01009	1	268	0.268	14738.4	0.3009
Slug(Zf)/Mesoderm-Snai2-ChIP-Seq(GSE61475)/Homer	SNGCACCTGCHS	1	-0.009328	1	186	0.186	10563.2	0.2157
E2F1(E2F)/Hela-E2F1-ChIP-Seq(GSE22478)/Homer	CWGGCGGGAA	1	-0.006804	1	15	0.015	1277.8	0.0261
Pit1+1bp(Homeobox)/GCrat-Pit1-ChIP-Seq(GSE58009)/Homer	ATGCATAATTCA	1	-0.005377	1	169	0.169	9806.5	0.2002
Srebp1a(bHLH)/HepG2-Srebp1a-ChIP-Seq(GSE31477)/Homer	RTCACSCCAY	1	-0.005289	1	75	0.075	4787.1	0.0977
LXRE(NR),DR4/RAW-LXRb.biotin-ChIP-Seq(GSE21512)/Homer	RGGTTACTANAGGTCA	1	-0.004894	1	65	0.065	4245.3	0.0867
Pax7(Paired,Homeobox)/Myoblast-Pax7-ChIP-Seq(GSE25064)/Homer	TAATCAATTA	1	-0.003781	1	36	0.036	2623.4	0.0536
Bapx1(Homeobox)/VertebralCol-Bapx1-ChIP-Seq(GSE36672)/Homer	TTRAGTGSYK	1	-0.003654	1	689	0.689	35595.6	0.7268
Cux2(Homeobox)/Liver-Cux2-ChIP-Seq(GSE35985)/Homer	HNRAATCAAT	1	-0.003581	1	176	0.176	10260.3	0.2095
Mef2b(MADS)/HEK293-Mef2b.V5-ChIP-Seq(GSE67450)/Homer	GCTATTTTTGGM	1	-0.002651	1	429	0.429	23139.1	0.4724
Tbx21(T-box)/GM12878-TBX21-ChIP-Seq(Encode)/Homer	AGGTGTGAAA	1	-0.00242	1	372	0.372	20335.5	0.4152
GLIS3(Zf)/Thyroid-Glis3.GFP-ChIP-Seq(GSE103297)/Homer	CTCCCTGGGAGGCCN	1	-0.002167	1	406	0.406	22052.7	0.4503
Tbx5(T-box)/HL1-Tbx5.biotin-ChIP-Seq(GSE21529)/Homer	AGGTGTCA	1	-0.002038	1	783	0.783	40077.3	0.8183
GSC(Homeobox)/FrogEmbryos-GSC-ChIP-Seq(DRA000576)/Homer	RGGATTAR	1	-0.00197	1	585	0.585	30799.1	0.6288
Gfi1b(Zf)/HPC7-Gfi1b-ChIP-Seq(GSE22178)/Homer	MAATCACTGC	1	-0.001351	1	271	0.271	15379.8	0.314
CRX(Homeobox)/Retina-Crx-ChIP-Seq(GSE20012)/Homer	GCTAATCC	1	-0.001333	1	775	0.775	39789.9	0.8124
OCT:OCT(POU,Homeobox)/NPC-OCT6-ChIP-Seq(GSE43916)/Homer	YATGCATATRCATRT	1	-0.000776	1	63	0.063	4399.1	0.0898
Srebp2(bHLH)/HepG2-Srebp2-ChIP-Seq(GSE31477)/Homer	CGGTCACSCCAC	1	-0.000579	1	50	0.05	3681.1	0.0752
Mef2c(MADS)/GM12878-Mef2c-ChIP-Seq(GSE32465)/Homer	DCYAAAAATAGM	1	-0.000416	1	302	0.302	17211	0.3514
Nkx2.1(Homeobox)/LungAC-Nkx2.1-ChIP-Seq(GSE43252)/Homer	RSCACTYRAG	1	-0.000414	1	758	0.758	39217.7	0.8007
CUX1(Homeobox)/K562-CUX1-ChIP-Seq(GSE92882)/Homer	TATCGATNAN	1	-0.000243	1	268	0.268	15582.2	0.3181
Nkx2.2(Homeobox)/NPC-Nkx2.2-ChIP-Seq(GSE61673)/Homer	BTBRAGTGSN	1	-0.000111	1	597	0.597	31967.3	0.6527
Nanog(Homeobox)/mES-Nanog-ChIP-Seq(GSE11724)/Homer	RGCCATTAAC	1	-6.4e-05	1	887	0.887	45108.3	0.921
Pitx1(Homeobox)/Chicken-Pitx1-ChIP-Seq(GSE38910)/Homer	TAATCCCN	1	-1.8e-05	1	926	0.926	46770.5	0.9549
LRF(Zf)/Erythroblasts-ZBTB7A-ChIP-Seq(GSE74977)/Homer	AAGACCCYYN	1	-3e-06	1	240	0.24	14898.8	0.3042
REST-NRSF(Zf)/Jurkat-NRSF-ChIP-Seq/Homer	GGMGCTGTCCATGGTGCTGA	1	0	1	0	0	63.2	0.0013

## Sheet: Supplementary Table 2
Supplementary Table 2: List of known motifs enriched in the NSD2-independent AR elements along with their HOMER statistics.
Motif Name	Consensus	P-value	Log P-value	q-value (Benjamini)	# of Target Sequences with Motif(of 1000)	% of Target Sequences with Motif	# of Background Sequences with Motif(of 48496)	% of Background Sequences with Motif
GRE(NR),IR3/A549-GR-ChIP-Seq(GSE32465)/Homer	NRGVACABNVTGTYCY	1e-228	-525.4	0	294	0.294	1105.7	0.0228
GRE(NR),IR3/RAW264.7-GRE-ChIP-Seq(Unpublished)/Homer	VAGRACAKWCTGTYC	1e-205	-473	0	359	0.359	2320	0.0479
ARE(NR)/LNCAP-AR-ChIP-Seq(GSE27824)/Homer	RGRACASNSTGTYCYB	1e-204	-471.1	0	339	0.339	2001.4	0.0414
PGR(NR)/EndoStromal-PGR-ChIP-Seq(GSE69539)/Homer	AAGAACATWHTGTTC	1e-172	-396.4	0	372	0.372	3205.1	0.0662
Fox:Ebox(Forkhead,bHLH)/Panc1-Foxa2-ChIP-Seq(GSE47459)/Homer	NNNVCTGWGYAAACASN	1e-66	-153.7	0	527	0.527	12950.2	0.2676
Gata2(Zf)/K562-GATA2-ChIP-Seq(GSE18829)/Homer	BBCTTATCTS	1e-57	-131.8	0	421	0.421	9596.1	0.1983
PR(NR)/T47D-PR-ChIP-Seq(GSE31130)/Homer	VAGRACAKNCTGTBC	1e-56	-130	0	713	0.713	22465.2	0.4641
FOXM1(Forkhead)/MCF7-FOXM1-ChIP-Seq(GSE72977)/Homer	TRTTTACTTW	1e-52	-121.6	0	612	0.612	17976.4	0.3714
Foxa2(Forkhead)/Liver-Foxa2-ChIP-Seq(GSE25694)/Homer	CYTGTTTACWYW	1e-51	-118.5	0	490	0.49	12808.6	0.2646
Gata1(Zf)/K562-GATA1-ChIP-Seq(GSE18829)/Homer	SAGATAAGRV	1e-49	-114.1	0	370	0.37	8336.8	0.1722
Gata6(Zf)/HUG1N-GATA6-ChIP-Seq(GSE51936)/Homer	YCTTATCTBN	1e-49	-113.1	0	518	0.518	14208.6	0.2936
Gata4(Zf)/Heart-Gata4-ChIP-Seq(GSE35151)/Homer	NBWGATAAGR	1e-48	-111.5	0	537	0.537	15095.6	0.3119
FOXA1(Forkhead)/MCF7-FOXA1-ChIP-Seq(GSE26831)/Homer	WAAGTAAACA	1e-44	-102.4	0	599	0.599	18319.4	0.3785
Foxa3(Forkhead)/Liver-Foxa3-ChIP-Seq(GSE77670)/Homer	BSNTGTTTACWYWGN	1e-44	-102.2	0	282	0.282	5679.2	0.1173
FOXA1(Forkhead)/LNCAP-FOXA1-ChIP-Seq(GSE27824)/Homer	WAAGTAAACA	1e-42	-98	0	657	0.657	21316	0.4404
GATA3(Zf)/iTreg-Gata3-ChIP-Seq(GSE20898)/Homer	AGATAASR	1e-38	-88.48	0	673	0.673	22647.8	0.4679
TRPS1(Zf)/MCF7-TRPS1-ChIP-Seq(GSE107013)/Homer	AGATAAGANN	1e-28	-65.41	0	768	0.768	29090.7	0.601
Foxo3(Forkhead)/U2OS-Foxo3-ChIP-Seq(E-MTAB-2701)/Homer	DGTAAACA	1e-22	-52.92	0	421	0.421	13252.1	0.2738
GATA(Zf),IR3/iTreg-Gata3-ChIP-Seq(GSE20898)/Homer	NNNNNBAGATAWYATCTVHN	1e-22	-51.42	0	156	0.156	3199.8	0.0661
AR-halfsite(NR)/LNCaP-AR-ChIP-Seq(GSE27824)/Homer	CCAGGAACAG	1e-21	-49.59	0	776	0.776	30692.6	0.6341
FOXK1(Forkhead)/HEK293-FOXK1-ChIP-Seq(GSE51673)/Homer	NVWTGTTTAC	1e-21	-49.47	0	517	0.517	17761.3	0.367
GATA(Zf),IR4/iTreg-Gata3-ChIP-Seq(GSE20898)/Homer	NAGATWNBNATCTNN	1e-19	-45.29	0	83	0.083	1227.6	0.0254
FoxD3(forkhead)/ZebrafishEmbryo-Foxd3.biotin-ChIP-seq(GSE106676)/Homer	TGTTTAYTTAGC	1e-19	-44.34	0	444	0.444	14851.8	0.3068
FoxL2(Forkhead)/Ovary-FoxL2-ChIP-Seq(GSE60858)/Homer	WWTRTAAACAVG	1e-18	-42.9	0	475	0.475	16348.3	0.3378
FOXK2(Forkhead)/U2OS-FOXK2-ChIP-Seq(E-MTAB-2204)/Homer	SCHTGTTTACAT	1e-18	-42.87	0	318	0.318	9591.3	0.1982
FOXP1(Forkhead)/H9-FOXP1-ChIP-Seq(GSE31006)/Homer	NYYTGTTTACHN	1e-18	-42.78	0	261	0.261	7329.6	0.1514
Foxf1(Forkhead)/Lung-Foxf1-ChIP-Seq(GSE77951)/Homer	WWATRTAAACAN	1e-16	-38.6	0	503	0.503	17979.9	0.3715
AP-2alpha(AP2)/Hela-AP2alpha-ChIP-Seq(GSE31477)/Homer	ATGCCCTGAGGC	1e-13	-31.81	0	145	0.145	3592.5	0.0742
GATA3(Zf),DR4/iTreg-Gata3-ChIP-Seq(GSE20898)/Homer	AGATGKDGAGATAAG	1e-13	-31.64	0	94	0.094	1899	0.0392
AP-2gamma(AP2)/MCF7-TFAP2C-ChIP-Seq(GSE21234)/Homer	SCCTSAGGSCAW	1e-12	-29.32	0	175	0.175	4812.7	0.0994
NF1:FOXA1(CTF,Forkhead)/LNCAP-FOXA1-ChIP-Seq(GSE27824)/Homer	WNTGTTTRYTTTGGCA	1e-11	-26.35	0	50	0.05	768.5	0.0159
Foxo1(Forkhead)/RAW-Foxo1-ChIP-Seq(Fan_et_al.)/Homer	CTGTTTAC	1e-10	-25.29	0	568	0.568	22347	0.4617
NF1-halfsite(CTF)/LNCaP-NF1-ChIP-Seq(Unpublished)/Homer	YTGCCAAG	1e-10	-24.68	0	404	0.404	14756	0.3049
NF1(CTF)/LNCAP-NF1-ChIP-Seq(Unpublished)/Homer	CYTGGCABNSTGCCAR	1e-09	-22.49	0	107	0.107	2698	0.0557
GATA3(Zf),DR8/iTreg-Gata3-ChIP-Seq(GSE20898)/Homer	AGATSTNDNNDSAGATAASN	1e-07	-17.2	0	54	0.054	1140.3	0.0236
Olig2(bHLH)/Neuron-Olig2-ChIP-Seq(GSE30882)/Homer	RCCATMTGTT	1e-06	-15.28	0	487	0.487	19727.8	0.4076
Fosl2(bZIP)/3T3L1-Fosl2-ChIP-Seq(GSE56872)/Homer	NATGASTCABNN	1e-06	-15.09	0	101	0.101	2890.4	0.0597
Nr5a2(NR)/mES-Nr5a2-ChIP-Seq(GSE19019)/Homer	BTCAAGGTCA	1e-05	-12.93	0	124	0.124	3938.6	0.0814
EBF(EBF)/proBcell-EBF-ChIP-Seq(GSE21978)/Homer	DGTCCCYRGGGA	1e-05	-12.47	0	43	0.043	965.1	0.0199
Jun-AP1(bZIP)/K562-cJun-ChIP-Seq(GSE31477)/Homer	GATGASTCATCN	1e-05	-11.98	0.0001	71	0.071	1967.7	0.0407
BATF(bZIP)/Th17-BATF-ChIP-Seq(GSE39756)/Homer	DATGASTCAT	1e-05	-11.6	0.0001	207	0.207	7527.1	0.1555
Nr5a2(NR)/Pancreas-LRH1-ChIP-Seq(GSE34295)/Homer	BTCAAGGTCA	0.0001	-10.89	0.0002	163	0.163	5732.5	0.1184
Atoh1(bHLH)/Cerebellum-Atoh1-ChIP-Seq(GSE22111)/Homer	VNRVCAGCTGGY	0.0001	-10.85	0.0002	225	0.225	8402	0.1736
Zic(Zf)/Cerebellum-ZIC1.2-ChIP-Seq(GSE60731)/Homer	CCTGCTGAGH	0.0001	-10.83	0.0002	164	0.164	5781.1	0.1194
NeuroG2(bHLH)/Fibroblast-NeuroG2-ChIP-Seq(GSE75910)/Homer	ACCATCTGTT	0.0001	-10.06	0.0004	352	0.352	14229.5	0.294
DLX5(Homeobox)/BasalGanglia-Dlx5-ChIP-seq(GSE124936)/Homer	SSTAATTA	0.0001	-10.02	0.0004	353	0.353	14282.1	0.2951
Atf3(bZIP)/GBM-ATF3-ChIP-Seq(GSE33912)/Homer	DATGASTCATHN	0.0001	-9.958	0.0004	202	0.202	7515	0.1553
Ascl1(bHLH)/NeuralTubes-Ascl1-ChIP-Seq(GSE55840)/Homer	NNVVCAGCTGBN	0.0001	-9.72	0.0006	279	0.279	10959.7	0.2264
Fra1(bZIP)/BT549-Fra1-ChIP-Seq(GSE46166)/Homer	NNATGASTCATH	0.001	-8.882	0.0012	173	0.173	6396.7	0.1322
LEF1(HMG)/H1-LEF1-ChIP-Seq(GSE64758)/Homer	CCTTTGATST	0.001	-8.532	0.0017	261	0.261	10335.1	0.2135
Fra2(bZIP)/Striatum-Fra2-ChIP-Seq(GSE43429)/Homer	GGATGACTCATC	0.001	-8.368	0.002	137	0.137	4919.3	0.1016
ERRg(NR)/Kidney-ESRRG-ChIP-Seq(GSE104905)/Homer	GTGACCTTGRVN	0.001	-7.962	0.0029	184	0.184	6999.9	0.1446
SCL(bHLH)/HPC7-Scl-ChIP-Seq(GSE13511)/Homer	AVCAGCTG	0.001	-7.957	0.0029	724	0.724	32618.2	0.6739
Tcf3(HMG)/mES-Tcf3-ChIP-Seq(GSE11724)/Homer	ASWTCAAAGG	0.001	-7.93	0.0029	102	0.102	3503.5	0.0724
Tgif1(Homeobox)/mES-Tgif1-ChIP-Seq(GSE55404)/Homer	YTGWCADY	0.001	-7.892	0.003	714	0.714	32126.3	0.6637
Six2(Homeobox)/NephronProgenitor-Six2-ChIP-Seq(GSE39837)/Homer	GWAAYHTGAKMC	0.001	-7.706	0.0035	327	0.327	13491.9	0.2788
NeuroD1(bHLH)/Islet-NeuroD1-ChIP-Seq(GSE30298)/Homer	GCCATCTGTT	0.001	-7.635	0.0037	171	0.171	6478	0.1338
JunB(bZIP)/DendriticCells-Junb-ChIP-Seq(GSE36099)/Homer	RATGASTCAT	0.001	-7.499	0.0042	160	0.16	6017.3	0.1243
Tgif2(Homeobox)/mES-Tgif2-ChIP-Seq(GSE55404)/Homer	TGTCANYT	0.001	-7.424	0.0045	727	0.727	32878.3	0.6793
Esrrb(NR)/mES-Esrrb-ChIP-Seq(GSE11431)/Homer	KTGACCTTGA	0.001	-7.393	0.0045	156	0.156	5858	0.121
SF1(NR)/H295R-Nr5a1-ChIP-Seq(GSE44220)/Homer	CAAGGHCANV	0.001	-7.068	0.0061	109	0.109	3889.1	0.0804
Zic3(Zf)/mES-Zic3-ChIP-Seq(GSE37889)/Homer	GGCCYCCTGCTGDGH	0.01	-6.669	0.009	73	0.073	2442.9	0.0505
Fos(bZIP)/TSC-Fos-ChIP-Seq(GSE110950)/Homer	NDATGASTCAYN	0.01	-6.621	0.0093	178	0.178	6936.6	0.1433
EBF1(EBF)/Near-E2A-ChIP-Seq(GSE21512)/Homer	GTCCCCWGGGGA	0.01	-6.53	0.01	140	0.14	5284.9	0.1092
TCF4(bHLH)/SHSY5Y-TCF4-ChIP-Seq(GSE96915)/Homer	SMCATCTGKH	0.01	-6.517	0.01	330	0.33	13866.1	0.2865
Zic2(Zf)/ESC-Zic2-ChIP-Seq(SRP197560)/Homer	CHCAGCRGGRGG	0.01	-6.297	0.0123	61	0.061	1993.5	0.0412
Pdx1(Homeobox)/Islet-Pdx1-ChIP-Seq(SRA008281)/Homer	YCATYAATCA	0.01	-6.098	0.0148	382	0.382	16390.8	0.3386
WT1(Zf)/Kidney-WT1-ChIP-Seq(GSE90016)/Homer	MCTCCCMCRCAB	0.01	-6.041	0.0154	85	0.085	3001.5	0.062
AP-1(bZIP)/ThioMac-PU.1-ChIP-Seq(GSE21512)/Homer	VTGACTCATC	0.01	-5.786	0.0196	203	0.203	8195.3	0.1693
En1(Homeobox)/SUM149-EN1-ChIP-Seq(GSE120957)/Homer	NDCTAATTAS	0.01	-5.778	0.0196	604	0.604	27138.8	0.5607
DLX1(Homeobox)/BasalGanglia-Dlx1-ChIP-seq(GSE124936)/Homer	NSNNTAATTA	0.01	-5.724	0.0202	504	0.504	22292.2	0.4606
Ap4(bHLH)/AML-Tfap4-ChIP-Seq(GSE45738)/Homer	NAHCAGCTGD	0.01	-5.594	0.0227	210	0.21	8547	0.1766
Hoxc9(Homeobox)/Ainv15-Hoxc9-ChIP-Seq(GSE21812)/Homer	GGCCATAAATCA	0.01	-5.308	0.0299	227	0.227	9376.4	0.1937
MafB(bZIP)/BMM-Mafb-ChIP-Seq(GSE75722)/Homer	WNTGCTGASTCAGCANWTTY	0.01	-5.249	0.0312	113	0.113	4296.8	0.0888
BHLHA15(bHLH)/NIH3T3-BHLHB8.HA-ChIP-Seq(GSE119782)/Homer	NAMCAGCTGK	0.01	-5.184	0.0329	286	0.286	12116.1	0.2503
BMYB(HTH)/Hela-BMYB-ChIP-Seq(GSE27030)/Homer	NHAACBGYYV	0.01	-5.013	0.0385	378	0.378	16464.9	0.3402
DLX2(Homeobox)/BasalGanglia-Dlx2-ChIP-seq(GSE124936)/Homer	NNNTAATTAS	0.01	-4.935	0.0411	551	0.551	24774.3	0.5119
Dlx3(Homeobox)/Kerainocytes-Dlx3-ChIP-Seq(GSE89884)/Homer	NDGTAATTAC	0.01	-4.908	0.0417	303	0.303	12971.9	0.268
LHX9(Homeobox)/Hct116-LHX9.V5-ChIP-Seq(GSE116822)/Homer	NGCTAATTAG	0.01	-4.906	0.0417	491	0.491	21881.5	0.4521
ZNF189(Zf)/HEK293-ZNF189.GFP-ChIP-Seq(GSE58341)/Homer	TGGAACAGMA	0.01	-4.887	0.0417	186	0.186	7599.6	0.157
Stat3(Stat)/mES-Stat3-ChIP-Seq(GSE11431)/Homer	CTTCCGGGAA	0.01	-4.885	0.0417	109	0.109	4176.4	0.0863
Tcf21(bHLH)/ArterySmoothMuscle-Tcf21-ChIP-Seq(GSE61369)/Homer	NAACAGCTGG	0.01	-4.809	0.0438	167	0.167	6758.9	0.1396
Ptf1a(bHLH)/Panc1-Ptf1a-ChIP-Seq(GSE47459)/Homer	ACAGCTGTTN	0.01	-4.784	0.0443	483	0.483	21530.9	0.4448
Unknown-ESC-element(?)/mES-Nanog-ChIP-Seq(GSE11724)/Homer	CACAGCAGGGGG	0.01	-4.716	0.0469	90	0.09	3378.6	0.0698
ZNF317(Zf)/HEK293-ZNF317.GFP-ChIP-Seq(GSE58341)/Homer	GTCWGCTGTYYCTCT	0.01	-4.656	0.0492	29	0.029	870.8	0.018
Lhx1(Homeobox)/EmbryoCarcinoma-Lhx1-ChIP-Seq(GSE70957)/Homer	NNYTAATTAR	0.01	-4.622	0.0503	449	0.449	19946	0.4121
Six1(Homeobox)/Myoblast-Six1-ChIP-Chip(GSE20150)/Homer	GKVTCADRTTWC	0.1	-4.528	0.0546	86	0.086	3232.3	0.0668
EBF2(EBF)/BrownAdipose-EBF2-ChIP-Seq(GSE97114)/Homer	NABTCCCWDGGGAVH	0.1	-4.523	0.0546	160	0.16	6498.6	0.1343
Twist2(bHLH)/Myoblast-Twist2.Ty1-ChIP-Seq(GSE127998)/Homer	MCAGCTGBYH	0.1	-4.512	0.0546	360	0.36	15746.6	0.3253
Bach2(bZIP)/OCILy7-Bach2-ChIP-Seq(GSE44420)/Homer	TGCTGAGTCA	0.1	-4.436	0.0579	47	0.047	1602.8	0.0331
Tbx20(T-box)/Heart-Tbx20-ChIP-Seq(GSE29636)/Homer	GGTGYTGACAGS	0.1	-4.334	0.0634	56	0.056	1984.6	0.041
Lhx3(Homeobox)/Neuron-Lhx3-ChIP-Seq(GSE31456)/Homer	ADBTAATTAR	0.1	-4.326	0.0634	580	0.58	26360.5	0.5446
GATA:SCL(Zf,bHLH)/Ter119-SCL-ChIP-Seq(GSE18720)/Homer	CRGCTGBNGNSNNSAGATAA	0.1	-4.184	0.0721	38	0.038	1261.7	0.0261
Sox9(HMG)/Limb-SOX9-ChIP-Seq(GSE73225)/Homer	AGGVNCCTTTGT	0.1	-3.955	0.0897	230	0.23	9818.7	0.2029
Lhx2(Homeobox)/HFSC-Lhx2-ChIP-Seq(GSE48068)/Homer	TAATTAGN	0.1	-3.87	0.0966	407	0.407	18160.2	0.3752
Foxh1(Forkhead)/hESC-FOXH1-ChIP-Seq(GSE29422)/Homer	NNTGTGGATTSS	0.1	-3.869	0.0966	223	0.223	9516.1	0.1966
ZNF341(Zf)/EBV-ZNF341-ChIP-Seq(GSE113194)/Homer	GGAACAGCCG	0.1	-3.754	0.1062	110	0.11	4406.7	0.091
Six4(Homeobox)/MCF7-SIX4-ChIP-Seq(Encode)/Homer	TGWAAYCTGABACCB	0.1	-3.639	0.118	25	0.025	790.8	0.0163
ZNF7(Zf)/HepG2-ZNF7.Flag-ChIP-Seq(Encode)/Homer	CTGCCWVCTTTTRTA	0.1	-3.609	0.1203	188	0.188	7968	0.1646
ZKSCAN1(Zf)/HepG2-ZKSCAN1-ChIP-Seq(Encode)/Homer	GCACAYAGTAGGKCY	0.1	-3.601	0.1203	14	0.014	376.4	0.0078
Pitx1:Ebox(Homeobox,bHLH)/Hindlimb-Pitx1-ChIP-Seq(GSE41591)/Homer	YTAATTRAWWCCAGATGT	0.1	-3.426	0.1416	89	0.089	3533.2	0.073
Nur77(NR)/K562-NR4A1-ChIP-Seq(GSE31363)/Homer	TGACCTTTNCNT	0.1	-3.329	0.1546	58	0.058	2194.1	0.0453
Tlx?(NR)/NPC-H3K4me1-ChIP-Seq(GSE16256)/Homer	CTGGCAGSCTGCCA	0.1	-3.312	0.1557	73	0.073	2848.5	0.0589
PAX6(Paired,Homeobox)/Forebrain-Pax6-ChIP-Seq(GSE66961)/Homer	NGTGTTCAVTSAAGCGKAAA	0.1	-3.239	0.1659	30	0.03	1025.3	0.0212
Oct6(POU,Homeobox)/NPC-Pou3f1-ChIP-Seq(GSE35496)/Homer	WATGCAAATGAG	0.1	-3.19	0.1725	185	0.185	7935.5	0.164
Oct2(POU,Homeobox)/Bcell-Oct2-ChIP-Seq(GSE21512)/Homer	ATATGCAAAT	0.1	-3.127	0.182	154	0.154	6526.8	0.1348
Tbet(T-box)/CD8-Tbet-ChIP-Seq(GSE33802)/Homer	AGGTGTGAAM	0.1	-3.028	0.199	317	0.317	14157.4	0.2925
HNF6(Homeobox)/Liver-Hnf6-ChIP-Seq(ERP000394)/Homer	NTATYGATCH	0.1	-3.019	0.1991	225	0.225	9838.2	0.2033
IRF4(IRF)/GM12878-IRF4-ChIP-Seq(GSE32465)/Homer	ACTGAAACCA	0.1	-2.936	0.2142	142	0.142	6023.1	0.1244
AMYB(HTH)/Testes-AMYB-ChIP-Seq(GSE44588)/Homer	TGGCAGTTGG	0.1	-2.912	0.2175	358	0.358	16142.2	0.3335
Tcf7(HMG)/GM12878-TCF7-ChIP-Seq(Encode)/Homer	CTTTGATGTGSB	0.1	-2.894	0.2195	121	0.121	5075.3	0.1049
MyoD(bHLH)/Myotube-MyoD-ChIP-Seq(GSE21614)/Homer	RRCAGCTGYTSY	0.1	-2.878	0.2211	108	0.108	4489.3	0.0928
REST-NRSF(Zf)/Jurkat-NRSF-ChIP-Seq/Homer	GGMGCTGTCCATGGTGCTGA	0.1	-2.855	0.2242	3	0.003	42.9	0.0009
RORa(NR)/Liver-Rora-ChIP-Seq(GSE101115)/Homer	AAWCTAGGTCARDNN	0.1	-2.807	0.233	43	0.043	1621	0.0335
Tcf12(bHLH)/GM12878-Tcf12-ChIP-Seq(GSE32465)/Homer	VCAGCTGYTG	0.1	-2.756	0.243	139	0.139	5930.6	0.1225
Rfx6(HTH)/Min6b1-Rfx6.HA-ChIP-Seq(GSE62844)/Homer	TGTTKCCTAGCAACM	0.1	-2.746	0.2434	189	0.189	8242.4	0.1703
Nkx6.1(Homeobox)/Islet-Nkx6.1-ChIP-Seq(GSE40975)/Homer	GKTAATGR	0.1	-2.683	0.2571	760	0.76	35765.4	0.7389
MyoG(bHLH)/C2C12-MyoG-ChIP-Seq(GSE36024)/Homer	AACAGCTG	0.1	-2.676	0.2571	160	0.16	6918.7	0.1429
Nkx3.1(Homeobox)/LNCaP-Nkx3.1-ChIP-Seq(GSE28264)/Homer	AAGCACTTAA	0.1	-2.611	0.2717	579	0.579	26898.9	0.5557
HLF(bZIP)/HSC-HLF.Flag-ChIP-Seq(GSE69817)/Homer	RTTATGYAAB	0.1	-2.524	0.2938	324	0.324	14667.8	0.303
Stat3+il21(Stat)/CD4-Stat3-ChIP-Seq(GSE19198)/Homer	SVYTTCCNGGAARB	0.1	-2.507	0.2963	156	0.156	6780.1	0.1401
NF-E2(bZIP)/K562-NFE2-ChIP-Seq(GSE31477)/Homer	GATGACTCAGCA	0.1	-2.488	0.2997	14	0.014	445.4	0.0092
Phox2a(Homeobox)/Neuron-Phox2a-ChIP-Seq(GSE31456)/Homer	YTAATYNRATTA	0.1	-2.478	0.3003	205	0.205	9070.5	0.1874
OCT4-SOX2-TCF-NANOG(POU,Homeobox,HMG)/mES-Oct4-ChIP-Seq(GSE11431)/Homer	ATTTGCATAACAATG	0.1	-2.472	0.3003	95	0.095	3989.8	0.0824
Smad3(MAD)/NPC-Smad3-ChIP-Seq(GSE36673)/Homer	TWGTCTGV	0.1	-2.395	0.3208	528	0.528	24511.5	0.5064
Atf4(bZIP)/MEF-Atf4-ChIP-Seq(GSE35681)/Homer	MTGATGCAAT	0.1	-2.385	0.3217	109	0.109	4648.4	0.096
HRE(HSF)/HepG2-HSF1-ChIP-Seq(GSE31477)/Homer	BSTTCTRGAABVTTCYAGAA	0.1	-2.374	0.3225	29	0.029	1076.2	0.0222
Pax7(Paired,Homeobox)/Myoblast-Pax7-ChIP-Seq(GSE25064)/Homer	TAATCAATTA	0.1	-2.365	0.3229	52	0.052	2079.7	0.043
PBX2(Homeobox)/K562-PBX2-ChIP-Seq(Encode)/Homer	RTGATTKATRGN	0.1	-2.327	0.3327	317	0.317	14410.9	0.2977
T1ISRE(IRF)/ThioMac-Ifnb-Expression/Homer	ACTTTCGTTTCT	0.1	-2.319	0.3331	6	0.006	152.9	0.0032
HIF-1b(HLH)/T47D-HIF1b-ChIP-Seq(GSE59937)/Homer	RTACGTGC	0.1	-2.31	0.3335	199	0.199	8844.7	0.1827
ZBTB18(Zf)/HEK293-ZBTB18.GFP-ChIP-Seq(GSE58341)/Homer	AACATCTGGA	0.1	-2.303	0.3335	101	0.101	4302.8	0.0889
ZNF675(Zf)/HEK293-ZNF675.GFP-ChIP-Seq(GSE58341)/Homer	ARGAGGMCAAAATGW	1	-2.286	0.3365	44	0.044	1739.1	0.0359
PAX5(Paired,Homeobox)/GM12878-PAX5-ChIP-Seq(GSE32465)/Homer	GCAGCCAAGCRTGACH	1	-2.275	0.3374	67	0.067	2765.7	0.0571
ZNF467(Zf)/HEK293-ZNF467.GFP-ChIP-Seq(GSE58341)/Homer	TGGGGAAGGGCM	1	-2.248	0.3443	99	0.099	4225	0.0873
Bcl6(Zf)/Liver-Bcl6-ChIP-Seq(GSE31578)/Homer	NNNCTTTCCAGGAAA	1	-2.244	0.3443	315	0.315	14348.5	0.2964
Bach1(bZIP)/K562-Bach1-ChIP-Seq(GSE31477)/Homer	AWWNTGCTGAGTCAT	1	-2.156	0.3719	16	0.016	553.6	0.0114
STAT4(Stat)/CD4-Stat4-ChIP-Seq(GSE22104)/Homer	NYTTCCWGGAAR	1	-2.145	0.3732	263	0.263	11919.4	0.2463
Oct4:Sox17(POU,Homeobox,HMG)/F9-Sox17-ChIP-Seq(GSE44553)/Homer	CCATTGTATGCAAAT	1	-2.125	0.3781	62	0.062	2570	0.0531
ZNF652/HepG2-ZNF652.Flag-ChIP-Seq(Encode)/Homer	TTAACCCTTTVNKKN	1	-2.091	0.3884	93	0.093	3988.9	0.0824
RUNX2(Runt)/PCa-RUNX2-ChIP-Seq(GSE33889)/Homer	NWAACCACADNN	1	-2.063	0.3965	219	0.219	9871.1	0.2039
HIC1(Zf)/Treg-ZBTB29-ChIP-Seq(GSE99889)/Homer	TGCCAGCB	1	-2.047	0.4	350	0.35	16100.5	0.3326
CRE(bZIP)/Promoter/Homer	CSGTGACGTCAC	1	-2.047	0.4	31	0.031	1205.4	0.0249
Smad4(MAD)/ESC-SMAD4-ChIP-Seq(GSE29422)/Homer	VBSYGTCTGG	1	-2.012	0.4084	261	0.261	11878	0.2454
Arnt:Ahr(bHLH)/MCF7-Arnt-ChIP-Seq(Lo_et_al.)/Homer	TBGCACGCAA	1	-1.998	0.4116	101	0.101	4380.2	0.0905
MafK(bZIP)/C2C12-MafK-ChIP-Seq(GSE36030)/Homer	GCTGASTCAGCA	1	-1.988	0.4127	39	0.039	1566.6	0.0324
HOXA1(Homeobox)/mES-Hoxa1-ChIP-Seq(SRP084292)/Homer	TGATKGATGR	1	-1.986	0.4127	99	0.099	4291.6	0.0887
Sox10(HMG)/SciaticNerve-Sox3-ChIP-Seq(GSE35132)/Homer	CCWTTGTYYB	1	-1.945	0.4253	443	0.443	20610.1	0.4258
Atf1(bZIP)/K562-ATF1-ChIP-Seq(GSE31477)/Homer	GATGACGTCA	1	-1.93	0.4285	191	0.191	8601.1	0.1777
E2A(bHLH),near_PU.1/Bcell-PU.1-ChIP-Seq(GSE21512)/Homer	NVCACCTGBN	1	-1.925	0.4285	275	0.275	12578.8	0.2599
PPARa(NR),DR1/Liver-Ppara-ChIP-Seq(GSE47954)/Homer	VNAGGKCAAAGGTCA	1	-1.912	0.4308	206	0.206	9315.2	0.1925
Egr1(Zf)/K562-Egr1-ChIP-Seq(GSE32465)/Homer	TGCGTGGGYG	1	-1.895	0.4352	69	0.069	2937.5	0.0607
Chop(bZIP)/MEF-Chop-ChIP-Seq(GSE35681)/Homer	ATTGCATCAT	1	-1.849	0.4526	82	0.082	3544.3	0.0732
HEB(bHLH)/mES-Heb-ChIP-Seq(GSE53233)/Homer	VCAGCTGBNN	1	-1.802	0.4714	328	0.328	15161	0.3132
RORg(NR)/Liver-Rorc-ChIP-Seq(GSE101115)/Homer	WAABTAGGTCAV	1	-1.786	0.4758	27	0.027	1067.4	0.0221
HIF2a(bHLH)/785_O-HIF2a-ChIP-Seq(GSE34871)/Homer	GCACGTACCC	1	-1.746	0.4919	60	0.06	2560.6	0.0529
Isl1(Homeobox)/Neuron-Isl1-ChIP-Seq(GSE31456)/Homer	CTAATKGV	1	-1.731	0.4963	546	0.546	25695.8	0.5309
Ascl2(bHLH)/ESC-Ascl2-ChIP-Seq(GSE97712)/Homer	SSRGCAGCTGCH	1	-1.708	0.5048	189	0.189	8592.8	0.1775
Rfx1(HTH)/NPC-H3K4me1-ChIP-Seq(GSE16256)/Homer	KGTTGCCATGGCAA	1	-1.707	0.5048	36	0.036	1480.5	0.0306
MafA(bZIP)/Islet-MafA-ChIP-Seq(GSE30298)/Homer	TGCTGACTCA	1	-1.706	0.5048	143	0.143	6426.3	0.1328
Tbx6(T-box)/ESC-Tbx6-ChIP-Seq(GSE93524)/Homer	DAGGTGTBAA	1	-1.704	0.5048	271	0.271	12485.6	0.258
STAT6(Stat)/Macrophage-Stat6-ChIP-Seq(GSE38377)/Homer	TTCCKNAGAA	1	-1.689	0.5048	155	0.155	6996.4	0.1445
ERE(NR),IR3/MCF7-ERa-ChIP-Seq(Unpublished)/Homer	VAGGTCACNSTGACC	1	-1.665	0.5109	44	0.044	1849.9	0.0382
Brn2(POU,Homeobox)/NPC-Brn2-ChIP-Seq(GSE35496)/Homer	ATGAATATTC	1	-1.651	0.5146	47	0.047	1988.8	0.0411
ZFX(Zf)/mES-Zfx-ChIP-Seq(GSE11431)/Homer	AGGCCTRG	1	-1.649	0.5146	170	0.17	7718.2	0.1595
TCFL2(HMG)/K562-TCF7L2-ChIP-Seq(GSE29196)/Homer	ACWTCAAAGG	1	-1.598	0.536	24	0.024	962.6	0.0199
CEBP:CEBP(bZIP)/MEF-Chop-ChIP-Seq(GSE35681)/Homer	NTNATGCAAYMNNHTGMAAY	1	-1.598	0.536	64	0.064	2779.3	0.0574
NFIL3(bZIP)/HepG2-NFIL3-ChIP-Seq(Encode)/Homer	VTTACGTAAYNNNNN	1	-1.589	0.536	245	0.245	11300.7	0.2335
PRDM9(Zf)/Testis-DMC1-ChIP-Seq(GSE35498)/Homer	ADGGYAGYAGCATCT	1	-1.579	0.5367	84	0.084	3710.4	0.0767
Pbx3(Homeobox)/GM12878-PBX3-ChIP-Seq(GSE32465)/Homer	SCTGTCAMTCAN	1	-1.576	0.5367	47	0.047	2004.5	0.0414
Reverb(NR),DR2/RAW-Reverba.biotin-ChIP-Seq(GSE45914)/Homer	GTRGGTCASTGGGTCA	1	-1.57	0.5367	27	0.027	1100.8	0.0227
ZNF143|STAF(Zf)/CUTLL-ZNF143-ChIP-Seq(GSE29600)/Homer	ATTTCCCAGVAKSCY	1	-1.561	0.5368	53	0.053	2282.6	0.0472
PRDM14(Zf)/H1-PRDM14-ChIP-Seq(GSE22767)/Homer	RGGTCTCTAACY	1	-1.546	0.5421	67	0.067	2931	0.0606
Gfi1b(Zf)/HPC7-Gfi1b-ChIP-Seq(GSE22178)/Homer	MAATCACTGC	1	-1.518	0.554	209	0.209	9620.5	0.1988
NFE2L2(bZIP)/HepG2-NFE2L2-ChIP-Seq(Encode)/Homer	AWWWTGCTGAGTCAT	1	-1.512	0.5541	16	0.016	621.1	0.0128
RAR:RXR(NR),DR5/ES-RAR-ChIP-Seq(GSE56893)/Homer	RGGTCADNNAGAGGTCAV	1	-1.512	0.5541	4	0.004	116.9	0.0024
Otx2(Homeobox)/EpiLC-Otx2-ChIP-Seq(GSE56098)/Homer	NYTAATCCYB	1	-1.491	0.5599	273	0.273	12683.2	0.262
GFY-Staf(?,Zf)/Promoter/Homer	RACTACAATTCCCAGAAKGC	1	-1.477	0.5646	7	0.007	239.9	0.005
Hnf6b(Homeobox)/LNCaP-Hnf6b-ChIP-Seq(GSE106305)/Homer	TATTGAYY	1	-1.454	0.5745	339	0.339	15863.4	0.3277
HNF4a(NR),DR1/HepG2-HNF4a-ChIP-Seq(GSE25021)/Homer	CARRGKBCAAAGTYCA	1	-1.451	0.5745	89	0.089	3982.2	0.0823
Zfp281(Zf)/ES-Zfp281-ChIP-Seq(GSE81042)/Homer	CCCCTCCCCCAC	1	-1.449	0.5745	16	0.016	629.5	0.013
HRE(HSF)/Striatum-HSF1-ChIP-Seq(GSE38000)/Homer	TTCTAGAABNTTCTA	1	-1.448	0.5745	53	0.053	2309.7	0.0477
RAR:RXR(NR),DR0/ES-RAR-ChIP-Seq(GSE56893)/Homer	AGGTCAAGGTCA	1	-1.443	0.5745	26	0.026	1076.2	0.0222
ETS:RUNX(ETS,Runt)/Jurkat-RUNX1-ChIP-Seq(GSE17954)/Homer	RCAGGATGTGGT	1	-1.436	0.5745	13	0.013	499.5	0.0103
Brn1(POU,Homeobox)/NPC-Brn1-ChIP-Seq(GSE35496)/Homer	TATGCWAATBAV	1	-1.417	0.5768	135	0.135	6157.9	0.1272
GABPA(ETS)/Jurkat-GABPa-ChIP-Seq(GSE17954)/Homer	RACCGGAAGT	1	-1.4	0.5834	150	0.15	6873.2	0.142
Hoxb4(Homeobox)/ES-Hoxb4-ChIP-Seq(GSE34014)/Homer	TGATTRATGGCY	1	-1.395	0.5834	63	0.063	2786.2	0.0576
TR4(NR),DR1/Hela-TR4-ChIP-Seq(GSE24685)/Homer	GAGGTCAAAGGTCA	1	-1.373	0.5932	16	0.016	639.1	0.0132
Barx1(Homeobox)/Stomach-Barx1.3xFlag-ChIP-Seq(GSE69483)/Homer	AAACMATTAN	1	-1.359	0.5981	202	0.202	9361.6	0.1934
ZNF669(Zf)/HEK293-ZNF669.GFP-ChIP-Seq(GSE58341)/Homer	GARTGGTCATCGCCC	1	-1.339	0.6068	10	0.01	379.1	0.0078
Myf5(bHLH)/GM-Myf5-ChIP-Seq(GSE24852)/Homer	BAACAGCTGT	1	-1.316	0.6182	106	0.106	4828	0.0997
ZBTB12(Zf)/HEK293-ZBTB12.GFP-ChIP-Seq(GSE58341)/Homer	NGNTCTAGAACCNGV	1	-1.299	0.6249	87	0.087	3938.6	0.0814
Hand2(bHLH)/Mesoderm-Hand2-ChIP-Seq(GSE61475)/Homer	TGACANARRCCAGRC	1	-1.277	0.6356	92	0.092	4181.6	0.0864
DMRT1(DM)/Testis-DMRT1-ChIP-Seq(GSE64892)/Homer	TWGHWACAWTGTWDC	1	-1.269	0.6373	94	0.094	4278.8	0.0884
Rfx2(HTH)/LoVo-RFX2-ChIP-Seq(GSE49402)/Homer	GTTGCCATGGCAACM	1	-1.259	0.6406	12	0.012	476	0.0098
RXR(NR),DR1/3T3L1-RXR-ChIP-Seq(GSE13511)/Homer	TAGGGCAAAGGTCA	1	-1.248	0.6444	181	0.181	8414.7	0.1739
Pax7(Paired,Homeobox),longest/Myoblast-Pax7-ChIP-Seq(GSE25064)/Homer	NTAATTDGCYAATTANNWWD	1	-1.239	0.6469	18	0.018	748.1	0.0155
Sox4(HMG)/proB-Sox4-ChIP-Seq(GSE50066)/Homer	YCTTTGTTCC	1	-1.214	0.6602	230	0.23	10772.8	0.2226
STAT5(Stat)/mCD4+-Stat5-ChIP-Seq(GSE12346)/Homer	RTTTCTNAGAAA	1	-1.209	0.6603	93	0.093	4253.6	0.0879
ZNF528(Zf)/HEK293-ZNF528.GFP-ChIP-Seq(GSE58341)/Homer	AGAAATGACTTCCCT	1	-1.207	0.6603	2	0.002	53.9	0.0011
STAT6(Stat)/CD4-Stat6-ChIP-Seq(GSE22104)/Homer	ABTTCYYRRGAA	1	-1.172	0.6782	157	0.157	7307.2	0.151
E2A(bHLH)/proBcell-E2A-ChIP-Seq(GSE21978)/Homer	DNRCAGCTGY	1	-1.164	0.6804	252	0.252	11854.5	0.2449
Meis1(Homeobox)/MastCells-Meis1-ChIP-Seq(GSE48085)/Homer	VGCTGWCAVB	1	-1.158	0.6806	333	0.333	15748.6	0.3254
Pit1(Homeobox)/GCrat-Pit1-ChIP-Seq(GSE58009)/Homer	ATGMATATDC	1	-1.146	0.6854	415	0.415	19707.3	0.4072
GLI3(Zf)/Limb-GLI3-ChIP-Chip(GSE11077)/Homer	CGTGGGTGGTCC	1	-1.138	0.6878	14	0.014	582.5	0.012
Atf2(bZIP)/3T3L1-Atf2-ChIP-Seq(GSE56872)/Homer	NRRTGACGTCAT	1	-1.086	0.721	76	0.076	3494.1	0.0722
E2F3(E2F)/MEF-E2F3-ChIP-Seq(GSE71376)/Homer	BTKGGCGGGAAA	1	-1.074	0.726	51	0.051	2317.7	0.0479
Pknox1(Homeobox)/ES-Prep1-ChIP-Seq(GSE63282)/Homer	SCTGTCAVTCAV	1	-1.037	0.7497	42	0.042	1904.8	0.0394
Oct11(POU,Homeobox)/NCIH1048-POU2F3-ChIP-seq(GSE115123)/Homer	GATTTGCATA	1	-1.037	0.7497	137	0.137	6418.3	0.1326
Ets1-distal(ETS)/CD4+-PolII-ChIP-Seq(Barski_et_al.)/Homer	MACAGGAAGT	1	-1.037	0.7497	61	0.061	2801.2	0.0579
Oct4(POU,Homeobox)/mES-Oct4-ChIP-Seq(GSE11431)/Homer	ATTTGCATAW	1	-1.03	0.7497	199	0.199	9390.8	0.194
CREB5(bZIP)/LNCaP-CREB5.V5-ChIP-Seq(GSE137775)/Homer	VVATGACGTCAT	1	-1.014	0.7532	126	0.126	5904.2	0.122
E2F(E2F)/Hela-CellCycle-Expression/Homer	TTSGCGCGAAAA	1	-1.012	0.7532	3	0.003	105	0.0022
HINFP(Zf)/K562-HINFP.eGFP-ChIP-Seq(Encode)/Homer	TWVGGTCCGC	1	-1.007	0.7532	13	0.013	556.7	0.0115
X-box(HTH)/NPC-H3K4me1-ChIP-Seq(GSE16256)/Homer	GGTTGCCATGGCAA	1	-1.004	0.7532	20	0.02	881.8	0.0182
Twist(bHLH)/HMLE-TWIST1-ChIP-Seq(Chang_et_al)/Homer	VCAKCTGGNNNCCAGMTGBN	1	-0.9855	0.7603	19	0.019	838.8	0.0173
Sox2(HMG)/mES-Sox2-ChIP-Seq(GSE11431)/Homer	BCCATTGTTC	1	-0.9833	0.7603	247	0.247	11724.4	0.2422
JunD(bZIP)/K562-JunD-ChIP-Seq/Homer	ATGACGTCATCN	1	-0.9709	0.7609	16	0.016	701.5	0.0145
PAX5(Paired,Homeobox),condensed/GM12878-PAX5-ChIP-Seq(GSE32465)/Homer	GTCACGCTCSCTGM	1	-0.9709	0.7609	16	0.016	701.1	0.0145
Tbox:Smad(T-box,MAD)/ESCd5-Smad2_3-ChIP-Seq(GSE29422)/Homer	AGGTGHCAGACA	1	-0.9675	0.7609	38	0.038	1735.9	0.0359
PPARE(NR),DR1/3T3L1-Pparg-ChIP-Seq(GSE13511)/Homer	TGACCTTTGCCCCA	1	-0.9603	0.7621	171	0.171	8087.2	0.1671
RFX(HTH)/K562-RFX3-ChIP-Seq(SRA012198)/Homer	CGGTTGCCATGGCAAC	1	-0.9579	0.7621	9	0.009	379.1	0.0078
RBPJ:Ebox(?,bHLH)/Panc1-Rbpj1-ChIP-Seq(GSE47459)/Homer	GGGRAARRGRMCAGMTG	1	-0.955	0.7621	52	0.052	2402.6	0.0496
EBNA1(EBV-virus)/Raji-EBNA1-ChIP-Seq(GSE30709)/Homer	GGYAGCAYDTGCTDCCCNNN	1	-0.9457	0.7629	2	0.002	65.5	0.0014
NFAT(RHD)/Jurkat-NFATC1-ChIP-Seq(Jolma_et_al.)/Homer	ATTTTCCATT	1	-0.9376	0.7657	267	0.267	12717.5	0.2628
E2F7(E2F)/Hela-E2F7-ChIP-Seq(GSE32673)/Homer	VDTTTCCCGCCA	1	-0.9356	0.7657	7	0.007	290.4	0.006
COUP-TFII(NR)/K562-NR2F1-ChIP-Seq(Encode)/Homer	GKBCARAGGTCA	1	-0.9277	0.7665	285	0.285	13591.9	0.2808
ZEB1(Zf)/PDAC-ZEB1-ChIP-Seq(GSE64557)/Homer	VCAGGTRDRY	1	-0.926	0.7665	343	0.343	16389.7	0.3386
Cux2(Homeobox)/Liver-Cux2-ChIP-Seq(GSE35985)/Homer	HNRAATCAAT	1	-0.8884	0.7903	180	0.18	8562.3	0.1769
Rbpj1(?)/Panc1-Rbpj1-ChIP-Seq(GSE47459)/Homer	HTTTCCCASG	1	-0.8563	0.8125	298	0.298	14270.8	0.2948
Tbx5(T-box)/HL1-Tbx5.biotin-ChIP-Seq(GSE21529)/Homer	AGGTGTCA	1	-0.8483	0.8155	627	0.627	30188	0.6237
NFAT:AP1(RHD,bZIP)/Jurkat-NFATC1-ChIP-Seq(Jolma_et_al.)/Homer	SARTGGAAAAWRTGAGTCAB	1	-0.8457	0.8155	52	0.052	2440.8	0.0504
DUX(Homeobox)/C2C12-Dux-ChIP-Seq(GSE87279)/Homer	BCWGATTCAATCAAN	1	-0.8413	0.8155	2	0.002	71.6	0.0015
Max(bHLH)/K562-Max-ChIP-Seq(GSE31477)/Homer	RCCACGTGGYYN	1	-0.834	0.8166	117	0.117	5564.3	0.115
c-Jun-CRE(bZIP)/K562-cJun-ChIP-Seq(GSE31477)/Homer	ATGACGTCATCY	1	-0.8176	0.8266	80	0.08	3794.5	0.0784
ETS:E-box(ETS,bHLH)/HPC7-Scl-ChIP-Seq(GSE22178)/Homer	AGGAARCAGCTG	1	-0.7914	0.8449	16	0.016	736	0.0152
Slug(Zf)/Mesoderm-Snai2-ChIP-Seq(GSE61475)/Homer	SNGCACCTGCHS	1	-0.7791	0.8518	105	0.105	5016.6	0.1036
ETS(ETS)/Promoter/Homer	AACCGGAAGT	1	-0.7752	0.8518	42	0.042	1986.2	0.041
IRF:BATF(IRF:bZIP)/pDC-Irf8-ChIP-Seq(GSE66899)/Homer	CTTTCANTATGACTV	1	-0.7751	0.8518	41	0.041	1938.5	0.0401
Hoxa10(Homeobox)/ChickenMSG-Hoxa10.Flag-ChIP-Seq(GSE86088)/Homer	GGYAATGAAA	1	-0.7674	0.8518	200	0.2	9606.2	0.1985
Nrf2(bZIP)/Lymphoblast-Nrf2-ChIP-Seq(GSE37589)/Homer	HTGCTGAGTCAT	1	-0.7666	0.8518	9	0.009	407.3	0.0084
Tbr1(T-box)/Cortex-Tbr1-ChIP-Seq(GSE71384)/Homer	AAGGTGTKAA	1	-0.7586	0.8518	374	0.374	18021.3	0.3723
Sox3(HMG)/NPC-Sox3-ChIP-Seq(GSE33059)/Homer	CCWTTGTY	1	-0.7526	0.8531	466	0.466	22477	0.4644
p63(p53)/Keratinocyte-p63-ChIP-Seq(GSE17611)/Homer	NNDRCATGYCYNRRCATGYH	1	-0.7461	0.8551	62	0.062	2960.9	0.0612
STAT1(Stat)/HelaS3-STAT1-ChIP-Seq(GSE12782)/Homer	NATTTCCNGGAAAT	1	-0.7458	0.8551	84	0.084	4021.9	0.0831
Sp1(Zf)/Promoter/Homer	GGCCCCGCCCCC	1	-0.7364	0.8564	15	0.015	700.2	0.0145
Sox6(HMG)/Myotubes-Sox6-ChIP-Seq(GSE32627)/Homer	CCATTGTTNY	1	-0.7324	0.8564	457	0.457	22059.5	0.4558
RUNX1(Runt)/Jurkat-RUNX1-ChIP-Seq(GSE29180)/Homer	AAACCACARM	1	-0.725	0.8593	244	0.244	11764.8	0.2431
ZNF415(Zf)/HEK293-ZNF415.GFP-ChIP-Seq(GSE58341)/Homer	GRTGMTRGAGCC	1	-0.7234	0.8593	69	0.069	3308.8	0.0684
p53(p53)/mES-cMyc-ChIP-Seq(GSE11431)/Homer	ACATGCCCGGGCAT	1	-0.7179	0.8593	3	0.003	127.1	0.0026
ZNF322(Zf)/HEK293-ZNF322.GFP-ChIP-Seq(GSE58341)/Homer	GAGCCTGGTACTGWGCCTGR	1	-0.7124	0.8598	36	0.036	1719.9	0.0355
COUP-TFII(NR)/Artia-Nr2f2-ChIP-Seq(GSE46497)/Homer	AGRGGTCA	1	-0.7058	0.862	318	0.318	15359.5	0.3173
Eomes(T-box)/H9-Eomes-ChIP-Seq(GSE26097)/Homer	ATTAACACCT	1	-0.6839	0.8776	549	0.549	26556.7	0.5487
NFY(CCAAT)/Promoter/Homer	RGCCAATSRG	1	-0.6769	0.8804	177	0.177	8561	0.1769
E2F6(E2F)/Hela-E2F6-ChIP-Seq(GSE31477)/Homer	GGCGGGAARN	1	-0.6768	0.8804	39	0.039	1877.4	0.0388
HOXA2(Homeobox)/mES-Hoxa2-ChIP-Seq(Donaldson_et_al.)/Homer	GYCATCMATCAT	1	-0.6746	0.8804	33	0.033	1587.3	0.0328
Unknown(Homeobox)/Limb-p300-ChIP-Seq/Homer	SSCMATWAAA	1	-0.6591	0.8857	248	0.248	12012.8	0.2482
NFkB-p65(RHD)/GM12787-p65-ChIP-Seq(GSE19485)/Homer	WGGGGATTTCCC	1	-0.6566	0.8857	84	0.084	4068.1	0.084
Tbx21(T-box)/GM12878-TBX21-ChIP-Seq(Encode)/Homer	AGGTGTGAAA	1	-0.6559	0.8857	284	0.284	13758.5	0.2843
Erra(NR)/HepG2-Erra-ChIP-Seq(GSE31477)/Homer	CAAAGGTCAG	1	-0.6524	0.8857	378	0.378	18312.5	0.3783
ZSCAN22(Zf)/HEK293-ZSCAN22.GFP-ChIP-Seq(GSE58341)/Homer	SMCAGTCWGAKGGAGGAGGC	1	-0.6463	0.8857	9	0.009	428.2	0.0088
Mouse_Recombination_Hotspot(Zf)/Testis-DMC1-ChIP-Seq(GSE24438)/Homer	ACTYKNATTCGTGNTACTTC	1	-0.6408	0.8857	20	0.02	966.3	0.02
MYB(HTH)/ERMYB-Myb-ChIPSeq(GSE22095)/Homer	GGCVGTTR	1	-0.637	0.8857	373	0.373	18085.6	0.3737
ZNF519(Zf)/HEK293-ZNF519.GFP-ChIP-Seq(GSE58341)/Homer	GAGSCCGAGC	1	-0.6352	0.8857	18	0.018	870.1	0.018
TEAD4(TEA)/Tropoblast-Tead4-ChIP-Seq(GSE37350)/Homer	CCWGGAATGY	1	-0.6203	0.8929	192	0.192	9331.9	0.1928
DMRT6(DM)/Testis-DMRT6-ChIP-Seq(GSE60440)/Homer	YDGHTACAWTGTADC	1	-0.6145	0.8947	67	0.067	3265.2	0.0675
PU.1(ETS)/ThioMac-PU.1-ChIP-Seq(GSE21512)/Homer	AGAGGAAGTG	1	-0.6138	0.8947	100	0.1	4870.5	0.1006
PSE(SNAPc)/K562-mStart-Seq/Homer	WAVTCACCMTAASYDAAAAG	1	-0.5846	0.915	187	0.187	9118.8	0.1884
Egr2(Zf)/Thymocytes-Egr2-ChIP-Seq(GSE34254)/Homer	NGCGTGGGCGGR	1	-0.5808	0.9151	11	0.011	540.3	0.0112
Mef2d(MADS)/Retina-Mef2d-ChIP-Seq(GSE61391)/Homer	GCTATTTTTAGC	1	-0.5803	0.9151	77	0.077	3771.2	0.0779
Maz(Zf)/HepG2-Maz-ChIP-Seq(GSE31477)/Homer	GGGGGGGG	1	-0.5521	0.9347	97	0.097	4764.9	0.0984
Gli2(Zf)/GM2-Gli2-ChIP-Chip(GSE112702)/Homer	YSTGGGTGGTCT	1	-0.5491	0.9347	27	0.027	1340	0.0277
EAR2(NR)/K562-NR2F6-ChIP-Seq(Encode)/Homer	NRBCARRGGTCA	1	-0.5355	0.9435	253	0.253	12369.8	0.2556
TEAD3(TEA)/HepG2-TEAD3-ChIP-Seq(Encode)/Homer	TRCATTCCAG	1	-0.5099	0.9644	294	0.294	14387	0.2972
CTCF-SatelliteElement(Zf?)/CD4+-CTCF-ChIP-Seq(Barski_et_al.)/Homer	TGCAGTTCCMVNWRTGGCCA	1	-0.5093	0.9644	2	0.002	98.8	0.002
RUNX(Runt)/HPC7-Runx1-ChIP-Seq(GSE22178)/Homer	SAAACCACAG	1	-0.505	0.9644	157	0.157	7727.4	0.1597
Smad2(MAD)/ES-SMAD2-ChIP-Seq(GSE29422)/Homer	CTGTCTGG	1	-0.4905	0.9727	241	0.241	11832.4	0.2445
RORgt(NR)/EL4-RORgt.Flag-ChIP-Seq(GSE56019)/Homer	AAYTAGGTCA	1	-0.4892	0.9727	28	0.028	1412.1	0.0292
RORgt(NR)/EL4-RORgt.Flag-ChIP-Seq(GSE56019)/Homer	AAYTAGGTCA	1	-0.4892	0.9727	28	0.028	1412.1	0.0292
CEBP(bZIP)/ThioMac-CEBPb-ChIP-Seq(GSE21512)/Homer	ATTGCGCAAC	1	-0.4801	0.9727	238	0.238	11697.3	0.2417
Nkx2.5(Homeobox)/HL1-Nkx2.5.biotin-ChIP-Seq(GSE21529)/Homer	RRSCACTYAA	1	-0.4748	0.974	505	0.505	24656.4	0.5094
Pit1+1bp(Homeobox)/GCrat-Pit1-ChIP-Seq(GSE58009)/Homer	ATGCATAATTCA	1	-0.4716	0.974	158	0.158	7806.6	0.1613
ZBTB33(Zf)/GM12878-ZBTB33-ChIP-Seq(GSE32465)/Homer	GGVTCTCGCGAGAAC	1	-0.4655	0.9762	2	0.002	103.3	0.0021
USF1(bHLH)/GM12878-Usf1-ChIP-Seq(GSE32465)/Homer	SGTCACGTGR	1	-0.4631	0.9762	63	0.063	3156.3	0.0652
HIF-1a(bHLH)/MCF7-HIF1a-ChIP-Seq(GSE28352)/Homer	TACGTGCV	1	-0.4631	0.9762	36	0.036	1821	0.0376
Sox7(HMG)/ESC-Sox7-ChIP-Seq(GSE133899)/Homer	VVRRAACAATGG	1	-0.4547	0.9764	72	0.072	3605.3	0.0745
ZNF264(Zf)/HEK293-ZNF264.GFP-ChIP-Seq(GSE58341)/Homer	RGGGCACTAACY	1	-0.4545	0.9764	103	0.103	5129.7	0.106
PU.1:IRF8(ETS:IRF)/pDC-Irf8-ChIP-Seq(GSE66899)/Homer	GGAAGTGAAAST	1	-0.4541	0.9764	45	0.045	2272.5	0.047
ZFP3(Zf)/HEK293-ZFP3.GFP-ChIP-Seq(GSE58341)/Homer	GGGTTTTGAAGGATGARTAGGAGTT	1	-0.4512	0.9764	1	0.001	49	0.001
DUX4(Homeobox)/Myoblasts-DUX4.V5-ChIP-Seq(GSE75791)/Homer	NWTAAYCYAATCAWN	1	-0.4463	0.9764	18	0.018	929.9	0.0192
Duxbl(Homeobox)/NIH3T3-Duxbl.HA-ChIP-Seq(GSE119782)/Homer	TAAYCYAATCAA	1	-0.4179	0.9955	32	0.032	1644.7	0.034
ZEB2(Zf)/SNU398-ZEB2-ChIP-Seq(GSE103048)/Homer	GNMCAGGTGTGC	1	-0.4151	0.9955	176	0.176	8742.7	0.1806
Sp5(Zf)/mES-Sp5.Flag-ChIP-Seq(GSE72989)/Homer	RGKGGGCGGAGC	1	-0.4144	0.9955	87	0.087	4375	0.0904
MYNN(Zf)/HEK293-MYNN.eGFP-ChIP-Seq(Encode)/Homer	TTCAAAWTAAAAGTC	1	-0.4143	0.9955	90	0.09	4522.8	0.0934
c-Myc(bHLH)/mES-cMyc-ChIP-Seq(GSE11431)/Homer	VVCCACGTGG	1	-0.4098	0.9955	68	0.068	3439	0.0711
RUNX-AML(Runt)/CD4+-PolII-ChIP-Seq(Barski_et_al.)/Homer	GCTGTGGTTW	1	-0.3987	0.9978	166	0.166	8270.8	0.1709
Sp2(Zf)/HEK293-Sp2.eGFP-ChIP-Seq(Encode)/Homer	YGGCCCCGCCCC	1	-0.396	0.9978	133	0.133	6654.8	0.1375
BORIS(Zf)/K562-CTCFL-ChIP-Seq(GSE32465)/Homer	CNNBRGCGCCCCCTGSTGGC	1	-0.3703	1	10	0.01	546.7	0.0113
Ronin(THAP)/ES-Thap11-ChIP-Seq(GSE51522)/Homer	RACTACAACTCCCAGVAKGC	1	-0.3588	1	1	0.001	58.9	0.0012
E2F1(E2F)/Hela-E2F1-ChIP-Seq(GSE22478)/Homer	CWGGCGGGAA	1	-0.3564	1	12	0.012	655.8	0.0135
ZNF711(Zf)/SHSY5Y-ZNF711-ChIP-Seq(GSE20673)/Homer	AGGCCTAG	1	-0.347	1	218	0.218	10878.5	0.2248
ZNF692(Zf)/HEK293-ZNF692.GFP-ChIP-Seq(GSE58341)/Homer	GTGGGCCCCA	1	-0.3434	1	10	0.01	555.5	0.0115
Elk1(ETS)/Hela-Elk1-ChIP-Seq(GSE31477)/Homer	HACTTCCGGY	1	-0.3397	1	56	0.056	2894.1	0.0598
Snail1(Zf)/LS174T-SNAIL1.HA-ChIP-Seq(GSE127183)/Homer	TRCACCTGCY	1	-0.3309	1	173	0.173	8692.8	0.1796
bHLHE40(bHLH)/HepG2-BHLHE40-ChIP-Seq(GSE31477)/Homer	KCACGTGMCN	1	-0.325	1	37	0.037	1949.2	0.0403
NPAS2(bHLH)/Liver-NPAS2-ChIP-Seq(GSE39860)/Homer	KCCACGTGAC	1	-0.324	1	215	0.215	10762.6	0.2224
bHLHE41(bHLH)/proB-Bhlhe41-ChIP-Seq(GSE93764)/Homer	KCACGTGMCN	1	-0.3228	1	145	0.145	7324.5	0.1513
E-box(bHLH)/Promoter/Homer	SSGGTCACGTGA	1	-0.3197	1	6	0.006	349.2	0.0072
MafF(bZIP)/HepG2-MafF-ChIP-Seq(GSE31477)/Homer	HWWGTCAGCAWWTTT	1	-0.3086	1	104	0.104	5313.9	0.1098
Zfp809(Zf)/ES-Zfp809-ChIP-Seq(GSE70799)/Homer	GGGGCTYGKCTGGGA	1	-0.302	1	13	0.013	729.8	0.0151
ZNF16(Zf)/HEK293-ZNF16.GFP-ChIP-Seq(GSE58341)/Homer	MACCTTCYATGGCTCCCTAKTGCCY	1	-0.288	1	1	0.001	67.6	0.0014
OCT:OCT-short(POU,Homeobox)/NPC-OCT6-ChIP-Seq(GSE43916)/Homer	ATGCATWATGCATRW	1	-0.2861	1	277	0.277	13855	0.2863
PU.1-IRF(ETS:IRF)/Bcell-PU.1-ChIP-Seq(GSE21512)/Homer	MGGAAGTGAAAC	1	-0.2847	1	311	0.311	15517.2	0.3206
Sox17(HMG)/Endoderm-Sox17-ChIP-Seq(GSE61475)/Homer	CCATTGTTYB	1	-0.2819	1	205	0.205	10332.3	0.2135
Sox21(HMG)/ESC-SOX21-ChIP-Seq(GSE110505)/Homer	BCCWTTGTBYKV	1	-0.279	1	450	0.45	22287.6	0.4605
IRF3(IRF)/BMDM-Irf3-ChIP-Seq(GSE67343)/Homer	AGTTTCAKTTTC	1	-0.2641	1	97	0.097	5015.4	0.1036
CArG(MADS)/PUER-Srf-ChIP-Seq(Sullivan_et_al.)/Homer	CCATATATGGNM	1	-0.2631	1	73	0.073	3815.5	0.0788
HOXB13(Homeobox)/ProstateTumor-HOXB13-ChIP-Seq(GSE56288)/Homer	TTTTATKRGG	1	-0.2618	1	365	0.365	18190.6	0.3758
NFkB-p65-Rel(RHD)/ThioMac-LPS-Expression(GSE23622)/Homer	GGAAATTCCC	1	-0.2567	1	8	0.008	480.9	0.0099
Bcl11a(Zf)/HSPC-BCL11A-ChIP-Seq(GSE104676)/Homer	TYTGACCASWRG	1	-0.2554	1	147	0.147	7511	0.1552
IRF1(IRF)/PBMC-IRF1-ChIP-Seq(GSE43036)/Homer	GAAAGTGAAAGT	1	-0.2407	1	36	0.036	1960.7	0.0405
Rfx5(HTH)/GM12878-Rfx5-ChIP-Seq(GSE31477)/Homer	SCCTAGCAACAG	1	-0.2399	1	57	0.057	3032.6	0.0627
Elk4(ETS)/Hela-Elk4-ChIP-Seq(GSE31477)/Homer	NRYTTCCGGY	1	-0.2363	1	56	0.056	2985.5	0.0617
Phox2b(Homeobox)/CLBGA-PHOX2B-ChIP-Seq(GSE90683)/Homer	TTAATTNAATTA	1	-0.2307	1	103	0.103	5357.1	0.1107
E2F4(E2F)/K562-E2F4-ChIP-Seq(GSE31477)/Homer	GGCGGGAAAH	1	-0.2304	1	23	0.023	1294.9	0.0268
TFE3(bHLH)/MEF-TFE3-ChIP-Seq(GSE75757)/Homer	GTCACGTGACYV	1	-0.2299	1	11	0.011	656.8	0.0136
Znf263(Zf)/K562-Znf263-ChIP-Seq(GSE31477)/Homer	CVGTSCTCCC	1	-0.2291	1	236	0.236	11945	0.2468
ZNF41(Zf)/HEK293-ZNF41.GFP-ChIP-Seq(GSE58341)/Homer	CCTCATGGTGYCYTWYTCCCTTGTG	1	-0.2284	1	6	0.006	380.2	0.0079
IRF8(IRF)/BMDM-IRF8-ChIP-Seq(GSE77884)/Homer	GRAASTGAAAST	1	-0.2279	1	80	0.08	4207.4	0.0869
Hnf1(Homeobox)/Liver-Foxa2-Chip-Seq(GSE25694)/Homer	GGTTAAWCATTAA	1	-0.2155	1	56	0.056	3007.1	0.0621
TEAD2(TEA)/Py2T-Tead2-ChIP-Seq(GSE55709)/Homer	CCWGGAATGY	1	-0.211	1	120	0.12	6235.4	0.1288
PAX3:FKHR-fusion(Paired,Homeobox)/Rh4-PAX3:FKHR-ChIP-Seq(GSE19063)/Homer	ACCRTGACTAATTNN	1	-0.2056	1	60	0.06	3222.7	0.0666
Etv2(ETS)/ES-ER71-ChIP-Seq(GSE59402)/Homer	NNAYTTCCTGHN	1	-0.2035	1	171	0.171	8785	0.1815
VDR(NR),DR3/GM10855-VDR+vitD-ChIP-Seq(GSE22484)/Homer	ARAGGTCANWGAGTTCANNN	1	-0.2027	1	27	0.027	1525.1	0.0315
GRHL2(CP2)/HBE-GRHL2-ChIP-Seq(GSE46194)/Homer	AAACYKGTTWDACMRGTTTB	1	-0.2026	1	91	0.091	4794	0.099
HNF1b(Homeobox)/PDAC-HNF1B-ChIP-Seq(GSE64557)/Homer	GTTAATNATTAA	1	-0.2026	1	64	0.064	3429.6	0.0709
Atf7(bZIP)/3T3L1-Atf7-ChIP-Seq(GSE56872)/Homer	NGRTGACGTCAY	1	-0.2013	1	112	0.112	5850.4	0.1209
CEBP:AP1(bZIP)/ThioMac-CEBPb-ChIP-Seq(GSE21512)/Homer	DRTGTTGCAA	1	-0.1967	1	225	0.225	11466.8	0.2369
RARg(NR)/ES-RARg-ChIP-Seq(GSE30538)/Homer	AGGTCAAGGTCA	1	-0.1921	1	4	0.004	278	0.0057
MNT(bHLH)/HepG2-MNT-ChIP-Seq(Encode)/Homer	DGCACACGTG	1	-0.1914	1	203	0.203	10391.1	0.2147
Sox15(HMG)/CPA-Sox15-ChIP-Seq(GSE62909)/Homer	RAACAATGGN	1	-0.1902	1	300	0.3	15165.4	0.3133
NPAS(bHLH)/Liver-NPAS-ChIP-Seq(GSE39860)/Homer	NVCACGTG	1	-0.1896	1	322	0.322	16243.5	0.3356
ETV4(ETS)/HepG2-ETV4-ChIP-Seq(ENCODE)/Homer	ACCGGAAGTG	1	-0.1877	1	145	0.145	7521.8	0.1554
TEAD1(TEAD)/HepG2-TEAD1-ChIP-Seq(Encode)/Homer	CYRCATTCCA	1	-0.1835	1	232	0.232	11839.8	0.2446
Bapx1(Homeobox)/VertebralCol-Bapx1-ChIP-Seq(GSE36672)/Homer	TTRAGTGSYK	1	-0.1831	1	517	0.517	25736.6	0.5317
THRb(NR)/Liver-NR1A2-ChIP-Seq(GSE52613)/Homer	TRAGGTCA	1	-0.1804	1	667	0.667	32954.6	0.6809
Pax8(Paired,Homeobox)/Thyroid-Pax8-ChIP-Seq(GSE26938)/Homer	GTCATGCHTGRCTGS	1	-0.173	1	43	0.043	2388.9	0.0494
n-Myc(bHLH)/mES-nMyc-ChIP-Seq(GSE11431)/Homer	VRCCACGTGG	1	-0.1729	1	89	0.089	4738.4	0.0979
ZNF165(Zf)/WHIM12-ZNF165-ChIP-Seq(GSE65937)/Homer	AAGGKGRCGCAGGCA	1	-0.1695	1	9	0.009	579.2	0.012
c-Myc(bHLH)/LNCAP-cMyc-ChIP-Seq(Unpublished)/Homer	VCCACGTG	1	-0.1689	1	42	0.042	2341.7	0.0484
ISRE(IRF)/ThioMac-LPS-Expression(GSE23622)/Homer	AGTTTCASTTTC	1	-0.1654	1	14	0.014	860.3	0.0178
FOXA1:AR(Forkhead,NR)/LNCAP-AR-ChIP-Seq(GSE27824)/Homer	AGTAAACAAAAAAGAACAND	1	-0.1624	1	29	0.029	1668.5	0.0345
bZIP:IRF(bZIP,IRF)/Th17-BatF-ChIP-Seq(GSE39756)/Homer	NAGTTTCABTHTGACTNW	1	-0.158	1	143	0.143	7479.7	0.1545
ELF1(ETS)/Jurkat-ELF1-ChIP-Seq(SRA014231)/Homer	AVCCGGAAGT	1	-0.1557	1	51	0.051	2824.8	0.0584
Nanog(Homeobox)/mES-Nanog-ChIP-Seq(GSE11724)/Homer	RGCCATTAAC	1	-0.1555	1	817	0.817	40132.8	0.8292
CRX(Homeobox)/Retina-Crx-ChIP-Seq(GSE20012)/Homer	GCTAATCC	1	-0.1485	1	646	0.646	32032.2	0.6618
SpiB(ETS)/OCILY3-SPIB-ChIP-Seq(GSE56857)/Homer	AAAGRGGAAGTG	1	-0.1482	1	49	0.049	2731.4	0.0564
YY1(Zf)/Promoter/Homer	CAAGATGGCGGC	1	-0.1441	1	6	0.006	421.4	0.0087
Nkx2.2(Homeobox)/NPC-Nkx2.2-ChIP-Seq(GSE61673)/Homer	BTBRAGTGSN	1	-0.1387	1	430	0.43	21647.9	0.4473
OCT:OCT(POU,Homeobox,IR1)/NPC-Brn2-ChIP-Seq(GSE35496)/Homer	ATGAATWATTCATGA	1	-0.1253	1	4	0.004	310.7	0.0064
Nkx2.1(Homeobox)/LungAC-Nkx2.1-ChIP-Seq(GSE43252)/Homer	RSCACTYRAG	1	-0.1252	1	592	0.592	29516.5	0.6098
Hoxd10(Homeobox)/ChickenMSG-Hoxd10.Flag-ChIP-Seq(GSE86088)/Homer	GGCMATGAAA	1	-0.1242	1	354	0.354	17990.5	0.3717
PBX1(Homeobox)/MCF7-PBX1-ChIP-Seq(GSE28007)/Homer	GSCTGTCACTCA	1	-0.1135	1	9	0.009	620.3	0.0128
p53(p53)/Saos-p53-ChIP-Seq(GSE15780)/Homer	RRCATGYCYRGRCATGYYYN	1	-0.1043	1	14	0.014	916.9	0.0189
p53(p53)/Saos-p53-ChIP-Seq/Homer	RRCATGYCYRGRCATGYYYN	1	-0.1043	1	14	0.014	916.9	0.0189
Tcfcp2l1(CP2)/mES-Tcfcp2l1-ChIP-Seq(GSE11431)/Homer	NRAACCRGTTYRAACCRGYT	1	-0.1036	1	12	0.012	804	0.0166
CLOCK(bHLH)/Liver-Clock-ChIP-Seq(GSE39860)/Homer	GHCACGTG	1	-0.09972	1	80	0.08	4421.7	0.0914
KLF6(Zf)/PDAC-KLF6-ChIP-Seq(GSE64557)/Homer	MKGGGYGTGGCC	1	-0.09697	1	89	0.089	4890.9	0.101
ZNF136(Zf)/HEK293-ZNF136.GFP-ChIP-Seq(GSE58341)/Homer	YTKGATAHAGTATTCTWGGTNGGCA	1	-0.0883	1	34	0.034	2037.7	0.0421
NRF(NRF)/Promoter/Homer	STGCGCATGCGC	1	-0.08726	1	5	0.005	401.7	0.0083
TATA-Box(TBP)/Promoter/Homer	CCTTTTAWAGSC	1	-0.08422	1	352	0.352	18047.2	0.3729
NFkB-p50,p52(RHD)/Monocyte-p50-ChIP-Chip(Schreiber_et_al.)/Homer	GGGGGAATCCCC	1	-0.08011	1	7	0.007	533.6	0.011
PRDM10(Zf)/HEK293-PRDM10.eGFP-ChIP-Seq(Encode)/Homer	TGGTACATTCCA	1	-0.07886	1	107	0.107	5864.2	0.1212
Fli1(ETS)/CD8-FLI-ChIP-Seq(GSE20898)/Homer	NRYTTCCGGH	1	-0.07803	1	165	0.165	8806.7	0.182
Usf2(bHLH)/C2C12-Usf2-ChIP-Seq(GSE36030)/Homer	GTCACGTGGT	1	-0.0761	1	58	0.058	3338.5	0.069
Pax7(Paired,Homeobox),long/Myoblast-Pax7-ChIP-Seq(GSE25064)/Homer	TAATCHGATTAC	1	-0.0759	1	8	0.008	599.1	0.0124
RARa(NR)/K562-RARa-ChIP-Seq(Encode)/Homer	TTGAMCTTTG	1	-0.07408	1	578	0.578	29052.6	0.6002
Brachyury(T-box)/Mesoendoderm-Brachyury-ChIP-exo(GSE54963)/Homer	ANTTMRCASBNNNGTGYKAAN	1	-0.06981	1	63	0.063	3619	0.0748
Npas4(bHLH)/Neuron-Npas4-ChIP-Seq(GSE127793)/Homer	NHRTCACGACDN	1	-0.06972	1	117	0.117	6407.1	0.1324
Cdx2(Homeobox)/mES-Cdx2-ChIP-Seq(GSE14586)/Homer	GYMATAAAAH	1	-0.06959	1	285	0.285	14822.8	0.3062
SPDEF(ETS)/VCaP-SPDEF-ChIP-Seq(SRA014231)/Homer	ASWTCCTGBT	1	-0.06874	1	173	0.173	9247.1	0.1911
PRDM1(Zf)/Hela-PRDM1-ChIP-Seq(GSE31477)/Homer	ACTTTCACTTTC	1	-0.06536	1	143	0.143	7747.6	0.1601
Prop1(Homeobox)/GHFT1-PROP1.biotin-ChIP-Seq(GSE77302)/Homer	NTAATBNAATTA	1	-0.06433	1	277	0.277	14454.3	0.2986
TEAD(TEA)/Fibroblast-PU.1-ChIP-Seq(Unpublished)/Homer	YCWGGAATGY	1	-0.06226	1	171	0.171	9176.6	0.1896
GFY(?)/Promoter/Homer	ACTACAATTCCC	1	-0.05692	1	5	0.005	434.1	0.009
GSC(Homeobox)/FrogEmbryos-GSC-ChIP-Seq(DRA000576)/Homer	RGGATTAR	1	-0.056	1	432	0.432	22106.7	0.4567
BMAL1(bHLH)/Liver-Bmal1-ChIP-Seq(GSE39860)/Homer	GNCACGTG	1	-0.05255	1	345	0.345	17877.4	0.3694
FXR(NR),IR1/Liver-FXR-ChIP-Seq(Chong_et_al.)/Homer	AGGTCANTGACCTB	1	-0.0517	1	47	0.047	2827.5	0.0584
CDX4(Homeobox)/ZebrafishEmbryos-Cdx4.Myc-ChIP-Seq(GSE48254)/Homer	NGYCATAAAWCH	1	-0.05101	1	330	0.33	17150.2	0.3543
ZNF382(Zf)/HEK293-ZNF382.GFP-ChIP-Seq(GSE58341)/Homer	GNCTGTASTRNTGBCTCHTT	1	-0.05055	1	3	0.003	306	0.0063
MITF(bHLH)/MastCells-MITF-ChIP-Seq(GSE48085)/Homer	RTCATGTGAC	1	-0.0488	1	164	0.164	8893.5	0.1837
CTCF(Zf)/CD4+-CTCF-ChIP-Seq(Barski_et_al.)/Homer	AYAGTGCCMYCTRGTGGCCA	1	-0.04794	1	5	0.005	447.8	0.0093
ETS1(ETS)/Jurkat-ETS1-ChIP-Seq(GSE17954)/Homer	ACAGGAAGTG	1	-0.0443	1	167	0.167	9072.7	0.1874
ETV1(ETS)/GIST48-ETV1-ChIP-Seq(GSE22441)/Homer	AACCGGAAGT	1	-0.04247	1	209	0.209	11201	0.2314
Klf9(Zf)/GBM-Klf9-ChIP-Seq(GSE62211)/Homer	GCCACRCCCACY	1	-0.03836	1	22	0.022	1494.2	0.0309
Hoxd13(Homeobox)/ChickenMSG-Hoxd13.Flag-ChIP-Seq(GSE86088)/Homer	NCYAATAAAA	1	-0.0348	1	527	0.527	26871.3	0.5552
IRF2(IRF)/Erythroblas-IRF2-ChIP-Seq(GSE36985)/Homer	GAAASYGAAASY	1	-0.03331	1	19	0.019	1338.4	0.0277
ERG(ETS)/VCaP-ERG-ChIP-Seq(GSE14097)/Homer	ACAGGAAGTG	1	-0.03254	1	273	0.273	14480	0.2992
Zfp57(Zf)/H1-ZFP57.HA-ChIP-Seq(GSE115387)/Homer	NANTGCSGCA	1	-0.03104	1	15	0.015	1110.6	0.0229
p73(p53)/Trachea-p73-ChIP-Seq(PRJNA310161)/Homer	NRRRCAWGTCCDGRCATGYY	1	-0.02866	1	3	0.003	341.7	0.0071
KLF14(Zf)/HEK293-KLF14.GFP-ChIP-Seq(GSE58341)/Homer	RGKGGGCGKGGC	1	-0.02762	1	161	0.161	8894.5	0.1838
CHR(?)/Hela-CellCycle-Expression/Homer	SRGTTTCAAA	1	-0.01963	1	201	0.201	11015.1	0.2276
EWS:ERG-fusion(ETS)/CADO_ES1-EWS:ERG-ChIP-Seq(SRA014231)/Homer	ATTTCCTGTN	1	-0.01944	1	165	0.165	9187.3	0.1898
KLF10(Zf)/HEK293-KLF10.GFP-ChIP-Seq(GSE58341)/Homer	GGGGGTGTGTCC	1	-0.01908	1	69	0.069	4186.6	0.0865
Hoxd11(Homeobox)/ChickenMSG-Hoxd11.Flag-ChIP-Seq(GSE86088)/Homer	VGCCATAAAA	1	-0.01544	1	655	0.655	33224	0.6864
ZNF768(Zf)/Rajj-ZNF768-ChIP-Seq(GSE111879)/Homer	RHHCAGAGAGGB	1	-0.01432	1	3	0.003	384.7	0.0079
SCRT1(Zf)/HEK293-SCRT1.eGFP-ChIP-Seq(Encode)/Homer	GCAACAGGTG	1	-0.01073	1	55	0.055	3522.5	0.0728
PRDM15(Zf)/ESC-Prdm15-ChIP-Seq(GSE73694)/Homer	YCCDNTCCAGGTTTT	1	-0.009089	1	189	0.189	10598	0.219
Zac1(Zf)/Neuro2A-Plagl1-ChIP-Seq(GSE75942)/Homer	HAWGRGGCCM	1	-0.008622	1	346	0.346	18485.3	0.3819
CUX1(Homeobox)/K562-CUX1-ChIP-Seq(GSE92882)/Homer	TATCGATNAN	1	-0.006711	1	240	0.24	13261.5	0.274
ZNF416(Zf)/HEK293-ZNF416.GFP-ChIP-Seq(GSE58341)/Homer	WDNCTGGGCA	1	-0.006449	1	221	0.221	12309.1	0.2543
EWS:FLI1-fusion(ETS)/SK_N_MC-EWS:FLI1-ChIP-Seq(SRA014231)/Homer	VACAGGAAAT	1	-0.004729	1	80	0.08	5021.2	0.1037
KLF3(Zf)/MEF-Klf3-ChIP-Seq(GSE44748)/Homer	NRGCCCCRCCCHBNN	1	-0.004554	1	35	0.035	2511.9	0.0519
KLF1(Zf)/HUDEP2-KLF1-CutnRun(GSE136251)/Homer	VDGGGYGGGGCY	1	-0.004387	1	66	0.066	4267.4	0.0882
Mef2b(MADS)/HEK293-Mef2b.V5-ChIP-Seq(GSE67450)/Homer	GCTATTTTTGGM	1	-0.00413	1	302	0.302	16493.4	0.3408
Elf4(ETS)/BMDM-Elf4-ChIP-Seq(GSE88699)/Homer	ACTTCCKGKT	1	-0.003885	1	149	0.149	8721.8	0.1802
Hoxd12(Homeobox)/ChickenMSG-Hoxd12.Flag-ChIP-Seq(GSE86088)/Homer	HDGYAATGAAAN	1	-0.002961	1	580	0.58	30103.1	0.6219
Mef2a(MADS)/HL1-Mef2a.biotin-ChIP-Seq(GSE21529)/Homer	CYAAAAATAG	1	-0.001615	1	155	0.155	9207.2	0.1902
EKLF(Zf)/Erythrocyte-Klf1-ChIP-Seq(GSE20478)/Homer	NWGGGTGTGGCY	1	-0.001157	1	15	0.015	1421.6	0.0294
KLF5(Zf)/LoVo-KLF5-ChIP-Seq(GSE49402)/Homer	DGGGYGKGGC	1	-0.001083	1	107	0.107	6727.5	0.139
LRF(Zf)/Erythroblasts-ZBTB7A-ChIP-Seq(GSE74977)/Homer	AAGACCCYYN	1	-0.001072	1	124	0.124	7642.6	0.1579
Srebp1a(bHLH)/HepG2-Srebp1a-ChIP-Seq(GSE31477)/Homer	RTCACSCCAY	1	-0.00075	1	31	0.031	2477	0.0512
Srebp2(bHLH)/HepG2-Srebp2-ChIP-Seq(GSE31477)/Homer	CGGTCACSCCAC	1	-0.000589	1	21	0.021	1874.5	0.0387
Hoxa11(Homeobox)/ChickenMSG-Hoxa11.Flag-ChIP-Seq(GSE86088)/Homer	TTTTATGGCM	1	-0.000504	1	655	0.655	34010	0.7027
Hoxa9(Homeobox)/ChickenMSG-Hoxa9.Flag-ChIP-Seq(GSE86088)/Homer	RGCAATNAAA	1	-0.000353	1	672	0.672	34863.8	0.7203
THRb(NR)/HepG2-THRb.Flag-ChIP-Seq(Encode)/Homer	GGTCACCTGAGGTCA	1	-0.000295	1	69	0.069	4816.7	0.0995
THRa(NR)/C17.2-THRa-ChIP-Seq(GSE38347)/Homer	GGTCANYTGAGGWCA	1	-0.000137	1	62	0.062	4511.3	0.0932
ELF5(ETS)/T47D-ELF5-ChIP-Seq(GSE30407)/Homer	ACVAGGAAGT	1	-9.4e-05	1	117	0.117	7648.8	0.158
EHF(ETS)/LoVo-EHF-ChIP-Seq(GSE49402)/Homer	AVCAGGAAGT	1	-5.5e-05	1	219	0.219	13155	0.2718
LXRE(NR),DR4/RAW-LXRb.biotin-ChIP-Seq(GSE21512)/Homer	RGGTTACTANAGGTCA	1	-5.3e-05	1	16	0.016	1740.9	0.036
Klf4(Zf)/mES-Klf4-ChIP-Seq(GSE11431)/Homer	GCCACACCCA	1	-1.6e-05	1	24	0.024	2391	0.0494
Mef2c(MADS)/GM12878-Mef2c-ChIP-Seq(GSE32465)/Homer	DCYAAAAATAGM	1	-7e-06	1	172	0.172	10997.9	0.2272
OCT:OCT(POU,Homeobox)/NPC-OCT6-ChIP-Seq(GSE43916)/Homer	YATGCATATRCATRT	1	-5e-06	1	42	0.042	3654.5	0.0755
GLIS3(Zf)/Thyroid-Glis3.GFP-ChIP-Seq(GSE103297)/Homer	CTCCCTGGGAGGCCN	1	-5e-06	1	181	0.181	11530.2	0.2382
ELF3(ETS)/PDAC-ELF3-ChIP-Seq(GSE64557)/Homer	ANCAGGAAGT	1	-4e-06	1	117	0.117	8068.9	0.1667
Pitx1(Homeobox)/Chicken-Pitx1-ChIP-Seq(GSE38910)/Homer	TAATCCCN	1	-2e-06	1	821	0.821	42187.4	0.8716
Hoxa13(Homeobox)/ChickenMSG-Hoxa13.Flag-ChIP-Seq(GSE86088)/Homer	CYHATAAAAN	1	0	1	655	0.655	35484.2	0.7331
GFX(?)/Promoter/Homer	ATTCTCGCGAGA	1	0	1	0	0	62.2	0.0013
NRF1(NRF)/MCF7-NRF1-ChIP-Seq(Unpublished)/Homer	CTGCGCATGCGC	1	0	1	0	0	167.4	0.0035
OCT:OCT(POU,Homeobox)/NPC-Brn1-ChIP-Seq(GSE35496)/Homer	ATGAATATTCATGAG	1	0	1	0	0	135.3	0.0028

## Sheet: Supplementary Table 3
Supplementary Table 3: Antiproliferative half-maximal inhibitory concentration (IC50) of LLC0150 across human-derived normal and cancer cell lines.
Cell lines	LLC0150 IC50 (nM)	Cell type	Lineage	NSD2 altered
RS4;11	0.274	Cancer	Lymphoid	Yes
MOLT3	0.4198	Cancer	Lymphoid	No
RPMI-8402	0.43	Cancer	Lymphoid	Yes
MM1.S	3.273	Cancer	Lymphoid	Yes
H1048	4.053	Cancer	Lung	No
MM1.R	13.39	Cancer	Lymphoid	Yes
TC-205	18.45	Cancer	Primitive Neuro-Ectodermal Tumors (PNET)	No
H1836	24.21	Cancer	Lung	No
TC32	28.27	Cancer	Primitive Neuro-Ectodermal Tumors (PNET)	No
MOLT4	32.95	Cancer	Lymphoid	No
DoHH2	35.23	Cancer	Lymphoid	No
CHLA-9	35.91	Cancer	Primitive Neuro-Ectodermal Tumors (PNET)	No
CHLA-258	42.38	Cancer	Primitive Neuro-Ectodermal Tumors (PNET)	No
SUM185PE	44.68	Cancer	Breast	No
NB-1643	53.03	Cancer	Neuroblastoma	No
CB-AGPN	55.05	Cancer	Primitive Neuro-Ectodermal Tumors (PNET)	No
LASCPC-01	55.22	Cancer	Prostate	No
CAMA-1	58.19	Cancer	Breast	No
SEM	61.77	Cancer	Lymphoid	Yes
R-CHACV	69.68	Cancer	Lymphoid	Yes
T47D	78.05	Cancer	Breast	No
VCaP	84.84	Cancer	Prostate	No
MDA-PCa-2b	87.56	Cancer	Prostate	No
KARPAS-25	105.9	Cancer	Lymphoid	No
COG-N-561	116.1	Cancer	Neuroblastoma	No
CHLA-218	139.5	Cancer	Primitive Neuro-Ectodermal Tumors (PNET)	No
MDA-MB-330	191.8	Cancer	Breast	No
H446	218.1	Cancer	Lung	No
PA-1	232.9	Cancer	Ovary	No
MFM-223	237.8	Cancer	Breast	No
WA-72-PS	244.6	Cancer	Breast	No
22RV1	244.655	Cancer	Prostate	No
LNCaP	251.6	Cancer	Prostate	No
MDA-MB-468	273.9	Cancer	Breast	No
CWRR1	280.6	Cancer	Prostate	No
MDA-MB-453	294.2	Cancer	Breast	No
N87	304.4	Cancer	Stomach	No
IMR90	411	Normal	Lung	No
WA-72-As	443.5	Cancer	Breast	No
COG-E-352	546.6	Cancer	Primitive Neuro-Ectodermal Tumors (PNET)	No
H524	549	Cancer	Lung	No
NTERA-2	560.5	Cancer	Testis	No
LAPC4	631.2	Cancer	Prostate	No
ZR-75-1	673.1	Cancer	Breast	No
CHLA-99	813.7	Cancer	Ewing sarcoma	No
CHLA-25	907.5	Cancer	Primitive Neuro-Ectodermal Tumors (PNET)	No
Caov-3	966.4	Cancer	Ovary	No
MEG-01	1425	Cancer	Esophagus	No
BEAS-2B	1769	Normal	Lung	No
COLO205	1776	Cancer	Colon	No
MDA-MB-231	1856	Cancer	Breast	No
MDA-MB-436	2136	Cancer	Breast	No
5637	2168	Cancer	Bladder	No
H211	2200	Cancer	Lung	No
SAOS-2	2228	Cancer	Bone	No
HCC1143	2600	Cancer	Breast	No
HCC1146	3232	Cancer	Breast	No
TC-106	3295	Cancer	Ewing sarcoma	No
TC-138	3397	Cancer	Ewing sarcoma	No
SW626	3950	Cancer	Stomach	No
HeLa	4336	Cancer	Cervical	No
HCC1187	5183	Cancer	Breast	No
MDA-MB-415	5697	Cancer	Breast	No
957/hTERT	5942	Normal	Prostate	No
COG-N-557	7156	Cancer	Neuroblastoma	No
SNU1079	8446	Cancer	Liver/Bile duct	No
SNU387	8537	Cancer	Liver/Bile duct	No
BJ	8874	Normal	Skin	No
HK2	9840	Normal	Kidney	No
PC3	11680	Cancer	Prostate	No
RPB1293	11913	Cancer	Liver/Bile duct	No
H69	13753	Cancer	Lung	No
RWPE1	13807	Normal	Prostate	No
A673	21900	Cancer	Ewing sarcoma	No
TE6	22072	Cancer	Esophagus	No
SK-N-MC	24696	Cancer	Ewing sarcoma	No
HEK293FT	31102	Normal	Kidney	No
SCaBER	33131	Cancer	Bladder	No
UM-UC3	36186	Cancer	Bladder	No
PrECs	37608	Normal	Prostate	No
OC-8	38337	Cancer	Ovary	No
HCC1428	38766	Cancer	Breast	No
RPB1292	39080	Cancer	Liver/Bile duct	No
SNU16	42702	Cancer	Stomach	No
SNU423	47579	Cancer	Liver/Bile duct	No
HEPG2	52168	Cancer	Liver/Bile duct	No
PNT2	57996	Normal	Prostate	No
KATO III	59571	Cancer	Stomach	No
SK-OV-3	62327	Cancer	Ovary	No
PLC/PRF/5	68569	Cancer	Liver/Bile duct	No
COG-N-529	72257	Cancer	Neuroblastoma	No
MCF7	77479	Cancer	Breast	No
RPMI8226	83089.5	Cancer	Lymphoid	No
K562	86631	Cancer	Myeloid	No
DU145	93345	Cancer	Prostate	No
786-O	97532	Cancer	Kidney	No
AGS	98345	Cancer	Stomach	No
SNU840	104019	Cancer	Ovary	No
MCF10A	107036	Normal	Breast	No
RWPE2-W99	121661	Normal	Prostate	No
HT115	134497	Cancer	Colon	No
CADO-ES-1	144497	Cancer	Ewing sarcoma	No
SNU-5	178969	Cancer	Stomach	No
DAN-G	185156	Cancer	Pancreas	No
SK-HEP-1	199830	Cancer	Liver/Bile duct	No
LHSAR	201625	Normal	Prostate	No
SK-MEL-5	219126	Cancer	Melanoma	No
WPMY1	226137	Normal	Prostate	No
ACHN	307547	Cancer	Kidney	No
U2OS	375673	Cancer	Bone	No
TC-71	400363	Cancer	Ewing sarcoma	No
H716	558132	Cancer	Colon	No
LAMA87	Undetermined	Cancer	Myeloid	No
A549	Undetermined	Cancer	Lung	No

## Sheet: Supplementary Table 4
Supplementary Table 4: NSD2 signature genes and GREAT genes associated with NSD2-dependent and NSD2-independent AR binding sites.
NSD2 up-regulated genes_LNCaP cells	GREAT genes_NSD2-dependent AR sites_Distal500kb (used for GSEA)	GREAT genes_NSD2-dependent AR sites_Distal50kb (used for Enrichr)	GREAT genes_NSD2-independent AR sites_Distal50kb (used for Enrichr)
NOMO1	AADACL2	AAGAB	ABCC10
AL139011.2	AAGAB	ABCA10	ABI3BP
VPS52	AATF	ABCC1	ADGRF1
Z83844.3	ABCA1	ABCC4	ADGRL3
SHANK3	ABCA10	ABCG2	AFF2
RSC1A1	ABCA6	ABHD11	AGFG1
FKBPL	ABCB5	ACP6	AHCTF1
GTF2H4	ABCC1	ACSM2B	AKAP11
PEG10	ABCC4	ACTL6A	AKR1D1
RGPD8	ABCC6	ACTR1A	ALDH1A1
GPC6	ABCG2	ADAMTS8	ALG8
AC090114.3	ABHD11	ADAMTSL3	ALKAL1
AC012184.2	ABHD12	ADGRG6	ANGPTL5
SMG1P1	ACOX3	ADH6	ANKRD1
GRIN3A	ACOXL	AKAIN1	ANOS1
BMS1P2	ACP6	AKAP1	ARHGAP10
AC079594.2	ACSL4	ALDH1A3	ARHGAP18
PCLO	ACSM1	ALG8	ARHGAP22
FAT1	ACSM2B	AMER1	ARHGAP42
FRAS1	ACTL6A	ANKMY2	ASCL1
GUCY1A2	ACTL7B	ANKRD17	ATP8B1
NTNG1	ACTR1A	ANP32A	BBC3
AL035461.3	ACVR2A	ANXA2	BLCAP
SMG1P3	ADAMTS12	ARF1	BTC
CCDC144B	ADAMTS18	ARHGAP26	C11orf63
ZFHX4	ADAMTS8	ARL14EP	C16orf70
DUXAP8	ADAMTSL3	ARMC4	C6orf10
RNF150	ADARB1	ASAH1	CA10
ANKRD36C	ADARB2	ASRGL1	CADPS
TMPPE	ADGRG6	ATG7	CARD8
SDK1	ADGRL2	ATM	CCDC129
CNTN4	ADH1A	ATP11B	CCDC172
CBLN2	ADH5	ATP1A1	CCDC9
TCAF1P1	ADH6	ATXN2	CD300A
NXF2	ADPGK	ATXN3	CDK18
POTEI	AGAP1	AUH	CDKL4
POMK	AGBL1	B3GAT1	CEACAM3
PLXDC2	AGR3	BCAP29	CEACAM6
IGSF9B	AHCY	BCL10	CELF3
AC091959.3	AHR	BCL2L10	CHAF1B
PLCB1	AKAIN1	BICC1	CHCHD3
PHC1P1	AKAP1	BIRC2	CHMP1B
LRRN1	AKAP12	BLVRB	CHMP4C
DLG2	AKAP7	BMT2	CHRM2
RASAL2	ALB	BNIP2	CLDN23
HERC2	ALCAM	C16orf54	CNOT10
CNTNAP3	ALDH1A3	C1orf35	CNTNAP2
SRCAP	ALDH3A1	C3orf20	COLEC10
ROBO1	ALG8	C9orf72	CREB3L2
FRMD6	ALX4	CACNG4	CRISP2
UGT8	AMER1	CAMK1G	CTSO
CICP18	AMMECR1	CAMKK2	CYP27B1
TENM1	AMZ1	CANX	CYP51A1
APBA2	ANAPC1	CAVIN2	DACH1
TRIM49D1	ANAPC4	CBFA2T2	DCAF8
AC010487.3	ANKMY2	CCDC136	DEPTOR
ZNF483	ANKRD1	CCDC93	DGKB
ZBED6	ANKRD17	CCNL1	DHX57
GREB1	ANKRD30B	CDCA2	DNAH2
SEMA6D	ANKRD44	CDHR3	DNMBP
PKD1P6	ANKRD46	CDK2AP2	DOCK5
ADAMTSL3	ANKRD50	CDK6	DUSP1
DUXAP9	ANO2	CEP295	EDN3
AK5	ANO3	CEP44	EPGN
MAN2A1	ANP32A	CER1	ETS2
TLN2	ANTXRL	CHIT1	F3
KMT2C	ANXA10	CHMP4B	FABP7
PTCH1	ANXA2	CLDN14	FAM72C
DSEL	ANXA2R	CLDN3	FAM9B
SLC36A1	ANXA3	CLPS	FDX1
MDN1	AP3M1	CLPSL1	FFAR2
MAF	APAF1	CLPTM1L	FGF5
AC022384.1	APBA1	CNPY3	FKBP1A
STON2	APBB2	CNTN3	FOLH1
SHISA9	API5	CNTRL	GALM
ITPR2	APOA1	COBLL1	GALNT1
KMT2D	AQP4	COL10A1	GAS1
TMEM189-UBE2V1	AQP9	COPRS	GFRA2
MAP1B	AR	CORO2A	GFRAL
UTRN	ARF1	CRB2	GLUL
TNIK	ARG1	CREBBP	GPM6A
TICRR	ARHGAP20	CREBRF	GPR39
POC1B-GALNT4	ARHGAP26	CSGALNACT2	GPRC5C
CADM1	ARHGAP28	CSK	GREM2
TRIM49D2	ARHGAP32	CTDP1	GRIPAP1
BSN	ARHGAP36	CTNS	GRM5
ZNF573	ARHGEF16	CTXN3	GTDC1
RASSF8	ARHGEF28	CUZD1	HDAC9
MKI67	ARHGEF3	CYB5R2	HIST2H3PS2
ZNF66	ARHGEF37	CYP11A1	HMGA2
EPS8	ARHGEF9	DDO	HMGCLL1
PYGO1	ARL14EP	DDR2	HNRNPLL
KIAA1211	ARL4A	DEFA3	IGF1
MCTP1	ARMC4	DEFA5	IGSF21
AL121768.1	ARSJ	DENND2D	IL1RN
ZSCAN23	ASAH1	DERL1	IL36A
DNAH5	ASAP1	DGAT2	IL36B
AL732372.2	ASCC3	DHODH	IL9
AC110079.1	ASIC2	DHX35	IP6K3
NSD2	ASIP	DISP1	IQSEC2
SLC2A3P1	ASPH	DLG4	ITGB1BP1
ZBTB16	ASRGL1	DNAJA2	KBTBD3
SDC2	ASXL3	DNAJC27	KCNJ2
IGF1R	ATF1	DPH5	KCNU1
PKD1P1	ATG7	DRAM2	KHDRBS2
FRMPD3	ATM	DRG2	KIAA0141
MYCBP2	ATP10B	DUS4L	KIF11
DAPK1	ATP11B	DVL2	KIF26B
BCL2	ATP1A1	EAPP	KIF2B
BMS1P1	ATP1B3	EBF2	KL
CHRNA2	ATP23	EDEM3	KLHDC8A
RAB3B	ATP2C2	EEA1	KLHL13
HERC2P3	ATP5G3	EFCAB1	KRTDAP
ZBTB20	ATP6V0E1	EFCAB12	LGR6
AL136295.4	ATP8B1	EFR3A	LIN9
SEMA3C	ATP9B	EFR3B	LYZ
AC126755.1	ATXN10	EIF3I	MAGED1
PGM5P2	ATXN2	EIF4H	MAP10
EFCAB12	ATXN3	ELAVL4	MAPKAPK5
AC124319.1	AUH	ELMOD2	MARCH3
SYNE1	B3GAT1	EMCN	MEI4
SLC4A4	B3GNT2	ENDOD1	MEIS1
ANKHD1-EIF4EBP3	BARX2	ENOX2	METTL25
AP000295.1	BBOX1	ENTPD3	MINPP1
USF3	BCAP29	ENTPD6	MLIP
SULT1B1	BCL10	EPHB6	MMRN1
RELN	BCL2L10	EPS15	MPPE1
ZNF320	BCL2L11	ERMN	MSANTD4
NOVA1	BCL6	ETF1	NDUFC2
PHRF1	BCL9	ETV6	NPNT
AC009053.1	BEND5	ETV7	NTMT1
SPEN	BHLHE23	EVL	NUAK2
HECTD4	BICC1	F2RL1	OPRM1
KANSL1	BIRC2	FAM19A4	OR2A25
LRRC37A4P	BLVRB	FAM26F	OR2A4
ASPM	BMP8A	FAM49B	OR2T12
TMEM47	BMPR1A	FBXL3	OR2T33
NCR3LG1	BMPR1B	FBXL5	OR52N4
MDC1	BMT2	FBXO38	OR56B1
FER	BNC2	FEZF2	OR5K1
HUWE1	BNIP2	FFAR2	OR5K3
BIRC6	BNIP3	FHIT	OR6C1
HERC1	BNIP3L	FHL5	OR6C3
LRBA	BOD1L1	FKTN	OR6M1
BRD2	BRAF	FLT1	OR9K2
KMT2A	BTAF1	FMN1	OSBPL8
MYO1B	BTG2	FRAS1	OSTC
TLL1	C10orf90	FTCD	OTOGL
AC100757.1	C11orf65	FXN	PAH
AC091057.6	C11orf80	GADD45G	PCSK1
PPP1R10	C16orf54	GALNT5	PDE5A
ZC3HAV1L	C17orf78	GALNT9	PEA15
EMBP1	C1orf21	GANC	PHLDA1
AP001781.2	C1orf35	GCM1	PID1
AMOT	C21orf91	GID4	PKD2
ZNF620	C2CD3	GIMAP5	PLA2G4A
ADCY1	C3orf20	GLB1L2	PLAC1
POTEC	C3orf58	GLRX2	PLXNA2
AC104662.2	C6orf106	GNA12	PRKG1
PCDHGA10	C7orf25	GNAQ	PRKX
DNHD1	C8orf37	GOLPH3	PRLHR
THBS1	C9orf72	GOT2	PRSS16
PRRC2C	CAAP1	GPR151	PSD4
ZNF417	CABLES1	GRIK4	PTPRB
FP565260.3	CACHD1	GRK7	QSOX1
DYNC2H1	CACNA1B	GSPT1	RAB38
SMG1	CACNA1C	GSTT2B	RALBP1
PPM1E	CACNA1E	GTF2A2	RASEF
SOGA1	CACNA2D1	GTF2E2	RASSF8
ZNF365	CACNG1	GUCA2A	RBMS1
DDX12P	CACNG4	HACD1	REG3G
ANKRD17	CADM1	HCK	REPS1
TRRAP	CADPS	HINT1	RERG
AC244154.1	CAMK1G	HMGXB4	RFX8
ASH1L	CAMKK2	HP	RGS1
PLK2	CAND1	HRH3	RGS13
AC009237.3	CANX	HSPA2	RNF180
RSKR	CAPN3	HSPA9	RNF217
OR5AS1	CAPN7	HUS1	RPP30
GLI3	CAPZA1	ICE2	RTN4
RPL32P3	CARMIL1	IGF1R	RYBP
NBEAP1	CATSPERB	IL22RA1	SATL1
SLC39A10	CAV2	IL22RA2	SEMA3A
WLS	CAVIN2	INCENP	SIGLEC11
MAPK10	CBFA2T2	INSIG2	SLC15A1
CACNA1D	CBLB	IQGAP2	SLC22A2
DGKH	CBLN2	IRGC	SLC35D3
PPP1R12B	CC2D2A	ISCU	SLC40A1
AL353625.1	CCDC112	ITGB8	SLC4A4
EP400	CCDC136	ITPRIPL2	SLC5A7
	CCDC15	IVD	SLC5A9
	CCDC33	IVNS1ABP	SLC7A13
	CCDC93	IYD	SLCO3A1
	CCNL1	IZUMO4	SLCO5A1
	CD180	JAG1	SLIT2
	CD44	KALRN	SLITRK5
	CD58	KCTD21	SOX4
	CDAN1	KLHL13	SPATS2L
	CDC5L	KMT5A	SPOCK3
	CDCA2	KNSTRN	SRP14
	CDCA7L	KRT1	STK17B
	CDH9	KRT14	STXBP5L
	CDHR3	KRT16	SYN3
	CDK13	KRTAP15-1	TDO2
	CDK2AP2	KRTAP19-1	TEX261
	CDK6	KRTAP19-5	TFCP2L1
	CDRT15L2	KRTAP19-6	TFE3
	CDV3	KRTAP9-6	TGFBR1
	CDYL2	L3MBTL3	TLE1
	CENPVL3	LACTB2	TMEM222
	CEP295	LAMB3	TMEM54
	CEP44	LAT2	TOPAZ1
	CEP57	LCTL	TPK1
	CEP89	LDB3	UGT1A3
	CER1	LDHD	UNCX
	CGNL1	LDLRAD2	UTP20
	CHD2	LGR4	VANGL1
	CHD9	LIN7C	WDR11
	CHIT1	LIPC	YEATS4
	CHMP2B	LMO7	ZDHHC1
	CHMP4B	LNPEP	ZNF114
	CHODL	LONRF1	ZNF184
	CHRDL1	LRP2BP	ZNF318
	CHRM2	LRRK1	ZNF503
	CHRM3	LSM11
	CHST2	LTN1
	CKAP2	LUC7L3
	CKMT2	MACF1
	CLDN10	MAGEL2
	CLDN14	MANBAL
	CLDN2	MAP3K4
	CLDN3	MARCH1
	CLEC19A	MASP1
	CLEC20A	MAST2
	CLIC5	MB
	CLINT1	MED12L
	CLPS	MEMO1
	CLPSL1	METAP1
	CLPTM1L	METTL24
	CLSTN1	MFSD13A
	CNEP1R1	MIF
	CNGB3	MKRN3
	CNPY3	MMP26
	CNTN1	MN1
	CNTN3	MOB3A
	CNTN4	MOB3B
	CNTNAP5	MOGAT2
	CNTRL	MRPS33
	COBLL1	MTCL1
	COL10A1	MTDH
	COL12A1	MTG2
	COL24A1	MTMR2
	COL6A1	MTMR9
	COPRS	MTPN
	CORO2A	MTURN
	CORO2B	MYO15B
	COX6C	MYOM3
	CPEB3	NAA20
	CPNE3	NADK2
	CRACR2A	NEBL
	CRB2	NECAB3
	CREBBP	NEK3
	CREBRF	NEO1
	CSGALNACT2	NFIX
	CSK	NFKBIA
	CTDP1	NGF
	CTDSPL	NIPBL
	CTIF	NMD3
	CTNNA1	NR1I2
	CTNNA2	NR2F1
	CTNNA3	NSD2
	CTNS	NTNG1
	CTXN3	NUDT11
	CUL3	NUP50
	CUX1	NVL
	CUZD1	OC90
	CYB561	OPN1SW
	CYB5R2	OR51A2
	CYLC1	OR51A4
	CYLC2	OR51E1
	CYP11A1	OR51E2
	CYP26C1	OR5AP2
	CYP7B1	OR9G1
	DAAM1	OSBPL9
	DACT1	OTOR
	DACT2	OTUD7B
	DAPL1	PAH
	DCLK1	PAK1IP1
	DCN	PAQR9
	DCT	PARK7
	DCUN1D1	PARP11
	DDAH1	PAXBP1
	DDIT4L	PCF11
	DDO	PCNX1
	DDR2	PELO
	DDX1	PEX5L
	DDX18	PHF11
	DDX20	PIAS1
	DDX3Y	PIGH
	DDX60	PIGV
	DEFA3	PKD1L1
	DEFA5	PLAUR
	DEGS1	PLD6
	DENND2D	PLEKHF2
	DERL1	PLEKHH1
	DGAT2	PLXDC2
	DHODH	PM20D2
	DHRS12	PMFBP1
	DHX15	PNLIPRP3
	DHX35	PNOC
	DIO2	PPARGC1B
	DIP2B	PPP2R2D
	DISP1	PRAME
	DLG4	PRKACG
	DLX2	PRKAR2A
	DMRTA2	PRR20C
	DMXL2	PRRC1
	DNAH5	PSCA
	DNAH8	PSMD14
	DNAJA2	PTCRA
	DNAJB6	PTGES2
	DNAJC27	PTGES3L-AARSD1
	DOCK1	PTPRS
	DOCK10	PXYLP1
	DOCK11	PYGB
	DOCK5	QTRT2
	DOCK8	RAB21
	DPH5	RAB33A
	DPYSL2	RAB7B
	DRAM2	RABGAP1L
	DRD3	RAD54L2
	DRG2	RALA
	DSE	RANBP3L
	DTL	RAP1A
	DUS4L	RASD2
	DUSP10	RASGEF1A
	DUT	RASGRF2
	DVL2	RAVER2
	DYNC1I1	RCE1
	DYNLRB2	REXO2
	DYRK2	RFC1
	E2F7	RILPL2
	EAPP	ROBO3
	EBF2	ROBO4
	EBF3	ROR1
	ECI2	RPN1
	EDA2R	RPRD1A
	EDEM3	RPRD1B
	EEA1	RSBN1L
	EFCAB1	RSL24D1
	EFCAB12	RSPO3
	EFR3A	RTP4
	EFR3B	RUNDC1
	EGFR	RYR3
	EGR3	S100A11
	EHMT1	S100Z
	EIF1B	SALL3
	EIF3I	SCAP
	EIF4H	SCNN1G
	ELAC2	SCRT2
	ELAVL4	SELENOP
	ELMOD2	SEMA6D
	ELOVL2	SERPINA3
	ELOVL4	SERPINA4
	ELP3	SERPINA5
	EMB	SETDB2
	EMCN	SETX
	EML1	SHPRH
	ENDOD1	SLC16A14
	ENOX2	SLC17A1
	ENTPD3	SLC25A20
	ENTPD6	SLC25A25
	EPB41L4A	SLC25A42
	EPC1	SLC26A4
	EPHB6	SLC26A9
	EPS15	SLC30A7
	ERCC6L2	SLC34A2
	ERMN	SLC35G5
	ERRFI1	SLC36A1
	ESRRG	SLC37A2
	ETAA1	SLC45A3
	ETF1	SLC7A1
	ETS1	SLC7A9
	ETV6	SLC9A3R2
	ETV7	SLITRK3
	EVL	SLK
	EXOC6	SMIM5
	EXT2	SMOC2
	EYA4	SMPX
	F2RL1	SMURF1
	F2RL2	SNRPB2
	FABP5	SOCS2
	FAM110B	SOD3
	FAM133B	SOX4
	FAM13C	SPATA2
	FAM174B	SPATC1L
	FAM189A1	SPDEF
	FAM189A2	SPON2
	FAM19A4	SPRYD7
	FAM208A	SPTBN4
	FAM20C	SRC
	FAM212B	SRF
	FAM26F	SRPX2
	FAM46A	SSU72P8
	FAM49A	ST3GAL1
	FAM49B	ST3GAL5
	FAM84B	ST8SIA3
	FAM92A	STAC3
	FAM92B	STAM
	FAT1	STK17A
	FAT2	STK17B
	FAT4	STN1
	FBLN7	STOML3
	FBN1	STPG1
	FBRSL1	SUPT5H
	FBXL3	SYCP2L
	FBXL5	SYNJ1
	FBXO15	SYT17
	FBXO38	TAMM41
	FBXO9	TANC2
	FBXW8	TAX1BP3
	FEM1C	TBC1D8B
	FERD3L	TCHHL1
	FEZ1	TDRP
	FEZF2	TES
	FFAR2	TEX264
	FGD5	THBS1
	FHIT	TIMM50
	FHL5	TJP1
	FIBIN	TLN2
	FKBP4	TM9SF4
	FKBP5	TMC3
	FKTN	TMC5
	FLRT2	TMEM110-MUSTN1
	FLT1	TMEM119
	FMN1	TMEM164
	FMN2	TMEM204
	FN1	TMEM222
	FNIP2	TMEM234
	FOPNL	TMEM87B
	FOXG1	TMPRSS2
	FOXJ3	TNFAIP3
	FRAS1	TNFSF10
	FREM1	TNP1
	FREM2	TOM1
	FREM3	TOPBP1
	FRMD4A	TOX3
	FRMD5	TP63
	FSTL4	TRAF6
	FTCD	TRIM48
	FTH1	TRIM52
	FTMT	TRIP11
	FXN	TRPC7
	FYB1	TRPM7
	G2E3	TRPV6
	GABRB2	TSC2
	GABRG3	TSPEAR
	GABRR1	TTF1
	GADD45B	TWISTNB
	GADD45G	U2SURP
	GADL1	UAP1
	GALNT1	UCP1
	GALNT5	UCP2
	GALNT9	UCP3
	GANC	ULK2
	GATA2	USP22
	GATA3	USP33
	GBX2	USP9Y
	GC	UTP6
	GCH1	VEPH1
	GCM1	VLDLR
	GCNT2	WDFY2
	GDAP1	WDR41
	GFRAL	WDTC1
	GHSR	WIPI1
	GID4	WNT2B
	GIMAP5	WNT7B
	GLB1L2	WSB1
	GLDN	XCL1
	GLI2	XCL2
	GLI3	XKR9
	GLP1R	XRN2
	GLRX2	YTHDF1
	GLRX3	ZBTB1
	GLYATL1	ZBTB14
	GLYATL1P3	ZC2HC1B
	GNA12	ZC3H15
	GNA14	ZCCHC12
	GNAQ	ZCCHC2
	GNB4	ZDHHC18
	GNG7	ZDHHC21
	GNRH1	ZNF23
	GOLGA7	ZNF350
	GOLPH3	ZNF385B
	GOT2	ZNF519
	GPAM	ZNF613
	GPC3	ZNF675
	GPC4	ZNF689
	GPC5	ZNF785
	GPR12	ZSCAN20
	GPR149
	GPR151
	GPR171
	GPR22
	GPR37
	GPR42
	GPR63
	GPR85
	GREM1
	GRHL2
	GRHL3
	GRIK4
	GRK7
	GRM1
	GRM3
	GSC
	GSE1
	GSG1L
	GSK3B
	GSPT1
	GSR
	GSTT2B
	GTF2A1
	GTF2A2
	GTF2E2
	GTF2F2
	GUCA2A
	GXYLT1
	GYPE
	H1FX
	H2AFZ
	HAAO
	HACD1
	HCK
	HDAC2
	HDAC9
	HECTD1
	HECW1
	HECW2
	HERPUD2
	HINT1
	HLCS
	HLX
	HMCN1
	HMGB4
	HMGCLL1
	HMGXB4
	HNMT
	HNRNPA1L2
	HNRNPH1
	HOXA1
	HP
	HRH2
	HRH3
	HRH4
	HS3ST3A1
	HS3ST5
	HS6ST3
	HSD17B3
	HSD17B7
	HSPA2
	HSPA4
	HSPA9
	HTR1F
	HTR4
	HTR7
	HTRA3
	HUS1
	IBTK
	ICE2
	ICOS
	ID2
	IER5
	IGF1R
	IGSF10
	IL12B
	IL13RA1
	IL22RA1
	IL22RA2
	INCENP
	INHBA
	INSC
	INSIG2
	INTS6
	INVS
	IPMK
	IPO8
	IQGAP2
	IQUB
	IRGC
	ISCU
	ITGA2
	ITGA6
	ITGA9
	ITGB1
	ITGB8
	ITPRIPL2
	IVD
	IVNS1ABP
	IYD
	IZUMO4
	JAG1
	JAK1
	JKAMP
	JPH2
	KALRN
	KANK1
	KBTBD8
	KCND2
	KCND3
	KCNN2
	KCNV2
	KCTD1
	KCTD21
	KDM4B
	KIAA0556
	KIAA1456
	KIF1B
	KIRREL3
	KITLG
	KIZ
	KLF4
	KLF8
	KLHL13
	KLHL25
	KLHL34
	KMT5A
	KNSTRN
	KPNA3
	KRT1
	KRT14
	KRT16
	KRTAP15-1
	KRTAP19-1
	KRTAP19-5
	KRTAP19-6
	KRTAP19-8
	KRTAP9-6
	KSR1
	L3MBTL3
	LACTB2
	LAMA1
	LAMA2
	LAMB3
	LAMB4
	LANCL1
	LANCL2
	LAPTM4B
	LARS
	LAT2
	LCOR
	LCTL
	LDB3
	LDHD
	LDLRAD2
	LGI2
	LGR4
	LIG3
	LIN7C
	LINGO1
	LIPC
	LIX1
	LMO7
	LNPEP
	LONRF1
	LONRF3
	LPP
	LRFN2
	LRGUK
	LRIG1
	LRP2BP
	LRRK1
	LRRN3
	LRRTM1
	LRRTM3
	LRRTM4
	LSM11
	LSM6
	LSMEM1
	LTN1
	LUC7L3
	LUZP2
	LY86
	LYN
	LYPLAL1
	MAB21L1
	MAB21L3
	MACC1
	MACF1
	MAF
	MAFB
	MAGEL2
	MAGI1
	MALT1
	MAN1A1
	MANBAL
	MAP1LC3C
	MAP2
	MAP2K4
	MAP2K6
	MAP3K4
	MAPK6
	MARCH1
	MASP1
	MAST2
	MAST4
	MB
	MBD2
	MC2R
	MCU
	MED12L
	MED13L
	MED14
	MEGF6
	MEMO1
	METAP1
	METTL24
	METTL25
	MFSD13A
	MGAM2
	MGAT5
	MICU3
	MIF
	MITF
	MKRN3
	MKX
	MME
	MMP26
	MMRN2
	MN1
	MOB3A
	MOB3B
	MOGAT2
	MPDZ
	MPPED2
	MPRIP
	MREG
	MRPL42
	MRPL57
	MRPS33
	MSMB
	MSN
	MTCL1
	MTDH
	MTG2
	MTHFD1L
	MTMR2
	MTMR9
	MTPN
	MTURN
	MTX2
	MYC
	MYCBP2
	MYCN
	MYF6
	MYL1
	MYO15B
	MYO16
	MYOM3
	MYZAP
	N6AMT1
	NAA20
	NAALADL2
	NACA2
	NADK2
	NAT2
	NAV3
	NBAS
	NCKAP5
	NCOA2
	NDRG1
	NEBL
	NECAB3
	NEDD4L
	NEK3
	NEK6
	NELFA
	NEO1
	NETO2
	NFATC1
	NFE2L3
	NFIB
	NFIX
	NFKBIA
	NGF
	NIPBL
	NKAIN3
	NLGN1
	NMD3
	NOBOX
	NOG
	NOL4
	NPHP4
	NR1I2
	NR2E3
	NR2F1
	NR5A2
	NRCAM
	NREP
	NRSN1
	NSD2
	NSUN7
	NTM
	NTNG1
	NUCKS1
	NUDT11
	NUDT4
	NUDT7
	NUFIP1
	NUP35
	NUP50
	NVL
	NXPE1
	OC90
	OIT3
	ONECUT2
	OPN1SW
	OR4A16
	OR51A2
	OR51A4
	OR51E1
	OR51E2
	OR5AP2
	OR9G1
	OSBPL6
	OSBPL9
	OSR1
	OTOL1
	OTOR
	OTUD7B
	P3H2
	PABPC4L
	PAH
	PAK1IP1
	PAQR9
	PARD3B
	PARK7
	PARM1
	PARP11
	PARP8
	PAXBP1
	PCBP3
	PCF11
	PCGF5
	PCM1
	PCNX1
	PDE10A
	PDE8B
	PDZRN4
	PEBP4
	PELO
	PENK
	PERP
	PEX2
	PEX5L
	PFN2
	PGAP1
	PGPEP1L
	PHF11
	PHF21B
	PHLPP1
	PHYHIPL
	PI15
	PIAS1
	PIEZO2
	PIGH
	PIGV
	PIK3AP1
	PIK3C3
	PIK3CD
	PIK3R1
	PIK3R3
	PKD1L1
	PKHD1
	PKNOX2
	PKP4
	PLAGL1
	PLAUR
	PLCB4
	PLCH1
	PLD5
	PLD6
	PLEKHA8
	PLEKHF2
	PLEKHG1
	PLEKHH1
	PLG
	PLXDC2
	PLXNA4
	PM20D2
	PMFBP1
	PMP2
	PNLIP
	PNLIPRP3
	PNOC
	PNPLA1
	POFUT2
	POLR1A
	POLR3F
	POMP
	POU1F1
	PPARA
	PPARG
	PPARGC1B
	PPFIA2
	PPFIBP2
	PPM1K
	PPP1R14C
	PPP1R3B
	PPP2R2D
	PPP2R5A
	PPP4R3A
	PRAME
	PRB2
	PRKACG
	PRKAR2A
	PRKD1
	PRKRA
	PRMT6
	PRR20C
	PRR5L
	PRRC1
	PRSS58
	PSCA
	PSD3
	PSMA6
	PSMB7
	PSMD14
	PSMG4
	PTCRA
	PTGES2
	PTGES3L-AARSD1
	PTK7
	PTPN12
	PTPN23
	PTPN9
	PTPRG
	PTPRM
	PTPRQ
	PTPRS
	PXYLP1
	PYGB
	QPRT
	QTRT2
	RAB12
	RAB14
	RAB21
	RAB27A
	RAB28
	RAB30
	RAB32
	RAB33A
	RAB3C
	RAB3GAP1
	RAB7B
	RABGAP1L
	RAD23B
	RAD54L2
	RALA
	RALY
	RALYL
	RANBP3L
	RAP1A
	RAPGEF2
	RAPGEF5
	RASAL2
	RASD2
	RASEF
	RASGEF1A
	RASGRF2
	RASSF2
	RAVER2
	RBM47
	RBMY1B
	RBPJ
	RC3H1
	RCE1
	RCN1
	REXO2
	RFC1
	RFC3
	RFFL
	RFWD2
	RGS22
	RGS6
	RHOBTB1
	RICTOR
	RILPL2
	RIN2
	RIOK2
	RIPK4
	RIT2
	RNF146
	RNF19A
	ROBO3
	ROBO4
	ROR1
	RORA
	RPN1
	RPRD1A
	RPRD1B
	RPS12
	RPS20
	RPS24
	RPS4Y2
	RPS6KA6
	RRAGB
	RREB1
	RSBN1L
	RSL1D1
	RSL24D1
	RSPO3
	RTN1
	RTP4
	RTP5
	RUNDC1
	RUSC2
	RWDD3
	RYBP
	RYR3
	S100A11
	S100Z
	SALL3
	SAMD4A
	SASH1
	SBF2
	SCAP
	SCD5
	SCGB1A1
	SCGN
	SCNN1B
	SCNN1G
	SCPEP1
	SCRT2
	SDR16C5
	SEL1L
	SELENOP
	SEMA5A
	SEMA6D
	SERPINA3
	SERPINA4
	SERPINA5
	SERPINE3
	SETBP1
	SETD4
	SETDB2
	SETX
	SFRP1
	SFXN1
	SH2B2
	SH2B3
	SH2D1A
	SH3BGRL2
	SH3BP4
	SH3BP5
	SH3RF2
	SHISA3
	SHPRH
	SHQ1
	SIK3
	SIM1
	SIM2
	SIN3A
	SKAP1
	SKAP2
	SKOR1
	SKOR2
	SLC13A1
	SLC16A14
	SLC16A6
	SLC16A9
	SLC17A1
	SLC17A4
	SLC1A2
	SLC1A3
	SLC22A1
	SLC22A2
	SLC22A23
	SLC23A2
	SLC24A5
	SLC25A13
	SLC25A20
	SLC25A25
	SLC25A33
	SLC25A42
	SLC26A4
	SLC26A9
	SLC30A7
	SLC30A9
	SLC34A2
	SLC35B4
	SLC35G4
	SLC35G5
	SLC36A1
	SLC37A2
	SLC38A11
	SLC44A1
	SLC45A1
	SLC45A3
	SLC4A3
	SLC4A4
	SLC52A3
	SLC5A12
	SLC5A9
	SLC6A3
	SLC7A1
	SLC7A9
	SLC9A3R2
	SLC9A8
	SLCO1B7
	SLITRK3
	SLK
	SLX4IP
	SMAD2
	SMAD3
	SMAD6
	SMCO4
	SMIM20
	SMIM21
	SMIM5
	SMOC2
	SMPX
	SMURF1
	SMYD3
	SNAPC3
	SNRPB2
	SNX10
	SNX11
	SNX19
	SNX25
	SNX6
	SOCS2
	SOD3
	SOSTDC1
	SOX4
	SP110
	SP8
	SPACA3
	SPAG17
	SPATA2
	SPATA31A6
	SPATA6
	SPATC1L
	SPDEF
	SPOCK1
	SPON2
	SPOPL
	SPRYD7
	SPSB1
	SPTBN4
	SPTSSB
	SQOR
	SRC
	SRD5A2
	SREK1
	SRF
	SRPX2
	SS18
	SSU72P8
	ST3GAL1
	ST3GAL5
	ST8SIA3
	STAC3
	STAG2
	STAM
	STAT1
	STAT4
	STIM2
	STK17A
	STK17B
	STN1
	STOML3
	STON2
	STPG1
	STRBP
	STT3B
	SUPT5H
	SV2C
	SWAP70
	SYCP2L
	SYNE1
	SYNJ1
	SYT1
	SYT17
	SYTL4
	T
	TAB2
	TAL2
	TAMM41
	TANC2
	TARS
	TAX1BP3
	TBC1D15
	TBC1D22A
	TBC1D2B
	TBC1D5
	TBC1D8B
	TBR1
	TBX20
	TBX4
	TCERG1
	TCHHL1
	TDRP
	TENM4
	TES
	TESC
	TEX10
	TEX13C
	TEX264
	TFCP2L1
	TGM2
	THAP10
	THAP6
	THBS1
	THBS2
	THSD1
	THSD4
	TIAM1
	TIMM50
	TIPARP
	TJP1
	TLDC1
	TLN2
	TLR5
	TM2D1
	TM9SF4
	TMC3
	TMC5
	TMEFF2
	TMEM110-MUSTN1
	TMEM119
	TMEM123
	TMEM150C
	TMEM163
	TMEM164
	TMEM168
	TMEM17
	TMEM196
	TMEM204
	TMEM222
	TMEM234
	TMEM241
	TMEM244
	TMEM26
	TMEM45B
	TMEM74
	TMEM87B
	TMPRSS2
	TMTC3
	TNFAIP3
	TNFSF10
	TNFSF13B
	TNKS
	TNP1
	TNR
	TNS1
	TOM1
	TOP1
	TOPBP1
	TOX2
	TOX3
	TP53AIP1
	TP63
	TPD52
	TPK1
	TPRG1
	TRAF6
	TRAM1
	TRAP1
	TRHR
	TRIM48
	TRIM52
	TRIP11
	TRIQK
	TRPC7
	TRPM3
	TRPM7
	TRPV6
	TRRAP
	TSC2
	TSC22D2
	TSEN2
	TSHZ1
	TSHZ2
	TSPAN12
	TSPAN14
	TSPEAR
	TSPYL5
	TTBK2
	TTC32
	TTF1
	TULP1
	TWIST1
	TWISTNB
	U2SURP
	UAP1
	UBE2G2
	UBE2U
	UBE3C
	UBE4B
	UBXN2B
	UCP1
	UCP2
	UCP3
	UGT8
	ULK2
	UNC13B
	UNC13C
	UNC5C
	UNC5CL
	URI1
	USP12
	USP22
	USP25
	USP33
	USP50
	USP9X
	USP9Y
	UST
	UTP6
	UTRN
	VANGL1
	VCL
	VEPH1
	VGLL3
	VGLL4
	VLDLR
	VOPP1
	VPS13C
	VSIG4
	VSX1
	VWF
	WDFY2
	WDR19
	WDR37
	WDR41
	WDR44
	WDR76
	WDTC1
	WFIKKN2
	WIPI1
	WNT2B
	WNT7B
	WSB1
	WT1
	XCL1
	XCL2
	XKR9
	XRN2
	YTHDF1
	ZADH2
	ZBTB1
	ZBTB10
	ZBTB14
	ZBTB7C
	ZC2HC1B
	ZC3H11B
	ZC3H15
	ZCCHC12
	ZCCHC2
	ZDHHC18
	ZDHHC2
	ZDHHC20
	ZDHHC21
	ZEB1
	ZFHX4
	ZFP36L2
	ZHX2
	ZMIZ1
	ZNF133
	ZNF217
	ZNF23
	ZNF280C
	ZNF350
	ZNF385B
	ZNF396
	ZNF407
	ZNF423
	ZNF438
	ZNF516
	ZNF519
	ZNF521
	ZNF532
	ZNF536
	ZNF608
	ZNF613
	ZNF675
	ZNF689
	ZNF706
	ZNF785
	ZNF804B
	ZNF827
	ZNF91
	ZNHIT6
	ZPLD1
	ZRANB3
	ZSCAN20
	ZZZ3

## Sheet: Supplementary Table 5
Supplementary Table 5: Primers, siRNA and sgRNA sequences used in this study
Primers	Forward	Reverse
GAPDH	TGCACCACCAACTGCTTAGC	GGCATGGACTGTGGTCATGAG
FKBP5	TCTCATGTCTCCCCAGTTCC	TTCTGGCTTTCACGTCTGTG
TMPRSS2	CAGGAGTGTACGGGAATGTGATGGT	GATTAGCCGTCTGCCCTCATTTGT
AR	CAGTGGATGGGCTGAAAAAT	GGAGCTTGGTGAGCTGGTAG
NKX3-1	ACGTCCTTCCTCATCCAGGACA	AGGGCGCCTGAAGTGTTTTC
SLC45A3	TCGTGGGCGAGGGGCTGTA	CATCCGAACGCCTTCATCATAGTGT
ZBTB16	CAGTTTTCGAAGGAGGATGC	CCCACACAGCAGACAGAAGA
KLK3	ACGCTGACAGGGGGCAAAAG	GGGCAGGGCACATGGTTCACT
KLK2	GGCTCTGGACAGGTGGTAAA	GCCCCATGATGTGATACC TT
sgRNA sequences
sgNC#1:5'-GTAGCGAACGTGTCCGGCGT-3';
sgNC#2:5'-GACCGGAACGATCTCGCGTA-3';
sgNSD2-SET:5’-CACCGAAAGTCCAGATCTACACAG-3’;
sgNSD2-Long:5’-CACCGCCCCGTTGCCTATCACAGCG-3’;
sgNSD2: 5’- ACAACGTTGGTGATTTGGTG-3’.
sgNSD1#1:5’-CACCGAGTGGCGTAGACTTTTTCTT-3’; sgNSD1#2:5’-CACCGCTATCGGCAGTACTACGTGG-3’;
sgNSD1#3:5’-CACCGTATGTGAGTTACTAATGAG-3’;
sgNSD1#4:5’-CACCGTAAGAGAGTTCCTTCAACT-3’;
sgNSD3#1: 5’-CACCGGATACCCATTTGTGAGTGG-3’;
sgNSD3#2: 5’-CACCGTTTGTGGTACCGAAGGAGG-3’
siRNA sequences
Gene	5-3' sequence (Pool of 4 siRNAs)	Catalog #
Non-targeting control	UGGUUUACAUGUCGACUAA, UGGUUUACAUGUUGUGUGA,UGGUUUACAUGUUUUCUGA,UGGUUUACAUGUUUUCCUA	D-001810-10-05
NSD1	GGACGAGAAUUCUUUGAUU,GAACAGAAGUAGUACCAAU,GAUCAAAGCCUUCAUCCAA,GCCGAGAGCUGUUGAGAAA	L-007048-00-0005
NSD2	GGUCCAAAGUGUCGGGUUA,UGUCAGUGGAGGAGCGGAA,GGAGCAGGGCCUUGUCGAA,CCGGGUGUUUAAUGGAGAA	L-006571-01-0005
NSD3	GGUUGACACUGUAUCAGAA, GAACGUGCUCAGUGGGAUA, GCUUGAGGUUCAUACUAAA, GUCCACUGGUGUUAAGUUU	L-012875-00-0005
