# Supplementary material for: NSD2 is a requisite subunit of the AR/FOXA1 neo-enhanceosome in promoting prostate tumorigenesis
Source: Nat Genet. 2024 Sep 9;56(10):2132–43. doi: 10.1038/s41588-024-01893-6 (PMC11525188; doi:10.1038/s41588-024-01893-6)
Supplement: Supplementary file 5 — Statistical raw data from applicable figure panels is included in labeled sub-sheets. [file 41588_2024_1893_MOESM5_ESM.xlsx]

## Sheet: Fig 1b
DMSO	R1881	Enzalutamide	ARD61	JQ1	EPZ6438
101.2	125.6	20.3	10.5	14.4	112.5	R1
100.3	130.1	12.5	12.6	13.2	115.5	R2
99.3	116.2	19.4	15.2	10.5	110.2	R3
R1, R2 and R3 here are independent biological replicates.
All data points normalized to DMSO and plotted as percentage of mCherry signal relative to DMSO.

## Sheet: Fig 1c
L/H Ratio	Gene	Rank	Log2(L/H)
1.84725	PRMT2	1	0.885378
1.78481	BRDT	2	0.835772
1.77762	PRMT8	3	0.829944
1.62152	SMARCA2	4	0.697349
1.61997	GTF3C4	5	0.69597
1.55356	SIRT6	6	0.635579
1.54258	BRWD1	7	0.625347
1.50153	SMARCAD1	8	0.586431
1.50008	EP300	9	0.585041
1.48679	HDAC6	10	0.5722
1.48293	SIRT7	11	0.568454
1.47383	TET2	12	0.559573
1.45397	SIRT2	13	0.540002
1.44509	CREBBP	14	0.53116
1.42297	BRD4	15	0.508905
1.41081	PRDM8	16	0.496523
1.40725	neg50	17	0.492878
1.38099	BRD1	18	0.465699
1.37698	TRIM28	19	0.461506
1.36819	BRDT	20	0.452266
1.36198	NAT10	21	0.445706
1.35245	SUV420H1	22	0.435572
1.34806	SIRT7	23	0.430881
1.34034	SUV39H1	24	0.422604
1.32593	TTF2	25	0.407003
1.32542	PhIP	26	0.406446
1.32454	BRD4	27	0.40549
1.32267	PRDM2	28	0.403454
1.3221	ZMYND8	29	0.402831
1.30544	SIRT2	30	0.384532
1.2995	HELLS	31	0.377956
1.29894	KDM1A	32	0.377332
1.29705	INO80	33	0.375239
1.29549	CHD5	34	0.373499
1.28823	BRPF1	35	0.365386
1.28727	PADI4	36	0.364313
1.28441	CHD6	37	0.361102
1.28265	KDM3B	38	0.359133
1.28247	CREBBP	39	0.358928
1.28192	EP300	40	0.358304
1.27709	NSD3	41	0.352864
1.27307	BRDT	42	0.348317
1.27045	BRD3	43	0.345335
1.26862	JMJD4	44	0.343264
1.26822	PHF2	45	0.34281
1.2629	BRD1	46	0.336736
1.25803	EP300	47	0.33117
1.25614	SETD5	48	0.328994
1.2559	TRIM24	49	0.328719
1.253	SIRT1	50	0.325383
1.25202	NO66	51	0.324254
1.24837	SETDB2	52	0.320041
1.24807	ASH1L	53	0.319704
1.2476	BRD2	54	0.31915
1.24696	PRMT8	55	0.318417
1.24563	PRDM8	56	0.316873
1.24376	KDM6B	57	0.314707
1.24359	NSD2	58	0.314515
1.24015	HELLS	59	0.310512
1.2396	PRDM2	60	0.309876
1.23883	KDM4D	61	0.308981
1.23488	BRD2	62	0.30437
1.23386	SUV39H1	63	0.303177
1.23306	NCOA1	64	0.302246
1.23152	SETD1B	65	0.300435
1.23075	HDAC11	66	0.299536
1.23067	SETD7	67	0.299449
1.22914	BRWD3	68	0.297653
1.22744	PBRM1	69	0.295651
1.22705	SETD1B	70	0.295197
1.22624	SMYD3	71	0.294247
1.2238	KDM4A	72	0.291363
1.22359	NSD2	73	0.291124
1.22173	PBRM1	74	0.28893
1.22162	TRIM28	75	0.288795
1.2209	CDK9	76	0.287947
1.21594	ATF2	77	0.282076
1.2142	PBRM1	78	0.280005
1.21316	DOT1L	79	0.27877
1.21208	KMT2B	80	0.27748
1.21185	PRDM2	81	0.277216
1.21106	BRWD1	82	0.276272
1.21047	SHPRH	83	0.275569
1.20899	ELP3	84	0.273802
1.20857	SUV420H1	85	0.2733
1.20742	SMARCA2	86	0.271922
1.20647	KMT2D	87	0.270791
1.20598	CDK1	88	0.270203
1.20437	PRMT5	89	0.268282
1.19549	MLL1	90	0.257607
1.19503	CHD3	91	0.257047
1.19494	CECR2	92	0.256934
1.19451	SP140	93	0.256417
1.19367	PRMT7	94	0.255399
1.19288	TET2	95	0.254446
1.19242	SETD6	96	0.25389
1.19163	KDM2B	97	0.252931
1.19029	HELLS	98	0.251315
1.18998	BRD4	99	0.250933
1.18984	TRIM24	100	0.250764
1.18934	CARM1	101	0.25016
1.18741	SUV39H1	102	0.247813
1.18667	CREBBP	103	0.246915
1.18654	neg42	104	0.246763
1.18615	KDM1B	105	0.246287
1.18508	KMT2B	106	0.244984
1.18481	SIRT2	107	0.244653
1.18481	EZH1	108	0.24465
1.18339	CLOCK	109	0.242921
1.18298	HDAC10	110	0.242422
1.18199	ELP3	111	0.241218
1.18139	neg43	112	0.240481
1.1805	SETMAR	113	0.239402
1.18004	MOZ	114	0.23884
1.17995	CDK9	115	0.238727
1.17862	CREBBP	116	0.237098
1.1786	KDM2B	117	0.237075
1.1786	TET1	118	0.237069
1.17845	BRD4	119	0.236887
1.17827	SMARCA2	120	0.236669
1.17712	HSPBAP1	121	0.23526
1.17629	TET3	122	0.234248
1.17436	CHD3	123	0.231871
1.1732	HIF1AN	124	0.23045
1.17264	KMT2D	125	0.229758
1.17263	BRD3	126	0.229748
1.17196	SMYD3	127	0.228928
1.1716	BRD9	128	0.228478
1.17037	TRIM24	129	0.226963
1.17007	HDAC7	130	0.226589
1.16905	PRDM9	131	0.22534
1.16719	HDAC7	132	0.223036
1.16689	BPTF	133	0.222669
1.16678	JMJD6	134	0.222531
1.16657	TTF2	135	0.222279
1.16571	KDM8	136	0.221215
1.16567	SCRAP	137	0.221154
1.1634	TAF1	138	0.218344
1.16161	BRWD1	139	0.216128
1.16075	HDAC6	140	0.215057
1.16027	KMT2A	141	0.214463
1.15988	CREBBP	142	0.213975
1.15971	HR	143	0.213766
1.1595	GCN5	144	0.213504
1.15916	neg04	145	0.213083
1.15914	EHMT1	146	0.213054
1.15882	SETD5	147	0.212662
1.15783	JMJD4	148	0.211429
1.15736	HDAC9	149	0.210843
1.15731	TRIM24	150	0.210778
1.15556	EP400	151	0.208595
1.15538	KDM1B	152	0.208367
1.15464	SETD4	153	0.207445
1.15309	CHD9	154	0.205506
1.15308	PRDM9	155	0.205489
1.15196	EP300	156	0.204092
1.15068	BAZ2A	157	0.202481
1.15027	neg23	158	0.201971
1.15023	KDM7A	159	0.201922
1.1495	KDM8	160	0.201002
1.14768	MOZ	161	0.198724
1.14696	SIRT2	162	0.197815
1.14688	HLTF	163	0.197713
1.14632	PRMT3	164	0.197005
1.14623	PBRM1	165	0.196891
1.14574	PRMT8	166	0.196275
1.14486	JMJD7	167	0.195173
1.14446	BRD4	168	0.194668
1.1432	KDM5C	169	0.193072
1.14293	HDAC5	170	0.192734
1.1425	ZMYND11	171	0.192198
1.14232	CREBBP	172	0.191964
1.14194	TET3	173	0.191482
1.14145	KMT2A	174	0.190867
1.14143	CHD5	175	0.190842
1.1411	JMJD4	176	0.190426
1.13994	NAT10	177	0.188955
1.13958	PRDM2	178	0.188501
1.13745	SIRT7	179	0.185804
1.13719	NO66	180	0.185475
1.13621	TET3	181	0.184235
1.13544	NSD1	182	0.183253
1.13521	CHD8	183	0.182954
1.13488	PCAF	184	0.182538
1.13348	ATAD2B	185	0.180762
1.13325	BAZ2B	186	0.18047
1.13177	SETD7	187	0.178579
1.12999	BAZ1B	188	0.17631
1.12947	SIRT3	189	0.175647
1.12935	HSPBAP1	190	0.175497
1.12933	CDK1	191	0.175468
1.12848	PHF2	192	0.17438
1.12827	PhIP	193	0.174115
1.12789	CHD8	194	0.173628
1.12647	ATAT1	195	0.171808
1.12624	BRPF1	196	0.171515
1.12594	HDAC6	197	0.171126
1.12494	PRDM8	198	0.169844
1.12415	HDAC8	199	0.168838
1.12388	ZMYND8	200	0.168492
1.12333	BRPF3	201	0.167777
1.12287	SETD7	202	0.167185
1.1221	HDAC7	203	0.166204
1.12159	HDAC8	204	0.165543
1.12116	CHD9	205	0.164986
1.12088	HR	206	0.164629
1.12037	BRWD3	207	0.163971
1.11872	NAT10	208	0.161852
1.11868	SMYD2	209	0.161794
1.11812	SIRT7	210	0.161077
1.11804	HDAC7	211	0.160967
1.11765	ACTR	212	0.16047
1.11752	SETD5	213	0.160301
1.11731	RPL23A	214	0.16003
1.11692	MINA	215	0.159529
1.11681	RAD54L2	216	0.159379
1.11649	CHD1L	217	0.158964
1.11555	KDM6B	218	0.157758
1.1148	INO80	219	0.156782
1.11476	NSD2	220	0.156733
1.11437	BRD4	221	0.156228
1.11411	HDAC6	222	0.155894
1.11391	KDM7A	223	0.155632
1.11331	INO80	224	0.154856
1.11167	JMJD7	225	0.152732
1.11156	JMJD8	226	0.152589
1.1115	SUV39H2	227	0.152503
1.11127	neg17	228	0.152212
1.11096	SUV420H1	229	0.151801
1.11042	KDM6A	230	0.151112
1.10967	neg37	231	0.150125
1.10963	PBRM1	232	0.150083
1.10929	BRPF3	233	0.149639
1.1089	SMARCA2	234	0.149124
1.10803	NSD2	235	0.147997
1.10738	KAT2A	236	0.147153
1.10733	ATAT1	237	0.147086
1.10692	PRDM9	238	0.146548
1.10672	SIRT4	239	0.146285
1.10629	TET3	240	0.145729
1.10611	SMARCAL1	241	0.145497
1.10542	KAT2B	242	0.144598
1.10529	TRIM66	243	0.144426
1.10365	BRPF1	244	0.142282
1.10356	KDM8	245	0.142161
1.10259	neg20	246	0.140898
1.10214	PBRM1	247	0.140305
1.10125	SIRT6	248	0.13914
1.10093	BAZ1B	249	0.138719
1.10068	BRD2	250	0.138394
1.09981	GCN5	251	0.137253
1.09957	BRD2	252	0.136946
1.09903	KDM4A	253	0.136229
1.09863	GTF3C4	254	0.135702
1.09846	BRD2	255	0.135478
1.0983	BRD9	256	0.13527
1.09605	SUV39H2	257	0.132317
1.09602	SMARCAL1	258	0.13227
1.0959	HELLS	259	0.132118
1.09555	JMJD1C	260	0.13165
1.0952	KDM2B	261	0.131193
1.09499	PRMT9	262	0.130923
1.09458	MORF	263	0.130373
1.09398	HIF1AN	264	0.129585
1.09274	neg35	265	0.127945
1.09268	PRMT3	266	0.127866
1.09258	neg10	267	0.127745
1.09231	HDAC6	268	0.127378
1.09204	MOZ	269	0.12703
1.09168	SMARCAD1	270	0.126555
1.09156	HDAC2	271	0.12639
1.09155	HAT1	272	0.126372
1.09108	HDAC7	273	0.125754
1.09058	BRD8	274	0.125093
1.08995	TRIM33	275	0.124258
1.08984	HAT1	276	0.124113
1.08978	INO80	277	0.124031
1.08845	KDM4C	278	0.12228
1.08825	MLL5	279	0.122012
1.08824	HDAC8	280	0.121991
1.08716	PhIP	281	0.120563
1.08689	ATAD2	282	0.120204
1.08652	PRMT5	283	0.119716
1.0862	SETD1B	284	0.119284
1.086	KDM4B	285	0.119027
1.08568	CREBBP	286	0.118605
1.08554	GCN5	287	0.118416
1.0854	PhIP	288	0.118223
1.08531	KMT2A	289	0.118113
1.0848	ATAD2B	290	0.117424
1.08468	HDAC11	291	0.11727
1.08419	HDAC9	292	0.116617
1.08304	KDM3A	293	0.11509
1.08227	EHMT1	294	0.114062
1.08218	KDM5C	295	0.113947
1.08151	SMARCAD1	296	0.113046
1.08134	RAD54L2	297	0.112826
1.08098	ATAT1	298	0.112335
1.08087	EP300	299	0.112194
1.08069	PHF8	300	0.111946
1.08023	HDAC5	301	0.111343
1.08016	EZH1	302	0.111249
1.08016	SUV420H1	303	0.111243
1.08002	PRMT2	304	0.111058
1.08	EP300	305	0.111026
1.07904	ELP3	306	0.109752
1.07794	HDAC1	307	0.108278
1.07727	SIRT7	308	0.107381
1.07684	BAZ2B	309	0.106808
1.07639	NCOA1	310	0.106195
1.07625	BAZ2A	311	0.10602
1.07616	PRMT7	312	0.105895
1.0761	MOF	313	0.10581
1.07605	BRWD3	314	0.105752
1.07524	PRL9	315	0.104664
1.07495	HDAC3	316	0.104264
1.07487	BAZ1A	317	0.104159
1.07481	TRIM28	318	0.104082
1.07443	BRD4	319	0.103574
1.07414	PBRM1	320	0.103183
1.07404	TET1	321	0.103047
1.07356	PBRM1	322	0.102406
1.07293	ATRX	323	0.101562
1.07221	SIRT1	324	0.100582
1.07204	CHD2	325	0.100354
1.07201	CREBBP	326	0.100322
1.07181	SMARCA2	327	0.100046
1.07095	NCOA1	328	0.0988906
1.07084	ATAT1	329	0.0987377
1.07083	ATAD2	330	0.0987259
1.07059	ASH1L	331	0.0984041
1.07057	TAF1	332	0.0983742
1.0702	KDM5B	333	0.0978837
1.07003	SUV39H2	334	0.0976553
1.07	KMT2A	335	0.0976105
1.06981	SETD5	336	0.0973495
1.06973	KDM3B	337	0.0972482
1.06969	PRMT9	338	0.0971875
1.06967	KDM3A	339	0.0971696
1.06945	MLL1	340	0.0968744
1.06933	neg30	341	0.0967095
1.06894	SETD2	342	0.0961758
1.06879	KDM5A	343	0.0959838
1.06869	PRDM9	344	0.0958411
1.06823	neg07	345	0.0952231
1.06762	SUV420H1	346	0.0943933
1.06697	ATF2	347	0.0935228
1.06649	NCOA2	348	0.0928703
1.06602	PHF8	349	0.0922381
1.0653	neg15	350	0.091259
1.06529	MINA	351	0.0912445
1.06488	KDM4C	352	0.0906866
1.06442	CECR2	353	0.0900675
1.06381	ACAT1	354	0.0892354
1.06314	KDM5A	355	0.088332
1.06282	SETD8	356	0.0878992
1.06144	DOT1L	357	0.0860213
1.06132	MLL5	358	0.0858648
1.06064	PCNA	359	0.0849393
1.06056	KDM4D	360	0.0848313
1.06049	KAT2B	361	0.0847319
1.06017	SP100	362	0.0843012
1.05998	SUV39H1	363	0.0840371
1.05967	ATRX	364	0.0836166
1.05941	neg11	365	0.0832586
1.05902	ZMYND8	366	0.0827233
1.05869	HSPBAP1	367	0.0822788
1.05811	CHD3	368	0.0814847
1.05799	GCN5	369	0.0813303
1.05761	SETD6	370	0.0808031
1.05746	ELP3	371	0.0806001
1.05726	SETD8	372	0.0803243
1.05687	KDM4C	373	0.0797982
1.05676	BRPF3	374	0.0796507
1.05669	CECR2	375	0.0795494
1.05617	HAT1	376	0.0788417
1.05582	SMARCA2	377	0.0783699
1.05502	CHD8	378	0.0772719
1.05467	KDM2B	379	0.0767902
1.05392	neg28	380	0.0757655
1.05359	SIRT1	381	0.0753187
1.05353	SMARCA4	382	0.0752382
1.05332	DOT1L	383	0.0749426
1.05327	HLTF	384	0.0748707
1.05303	neg08	385	0.0745464
1.05243	TAF1	386	0.0737203
1.05197	TET2	387	0.0730987
1.05154	BRDT	388	0.0725041
1.05149	BRPF3	389	0.0724367
1.05138	BAZ1A	390	0.0722791
1.05113	SETDB1	391	0.0719435
1.05093	CDK1	392	0.0716696
1.05079	KMT2A	393	0.0714728
1.05069	KDM5B	394	0.071337
1.05055	KDM8	395	0.0711512
1.05055	BRWD3	396	0.0711497
1.05	EHMT2	397	0.0703827
1.04996	MLL5	398	0.0703384
1.04975	HDAC9	399	0.0700429
1.04953	PRMT9	400	0.0697368
1.04894	UTY	401	0.0689332
1.04854	KAT2B	402	0.0683792
1.04844	PRMT5	403	0.0682403
1.04821	KDM1A	404	0.0679219
1.04737	neg46	405	0.0667774
1.04534	SIRT2	406	0.0639761
1.04518	KDM8	407	0.0637493
1.04435	BRD2	408	0.0626104
1.04422	neg13	409	0.0624255
1.04347	NSD3	410	0.061383
1.04342	BRD3	411	0.0613196
1.04326	KDM4C	412	0.0610919
1.04309	BRD2	413	0.0608661
1.04299	SMARCA4	414	0.0607291
1.04292	SUV420H2	415	0.0606312
1.04278	SETD7	416	0.0604383
1.04278	SHPRH	417	0.0604352
1.04272	KMT2D	418	0.0603514
1.04264	CLOCK	419	0.0602405
1.04223	BRD2	420	0.0596774
1.04177	KMT2C	421	0.0590402
1.04141	KDM2B	422	0.0585367
1.04102	PRMT2	423	0.0580014
1.0408	PHF8	424	0.0576903
1.04062	GTF3C4	425	0.0574422
1.04041	PHF2	426	0.0571507
1.04008	neg49	427	0.0566889
1.04003	SP100	428	0.0566219
1.03998	PRMT3	429	0.056562
1.03973	NCOA2	430	0.0562076
1.03944	KDM5C	431	0.0558063
1.03941	KAT2B	432	0.0557589
1.03907	CHD7	433	0.0552974
1.0389	HDAC6	434	0.0550631
1.03885	BRWD3	435	0.0549912
1.0388	BRWD1	436	0.0549126
1.0386	EP300	437	0.0546347
1.03857	NCOA1	438	0.0546022
1.03834	BRDT	439	0.054274
1.03827	ATF2	440	0.0541776
1.03821	KDM8	441	0.0540917
1.03786	PCAF	442	0.0536054
1.03776	SMARCAL1	443	0.0534781
1.0377	BRD3	444	0.0533854
1.03751	MINA	445	0.0531196
1.03733	ERCC6	446	0.0528812
1.03718	ERCC6	447	0.0526708
1.03654	BRD3	448	0.0517703
1.03641	KDM4B	449	0.0515963
1.03613	TET1	450	0.0511983
1.03602	SMYD5	451	0.0510566
1.03555	neg12	452	0.0504008
1.03538	PRMT6	453	0.050165
1.03418	BRD3	454	0.0484913
1.0334	SCRAP	455	0.047398
1.03316	CREBBP	456	0.0470679
1.03316	PRL9	457	0.0470671
1.03307	POLR2D	458	0.046937
1.03258	SETD1B	459	0.0462521
1.03254	BRDT	460	0.0462045
1.03234	PBRM1	461	0.045921
1.03206	CHD5	462	0.0455301
1.03129	PADI4	463	0.0444433
1.03125	HDAC1	464	0.0443965
1.03124	EP300	465	0.0443856
1.03106	neg32	466	0.044128
1.03094	KDM5C	467	0.0439661
1.03074	CHD2	468	0.0436823
1.03058	HDAC3	469	0.0434559
1.0298	EHMT2	470	0.04237
1.02922	JARID2	471	0.0415575
1.0292	ERCC6	472	0.0415196
1.02869	ERCC6	473	0.0408113
1.02853	HAT1	474	0.0405846
1.02849	GCN5	475	0.040529
1.02777	PHF2	476	0.0395107
1.02767	HIF1AN	477	0.0393815
1.02737	neg26	478	0.0389493
1.02735	CLOCK	479	0.0389265
1.02724	BRPF1	480	0.0387755
1.02687	ATRX	481	0.0382575
1.02674	BRD4	482	0.0380659
1.02602	ZMYND8	483	0.0370627
1.02543	SMARCA4	484	0.0362339
1.02538	PADI4	485	0.0361565
1.02508	KDM2A	486	0.0357419
1.02474	TTF2	487	0.0352584
1.02437	KDM8	488	0.0347334
1.02427	SETD8	489	0.0345966
1.02417	TRIM66	490	0.0344487
1.02413	BRD3	491	0.0343987
1.02412	POLR2A	492	0.0343809
1.02412	PRMT1	493	0.0343795
1.02408	CDK1	494	0.0343282
1.02396	KDM3A	495	0.0341542
1.02373	SMARCA2	496	0.0338396
1.02366	JARID2	497	0.0337351
1.02359	HR	498	0.0336422
1.02351	neg39	499	0.0335187
1.02325	PRDM8	500	0.0331538
1.02271	BAZ2B	501	0.0323908
1.02267	BRWD1	502	0.0323418
1.02219	SMARCA4	503	0.0316679
1.02189	POLR2A	504	0.0312449
1.02137	CDK1	505	0.0305046
1.02121	TRIM66	506	0.0302777
1.02112	CHD3	507	0.0301482
1.02071	BRWD3	508	0.0295663
1.02065	KDM4C	509	0.0294917
1.02029	SETD6	510	0.0289835
1.02014	CECR2	511	0.0287729
1.01997	CHD1L	512	0.0285244
1.01982	CHD1L	513	0.0283204
1.0198	HDAC1	514	0.02829
1.01953	TET3	515	0.0279062
1.01945	TET3	516	0.0277872
1.01867	BRD3	517	0.0266817
1.01854	SCRAP	518	0.0265097
1.01842	CHD1	519	0.0263371
1.01838	SMARCA2	520	0.0262755
1.01832	NSD1	521	0.0261931
1.01826	HDAC4	522	0.0261021
1.01822	HAT1	523	0.0260452
1.01715	KDM2A	524	0.0245294
1.01689	NSD3	525	0.0241679
1.01657	SMYD5	526	0.0237071
1.01593	BRD8	527	0.0228044
1.0156	SMYD4	528	0.0223319
1.01478	EZH2	529	0.021166
1.01441	ASH1L	530	0.020638
1.01397	neg05	531	0.0200126
1.01331	HLTF	532	0.0190717
1.01289	NSD3	533	0.018484
1.01247	TET3	534	0.0178846
1.01232	DOT1L	535	0.0176724
1.01197	KAT2A	536	0.0171705
1.01175	BAZ2A	537	0.0168532
1.01141	KAT2A	538	0.0163657
1.01059	PhIP	539	0.0151971
1.01053	KDM1A	540	0.0151128
1.01007	Rosa26	541	0.0144546
1.00962	SUV39H1	542	0.0138085
1.00948	BRD4	543	0.0136066
1.00901	PBRM1	544	0.0129454
1.00853	KMT2D	545	0.0122491
1.00823	SMARCA4	546	0.0118309
1.00789	SETDB1	547	0.011336
1.00735	JMJD1C	548	0.010565
1.00633	HIF1AN	549	0.00910095
1.00612	JMJD7	550	0.0088052
1.00603	CHD1L	551	0.00866699
1.00582	PRMT2	552	0.00836663
1.00565	CHD7	553	0.00813001
1.0053	CDK9	554	0.00762043
1.00474	PRDM2	555	0.00682107
1.00465	HELLS	556	0.00669528
1.00441	KDM5A	557	0.00635419
1.00406	MOZ	558	0.00584196
1.00395	SMYD4	559	0.0056869
1.00388	HDAC9	560	0.00559147
1.00373	neg02	561	0.00537119
1.00373	KDM8	562	0.00536516
1.00344	KDM1B	563	0.00495207
1.00287	DOT1L	564	0.00414122
1.00278	BRWD3	565	0.00400291
1.00269	BRWD1	566	0.00387806
1.00268	EP400	567	0.00385689
1.00207	HDAC4	568	0.00298515
1.00193	PBRM1	569	0.00278261
1.00145	SP100	570	0.00209112
1.00133	PRMT9	571	0.00191897
1.00017	PRMT7	572	0.000252045
0.999971	SMYD1	573	-4.17159e-05
0.999589	SIRT6	574	-0.000592796
0.998903	BRDT	575	-0.00158365
0.998667	CHD4	576	-0.00192372
0.998172	ACTR	577	-0.00264025
0.997845	NO66	578	-0.00311184
0.997381	PRMT9	579	-0.00378343
0.997085	SETD6	580	-0.00421171
0.996987	SETD1A	581	-0.00435322
0.996798	NSD1	582	-0.00462758
0.996765	SETD1A	583	-0.00467455
0.996708	HDAC6	584	-0.00475755
0.996616	PADI4	585	-0.00488975
0.99643	JMJD6	586	-0.00515893
0.995855	KDM4C	587	-0.00599223
0.995477	SUV39H2	588	-0.00653954
0.995361	DOT1L	589	-0.00670786
0.995263	RPA3	590	-0.0068502
0.995038	BRWD3	591	-0.00717717
0.994783	HSPBAP1	592	-0.00754587
0.994557	ATAD2	593	-0.00787404
0.994449	KDM4C	594	-0.00803085
0.994411	HDAC2	595	-0.00808617
0.994144	BRWD1	596	-0.00847264
0.994093	TET1	597	-0.00854684
0.99393	PRMT8	598	-0.00878444
0.993516	SETD1B	599	-0.00938485
0.993446	NAT10	600	-0.00948712
0.993104	SHPRH	601	-0.00998276
0.992935	KDM2A	602	-0.0102285
0.992909	KDM5A	603	-0.0102672
0.992766	KDM5D	604	-0.0104746
0.992624	SMYD5	605	-0.0106814
0.992506	BRD1	606	-0.010852
0.992408	KDM5D	607	-0.010995
0.991914	TIP60	608	-0.0117124
0.991583	ACAT1	609	-0.0121941
0.991517	EHMT2	610	-0.0122908
0.991371	BRD2	611	-0.0125023
0.991323	EHMT2	612	-0.0125732
0.991202	BRD2	613	-0.0127496
0.991138	BRD3	614	-0.0128422
0.991041	SMARCAL1	615	-0.0129838
0.990643	HDAC10	616	-0.0135634
0.990494	BRD2	617	-0.0137797
0.990404	TRIM66	618	-0.013911
0.989455	EHMT1	619	-0.015294
0.989295	KDM6A	620	-0.0155278
0.989197	PHF2	621	-0.0156699
0.988939	KDM1B	622	-0.016046
0.98887	MOF	623	-0.0161474
0.988643	neg33	624	-0.0164779
0.987388	SIRT5	625	-0.0183116
0.987299	ASH1L	626	-0.0184403
0.987001	SUV420H2	627	-0.018877
0.986642	PBRM1	628	-0.0194011
0.986484	GTF3C4	629	-0.0196325
0.985627	KMT2A	630	-0.0208856
0.985516	SMARCAD1	631	-0.0210481
0.98494	PRMT3	632	-0.0218925
0.984909	SP100	633	-0.0219377
0.984596	CHD1	634	-0.0223957
0.984572	KDM4C	635	-0.0224316
0.984223	SETD2	636	-0.0229428
0.983814	KDM5B	637	-0.0235418
0.983591	PRMT1	638	-0.0238702
0.983541	CDK9	639	-0.0239422
0.983464	MOF	640	-0.0240552
0.983393	SIRT6	641	-0.0241594
0.983206	BRD8	642	-0.0244344
0.982364	PhIP	643	-0.0256706
0.982338	KMT2B	644	-0.0257083
0.981893	BRD8	645	-0.0263623
0.981734	SIRT5	646	-0.0265955
0.981642	TRIM33	647	-0.0267314
0.981388	ERCC6	648	-0.0271047
0.980981	POLR2A	649	-0.0277033
0.980922	PhIP	650	-0.02779
0.98074	KMT2D	651	-0.0280567
0.980616	ASH1L	652	-0.0282396
0.979943	MOF	653	-0.0292303
0.979826	ATRX	654	-0.0294026
0.97973	KDM5A	655	-0.0295444
0.97949	neg21	656	-0.0298966
0.979334	PADI4	657	-0.0301271
0.978302	KDM1A	658	-0.0316486
0.97821	HDAC4	659	-0.0317834
0.977917	HDAC7	660	-0.0322167
0.977829	SIRT4	661	-0.0323455
0.977783	EP400	662	-0.0324131
0.97766	SMYD5	663	-0.0325955
0.97741	KDM4A	664	-0.0329643
0.977076	CHD4	665	-0.033457
0.977048	SMARCA4	666	-0.0334993
0.97692	NSD2	667	-0.0336871
0.976337	TTF2	668	-0.0345484
0.9763	TRIM33	669	-0.0346033
0.976276	ASH1L	670	-0.0346393
0.975564	SETDB2	671	-0.0356912
0.974764	CHD5	672	-0.0368758
0.974628	CHD1L	673	-0.0370758
0.973905	NSD1	674	-0.0381471
0.972842	BPTF	675	-0.0397224
0.972714	SETDB1	676	-0.0399131
0.972432	BRD3	677	-0.0403313
0.972337	NO66	678	-0.0404721
0.972249	BAZ1A	679	-0.0406021
0.97219	EHMT2	680	-0.0406891
0.971957	TRIM33	681	-0.0410354
0.971917	HDAC6	682	-0.0410948
0.971758	SIRT4	683	-0.0413312
0.971725	ZMYND11	684	-0.0413799
0.971517	HDAC1	685	-0.0416886
0.971515	KDM4A	686	-0.0416922
0.970345	KMT2B	687	-0.0434297
0.969916	HDAC5	688	-0.0440677
0.969782	CLOCK	689	-0.044268
0.969707	PADI4	690	-0.0443797
0.969686	RAD54L2	691	-0.0444112
0.969611	INO80	692	-0.0445218
0.969209	BRD9	693	-0.0451205
0.968981	SIRT7	694	-0.0454598
0.968625	KDM3B	695	-0.0459901
0.968153	BAZ1A	696	-0.0466924
0.96682	HDAC11	697	-0.0486803
0.966791	KDM5B	698	-0.0487234
0.966741	MOF	699	-0.0487982
0.966296	PRMT7	700	-0.0494622
0.966277	SETD6	701	-0.0494918
0.9661	neg29	702	-0.0497549
0.966037	MINA	703	-0.0498502
0.966013	BPTF	704	-0.0498852
0.965914	PCAF	705	-0.050034
0.965156	CARM1	706	-0.0511655
0.964951	EZH1	707	-0.0514719
0.964931	EP300	708	-0.0515024
0.964758	KDM4C	709	-0.051761
0.964665	ERCC6	710	-0.0519004
0.964371	TET2	711	-0.0523396
0.964116	SIRT3	712	-0.0527213
0.963842	TRIM28	713	-0.0531313
0.963758	CHD1	714	-0.0532571
0.963718	neg24	715	-0.0533176
0.963509	BRWD3	716	-0.0536295
0.963362	HIF1AN	717	-0.0538503
0.963215	BRWD3	718	-0.0540702
0.963116	HDAC2	719	-0.0542188
0.963041	KDM5D	720	-0.0543309
0.963039	HAT1	721	-0.0543345
0.962843	neg09	722	-0.0546275
0.962525	SMARCA2	723	-0.0551043
0.962395	CHD1	724	-0.0552989
0.962352	EP400	725	-0.055364
0.961916	TRIM33	726	-0.0560169
0.961596	KDM3A	727	-0.0564979
0.960309	KDM6B	728	-0.0584301
0.959847	BRWD3	729	-0.0591239
0.959498	PRMT1	730	-0.059649
0.958972	PCNA	731	-0.06044
0.958099	EP300	732	-0.0617532
0.958082	SMYD4	733	-0.0617789
0.958013	JMJD7	734	-0.0618827
0.957992	CLOCK	735	-0.0619139
0.957889	HR	736	-0.0620703
0.957851	HSPBAP1	737	-0.062127
0.957578	CECR2	738	-0.0625376
0.957392	BAZ1A	739	-0.0628185
0.957108	SMYD5	740	-0.0632462
0.957102	KDM4B	741	-0.0632556
0.957074	HLTF	742	-0.0632971
0.956651	EP300	743	-0.0639357
0.956294	TET2	744	-0.0644745
0.955356	KDM5C	745	-0.06589
0.955194	SETD1B	746	-0.0661346
0.954985	SIRT5	747	-0.0664494
0.954833	HBO1	748	-0.0666803
0.954297	CHD1L	749	-0.0674896
0.954054	EHMT2	750	-0.0678579
0.953948	MLL5	751	-0.0680172
0.953899	HIF1AN	752	-0.0680908
0.953744	SETDB2	753	-0.0683256
0.953482	SP100	754	-0.0687219
0.953197	UTY	755	-0.069153
0.952962	BRD9	756	-0.0695095
0.952916	SIRT6	757	-0.0695792
0.952887	PBRM1	758	-0.0696232
0.952712	MORF	759	-0.0698881
0.952712	SMYD2	760	-0.0698881
0.952324	HDAC5	761	-0.0704753
0.952046	BRD3	762	-0.0708974
0.95175	HDAC8	763	-0.0713461
0.950607	KDM4D	764	-0.0730794
0.950448	KDM5B	765	-0.0733205
0.95024	SIRT6	766	-0.0736357
0.950123	SETDB1	767	-0.0738139
0.950023	SIRT7	768	-0.073966
0.949883	KDM6A	769	-0.0741783
0.948437	CHD6	770	-0.0763765
0.947829	KDM1A	771	-0.077302
0.947687	MLL1	772	-0.0775167
0.947129	SETMAR	773	-0.0783674
0.946986	GTF3C4	774	-0.0785843
0.946723	SIRT5	775	-0.0789855
0.946071	KDM5B	776	-0.0799795
0.945317	HDAC7	777	-0.0811304
0.945313	HDAC5	778	-0.0811354
0.945295	SMYD1	779	-0.0811631
0.945208	CHD2	780	-0.0812961
0.944901	HBO1	781	-0.0817651
0.944313	NCOA2	782	-0.0826628
0.943788	BRD8	783	-0.0834652
0.943561	SETD1A	784	-0.0838125
0.942963	PBRM1	785	-0.0847272
0.942925	ELP3	786	-0.0847853
0.942598	neg01	787	-0.085286
0.942595	SMYD4	788	-0.0852898
0.941678	PRMT7	789	-0.0866945
0.941543	neg18	790	-0.0869005
0.941476	KDM4A	791	-0.0870038
0.941461	MLL5	792	-0.0870272
0.941325	BRD4	793	-0.0872355
0.941079	DOT1L	794	-0.0876116
0.940627	TET1	795	-0.0883048
0.940311	RAD54L	796	-0.0887895
0.940001	TAF1	797	-0.0892656
0.939425	TTF2	798	-0.0901505
0.93932	KMT2C	799	-0.0903116
0.939087	ZMYND8	800	-0.0906688
0.938873	RAD54L2	801	-0.0909974
0.938713	ATAD2B	802	-0.0912446
0.938557	CLOCK	803	-0.091484
0.938029	HDAC6	804	-0.0922956
0.937431	SMARCA4	805	-0.0932148
0.937298	SMARCA2	806	-0.0934197
0.937288	KMT2C	807	-0.0934361
0.936967	MORF	808	-0.0939298
0.936751	TRIM66	809	-0.094262
0.936702	TAF1	810	-0.0943375
0.936603	ATAD2	811	-0.0944903
0.936411	NCOA2	812	-0.0947869
0.936385	neg22	813	-0.0948263
0.936265	PhIP	814	-0.0950104
0.936156	KDM1A	815	-0.0951796
0.936067	SIRT6	816	-0.0953156
0.935279	SUV39H2	817	-0.096532
0.934989	HDAC3	818	-0.0969788
0.934341	SMARCAD1	819	-0.097979
0.933474	ASH1L	820	-0.0993177
0.93293	ACAT1	821	-0.100159
0.932462	SMARCA4	822	-0.100883
0.931188	EP300	823	-0.102855
0.930195	HDAC1	824	-0.104395
0.92992	EP300	825	-0.104822
0.929585	neg31	826	-0.105341
0.92938	HBO1	827	-0.105659
0.929262	SP100	828	-0.105843
0.929122	PRMT3	829	-0.10606
0.928636	PBRM1	830	-0.106815
0.928616	TET3	831	-0.106846
0.928419	HAT1	832	-0.107152
0.928039	TAF1	833	-0.107742
0.927907	CECR2	834	-0.107948
0.927772	BAZ1A	835	-0.108158
0.927212	TRIM66	836	-0.109029
0.926378	KAT2B	837	-0.110327
0.926333	HDAC10	838	-0.110398
0.925763	MLL5	839	-0.111286
0.925362	BRWD1	840	-0.11191
0.925354	KMT2C	841	-0.111922
0.923828	PRMT5	842	-0.114303
0.923113	HDAC3	843	-0.11542
0.923008	CARM1	844	-0.115586
0.922873	PRMT5	845	-0.115797
0.921684	SMYD3	846	-0.117656
0.920997	SETD4	847	-0.118731
0.920942	SIRT4	848	-0.118818
0.920544	KMT2D	849	-0.119441
0.920423	SETD1A	850	-0.11963
0.920151	neg47	851	-0.120058
0.919809	EP300	852	-0.120594
0.919807	PRDM2	853	-0.120597
0.919593	EZH2	854	-0.120932
0.918828	JMJD8	855	-0.122134
0.918659	KMT2A	856	-0.122398
0.918468	EZH1	857	-0.122699
0.918412	BAZ2A	858	-0.122787
0.918297	SETD8	859	-0.122968
0.917771	MLL1	860	-0.123793
0.917173	PRMT8	861	-0.124734
0.917173	KAT2A	862	-0.124735
0.917061	PBRM1	863	-0.12491
0.916778	KDM7A	864	-0.125355
0.916519	PADI4	865	-0.125763
0.915965	RAD54L2	866	-0.126636
0.915562	MORF	867	-0.127271
0.915087	SETDB1	868	-0.128019
0.914751	KDM4B	869	-0.12855
0.914646	KDM8	870	-0.128714
0.914332	HSPBAP1	871	-0.12921
0.914273	SUV420H2	872	-0.129302
0.913773	SIRT3	873	-0.130092
0.912463	KDM5D	874	-0.132161
0.912215	SETMAR	875	-0.132555
0.911342	KDM1A	876	-0.133936
0.911066	SUV39H1	877	-0.134372
0.910954	PHF8	878	-0.134549
0.910671	SETD6	879	-0.134998
0.910131	NO66	880	-0.135854
0.909916	HDAC2	881	-0.136194
0.909787	CREBBP	882	-0.136399
0.909693	neg44	883	-0.136548
0.908541	CHD1	884	-0.138377
0.908375	EP300	885	-0.13864
0.907695	EZH1	886	-0.139721
0.907435	KMT2B	887	-0.140134
0.90704	HBO1	888	-0.140761
0.906953	SETDB1	889	-0.140901
0.906897	JMJD6	890	-0.140989
0.90648	CHD3	891	-0.141653
0.906355	TIP60	892	-0.141852
0.90565	BRD3	893	-0.142975
0.905373	KMT2C	894	-0.143416
0.905357	PRDM8	895	-0.143442
0.904849	KDM6B	896	-0.144251
0.904513	DOT1L	897	-0.144788
0.903958	CHD8	898	-0.145672
0.903958	ATRX	899	-0.145673
0.903269	BRD9	900	-0.146772
0.902818	HDAC10	901	-0.147493
0.902526	POLR2A	902	-0.14796
0.902451	HDAC10	903	-0.14808
0.902152	PRMT5	904	-0.148558
0.902128	EZH2	905	-0.148597
0.902053	MINA	906	-0.148715
0.901474	HLTF	907	-0.149643
0.901383	JMJD4	908	-0.149789
0.901369	KDM8	909	-0.14981
0.901239	CARM1	910	-0.150019
0.900663	SIRT4	911	-0.15094
0.900371	neg03	912	-0.151409
0.899685	EZH1	913	-0.152509
0.899367	ZMYND8	914	-0.153018
0.899087	HLTF	915	-0.153467
0.898813	KDM1B	916	-0.153907
0.898522	SUV39H2	917	-0.154374
0.897344	KDM7A	918	-0.156267
0.89726	BRDT	919	-0.156403
0.897038	KDM5A	920	-0.156759
0.895613	CHD6	921	-0.159053
0.895603	SUV420H1	922	-0.159069
0.895463	SMARCA4	923	-0.159295
0.89533	SMYD3	924	-0.159509
0.895203	JMJD6	925	-0.159713
0.895054	KDM4B	926	-0.159953
0.894834	KMT2B	927	-0.160308
0.894569	KDM5B	928	-0.160735
0.894325	PBRM1	929	-0.161129
0.894062	HAT1	930	-0.161553
0.892925	KDM5B	931	-0.163389
0.892262	HDAC6	932	-0.16446
0.891919	BAZ2B	933	-0.165016
0.89185	BPTF	934	-0.165127
0.891646	BRD4	935	-0.165456
0.891113	UTY	936	-0.16632
0.890952	HDAC9	937	-0.16658
0.89087	TRIM33	938	-0.166713
0.890283	KAT2B	939	-0.167664
0.890061	CHD3	940	-0.168023
0.889594	SIRT5	941	-0.168781
0.889556	PBRM1	942	-0.168843
0.889008	UTY	943	-0.169732
0.888916	SETDB1	944	-0.16988
0.886999	TET2	945	-0.172995
0.886809	ZMYND11	946	-0.173304
0.886732	HDAC3	947	-0.17343
0.886428	ATAT1	948	-0.173925
0.88631	EZH1	949	-0.174117
0.885188	SETD5	950	-0.175945
0.884392	HBO1	951	-0.177243
0.884328	TTF2	952	-0.177346
0.883904	BRWD3	953	-0.178038
0.883862	JMJD8	954	-0.178107
0.883168	SCRAP	955	-0.179241
0.881988	TTF2	956	-0.181169
0.881756	SMARCA2	957	-0.181549
0.881689	HAT1	958	-0.181658
0.880985	KMT2C	959	-0.18281
0.880107	JMJD1C	960	-0.184249
0.879865	TET1	961	-0.184646
0.879735	KDM4D	962	-0.184858
0.878665	ELP3	963	-0.186615
0.877989	MOZ	964	-0.187725
0.877868	RAD54L2	965	-0.187924
0.877072	SCRAP	966	-0.189233
0.876539	ATAT1	967	-0.19011
0.876404	CHD9	968	-0.190332
0.875736	POLR2A	969	-0.191432
0.874967	CHD4	970	-0.192699
0.874924	CLOCK	971	-0.19277
0.87488	HDAC11	972	-0.192842
0.874789	KDM4A	973	-0.192994
0.873896	RPA3	974	-0.194467
0.873625	PRDM8	975	-0.194914
0.872983	ERCC6	976	-0.195974
0.87276	PhIP	977	-0.196344
0.87187	BAZ2A	978	-0.197815
0.871568	SUV39H2	979	-0.198315
0.870831	CREBBP	980	-0.199535
0.870799	RAD54L2	981	-0.199589
0.870095	HSPBAP1	982	-0.200755
0.868438	CREBBP	983	-0.203505
0.868179	BRWD3	984	-0.203935
0.866444	HDAC1	985	-0.206822
0.865861	KAT2A	986	-0.207792
0.865757	JMJD1C	987	-0.207967
0.864584	KDM1A	988	-0.209922
0.864387	NSD1	989	-0.21025
0.863785	BAZ1B	990	-0.211256
0.863156	BRD2	991	-0.212307
0.862193	SIRT1	992	-0.213918
0.861752	PCAF	993	-0.214655
0.860351	MOZ	994	-0.217003
0.860261	SUV420H2	995	-0.217154
0.859621	SIRT6	996	-0.218228
0.859057	KMT2C	997	-0.219175
0.858356	TET1	998	-0.220351
0.85807	MLL5	999	-0.220832
0.85752	EHMT2	1000	-0.221758
0.857384	SETD6	1001	-0.221987
0.85731	BPTF	1002	-0.222111
0.856706	PRMT8	1003	-0.223127
0.856478	PhIP	1004	-0.223512
0.856407	TET1	1005	-0.223631
0.854607	SETD4	1006	-0.226667
0.854442	SUV420H1	1007	-0.226946
0.854328	CHD4	1008	-0.227138
0.853724	TET2	1009	-0.228159
0.853588	POLR2A	1010	-0.228387
0.853199	SIRT5	1011	-0.229046
0.852748	TET1	1012	-0.229809
0.852402	JMJD8	1013	-0.230394
0.851406	SETD2	1014	-0.23208
0.851337	SUV420H2	1015	-0.232197
0.850205	NCOA2	1016	-0.234117
0.849457	MLL1	1017	-0.235388
0.84906	SETMAR	1018	-0.236061
0.848878	NAT10	1019	-0.236371
0.848833	RPL23A	1020	-0.236447
0.848098	SIRT1	1021	-0.237698
0.847971	PRMT2	1022	-0.237913
0.847379	CHD2	1023	-0.238921
0.846723	PADI4	1024	-0.240038
0.846494	SETD5	1025	-0.240427
0.84379	CREBBP	1026	-0.245044
0.843641	SETD1A	1027	-0.245299
0.843385	HELLS	1028	-0.245737
0.842571	MLL1	1029	-0.24713
0.840505	ATAD2	1030	-0.250672
0.839932	RAD54L	1031	-0.251656
0.83984	BRWD3	1032	-0.251814
0.839546	neg40	1033	-0.252319
0.838941	SIRT1	1034	-0.253358
0.838623	NSD3	1035	-0.253906
0.838286	ATAD2	1036	-0.254486
0.838036	SIRT6	1037	-0.254916
0.837625	CHD5	1038	-0.255623
0.837189	PRDM2	1039	-0.256374
0.836023	BRPF1	1040	-0.258385
0.834896	CLOCK	1041	-0.260331
0.833839	SMARCA2	1042	-0.262159
0.83295	SMARCAL1	1043	-0.263699
0.832912	TET3	1044	-0.263765
0.832511	HSPBAP1	1045	-0.264458
0.832247	GTF3C4	1046	-0.264916
0.832165	CREBBP	1047	-0.265059
0.830876	DOT1L	1048	-0.267294
0.830524	MORF	1049	-0.267907
0.82983	JMJD4	1050	-0.269112
0.829348	HDAC6	1051	-0.26995
0.826835	PBRM1	1052	-0.274328
0.825627	BRWD1	1053	-0.276438
0.824648	EZH1	1054	-0.27815
0.824241	PBRM1	1055	-0.278863
0.823984	PCNA	1056	-0.279311
0.823889	BRWD1	1057	-0.279479
0.82241	ZMYND11	1058	-0.28207
0.822177	EZH1	1059	-0.28248
0.821318	SETD1A	1060	-0.283988
0.820143	BAZ1B	1061	-0.286053
0.817914	JMJD4	1062	-0.289979
0.817736	ASH1L	1063	-0.290293
0.813044	KDM6B	1064	-0.298595
0.812953	MINA	1065	-0.298756
0.810463	BAZ1A	1066	-0.303182
0.810107	BRDT	1067	-0.303815
0.808017	UTY	1068	-0.307542
0.806137	BRWD1	1069	-0.310902
0.80609	SUV420H2	1070	-0.310987
0.804897	JARID2	1071	-0.313124
0.803459	KDM6A	1072	-0.315704
0.802945	PhIP	1073	-0.316627
0.802508	KDM2A	1074	-0.317413
0.800462	EP400	1075	-0.321095
0.800264	CHD2	1076	-0.321452
0.79968	SIRT2	1077	-0.322506
0.798015	HAT1	1078	-0.325513
0.797084	BRDT	1079	-0.327197
0.796816	EP300	1080	-0.327681
0.79361	TET2	1081	-0.333498
0.791147	BRDT	1082	-0.337982
0.790833	TRIM24	1083	-0.338555
0.786736	SETDB1	1084	-0.346048
0.785521	CHD6	1085	-0.348278
0.784563	MORF	1086	-0.350038
0.784493	KDM3B	1087	-0.350168
0.781729	HDAC1	1088	-0.355259
0.779287	JARID2	1089	-0.359774
0.77682	HDAC7	1090	-0.364348
0.773545	EZH2	1091	-0.370442
0.770504	TRIM66	1092	-0.376125
0.77042	TET2	1093	-0.376283
0.77013	EP300	1094	-0.376826
0.769708	SETD7	1095	-0.377617
0.76879	HDAC1	1096	-0.379339
0.768554	BRD3	1097	-0.379782
0.768135	INO80	1098	-0.380569
0.767081	SMARCAL1	1099	-0.38255
0.765852	TIP60	1100	-0.384863
0.764331	EHMT1	1101	-0.387731
0.763725	KDM2A	1102	-0.388874
0.762237	SIRT2	1103	-0.391688
0.759861	KDM4C	1104	-0.396193
0.759378	SETD4	1105	-0.39711
0.742805	KDM1B	1106	-0.428944
0.741408	JMJD8	1107	-0.43166
0.739543	SETD2	1108	-0.435293
0.739051	HDAC3	1109	-0.436255
0.737648	ATAD2B	1110	-0.438996
0.735453	SMYD3	1111	-0.443295
0.734958	KDM4D	1112	-0.444266
0.730706	EP300	1113	-0.452636
0.728948	HDAC2	1114	-0.456113
0.722396	PRMT2	1115	-0.469138
0.720587	PhIP	1116	-0.472756
0.719976	PCAF	1117	-0.47398
0.718211	KDM1A	1118	-0.47752
0.711765	KDM1B	1119	-0.490528
0.71126	TET3	1120	-0.491551
0.702866	KDM8	1121	-0.508678
0.695352	ATAT1	1122	-0.524184
0.695238	PRL9	1123	-0.524422
0.673098	ATF2	1124	-0.571111
0.672562	TET2	1125	-0.572261
0.659548	neg48	1126	-0.60045
0.655813	HDAC11	1127	-0.608644
0.649827	BAZ1B	1128	-0.621872
0.604581	PBRM1	1129	-0.725993
0.595955	SP100	1130	-0.746724
0.566372	BRPF3	1131	-0.820177
0.434485	INO80	1132	-1.20262

## Sheet: Fig 1k
	Normal				Primary Tumor
Patient #1	2	7	0	3	89	56	41	60
Patient #2	9	4	1	8	92	108	91	96
Patient #3	6	11	0	3	86	103	57	92
Patient #4	0	11	3	4	74	86	83	92
	R1	R2	R3	R4	R1	R2	R3	R4
R here refers to independent biological replicates/different areas within each patient.
Values provided here are NSD2 IHC scores.

## Sheet: Fig 1m
NSD2 CTCF (IF) intensity
Benign	Primary PCa	mCRPC
0	2971.18	359310		For each disease subtype, the following number of KRT8+ nuclei are being plotted
0	3337.38	108550			Number of KRT8+ nuclei counted
0	5110.6	124916		Benign	39
0	3207.12	76754		Primary Pca	145
0	18988.2	195569		mCRPC	381
0	1847	92536
0	10381.5	347471
0	4364.48	108920
0	2820.88	117202
0	33820.5	100106
0	5495	280837
0	8531.38	118337
0	3803.8	172029
0	1683.42	219070
0	5517.35	475683
0	37123.8	87840
0	3187.6	203804
0	31227.9	116149
0	3570.47	190396
0	11618.3	82938
0	22351.5	143823
0	3991.38	424435
0	8146.57	94897
0	10571.8	320164
0	4457.45	127842
0	9686.38	692633
0	27483.8	335856
0	3688.9	237406
0	9832.1	164648
0	5400.68	293211
0	13148.1	114448
0	2528	549199
0	6189.35	260052
0	4448.75	316804
0	9935.17	1247437
0	3955.55	259480
0	5503.62	353606
0	27064.6	186721
0	19576.8	413134
	14502.2	255365
	5863	456387
	24496.9	467899
	15733.8	116370
	13940.9	155376
	6097.43	340710
	3889.55	205251
	10911.6	171797
	5900.32	208908
	33844.7	113902
	13798.5	826142
	2007.85	205782
	4164.48	157500
	6387.07	120647
	2742.53	122950
	5788.85	112044
	7309.18	349306
	3945.93	240923
	21924.8	186289
	13604	841834
	24768.7	94342
	1945.85	112586
	22086.3	313178
	10984.5	108542
	19891.6	240571
	45029.9	140406
	7084.43	118403
	3577.93	163318
	19803.7	101136
	7227.43	629566
	11641	592309
	9016.77	146640
	6488.93	142574
	4351.65	83921
	10801.5	187189
	12442	171172
	3581.8	137646
	1438.28	121506
	1679.8	247096
	18004.8	170186
	7431.43	100814
	17901.8	83110
	9794.98	191920
	2842.78	90539
	4611.55	119823
	1512.28	243480
	2404.05	100596
	19641.1	146246
	10720.3	291332
	4185.27	116930
	12945.8	111894
	1771.85	115465
	10930.7	265942
	19705.1	181156
	3465.72	95816
	16244.8	4677
	9219.8	1724
	3978.88	1714
	13443.9	363040
	9269.3	3616
	5067.52	369722
	3765.45	278975
	4334.07	1885
	7934.18	30716
	25432.6	2334
	8327.52	44164
	2702.43	1585
	21104.7	152946
	11860.1	12255
	29611.1	4836
	29956	7827
	15209.2	6986
	4278.2	11187
	3462.93	5113
	4593.35	3078
	2679.85	218447
	4211.35	5925
	16243	1726
	2966.57	1521
	19832.1	2972
	25853.4	2654
	3504.28	2354
	23712	5366
	2693.47	299180
	22657.2	127178
	24927	59316
	3778.88	17974
	3199.43	14112
	5676.95	61570
	14045.5	6042
	29286	2781
	5468.12	210147
	9950.98	436482
	5725.27	9331
	4286.88	201623
	16472.4	210933
	11703.3	3433
	21247.3	99944
	2217.85	41919
	28019.1	115514
	26179	2626
	24903.1	2600
	3480.28	4022
	3056.68	8397
	7551.35	7884
	16868.6	24590
		412621
		197811
		46127
		33307
		72647
		22285
		9161
		54534
		486778
		9384
		254619
		4160
		144053
		115602
		50949
		219326
		9532
		7271
		2492
		11055
		4720
		13336
		14471
		3531
		271856
		4801
		7145
		6193
		80495
		3459
		3912
		1689
		1846
		280906
		27615
		3965
		120188
		257478
		23147
		147705
		5901
		1812
		35662
		1909
		212865
		30918
		185531
		81543
		4164
		103850
		2856
		263107
		191514
		1746
		55434
		119026
		123184
		1768
		8422
		378791
		37197
		3784
		1568
		91592
		99570
		4305
		215993
		89605
		10723
		187456
		30620
		102647
		4616
		5972
		59134
		40823
		195917
		34017
		2094
		2702
		207822
		359821
		5533
		689916
		43237
		1659
		3121
		245294
		2603
		1913
		68248
		144199
		5162
		2683
		1581
		1937
		45589
		188856
		332432
		8658
		1992
		49216
		328352
		52175
		128945
		89291
		197403
		22879
		38234
		1534
		89624
		193905
		1664
		6363
		266515
		17925
		362791
		4317
		2353
		3764
		52869
		6969
		1725
		17617
		16878
		476151
		2255
		2083
		2438
		1531
		50939
		12622
		130993
		6003
		246010
		46021
		2812
		4389
		2341
		360054
		30269
		4800
		48613
		23349
		117728
		385527
		1677
		234310
		2768
		2689
		2515
		62104
		1647
		13858
		2342
		4050
		176933
		24368
		26987
		52123
		99426
		2072
		1775
		7714
		36571
		339109
		27786
		145887
		2111
		20108
		85725
		14662
		2042
		21284
		220101
		2094
		87421
		310299
		53822
		1700
		7307
		2686
		1662
		26588
		1648
		4275
		11270
		137411
		2407
		81562
		77670
		768155
		35329
		5016
		1673
		2468
		118566
		32680
		3888
		2076
		9210
		207640
		20883
		90434
		2331
		87193
		4114
		1600
		9956
		181784
		5110
		2076
		64668
		10802
		3498
		127921
		27398
		3430
		103873
		115678
		4814
		37766
		3045
		134717
		21766
		1963
		240471
		1595
		300763
		30089
		2135
		5434
		13222
		117116
		3125
		23035
