# Supplementary material for: NSD2 is a requisite subunit of the AR/FOXA1 neo-enhanceosome in promoting prostate tumorigenesis
Source: Nat Genet. 2024 Sep 9;56(10):2132–43. doi: 10.1038/s41588-024-01893-6 (PMC11525188; doi:10.1038/s41588-024-01893-6)
Supplement: Supplementary file 6 — Statistical raw data from applicable figure panels is included in labeled sub-sheets. [file 41588_2024_1893_MOESM6_ESM.xlsx]

## Sheet: Fig 2f
set	LacZ	HOX	FOX	FOXHOX
ARE	0.919828	0.712543	0.307512	0.223217
GRE	0.909415	0.614469	0.282145	0.21191
FOXA1	-0.0978865	-0.223195	0.293279	0.243727
FOXA1:AR	-0.224015	-0.413579	0.585027	0.778847
AR:FOX	-0.162727	-0.12147	0.285713	0.31079
AR-half	0.102899	0.0802959	0.0822208	0.0627269
HOXB13	-0.0757856	0.261334	-0.2103	0.0923185
HOXB13:AR	0	0.522879	0	0.176091
ERG:AR	0.522879	0	0.69897	0
AR:HOXB13	0.154902	0.330993	0.0457575	0.39794
AR:ERG	0	0	0	0.69897
Values provided here represent fold-change of motif occurrence in distinct labelled groups relative to the HOMER-defined background genomic sites.

## Sheet: Fig 2g 
motif	onlyNormal	onlyCRPC	onlyPrimaryPCA	CRPC/Normal	PrimaryPCA/Normal	CRPC_pval	PrimaryPCA_pval	Split_Plot_PrimaryPCAvsNormal	Split_Plot_CRPCvsNormal	colorByMotifFamily
2024-10-02	2.3	5.9	5.9	2.58333	2.58772	-6.013	-1.094	2.58772	2.58333	grey
2024-10-04	3.6	8.7	9.3	2.40278	2.58611	-6.565	-2.368	2.58611	2.40278	grey
2024-10-06	3.1	7.5	6.5	2.42532	2.12013	-8.453	-0.2964	2.12013	2.42532	grey
2024-10-11	2.3	6.4	6	2.74359	2.57265	-8.083	-1.961	2.57265	2.74359	grey
AMYB	20.2	17.7	20.2	0.873825	0.999505	-5.59	-11.86	-1.0005	-1.14439	grey
AP-1	24.6	8.1	9	0.327642	0.364634	-6.531	-6.814	-2.74247	-3.05211	grey
AP-2alpha	6.7	8.7	3.1	1.28338	0.462908	-29.81	-4.429	-2.16026	1.28338	grey
AP-2gamma	9.3	12	4	1.2914	0.426882	-48.39	-3.593	-2.34257	1.2914	grey
Ap4	19.3	11.7	8.7	0.60705	0.453085	-9.571	-5.371	-2.20709	-1.64731	grey
ARE	37	21.8	11.6	0.59043	0.313058	-640.5	-233.7	-3.1943	-1.69368	green
AR-halfsite	61.5	57.1	55.3	0.92784	0.899236	-171	-178.9	-1.11205	-1.07777	green
Arnt:Ahr	6.8	4.4	4.4	0.642121	0.643594	-0.9196	-3.628	-1.55378	-1.55734	grey
Ascl1	19.9	15.9	10.4	0.800101	0.523162	-11.99	-7.779	-1.91145	-1.24984	grey
Ascl2	12.6	10.8	7.3	0.857484	0.582803	-2.343	-3.697	-1.71585	-1.1662	grey
Atf1	12.2	6.4	6.5	0.520885	0.529894	-0.2796	-0.9914	-1.88717	-1.91981	grey
Atf2	6.8	2.6	2.7	0.381443	0.393225	-0.8512	-2.306	-2.54307	-2.62162	grey
Atf3	23	7.3	8.9	0.317391	0.384783	-5.574	-9.031	-2.59887	-3.15068	grey
Atf4	5.5	3.9	3.6	0.718978	0.653285	-3.091	-0.2657	-1.53073	-1.39086	grey
Atf7	8.9	3.8	3.9	0.425989	0.436158	-0.08282	-0.718	-2.29275	-2.34748	grey
Atoh1	16.6	11.5	7.6	0.694762	0.454545	-11.36	-3.009	-2.2	-1.43934	grey
Bach1	2.3	0.6	0.6	0.258772	0.25	-1.553	-0.9735	-4	-3.86441	grey
Bach2	7.7	2.1	2.3	0.274968	0.302205	-5.385	-8.538	-3.30901	-3.63679	grey
Bapx1	23.6	26.1	23.5	1.10326	0.994499	-0.07308	-0.0257	-1.00553	1.10326	grey
Barx1	6.3	10.1	10.3	1.60191	1.63535	-11.29	-3.741	1.63535	1.60191	grey
BATF	22.9	7.8	8.2	0.33945	0.356924	-8.235	-5.766	-2.80171	-2.94595	grey
Bcl11a	8.4	7.7	5.6	0.918951	0.669845	-2.429	-1.965	-1.49288	-1.0882	grey
Bcl6	22.5	16.2	16.4	0.722099	0.72699	-17.11	-13.2	-1.37554	-1.38485	grey
BHLHA15	21.3	14.4	10.4	0.674495	0.488023	-5.844	-0.985	-2.04909	-1.48259	grey
bHLHE40	3.9	1.5	2.1	0.388325	0.532995	-0.2131	-3.857	-1.87619	-2.57516	grey
bHLHE41	11.7	8.2	8	0.704274	0.679487	-3.551	-10.45	-1.4717	-1.4199	grey
BMAL1	21	18	19.6	0.857619	0.932381	-2.282	-9.795	-1.07252	-1.16602	grey
BMYB	21.4	18.7	20.9	0.876815	0.978454	-8.651	-8.727	-1.02202	-1.14049	grey
BORIS	1.5	0.8	0.3	0.5	0.181818	-1.073	-0.685	-5.5	-2	grey
Brachyury	3.1	3.1	3.8	0.993506	1.23377	-1.866	-4.654	1.23377	-1.00654	grey
Brn1	2.2	4.9	4.6	2.2765	2.11982	-2.622	-0.09846	2.11982	2.2765	grey
Brn2	1.1	1.2	1.8	1.14815	1.68519	-0.3973	-1.08	1.68519	1.14815	grey
bZIP:IRF	4.6	5.1	6.9	1.10722	1.50328	-0.9371	-1.166	1.50328	1.10722	grey
CArG	4.9	4.2	3.8	0.861856	0.783505	-4.946	-3.13	-1.27632	-1.16029	grey
Cdx2	15.4	21.8	24.3	1.4228	1.58241	-79.34	-60.13	1.58241	1.4228	grey
CDX4	19.3	26.1	29.1	1.35148	1.50648	-95.69	-82.92	1.50648	1.35148	grey
CEBP	14.6	10.8	11.1	0.740206	0.760825	-3.171	-0.9539	-1.31436	-1.35097	grey
CEBP:AP1	13.3	10.2	9.8	0.769925	0.738346	-2.645	-0.2566	-1.35438	-1.29883	grey
CEBP:CEBP	1.4	1.8	1.8	1.27273	1.23077	-0.4642	-0.08997	1.23077	1.27273	grey
Chop	4.2	2.8	2.7	0.670616	0.632701	-1.878	-0.3486	-1.58052	-1.49117	grey
CHR	7.7	7.3	8.9	0.954248	1.15686	-0.3635	-0.04869	1.15686	-1.04795	grey
c-Jun-CRE	6.7	2.7	2.7	0.405689	0.407186	-0.994	-1.851	-2.45588	-2.46494	grey
CLOCK	6.3	3.7	4.8	0.57571	0.760252	-0.4033	-5.401	-1.31535	-1.73699	grey
c-Myc	5.5	2.7	2.7	0.483577	0.487226	-1.825	-4.513	-2.05243	-2.06792	grey
COUP-TFII	13.6	16.3	8.2	1.19501	0.603372	-9.979	-0.005926	-1.65735	1.19501	grey
CRE	4.7	1.1	1.6	0.239316	0.339744	-1.007	-7.623	-2.9434	-4.17857	grey
CREB5	7.8	5.1	4.4	0.647059	0.558824	-4.664	-0.6909	-1.78947	-1.54545	grey
CRX	23.8	30.4	32.8	1.27605	1.37815	-0.02578	-0.9077	1.37815	1.27605	grey
CUX1	4.9	10.8	10.7	2.23299	2.2	-6.122	-0.1355	2.2	2.23299	grey
Cux2	2.6	7	7.2	2.72374	2.7821	-5.96	-1.111	2.7821	2.72374	grey
DLX1	17.7	26.7	20.5	1.50707	1.15828	-25.81	-0.001383	1.15828	1.50707	grey
DLX2	21.4	30.3	23.7	1.41967	1.11101	-36.14	-0.00333	1.11101	1.41967	grey
Dlx3	8.8	16.6	9.7	1.88851	1.10353	-34.03	-9e-06	1.10353	1.88851	grey
DLX5	11.2	19.7	11.5	1.74911	1.01957	-45.53	-0.000101	1.01957	1.74911	grey
DMRT1	3.2	3.8	5.3	1.17813	1.65	-1.621	-2.939	1.65	1.17813	grey
DMRT6	3	2.8	3.5	0.93266	1.18519	-1.195	-0.9337	1.18519	-1.0722	grey
Duxbl	0.5	0.9	1.1	2.04348	2.34783	-0.6567	-0.5408	2.34783	2.04348	grey
E2A	5.3	15.4	10	2.89266	1.88136	-3.119	-3.388	1.88136	2.89266	grey
E2F3	7.1	2.9	1.6	0.40678	0.224576	-2.23	-2.15	-4.45283	-2.45833	grey
E2F4	4.6	1.7	0.6	0.374179	0.135667	-1.374	-0.2791	-7.37097	-2.67251	grey
E2F6	5.9	2	1.1	0.340136	0.193878	-0.8829	-0.6758	-5.15789	-2.94	grey
EAR2	12.8	14.8	7.6	1.15481	0.594214	-9.197	-0.03725	-1.68289	1.15481	grey
EBF	2.7	1.4	1	0.514599	0.372263	-2.845	-4.005	-2.68627	-1.94326	grey
EBF1	12	7.3	4.9	0.608841	0.407006	-4.975	-7.968	-2.45697	-1.64247	grey
EBF2	11	6.9	4.6	0.625227	0.417423	-3.721	-1.112	-2.39565	-1.59942	grey
E-box	1.7	0.5	0.3	0.274854	0.19883	-2.595	-1.535	-5.02941	-3.6383	grey
Egr1	8.4	3.1	2.2	0.371871	0.263409	-0.7133	-1.292	-3.79638	-2.6891	grey
EHF	15.9	18.4	17.6	1.15327	1.1049	-42.52	-28.57	1.1049	1.15327	grey
EKLF	1.8	1.7	0.7	0.934426	0.371585	-1.746	-0.4042	-2.69118	-1.07018	grey
ELF1	6.1	5.7	4	0.943802	0.656198	-27.81	-14.67	-1.52393	-1.05954	grey
ELF3	9	11.4	11.1	1.26786	1.24107	-32.88	-23.88	1.24107	1.26786	grey
Elf4	11	14.1	11.9	1.28376	1.08212	-46.91	-26.6	1.08212	1.28376	grey
ELF5	8.5	11.8	11	1.39176	1.28824	-40.64	-27.43	1.28824	1.39176	grey
Elk1	6.6	5.8	4.1	0.879573	0.631098	-23.77	-13.42	-1.58454	-1.13692	grey
Elk4	7.1	5.5	4.1	0.772599	0.577684	-21.18	-11.01	-1.73105	-1.29433	grey
En1	26.9	34.7	28.3	1.28916	1.049	-42.86	-0.08103	1.049	1.28916	grey
Eomes	22.9	26.7	27.4	1.1647	1.19528	-2.488	-0.6302	1.19528	1.1647	grey
ERE	2.9	3.7	1.8	1.2807	0.638596	-16.67	-2.651	-1.56593	1.2807	green
ERG	18.8	20.4	18.2	1.08733	0.970181	-39.79	-28.3	-1.03074	1.08733	grey
Erra	20.8	24.1	15.3	1.15843	0.735478	-19.18	-1.502	-1.35966	1.15843	grey
ERRg	7.9	11.2	5.9	1.4264	0.742386	-30.95	-0.8937	-1.34701	1.4264	grey
Esrrb	5.7	9.1	4.5	1.58669	0.784588	-22.92	-0.3719	-1.27455	1.58669	grey
ETS	4.5	3.9	2.9	0.87191	0.649438	-18.78	-12.57	-1.53979	-1.14691	red
ETS:E-box	1.1	0.9	0.6	0.814815	0.574074	-1.727	-0.5383	-1.74194	-1.22727	red
ETS1	12.3	13.8	12.3	1.12225	0.999185	-38.56	-30.47	-1.00082	1.12225	red
Ets1-distal	4	5.9	4.2	1.4725	1.05	-37.52	-14.94	1.05	1.4725	red
ETV1	16.6	18.3	15.5	1.10175	0.932571	-52.17	-36.9	-1.0723	1.10175	grey
Etv2	11.7	12.5	11.5	1.06667	0.984615	-31.4	-27.11	-1.01562	1.06667	grey
ETV4	12.3	13.7	10.2	1.11192	0.828873	-50.02	-24.75	-1.20646	1.11192	grey
EWS:ERG-fusion	9.6	10.1	10.1	1.04901	1.05318	-13.04	-11.06	1.05318	1.04901	grey
EWS:FLI1-fusion	6.9	7.2	6	1.04776	0.862518	-17.99	-10.52	-1.1594	1.04776	grey
Fli1	12.6	13.6	11.1	1.07851	0.877875	-38.31	-22.11	-1.13911	1.07851	grey
Fos	22.1	7.1	7.7	0.319602	0.349479	-8.421	-6.932	-2.8614	-3.1289	grey
Fosl2	14.6	2.8	3.5	0.189596	0.240931	-2.871	-5.752	-4.15057	-5.27437	grey
Fox:Ebox	14.3	41.7	37.8	2.92432	2.64891	-494	-335.5	2.64891	2.92432	orange
FOXA1	16.9	48.9	53.2	2.8958	3.15157	-513	-483.3	3.15157	2.8958	orange
FOXA1:AR	0.9	12.2	9.8	14.1628	11.3488	-304.4	-163.9	11.3488	14.1628	purple
Foxa2	12	41.5	42.7	3.44601	3.54485	-540.3	-454.1	3.54485	3.44601	orange
Foxa3	5.8	25.6	23.7	4.39863	4.06701	-444.7	-304.1	4.06701	4.39863	orange
FoxD3	15.1	30.7	32.4	2.03517	2.15063	-200	-158.7	2.15063	2.03517	orange
Foxf1	20.7	35.4	43.4	1.70994	2.09266	-216.9	-268.1	2.09266	1.70994	orange
Foxh1	8.3	10.9	13.9	1.30732	1.66267	-14.05	-23.36	1.66267	1.30732	orange
FOXK1	20.6	34.8	43.9	1.68802	2.12858	-210.6	-293.2	2.12858	1.68802	orange
FOXK2	12.1	22.6	26.8	1.86777	2.21818	-171.7	-223.7	2.21818	1.86777	orange
FoxL2	18.2	34.2	40.9	1.87809	2.24382	-238.1	-274.3	2.24382	1.87809	orange
FOXM1	17.3	49	52.5	2.83574	3.03644	-532.4	-479.3	3.03644	2.83574	orange
Foxo1	28.9	37.1	45.2	1.28601	1.56614	-108.2	-192.3	1.56614	1.28601	orange
Foxo3	17	28.8	35	1.69547	2.05526	-206.9	-252.4	2.05526	1.69547	orange
FOXP1	9.8	19.1	22.1	1.96004	2.26742	-171.2	-184.9	2.26742	1.96004	orange
Fra1	21.3	6.4	7.2	0.30155	0.335838	-6.799	-5.911	-2.97762	-3.3162	grey
Fra2	19.5	4.8	5.3	0.244365	0.270492	-4.649	-4.924	-3.69697	-4.09224	grey
FXR	3.4	4.1	1.9	1.20475	0.554896	-7.672	-0.3041	-1.80214	1.20475	grey
GABPA	10.7	11.8	9.2	1.10872	0.861293	-40.93	-20.23	-1.16104	1.10872	grey
GATA	0.9	2.1	1.9	2.32967	2.05495	-16.54	-7.685	2.05495	2.32967	grey
GATA:SCL	1.1	1.3	1.4	1.19444	1.25926	-2.942	-3.334	1.25926	1.19444	grey
Gata1	6.3	9.7	9.8	1.53662	1.55414	-15.74	-8.624	1.55414	1.53662	grey
Gata2	7.2	11.2	11.2	1.56328	1.56328	-19.49	-9.574	1.56328	1.56328	grey
GATA3	0.6	1.6	1.4	2.52381	2.25397	-8.472	-4.977	2.25397	2.52381	grey
Gata4	11	16.7	18	1.52007	1.64142	-21.9	-15.24	1.64142	1.52007	grey
Gata6	10.7	15.2	16.9	1.41566	1.57596	-19.05	-14.16	1.57596	1.41566	grey
Gfi1b	7.6	7	7.5	0.915679	0.986825	-0.05294	-0.6683	-1.01335	-1.09209	grey
GFY	1.2	0.7	0.5	0.541667	0.375	-1.667	-1.195	-2.66667	-1.84615	grey
Gli2	2.3	0.9	0.8	0.401709	0.337607	-0.007153	-0.3212	-2.96203	-2.48936	grey
GLI3	1	0.5	0.3	0.456311	0.271845	-0.16	-0.3369	-3.67857	-2.19149	grey
GLIS3	13.1	9.8	5.1	0.752104	0.386381	-1e-05	-0.000372	-2.58812	-1.3296	grey
GRE	28.4	17.8	7.7	0.625616	0.269529	-632.8	-173.3	-3.71018	-1.59843	green
GRHL2	4.5	12.8	8.3	2.86966	1.86292	-133.2	-33.82	1.86292	2.86966	grey
GSC	13.1	18	18.6	1.37337	1.42464	-0.008703	-0.4627	1.42464	1.37337	grey
Hand2	5.7	4.3	4.5	0.753065	0.795096	-3.266	-6.916	-1.25771	-1.32791	grey
HEB	21.6	20.7	12.9	0.955155	0.595469	-7.402	-2.634	-1.67935	-1.04695	grey
HIC1	20.1	25.7	18.6	1.28024	0.923843	-37.01	-28.95	-1.08244	1.28024	grey
HIF-1a	1.9	1.5	1.9	0.757732	0.963918	-0.2201	-2.024	-1.03743	-1.31973	grey
HIF-1b	10.9	9.3	10.3	0.853211	0.947706	-2.065	-7.49	-1.05518	-1.17204	grey
HIF2a	3.1	2.8	3.2	0.918831	1.0487	-2.635	-5.049	1.0487	-1.08834	grey
HINFP	1.3	0.8	0.2	0.587786	0.175573	-0.8568	-0.2	-5.69565	-1.7013	grey
HLF	16.3	14	15.3	0.854779	0.938725	-5.359	-1.034	-1.06527	-1.16989	grey
Hnf1	1.5	3.7	4.4	2.37013	2.87662	-10.57	-8.766	2.87662	2.37013	grey
HNF1b	1.8	3.7	3.8	2.09605	2.11864	-7.602	-3.065	2.11864	2.09605	grey
HNF4a	4.4	7.1	4.7	1.62187	1.05923	-26.58	-7.461	1.05923	1.62187	grey
HNF6	3.2	10.5	10.6	3.29375	3.31562	-22.89	-8.789	3.31562	3.29375	grey
Hnf6b	6.1	18.1	21.1	2.96727	3.44681	-32.95	-31.15	3.44681	2.96727	grey
HOXA1	3	2.9	2.8	0.970297	0.917492	-1.437	-0.122	-1.08993	-1.03061	blue
Hoxa10	8.7	10.2	10.1	1.17281	1.16359	-13.6	-4.515	1.16359	1.17281	blue
Hoxa11	41.7	49.5	56.4	1.18648	1.35211	-94.07	-86.66	1.35211	1.18648	blue
Hoxa13	46.2	52.3	61.9	1.13188	1.33954	-97.12	-111.1	1.33954	1.13188	blue
HOXA2	1.1	1.1	0.6	0.982456	0.5	-1.548	-0.009628	-2	-1.01786	blue
Hoxa9	39.4	48.6	51.7	1.23124	1.31085	-62.24	-44.49	1.31085	1.23124	blue
HOXB13	25	31.9	37.1	1.276	1.4848	-155.4	-166.6	1.4848	1.276	blue
Hoxb4	2.5	3.7	2.5	1.4898	1.02041	-15.15	-1.501	1.02041	1.4898	blue
Hoxc9	8.8	11.4	9.9	1.29238	1.12969	-27.58	-7.416	1.12969	1.29238	blue
Hoxd10	18.8	25.1	26.2	1.33068	1.38854	-72.61	-51.57	1.38854	1.33068	blue
Hoxd11	42	48.7	55.2	1.16162	1.31633	-96.34	-93.84	1.31633	1.16162	blue
Hoxd12	25.6	33.7	39.7	1.31912	1.55143	-16.93	-20.44	1.55143	1.31912	blue
Hoxd13	33.3	40.3	45.1	1.20792	1.35374	-120.6	-100.1	1.35374	1.20792	blue
HRE	2.1	1	1.2	0.487805	0.580488	-1.109	-3.542	-1.72269	-2.05	grey
IRF:BATF	0.9	1.1	1.9	1.23077	2.05495	-0.3611	-1.202	2.05495	1.23077	grey
IRF1	1.5	1.5	2.3	0.954545	1.47403	-0.9031	-2.243	1.47403	-1.04762	grey
IRF2	0.9	0.7	1.5	0.78022	1.62637	-0.08695	-1.437	1.62637	-1.28169	grey
IRF3	5	3.4	4.8	0.679283	0.960159	-0.6396	-0.9803	-1.04149	-1.47214	grey
IRF4	4.2	5.4	6.1	1.28199	1.43839	-2.828	-2.774	1.43839	1.28199	grey
IRF8	5	3.7	4.3	0.734406	0.867203	-3.045	-2.568	-1.15313	-1.36164	grey
Isl1	25.7	32.4	26.1	1.25991	1.01437	-33.52	-0.05945	1.01437	1.25991	grey
ISRE	0.7	0.5	1.1	0.691176	1.58824	-0.2227	-1.589	1.58824	-1.44681	grey
Jun-AP1	12	1.8	2.3	0.151793	0.194329	-1.698	-3.878	-5.14592	-6.58791	grey
JunB	21.3	6.6	6.9	0.309535	0.325035	-8.855	-6.986	-3.07659	-3.23065	grey
JunD	2.9	0.8	0.6	0.270175	0.2	-2.462	-1.613	-5	-3.7013	grey
KLF1	10.7	5.4	3	0.507029	0.276476	-2.329	-4.276	-3.61695	-1.97227	grey
KLF10	6.3	4.6	3.8	0.723975	0.599369	-0.4841	-0.4212	-1.66842	-1.38126	grey
KLF14	19.8	10.1	6.1	0.512405	0.31038	-0.9283	-4.266	-3.22186	-1.95158	grey
KLF3	5.7	2.7	1.8	0.469027	0.322124	-0.6394	-4.764	-3.1044	-2.13208	grey
Klf4	4.1	2.2	1.4	0.553086	0.350617	-0.2565	-1.325	-2.85211	-1.80804	grey
KLF5	13.8	8.4	5.3	0.605358	0.385952	-2.477	-6.707	-2.59099	-1.65191	grey
KLF6	12.6	6.2	4	0.496815	0.32086	-1.869	-6.998	-3.11663	-2.01282	grey
Klf9	4.2	1.6	1	0.376777	0.227488	-0.2861	-2.309	-4.39583	-2.65409	grey
LEF1	7.5	10.6	11	1.41578	1.47193	-15.75	-8.72	1.47193	1.41578	grey
Lhx1	17.5	24.3	20	1.38413	1.14041	-40.11	-0.3	1.14041	1.38413	grey
Lhx2	16.4	23	16.9	1.4011	1.03236	-40.52	-0.06651	1.03236	1.4011	grey
Lhx3	24.6	33	28.3	1.34228	1.15122	-46.05	-0.3217	1.15122	1.34228	grey
LHX9	21.4	26.3	22.4	1.22944	1.04766	-33.38	-0.8562	1.04766	1.22944	grey
LRF	8.5	5.1	2.8	0.595294	0.334118	0	-1e-06	-2.99296	-1.67984	grey
m2_ARFox	0.9	1.7	2.7	1.81319	2.93407	-4.812	-10.54	2.93407	1.81319	grey
MafA	12.4	7.7	7.2	0.619775	0.574759	-7.685	-8.43	-1.73986	-1.61349	grey
MafB	6	4.5	5.3	0.75626	0.889816	-5.076	-13.44	-1.12383	-1.3223	grey
MafF	4.1	4	5.6	0.973236	1.3528	-1.559	-4.005	1.3528	-1.0275	grey
MafK	4.6	1.5	1.9	0.334792	0.422319	-1.19	-7.051	-2.36788	-2.98693	grey
Max	8.9	6.5	6.1	0.726966	0.688764	-6.484	-8.449	-1.45188	-1.37558	grey
Maz	15.5	6.2	4.1	0.403361	0.264383	-1.798	-6.99	-3.7824	-2.47917	grey
Mef2a	6.4	5.7	7.4	0.893584	1.15493	-0.01694	-1.856	1.15493	-1.11909	grey
Mef2b	13	13.2	13.3	1.0216	1.02932	-0.9252	-0.2948	1.02932	1.0216	grey
Mef2c	7.9	7.5	8.4	0.955584	1.06599	-0.113	-0.6402	1.06599	-1.04648	grey
Mef2d	3.5	2.8	3.8	0.799435	1.07345	-1.564	-3.803	1.07345	-1.25088	grey
Meis1	15.8	16.5	16	1.04238	1.00886	-3.413	-3.696	1.00886	1.04238	grey
MITF	11.6	7.5	9.3	0.644521	0.803279	-1.175	-10.43	-1.2449	-1.55154	grey
MNT	11.9	10.5	10.6	0.883487	0.885163	-2.442	-3.725	-1.12973	-1.13188	grey
MYB	20.9	20.3	21.2	0.969363	1.01628	-6.155	-3.921	1.01628	-1.0316	grey
Myf5	10.8	6.6	4.8	0.607934	0.444649	-5.394	-3.412	-2.24896	-1.64492	grey
MYNN	3.7	3.8	4.9	1.04932	1.33699	-2.856	-1.665	1.33699	1.04932	grey
MyoD	11.2	7.2	4.3	0.641644	0.385165	-8.694	-2.663	-2.59629	-1.5585	grey
MyoG	14.6	10.4	7	0.712027	0.483849	-10.3	-5.602	-2.06676	-1.40444	grey
Nanog	47.3	53.7	50.9	1.13584	1.07596	-18.33	-1.996	1.07596	1.13584	grey
NeuroD1	10.7	8.6	5.7	0.800559	0.534017	-9.731	-2.927	-1.8726	-1.24913	grey
NeuroG2	23.4	16.7	13.5	0.711966	0.57735	-7.637	-3.751	-1.73205	-1.40456	grey
NF1	6.2	11.9	4.8	1.91158	0.766881	-147.6	-36.35	-1.30398	1.91158	grey
NF1:FOXA1	1.6	4.4	4	2.75625	2.51875	-97.84	-72.15	2.51875	2.75625	grey
NF1-halfsite	26.1	32.5	23.4	1.24292	0.89671	-146.3	-74.17	-1.11519	1.24292	grey
NFAT	16.4	10	13.1	0.607448	0.796703	-0.9313	-3.941	-1.25517	-1.64623	grey
NFAT:AP1	4.6	1.7	1.8	0.357143	0.380952	-0.7548	-0.3886	-2.625	-2.8	grey
NF-E2	2.7	0.7	0.4	0.242537	0.149254	-2.718	-0.6791	-6.7	-4.12308	grey
NFE2L2	1.8	0.5	0.8	0.299435	0.446328	-1.19	-1.965	-2.24051	-3.33962	grey
NFIL3	14.5	10.3	11.7	0.710345	0.806207	-4.166	-1.978	-1.24038	-1.40777	grey
NFkB-p50,p52	1	0.1	0.3	0.116505	0.330097	-0.003037	-1.235	-3.02941	-8.58333	grey
NFkB-p65	5.8	3.9	3	0.684028	0.512153	-2.503	-0.9634	-1.95254	-1.46193	grey
NFY	8.7	7.7	7.8	0.888249	0.902074	-2.11	-2.431	-1.10856	-1.12581	grey
Nkx2.1	28	32.7	29.7	1.16554	1.05887	-3.754	-0.3441	1.05887	1.16554	grey
Nkx2.2	19.9	21.8	17.8	1.09337	0.894578	-2.071	-0.03343	-1.11785	1.09337	grey
Nkx2.5	23.7	25.3	23.7	1.06585	1.00127	-1.824	-0.6706	1.00127	1.06585	grey
Nkx3.1	31.6	32.8	32.2	1.03866	1.02155	-11.67	-11.46	1.02155	1.03866	grey
Nkx6.1	35.3	45.7	43.9	1.29437	1.24172	-28.61	-0.2983	1.24172	1.29437	grey
n-Myc	8.2	5.8	4.4	0.709246	0.538929	-6.3	-3.117	-1.85553	-1.40995	grey
NPAS	19.4	16.4	17.9	0.842865	0.921175	-2.465	-9.02	-1.08557	-1.18643	grey
NPAS2	12.1	10.7	9.7	0.885124	0.801653	-1.249	-2.989	-1.24742	-1.12979	grey
Npas4	8.9	6.2	5.7	0.694382	0.638202	-2.895	-4.541	-1.5669	-1.44013	grey
Nr5a2	5.1	5.8	3.8	1.13424	0.7393	-11.27	-3.188	-1.35263	1.13424	grey
NRF	1.5	0.3	0.4	0.188312	0.25974	-0.1344	-1.221	-3.85	-5.31034	grey
NRF1	1.1	0.2	0	0.166667	0	-0.5601	0	0	-6	grey
Nrf2	2.1	0.5	0.5	0.222749	0.21327	-1.495	-1.107	-4.68889	-4.48936	grey
Nur77	2.3	4.1	2.5	1.76068	1.06838	-24.5	-3.133	1.06838	1.76068	grey
OCT:OCT-short	9	9.5	11.8	1.05765	1.3082	-0.3146	-0.08882	1.3082	1.05765	grey
Oct4:Sox17	1.4	2.7	2.9	1.9781	2.10949	-4.729	-3.433	2.10949	1.9781	grey
OCT4-SOX2-TCF-NANOG	1.9	2.9	3.8	1.56383	2.02128	-1.836	-1.925	2.02128	1.56383	grey
Olig2	29.6	23.7	20	0.80081	0.674544	-13.77	-4.247	-1.48248	-1.24874	grey
Otx2	8.2	9.8	10.9	1.19586	1.32603	-0.7785	-0.9897	1.32603	1.19586	grey
p63	3.1	3.9	2.7	1.27922	0.883117	-5.768	-2.796	-1.13235	1.27922	grey
PAX3:FKHR-fusion	2.7	3.4	3.2	1.22263	1.16058	-4.925	-1.721	1.16058	1.22263	grey
PAX5	1.3	0.8	0.8	0.611111	0.626984	-1.122	-3.343	-1.59494	-1.63636	grey
Pax8	3	3.1	1.6	1.0303	0.535354	-3.642	-1.149	-1.86792	1.0303	grey
PBX2	11.5	14.1	13.7	1.2255	1.19081	-14.54	-2.741	1.19081	1.2255	grey
Pbx3	1.2	2.1	1.5	1.76667	1.23333	-2.844	-0.4095	1.23333	1.76667	grey
Pdx1	13.1	13.9	15.2	1.06274	1.16373	-6.118	-1.539	1.16373	1.06274	grey
PGR	33.3	21.8	13.1	0.65625	0.392127	-514.2	-173.2	-2.55019	-1.52381	blue
Phox2a	6.3	7.8	9.8	1.24682	1.56369	-6.034	-4.721	1.56369	1.24682	grey
Phox2b	2.7	5.2	6	1.95522	2.22388	-8.642	-4.324	2.22388	1.95522	grey
Pit1	12.8	17.6	23.3	1.37608	1.82408	-3.718	-8.267	1.82408	1.37608	grey
Pit1+1bp	5.3	5.9	6.6	1.1219	1.26476	-1.721	-0.2812	1.26476	1.1219	grey
Pitx1	45.6	50.7	54.4	1.11248	1.19206	-0.02518	-0.5686	1.19206	1.11248	grey
Pitx1:Ebox	3.9	3.1	3.1	0.804124	0.804124	-1.544	-0.7843	-1.24359	-1.24359	grey
Pknox1	1.3	1.5	1.4	1.21429	1.12698	-0.6908	-0.5702	1.12698	1.21429	grey
PPARa	9.3	13.2	7.6	1.4172	0.817204	-27.89	-1.107	-1.22368	1.4172	grey
PPARE	9.3	10.8	6.2	1.17081	0.669189	-17.71	-1.109	-1.49435	1.17081	grey
PR	63.6	51.7	47.8	0.812068	0.750943	-370.6	-257.8	-1.33166	-1.23142	green
PRDM1	6.1	5.8	6.4	0.963636	1.0595	-1.838	-0.5027	1.0595	-1.03774	grey
PRDM10	5.6	5.8	3.7	1.0322	0.660107	-2.04	-0.3696	-1.51491	1.0322	grey
PRDM14	2.2	2.8	3.2	1.26906	1.42601	-1.833	-4.223	1.42601	1.26906	grey
PRDM15	9.7	10.6	8.7	1.09741	0.905699	-3.928	-1.431	-1.10412	1.09741	grey
PRDM9	2.6	3.3	2.7	1.28405	1.05837	-0.6531	-0.3705	1.05837	1.28405	grey
Prop1	9.3	14.5	14.9	1.56344	1.60538	-16.56	-2.621	1.60538	1.56344	grey
PSE	5.5	7.5	8.7	1.35921	1.56679	-2.219	-1.941	1.56679	1.35921	grey
Ptf1a	28.5	28.3	20	0.994031	0.701545	-8.462	-2.554	-1.42543	-1.006	grey
PU.1	5	7.1	6.2	1.41833	1.23307	-23.78	-15.48	1.23307	1.41833	grey
PU.1:IRF8	3.8	2.1	1.9	0.562334	0.496021	-2.644	-0.727	-2.01604	-1.7783	grey
PU.1-IRF	18.1	12.8	14.6	0.709232	0.809287	-2.043	-2.483	-1.23566	-1.40998	grey
RARa	28.4	33.6	30.8	1.1847	1.08424	-5.427	-6.04	1.08424	1.1847	grey
RBPJ:Ebox	3.8	2.9	2.1	0.753927	0.549738	-3.557	-3.38	-1.81905	-1.32639	grey
Rbpj1	23.3	13.8	13.3	0.591241	0.570202	-3.559	-4.901	-1.75377	-1.69136	grey
Reverb	1.1	1.4	0.3	1.23684	0.245614	-2.845	-0.01636	-4.07143	1.23684	grey
RFX	1.2	0.4	0.3	0.341667	0.283333	-0.6917	-0.6508	-3.52941	-2.92683	grey
Rfx1	2.5	1.5	1.4	0.585657	0.565737	-1.034	-2.298	-1.76761	-1.70748	grey
Rfx2	1.3	0.4	0.4	0.277778	0.31746	-0.2057	-0.5518	-3.15	-3.6	grey
Rfx5	3.7	2.8	3.4	0.746631	0.902965	-0.9655	-3.872	-1.10746	-1.33935	grey
Rfx6	13.7	10.4	9.7	0.760584	0.708029	-10.24	-12.89	-1.41237	-1.31478	grey
RORa	2	2.2	1.3	1.09	0.625	-5.5	-0.543	-1.6	1.09	grey
RORg	1.7	1.4	0.6	0.849398	0.343373	-4.882	-0.06919	-2.91228	-1.1773	grey
RORgt	1.8	1.6	0.6	0.898305	0.322034	-2.741	-0.01272	-3.10526	-1.11321	grey
RUNX	8	5.7	7.2	0.714643	0.902378	-0.1782	-2.309	-1.10818	-1.3993	grey
RUNX1	11.8	11.7	10	0.990646	0.84949	-4.487	-0.4011	-1.17718	-1.00944	grey
RUNX2	9.8	8.4	8.4	0.851324	0.855397	-0.7988	-0.4961	-1.16905	-1.17464	grey
RUNX-AML	8.2	7.5	6.9	0.908759	0.835766	-1.875	-0.5233	-1.19651	-1.1004	grey
RXR	9.9	12.2	6.9	1.24012	0.701114	-24.26	-1.944	-1.4263	1.24012	grey
SCL	51.2	45.4	37.3	0.886328	0.72832	-16.67	-4.149	-1.37302	-1.12825	grey
SCRT1	1.5	3.3	3.4	2.14286	2.17532	-0.9863	-2.637	2.17532	2.14286	grey
SF1	4.4	6	3.7	1.36674	0.840547	-13.37	-2.703	-1.1897	1.36674	grey
Six1	3.1	2.7	5.5	0.843949	1.73567	-2.277	-24.14	1.73567	-1.18491	grey
Six2	12.6	10.8	16.1	0.862261	1.28344	-1.519	-12.03	1.28344	-1.15974	grey
Six4	0.5	0.4	1.3	0.803922	2.56863	-0.3598	-7.43	2.56863	-1.2439	grey
Slug	2	5.4	3.8	2.705	1.9	-0.855	-3.71	1.9	2.705	grey
Smad2	16.9	12.8	12.2	0.756069	0.722321	-2.75	-7.695	-1.38443	-1.32263	grey
Smad3	31.3	29.4	27.2	0.937141	0.869177	-7.924	-7.226	-1.15051	-1.06708	grey
Smad4	17.5	13.5	12.7	0.771608	0.727533	-3.746	-8.122	-1.37451	-1.29599	grey
Snail1	3.1	8.7	6.5	2.80844	2.12013	-0.1395	-2.234	2.12013	2.80844	grey
Sox10	20	24.8	27.5	1.24014	1.37144	-27.96	-26.48	1.37144	1.24014	grey
Sox15	12.9	18.5	20.4	1.43256	1.58372	-27.95	-23.73	1.58372	1.43256	grey
Sox17	8.9	11	12.4	1.23034	1.38989	-9.184	-8.966	1.38989	1.23034	grey
Sox2	11.6	14.9	16.3	1.28473	1.40552	-31.29	-22.62	1.40552	1.28473	grey
Sox3	20.5	27.5	29.3	1.34163	1.42899	-29.99	-17.12	1.42899	1.34163	grey
Sox4	10.9	13.7	15	1.25321	1.37431	-26.83	-25.94	1.37431	1.25321	grey
Sox6	21.1	25.6	29.2	1.21212	1.384	-19.21	-18.86	1.384	1.21212	grey
Sox7	2.6	3.4	4.3	1.27376	1.61977	-2.141	-4.681	1.61977	1.27376	grey
Sox9	10.2	12.6	11.9	1.23288	1.16634	-22.02	-13.46	1.16634	1.23288	grey
Sp2	17.1	8.4	5.8	0.489748	0.339192	-1.668	-11.61	-2.94819	-2.04187	grey
Sp5	13.2	4.8	3.9	0.366464	0.292868	-1.195	-10.92	-3.41451	-2.72878	grey
SPDEF	14	16.2	14.9	1.15313	1.06339	-61.3	-51.01	1.06339	1.15313	grey
SpiB	2.1	3	2.8	1.4218	1.31754	-6.79	-4.072	1.31754	1.4218	grey
Srebp1a	1.5	1.7	1.1	1.11486	0.77027	-0.1378	-0.1021	-1.29825	1.11486	grey
STAT1	9.3	3.2	5.2	0.341935	0.554839	-1.794	-8.352	-1.80233	-2.92453	grey
Stat3	13.1	4.8	6.1	0.36786	0.46687	-4.691	-16.68	-2.14192	-2.71843	grey
Stat3+il21	16.7	8	10.3	0.478469	0.617823	-10.8	-30.15	-1.61859	-2.09	grey
STAT4	22	14.1	15.1	0.64315	0.687301	-23.92	-17.83	-1.45497	-1.55485	grey
STAT5	9.5	3.4	4.8	0.353749	0.503696	-1.697	-4.445	-1.98532	-2.82687	grey
STAT6	9.1	6.2	6	0.683461	0.652793	-5.302	-0.4929	-1.53188	-1.46314	grey
TATA-Box	18.1	20.2	21.2	1.11609	1.17358	-18.24	-12.93	1.17358	1.11609	grey
Tbet	9.8	13.8	12.3	1.40224	1.24847	-2.848	-0.1398	1.24847	1.40224	grey
Tbox:Smad	1	2	1.5	1.94175	1.48544	-2.552	-1.463	1.48544	1.94175	grey
Tbr1	16.8	19.4	18.3	1.15375	1.0888	-8.144	-1.095	1.0888	1.15375	grey
Tbx20	3	2	2.4	0.673401	0.821549	-2.234	-5.853	-1.21721	-1.485	grey
Tbx21	9.7	12	12	1.23834	1.24145	-0.8524	-0.8508	1.24145	1.23834	grey
Tbx5	27.1	35.9	29.3	1.32717	1.08244	-2.184	-0.2266	1.08244	1.32717	grey
Tbx6	9	14	11.3	1.55692	1.26004	-6.829	-1.609	1.26004	1.55692	grey
Tcf12	14.4	9.3	5.9	0.646732	0.406815	-8.494	-4.749	-2.45812	-1.54624	grey
Tcf21	17.4	9.3	6.3	0.536023	0.363112	-7.079	-2.56	-2.75397	-1.86559	grey
Tcf3	2.7	4.2	3.2	1.5597	1.18657	-14.42	-2.321	1.18657	1.5597	grey
TCF4	21.6	16.5	11.6	0.764679	0.537679	-8.057	-0.8418	-1.85985	-1.30774	grey
Tcf7	3.5	4.8	5.1	1.36441	1.42655	-5.741	-3.842	1.42655	1.36441	grey
Tcfcp2l1	1.1	1.8	1.1	1.55263	1	-11.89	-5.379	-1	1.55263	grey
TCFL2	0.8	1.4	1	1.7625	1.275	-6.715	-1.925	1.275	1.7625	grey
TEAD	13.1	8.7	7.9	0.661821	0.603673	-6.053	-1.129	-1.65653	-1.51098	grey
TEAD1	16	10.8	9.4	0.677722	0.589487	-4.422	-0.3207	-1.69639	-1.47553	grey
TEAD2	9.7	6.7	5.8	0.685567	0.596907	-7.066	-2.699	-1.6753	-1.45865	grey
TEAD3	18.5	14.5	12.4	0.786371	0.66901	-9.099	-0.8964	-1.49475	-1.27166	grey
TEAD4	14.5	9.8	8.2	0.677931	0.567586	-7.188	-1.579	-1.76185	-1.47508	grey
TFE3	1.4	0.4	1.1	0.255474	0.788321	-0.3637	-6.977	-1.26852	-3.91429	grey
Tgif1	33	36.3	39.8	1.09912	1.20764	-6.289	-9.055	1.20764	1.09912	grey
Tgif2	35.3	40	40.6	1.13297	1.15055	-12.76	-8.767	1.15055	1.13297	grey
THRa	4.6	4.4	2.4	0.964989	0.520788	-0.6221	-0.8487	-1.92017	-1.03628	grey
THRb	5.9	4.9	2.8	0.823232	0.478114	-0.6609	-1.786	-2.09155	-1.21472	grey
Tlx?	5	9	3.9	1.81288	0.77666	-77.48	-18.95	-1.28756	1.81288	grey
TRPS1	22.3	31.2	38.7	1.40117	1.7363	-16.28	-31.2	1.7363	1.40117	grey
Twist	1.7	1.4	0.8	0.824561	0.461988	-4.793	-1.945	-2.16456	-1.21277	grey
Twist2	24.5	18.8	13.3	0.766844	0.542262	-7.585	-0.4776	-1.84413	-1.30405	grey
Unknown	14.6	21.3	20.7	1.46048	1.41993	-115.2	-67.91	1.41993	1.46048	grey
USF1	6.2	3.4	3.5	0.553571	0.561688	-3.69	-7.507	-1.78035	-1.80645	grey
Usf2	4.7	2.4	3.9	0.495781	0.827004	-0.4806	-11.85	-1.20918	-2.01702	grey
VDR	1.6	2.4	1.5	1.50625	0.95625	-7.787	-2.912	-1.04575	1.50625	grey
WT1	8.9	3.7	2.4	0.410112	0.274157	-3.125	-2.538	-3.64754	-2.43836	grey
X-box	1.3	1.1	1	0.854962	0.732824	-2.809	-1.944	-1.36458	-1.16964	grey
Zac1	25.7	19.2	14.3	0.745532	0.553613	-0.01601	-0.51	-1.80632	-1.34132	grey
ZBTB12	5.1	4.2	3.5	0.822835	0.692913	-4.228	-2.632	-1.44318	-1.21531	grey
ZBTB18	10.1	5.4	3.1	0.533333	0.310448	-5.376	-0.4292	-3.22115	-1.875	grey
ZEB1	5.3	21	16.7	3.95669	3.15254	-7.629	-8.935	3.15254	3.95669	grey
ZEB2	3.3	9.5	7.4	2.86405	2.22961	-0.663	-3.468	2.22961	2.86405	grey
Zfp281	3	1.1	0.6	0.369637	0.188119	-2.6	-3.165	-5.31579	-2.70536	grey
Zfp57	3.7	1.4	0.6	0.363881	0.153639	-0.6278	-0.3695	-6.50877	-2.74815	grey
Zfp809	2.3	1.1	0.5	0.452991	0.192308	-0.886	-0.6296	-5.2	-2.20755	grey
ZFX	14.3	11.7	8	0.81298	0.55478	-8.805	-11.55	-1.80252	-1.23004	grey
Zic	10.8	8.4	6.8	0.774791	0.625579	-11.36	-12.36	-1.59852	-1.29067	grey
Zic2	4.6	4.7	2.4	1.01948	0.528139	-18.6	-10.1	-1.89344	1.01948	grey
Zic3	6.9	5.5	3.4	0.800289	0.493488	-16.63	-16.43	-2.02639	-1.24955	grey
ZNF136	1.3	1.7	1.4	1.30534	1.08397	-2.195	-0.7474	1.08397	1.30534	grey
ZNF143|STAF	4.2	2.9	1.3	0.690647	0.29976	-4.855	-0.3955	-3.336	-1.44792	grey
ZNF165	1	0.8	0.3	0.796117	0.271845	-1.607	-0.6441	-3.67857	-1.2561	grey
ZNF189	15.1	10.1	10.3	0.664904	0.678784	-16.47	-23.96	-1.47322	-1.50398	grey
Znf263	18.8	14.4	9.8	0.764643	0.522897	-6.119	-3.7	-1.91242	-1.3078	grey
ZNF264	6.6	6.1	5.9	0.932927	0.891768	-4.237	-7.142	-1.12137	-1.0719	grey
ZNF317	1	0.8	1.1	0.793814	1.1134	-0.9597	-3.421	1.1134	-1.25974	grey
ZNF322	2.9	2.5	1.4	0.869416	0.487973	-2.484	-1.112	-2.0493	-1.1502	grey
ZNF341	11.1	7	5.6	0.624438	0.504942	-13.26	-13.7	-1.98043	-1.60144	grey
ZNF415	4.6	4.3	2.3	0.930736	0.491342	-5.394	-0.7784	-2.03524	-1.07442	grey
ZNF416	14.6	14.9	10.3	1.01916	0.702943	-3.257	-3.567	-1.42259	1.01916	grey
ZNF467	10.1	5.8	3.1	0.577228	0.308911	-5.39	-2.848	-3.23718	-1.73242	grey
ZNF519	2.1	1.2	0.5	0.604878	0.24878	-1.308	-1.472	-4.01961	-1.65323	grey
ZNF652/HepG2-ZNF652.Flag-ChIP-Seq	2.7	3.1	2.2	1.16418	0.824627	-1.12	-7.5e-05	-1.21267	1.16418	grey
ZNF675	2.7	2.4	2.3	0.876866	0.869403	-9.129	-6.665	-1.15021	-1.14043	grey
ZNF7	6.6	7.8	9.8	1.18445	1.49695	-6.32	-11.84	1.49695	1.18445	grey
ZNF711	19.8	15.8	10	0.799091	0.504291	-6.463	-8.753	-1.98298	-1.25142	grey
AR:FOXA1	0.74	1.71	3.63	2.31081	4.90541	-11.42	-45.37	4.90541	2.31081	orange

## Sheet: Fig 2h
set	chr	start	end	cov	norm	motif
CRPC	chr17	43860974	43861235	579	2.34723e-06	AR
CRPC	chr1	246947309	246947611	6376	2.58479e-05	AR
CRPC	chr11	12117238	12117538	1085	4.39853e-06	AR
CRPC	chr4	100722231	100722538	9997	4.05273e-05	AR
CRPC	chr5	72434754	72435070	3879	1.57252e-05	AR
CRPC	chr17	43860974	43861235	579	2.34723e-06	AR
CRPC	chr19	38209632	38209912	9367	3.79733e-05	AR
CRPC	chr5	61885683	61886132	1304	5.28634e-06	AR
CRPC	chr5	72434754	72435070	3879	1.57252e-05	AR
CRPC	chr4	100722231	100722538	9997	4.05273e-05	AR
CRPC	chr15	93152974	93153287	8061	3.26788e-05	AR
CRPC	chr19	38209632	38209912	9367	3.79733e-05	AR
CRPC	chr20	51758303	51758561	18937	7.67695e-05	AR
CRPC	chr7	108308953	108309207	1068	4.32961e-06	AR
CRPC	chr7	108308953	108309207	1068	4.32961e-06	AR
CRPC	chr12	94053432	94053746	5715	2.31683e-05	AR
CRPC	chr17	16059073	16059431	1847	7.48763e-06	AR
CRPC	chr2	23554124	23554547	1943	7.87681e-06	AR
CRPC	chr8	98402568	98402901	20889	8.46828e-05	AR
CRPC	chr13	97407584	97407889	1872	7.58898e-06	AR
CRPC	chr1	33153215	33153449	3757	1.52307e-05	AR
CRPC	chr13	97407584	97407889	1872	7.58898e-06	AR
CRPC	chr16	56607165	56607586	5400	2.18913e-05	AR
CRPC	chr2	172612399	172612691	2387	9.67676e-06	AR
CRPC	chr11	12117238	12117538	1085	4.39853e-06	AR
CRPC	chr12	52494476	52494868	993	4.02557e-06	AR
CRPC	chr11	122162177	122162420	4693	1.90252e-05	AR
CRPC	chr5	132215303	132215614	3335	1.35199e-05	AR
CRPC	chr1	246947309	246947611	6376	2.58479e-05	AR
CRPC	chr15	93152974	93153287	8061	3.26788e-05	AR
CRPC	chr8	25362768	25363103	1816	7.36196e-06	AR
CRPC	chr2	40690519	40690973	2993	1.21335e-05	AR
CRPC	chr22	49933202	49933472	5136	2.08211e-05	AR
CRPC	chr2	157664447	157664734	6724	2.72587e-05	AR
CRPC	chr3	194757549	194757816	447	1.81211e-06	AR
CRPC	chr1	208253031	208253287	484	1.96211e-06	AR
CRPC	chr2	217918544	217918766	87	3.52693e-07	AR
CRPC	chr9	110912511	110913020	13347	5.4108e-05	AR
CRPC	chr2	172612399	172612691	2387	9.67676e-06	AR
CRPC	chr2	157664447	157664734	6724	2.72587e-05	AR
CRPC	chr5	132215303	132215614	3335	1.35199e-05	AR
CRPC	chr2	217918544	217918766	87	3.52693e-07	AR
CRPC	chr1	33153215	33153449	3757	1.52307e-05	AR
CRPC	chr20	51758303	51758561	18937	7.67695e-05	AR
CRPC	chr2	95384806	95385032	3418	1.38564e-05	AR
CRPC	chr8	98402568	98402901	20889	8.46828e-05	AR
CRPC	chr10	92957273	92957517	897	3.63639e-06	AR
CRPC	chr9	87062957	87063195	3291	1.33415e-05	AR
CRPC	chr20	46222779	46223024	11425	4.63163e-05	AR
CRPC	chr7	84654378	84654695	8745	3.54517e-05	AR
CRPC	chr16	56607165	56607586	5400	2.18913e-05	AR
CRPC	chr3	194757549	194757816	447	1.81211e-06	AR
CRPC	chr2	95384806	95385032	3418	1.38564e-05	AR
CRPC	chr2	40690519	40690973	2993	1.21335e-05	AR
CRPC	chr7	84654378	84654695	8745	3.54517e-05	AR
CRPC	chr22	44638981	44639311	16735	6.78427e-05	AR
CRPC	chr1	236067993	236068302	8472	3.4345e-05	AR
CRPC	chr17	1782857	1783170	2798	1.13429e-05	AR
CRPC	chr12	94053432	94053746	5715	2.31683e-05	AR
CRPC	chr20	46222779	46223024	11425	4.63163e-05	AR
CRPC	chr8	25362768	25363103	1816	7.36196e-06	AR
CRPC	chr5	61885683	61886132	1304	5.28634e-06	AR
CRPC	chr9	87062957	87063195	3291	1.33415e-05	AR
CRPC	chr13	112959295	112959657	2113	8.56598e-06	AR
CRPC	chr10	118571029	118571332	9156	3.71179e-05	AR
CRPC	chr10	118571029	118571332	9156	3.71179e-05	AR
CRPC	chr11	113133169	113133476	2058	8.34302e-06	AR
CRPC	chr8	63967273	63967679	1286	5.21337e-06	AR
CRPC	chr8	67564440	67564726	1167	4.73095e-06	AR
CRPC	chr2	46537711	46538033	505	2.04724e-06	AR
CRPC	chr5	122154890	122155208	3448	1.3978e-05	AR
CRPC	chr3	188076230	188076565	10358	4.19907e-05	AR
CRPC	chr1	208253031	208253287	484	1.96211e-06	AR
CRPC	chr9	110912511	110913020	13347	5.4108e-05	AR
CRPC	chr3	143127853	143128173	10833	4.39164e-05	AR
CRPC	chr2	145751587	145751881	874	3.54315e-06	AR
CRPC	chr19	31023082	31023466	5258	2.13156e-05	AR
CRPC	chr12	18483789	18484129	2118	8.58625e-06	AR
CRPC	chr10	70254200	70254541	13274	5.3812e-05	AR
CRPC	chr3	143127853	143128173	10833	4.39164e-05	AR
CRPC	chr22	44638981	44639311	16735	6.78427e-05	AR
CRPC	chr10	13839782	13840089	5791	2.34764e-05	AR
CRPC	chr19	40720583	40720886	7436	3.01451e-05	AR
CRPC	chr8	67564440	67564726	1167	4.73095e-06	AR
CRPC	chr17	1782857	1783170	2798	1.13429e-05	AR
CRPC	chr3	188076230	188076565	10358	4.19907e-05	AR
CRPC	chr1	94552392	94552633	874	3.54315e-06	AR
CRPC	chr13	112959295	112959657	2113	8.56598e-06	AR
CRPC	chr9	133499167	133499504	305	1.23645e-06	AR
CRPC	chr9	70806071	70806422	5416	2.19562e-05	AR
CRPC	chr11	122162177	122162420	4693	1.90252e-05	AR
CRPC	chr17	17406314	17406583	9612	3.89665e-05	AR
CRPC	chr9	133499167	133499504	305	1.23645e-06	AR
CRPC	chr1	94552392	94552633	874	3.54315e-06	AR
CRPC	chr11	113133169	113133476	2058	8.34302e-06	AR
CRPC	chr15	51336659	51336896	1826	7.4025e-06	AR
CRPC	chr2	23554124	23554547	1943	7.87681e-06	AR
CRPC	chr12	109403191	109403504	2019	8.18491e-06	AR
CRPC	chr3	53995032	53995349	1127	4.56879e-06	AR
CRPC	chr1	91673595	91673939	2373	9.62001e-06	AR
CRPC	chr5	39219182	39219460	1496	6.0647e-06	AR
CRPC	chr1	39047559	39048046	1065	4.31745e-06	AR
CRPC	chr2	95695724	95696047	2382	9.65649e-06	AR
CRPC	chr2	113337945	113338243	1187	4.81203e-06	AR
CRPC	chr8	122897251	122897710	2735	1.10875e-05	AR
CRPC	chr22	49933202	49933472	5136	2.08211e-05	AR
CRPC	chr9	28094437	28094738	15427	6.25402e-05	AR
CRPC	chr17	16059073	16059431	1847	7.48763e-06	AR
CRPC	chr5	122154890	122155208	3448	1.3978e-05	AR
CRPC	chr1	208047474	208047845	4286	1.73752e-05	AR
CRPC	chr12	103848869	103849267	24467	9.91878e-05	AR
CRPC	chr1	91673595	91673939	2373	9.62001e-06	AR
CRPC	chr12	32877613	32877939	906	3.67287e-06	AR
CRPC	chr9	70806071	70806422	5416	2.19562e-05	AR
CRPC	chr1	117017867	117018122	911	3.69314e-06	AR
CRPC	chr12	14892854	14893275	2205	8.93895e-06	AR
CRPC	chrX	9150447	9150722	419	1.6986e-06	AR
CRPC	chr19	40720583	40720886	7436	3.01451e-05	AR
CRPC	chr10	13839782	13840089	5791	2.34764e-05	AR
CRPC	chr1	117017867	117018122	911	3.69314e-06	AR
CRPC	chr12	32877613	32877939	906	3.67287e-06	AR
CRPC	chr16	48386979	48387236	1118	4.53231e-06	AR
CRPC	chr16	48386979	48387236	1118	4.53231e-06	AR
CRPC	chr12	103848869	103849267	24467	9.91878e-05	AR
CRPC	chr5	111754808	111755132	2671	1.08281e-05	AR
CRPC	chr8	70221276	70221611	10411	4.22056e-05	AR
CRPC	chr16	85459910	85460221	487	1.97427e-06	AR
CRPC	chr2	46537711	46538033	505	2.04724e-06	AR
CRPC	chr10	70254200	70254541	13274	5.3812e-05	AR
CRPC	chr2	95695724	95696047	2382	9.65649e-06	AR
CRPC	chr2	113337945	113338243	1187	4.81203e-06	AR
CRPC	chr12	14892854	14893275	2205	8.93895e-06	AR
CRPC	chr17	17406314	17406583	9612	3.89665e-05	AR
CRPC	chr2	102018789	102019281	2587	1.04876e-05	AR
CRPC	chr12	13179158	13179451	1452	5.88633e-06	AR
CRPC	chr13	31122179	31122484	528	2.14048e-06	AR
CRPC	chr12	58781631	58781975	6469	2.6225e-05	AR
CRPC	chr2	102018789	102019281	2587	1.04876e-05	AR
CRPC	chr12	58781631	58781975	6469	2.6225e-05	AR
CRPC	chr1	236067993	236068302	8472	3.4345e-05	AR
CRPC	chr10	1274244	1274616	479	1.94184e-06	AR
CRPC	chr15	31486681	31486917	830	3.36477e-06	AR
CRPC	chr10	92957273	92957517	897	3.63639e-06	AR
CRPC	chr1	87902323	87902633	2342	9.49434e-06	AR
CRPC	chr1	84688545	84688896	5084	2.06102e-05	AR
CRPC	chr15	31486681	31486917	830	3.36477e-06	AR
CRPC	chr3	87000917	87001204	3228	1.30861e-05	AR
CRPC	chr12	124816438	124816794	740	2.99992e-06	AR
CRPC	chr6	44655365	44655655	4451	1.80441e-05	AR
CRPC	chr12	56581691	56581951	3183	1.29037e-05	AR
CRPC	chr8	109013825	109014139	7548	3.05992e-05	AR
CRPC	chr8	109013825	109014139	7548	3.05992e-05	AR
CRPC	chr12	16586833	16587148	1075	4.35799e-06	AR
CRPC	chr5	137389101	137389409	2393	9.70109e-06	AR
CRPC	chrX	133329800	133330102	2033	8.24167e-06	AR
CRPC	chr3	87000917	87001204	3228	1.30861e-05	AR
CRPC	chr10	1274244	1274616	479	1.94184e-06	AR
CRPC	chr17	41645487	41645732	968	3.92422e-06	AR
CRPC	chr1	104884272	104884587	5396	2.18751e-05	AR
CRPC	chr15	61558763	61559108	570	2.31075e-06	AR
CRPC	chr1	208047474	208047845	4286	1.73752e-05	AR
CRPC	chr8	19540085	19540342	524	2.12427e-06	AR
CRPC	chr11	130886428	130886719	785	3.18235e-06	AR
CRPC	chr19	18020306	18020586	4732	1.91833e-05	AR
CRPC	chr17	33589066	33589362	2689	1.09011e-05	AR
CRPC	chr9	82117076	82117363	1421	5.76065e-06	AR
CRPC	chr2	240638809	240639189	4396	1.78211e-05	AR
CRPC	chr8	25010339	25010689	1115	4.52015e-06	AR
CRPC	chr8	25010339	25010689	1115	4.52015e-06	AR
CRPC	chr15	61558763	61559108	570	2.31075e-06	AR
CRPC	chr17	41645487	41645732	968	3.92422e-06	AR
CRPC	chr16	85459910	85460221	487	1.97427e-06	AR
CRPC	chr5	39219182	39219460	1496	6.0647e-06	AR
CRPC	chr18	76637626	76637902	146	5.91876e-07	AR
CRPC	chr6	44655365	44655655	4451	1.80441e-05	AR
CRPC	chr17	33589066	33589362	2689	1.09011e-05	AR
CRPC	chr6	157944092	157944446	736	2.9837e-06	AR
CRPC	chr12	18483789	18484129	2118	8.58625e-06	AR
CRPC	chr2	240638809	240639189	4396	1.78211e-05	AR
CRPC	chr5	156595503	156595780	4916	1.99292e-05	AR
CRPC	chr1	39047559	39048046	1065	4.31745e-06	AR
CRPC	chrX	133329800	133330102	2033	8.24167e-06	AR
CRPC	chrX	9302495	9302745	4794	1.94346e-05	AR
CRPC	chr8	63967273	63967679	1286	5.21337e-06	AR
CRPC	chr12	67939503	67939790	14744	5.97713e-05	AR
CRPC	chrX	148365241	148365609	3111	1.26118e-05	AR
CRPC	chr11	3124382	3124694	8736	3.54153e-05	AR
CRPC	chr1	104884272	104884587	5396	2.18751e-05	AR
CRPC	chr7	51995970	51996208	10664	4.32313e-05	AR
CRPC	chrX	9302495	9302745	4794	1.94346e-05	AR
CRPC	chr19	31023082	31023466	5258	2.13156e-05	AR
CRPC	chr21	31374601	31374873	1239	5.02284e-06	AR
CRPC	chr13	31122179	31122484	528	2.14048e-06	AR
CRPC	chr2	202815741	202816016	2884	1.16916e-05	AR
CRPC	chr5	42267098	42267389	4037	1.63658e-05	AR
CRPC	chr11	121996611	121996982	330	1.3378e-06	AR
CRPC	chr16	20851601	20851905	2009	8.14437e-06	AR
CRPC	chr2	145751587	145751881	874	3.54315e-06	AR
CRPC	chr4	41060744	41060994	2107	8.54166e-06	AR
CRPC	chr10	114552170	114552431	2785	1.12902e-05	AR
CRPC	chr7	51995970	51996208	10664	4.32313e-05	AR
CRPC	chr6	157944092	157944446	736	2.9837e-06	AR
CRPC	chr1	160657121	160657745	752	3.04857e-06	AR
CRPC	chr8	122897251	122897710	2735	1.10875e-05	AR
CRPC	chr12	56581691	56581951	3183	1.29037e-05	AR
CRPC	chr3	9216854	9217207	7276	2.94965e-05	AR
CRPC	chr11	130886428	130886719	785	3.18235e-06	AR
CRPC	chr12	124816438	124816794	740	2.99992e-06	AR
CRPC	chr3	72193802	72194443	1484	6.01605e-06	AR
CRPC	chr11	122571593	122571889	13655	5.53566e-05	AR
CRPC	chr5	150780252	150780547	1732	7.02143e-06	AR
CRPC	chr1	44240080	44240395	1145	4.64177e-06	AR
CRPC	chr3	9216854	9217207	7276	2.94965e-05	AR
CRPC	chr1	160657121	160657745	752	3.04857e-06	AR
CRPC	chr1	184465884	184466197	2500	1.01349e-05	AR
CRPC	chr5	31678333	31678553	7508	3.0437e-05	AR
CRPC	chr11	130217613	130217926	29180	0.000118294	AR
CRPC	chr12	16586833	16587148	1075	4.35799e-06	AR
CRPC	chrX	9150447	9150722	419	1.6986e-06	AR
CRPC	chr11	121996611	121996982	330	1.3378e-06	AR
CRPC	chrY	8656165	8656395	4542	1.8413e-05	AR
CRPC	chr1	44240080	44240395	1145	4.64177e-06	AR
CRPC	chr10	71541651	71541954	3403	1.37956e-05	AR
CRPC	chr15	51336659	51336896	1826	7.4025e-06	AR
CRPC	chr17	66230552	66230912	1510	6.12145e-06	AR
CRPC	chr6	23348982	23349303	1038	4.20799e-06	AR
CRPC	chr9	116070620	116070951	300	1.21618e-06	AR
CRPC	chr5	137389101	137389409	2393	9.70109e-06	AR
CRPC	chr21	26784958	26785214	641	2.59858e-06	AR
CRPC	chr7	75796098	75796353	1157	4.69041e-06	AR
CRPC	chr1	20099509	20099831	816	3.30802e-06	AR
CRPC	chr5	31678333	31678553	7508	3.0437e-05	AR
CRPC	chr12	67939503	67939790	14744	5.97713e-05	AR
CRPC	chr5	156595503	156595780	4916	1.99292e-05	AR
CRPC	chr10	77797270	77797555	2725	1.1047e-05	AR
CRPC	chr15	90721110	90721350	1422	5.76471e-06	AR
CRPC	chr7	75796098	75796353	1157	4.69041e-06	AR
CRPC	chr9	28094437	28094738	15427	6.25402e-05	AR
CRPC	chrX	148365241	148365609	3111	1.26118e-05	AR
CRPC	chr9	134375064	134375355	6024	2.4421e-05	AR
CRPC	chr12	109403191	109403504	2019	8.18491e-06	AR
CRPC	chr3	53995032	53995349	1127	4.56879e-06	AR
CRPC	chr17	35717121	35717437	8548	3.46531e-05	AR
CRPC	chr5	77103452	77103748	16096	6.52523e-05	AR
CRPC	chr5	31678333	31678553	7508	3.0437e-05	AR
CRPC	chr5	31678333	31678553	7508	3.0437e-05	AR
CRPC	chr4	41060744	41060994	2107	8.54166e-06	AR
CRPC	chr18	69676077	69676394	1281	5.1931e-06	AR
CRPC	chr9	82117076	82117363	1421	5.76065e-06	AR
CRPC	chr7	106115118	106115312	4528	1.83563e-05	AR
CRPC	chr5	42267098	42267389	4037	1.63658e-05	AR
CRPC	chr3	99881267	99881594	1343	5.44445e-06	AR
CRPC	chr8	70221276	70221611	10411	4.22056e-05	AR
CRPC	chr3	187498428	187498732	344	1.39456e-06	AR
CRPC	chr11	61603075	61603380	1695	6.87143e-06	AR
CRPC	chr5	111754808	111755132	2671	1.08281e-05	AR
CRPC	chr8	19540085	19540342	524	2.12427e-06	AR
CRPC	chr11	61603075	61603380	1695	6.87143e-06	AR
CRPC	chr12	5632350	5632622	1156	4.68636e-06	AR
CRPC	chr22	32760822	32761178	378	1.53239e-06	AR
CRPC	chr19	18020306	18020586	4732	1.91833e-05	AR
CRPC	chr6	56072868	56073205	8547	3.46491e-05	AR
CRPC	chr8	48433324	48433626	1948	7.89708e-06	AR
CRPC	chr9	130782694	130783018	1161	4.70663e-06	AR
CRPC	chr21	31374601	31374873	1239	5.02284e-06	AR
CRPC	chr9	4639408	4640007	12895	5.22756e-05	AR
CRPC	chr9	130782694	130783018	1161	4.70663e-06	AR
CRPC	chr17	32660393	32660678	2581	1.04632e-05	AR
CRPC	chr1	87902323	87902633	2342	9.49434e-06	AR
CRPC	chr8	48433324	48433626	1948	7.89708e-06	AR
CRPC	chr17	32660393	32660678	2581	1.04632e-05	AR
CRPC	chr9	4639408	4640007	12895	5.22756e-05	AR
CRPC	chr5	131436070	131436420	6406	2.59696e-05	AR
CRPC	chr3	123416207	123416511	971	3.93638e-06	AR
CRPC	chr8	127391128	127391413	2983	1.20929e-05	AR
CRPC	chr1	20099509	20099831	816	3.30802e-06	AR
CRPC	chr12	13179158	13179451	1452	5.88633e-06	AR
CRPC	chr7	15885809	15886085	5258	2.13156e-05	AR
CRPC	chr1	84688545	84688896	5084	2.06102e-05	AR
CRPC	chr16	20851601	20851905	2009	8.14437e-06	AR
CRPC	chr3	99881267	99881594	1343	5.44445e-06	AR
CRPC	chr9	116070620	116070951	300	1.21618e-06	AR
CRPC	chr20	55648740	55649094	1029	4.17151e-06	AR
CRPC	chr1	184465884	184466197	2500	1.01349e-05	AR
CRPC	chr17	73014181	73014411	5688	2.30588e-05	AR
CRPC	chr5	77103452	77103748	16096	6.52523e-05	AR
CRPC	chr11	3124382	3124694	8736	3.54153e-05	AR
CRPC	chr3	37170205	37170474	9244	3.74747e-05	AR
CRPC	chr8	101396698	101396995	20836	8.4468e-05	AR
CRPC	chr20	55648740	55649094	1029	4.17151e-06	AR
CRPC	chr2	150296795	150297115	1215	4.92554e-06	AR
CRPC	chr2	150518247	150518559	1733	7.02548e-06	AR
CRPC	chr21	34965443	34965826	5675	2.30061e-05	AR
CRPC	chr8	81113571	81113913	7043	2.85519e-05	AR
CRPC	chr18	34679053	34679405	2450	9.93216e-06	AR
CRPC	chr5	32168449	32168823	6221	2.52196e-05	AR
CRPC	chr3	123416207	123416511	971	3.93638e-06	AR
CRPC	chr7	15885809	15886085	5258	2.13156e-05	AR
CRPC	chr17	73014181	73014411	5688	2.30588e-05	AR
CRPC	chr21	26784958	26785214	641	2.59858e-06	AR
CRPC	chr5	77103452	77103748	16096	6.52523e-05	AR
CRPC	chr8	81113571	81113913	7043	2.85519e-05	AR
CRPC	chr2	150296795	150297115	1215	4.92554e-06	AR
CRPC	chr18	76637626	76637902	146	5.91876e-07	AR
CRPC	chr14	54839684	54839976	8894	3.60558e-05	AR
CRPC	chr7	92135559	92135825	7763	3.14708e-05	AR
CRPC	chr6	122633083	122633324	7565	3.06681e-05	AR
CRPC	chr15	94381217	94381533	1325	5.37148e-06	AR
CRPC	chr2	150518247	150518559	1733	7.02548e-06	AR
CRPC	chr3	72193802	72194443	1484	6.01605e-06	AR
CRPC	chr7	67496223	67496550	874	3.54315e-06	AR
CRPC	chr8	101396698	101396995	20836	8.4468e-05	AR
CRPC	chr21	34965443	34965826	5675	2.30061e-05	AR
CRPC	chr6	122633083	122633324	7565	3.06681e-05	AR
CRPC	chr12	5632350	5632622	1156	4.68636e-06	AR
CRPC	chr10	27811408	27811838	4728	1.9167e-05	AR
CRPC	chr11	130217613	130217926	29180	0.000118294	AR
CRPC	chr5	137377458	137377701	1157	4.69041e-06	AR
CRPC	chr5	137377458	137377701	1157	4.69041e-06	AR
CRPC	chr1	86836432	86836700	554	2.24588e-06	AR
CRPC	chr21	32917759	32918059	3077	1.2474e-05	AR
CRPC	chr13	110023777	110024116	1198	4.85662e-06	AR
CRPC	chr17	72349629	72349872	3404	1.37996e-05	AR
CRPC	chr18	69676077	69676394	1281	5.1931e-06	AR
CRPC	chr7	3370182	3370398	7219	2.92654e-05	AR
CRPC	chr12	101982207	101982708	6021	2.44088e-05	AR
CRPC	chr6	7176316	7176542	822	3.33234e-06	AR
CRPC	chr7	92135559	92135825	7763	3.14708e-05	AR
CRPC	chr11	122571593	122571889	13655	5.53566e-05	AR
CRPC	chr17	42846707	42846964	799	3.2391e-06	AR
CRPC	chr3	187498428	187498732	344	1.39456e-06	AR
CRPC	chr6	150746184	150746512	6844	2.77452e-05	AR
CRPC	chr2	30178684	30179123	2070	8.39166e-06	AR
CRPC	chr8	127391128	127391413	2983	1.20929e-05	AR
CRPC	chr3	195238774	195239265	696	2.82154e-06	AR
CRPC	chr7	55128938	55129252	1781	7.22007e-06	AR
CRPC	chr15	94200917	94201229	613	2.48507e-06	AR
CRPC	chr4	78989712	78990032	922	3.73774e-06	AR
CRPC	chr4	90237222	90237480	496	2.01076e-06	AR
CRPC	chr15	94200917	94201229	613	2.48507e-06	AR
CRPC	chr1	67382383	67382781	8809	3.57112e-05	AR
CRPC	chr3	195238774	195239265	696	2.82154e-06	AR
CRPC	chr7	46269419	46269688	1164	4.71879e-06	AR
CRPC	chr2	202815741	202816016	2884	1.16916e-05	AR
CRPC	chr12	127822862	127823312	526	2.13237e-06	AR
CRPC	chr10	94174840	94175149	374	1.51617e-06	AR
CRPC	chr4	6180173	6180511	6075	2.46277e-05	AR
CRPC	chr3	65691474	65691700	1130	4.58096e-06	AR
CRPC	chr10	71541651	71541954	3403	1.37956e-05	AR
CRPC	chr22	45158516	45159070	2242	9.08894e-06	AR
CRPC	chr1	168099446	168099798	1171	4.74717e-06	AR
CRPC	chr11	34318593	34318831	11307	4.58379e-05	AR
CRPC	chr15	38903663	38903985	8335	3.37896e-05	AR
CRPC	chr6	133748527	133748964	941	3.81476e-06	AR
CRPC	chr6	56072868	56073205	8547	3.46491e-05	AR
CRPC	chr9	134375064	134375355	6024	2.4421e-05	AR
CRPC	chr11	34318593	34318831	11307	4.58379e-05	AR
CRPC	chr8	30589608	30589895	1989	8.06329e-06	AR
CRPC	chr1	209397501	209397812	768	3.11343e-06	AR
CRPC	chr15	38903663	38903985	8335	3.37896e-05	AR
CRPC	chr7	131186865	131187192	4612	1.86968e-05	AR
CRPC	chr3	65691474	65691700	1130	4.58096e-06	AR
CRPC	chr7	46269419	46269688	1164	4.71879e-06	AR
CRPC	chr1	41488230	41488474	1624	6.5836e-06	AR
CRPC	chr17	35717121	35717437	8548	3.46531e-05	AR
CRPC	chr4	185542893	185543274	574	2.32696e-06	AR
CRPC	chr15	88933101	88933325	857	3.47423e-06	AR
CRPC	chr5	67182551	67182848	777	3.14991e-06	AR
CRPC	chr22	32760822	32761178	378	1.53239e-06	AR
CRPC	chr14	91604552	91604808	5138	2.08292e-05	AR
CRPC	chr10	26784508	26784776	2112	8.56193e-06	AR
CRPC	chr9	90296038	90296348	4022	1.6305e-05	AR
CRPC	chr7	106115118	106115312	4528	1.83563e-05	AR
CRPC	chrX	38011973	38012265	4353	1.76468e-05	AR
CRPC	chr4	7588843	7589189	498	2.01886e-06	AR
CRPC	chr5	154873176	154873636	1465	5.93903e-06	AR
CRPC	chr15	88933101	88933325	857	3.47423e-06	AR
CRPC	chr5	159548515	159548800	1461	5.92281e-06	AR
CRPC	chr5	131436070	131436420	6406	2.59696e-05	AR
CRPC	chr6	150746184	150746512	6844	2.77452e-05	AR
CRPC	chr7	46774574	46774866	12074	4.89473e-05	AR
CRPC	chr1	109392879	109393342	11087	4.49461e-05	AR
CRPC	chr10	26784508	26784776	2112	8.56193e-06	AR
CRPC	chr2	217656682	217656940	1743	7.06602e-06	AR
CRPC	chr10	114552170	114552431	2785	1.12902e-05	AR
CRPC	chr10	87532712	87533020	632	2.56209e-06	AR
CRPC	chr10	103047440	103047782	753	3.05262e-06	AR
CRPC	chr15	29829004	29829297	3776	1.53077e-05	AR
CRPC	chr2	39536684	39536999	573	2.32291e-06	AR
CRPC	chr12	127822862	127823312	526	2.13237e-06	AR
CRPC	chr5	67182551	67182848	777	3.14991e-06	AR
CRPC	chr5	150780252	150780547	1732	7.02143e-06	AR
CRPC	chr15	48489397	48489739	3207	1.3001e-05	AR
CRPC	chr7	46774574	46774866	12074	4.89473e-05	AR
CRPC	chr10	87532712	87533020	632	2.56209e-06	AR
CRPC	chr11	33921618	33921945	2729	1.10632e-05	AR
CRPC	chrX	44001882	44002204	1733	7.02548e-06	AR
CRPC	chr16	477671	477973	8004	3.24478e-05	AR
CRPC	chr12	101982207	101982708	6021	2.44088e-05	AR
CRPC	chr2	217656682	217656940	1743	7.06602e-06	AR
CRPC	chr9	90296038	90296348	4022	1.6305e-05	AR
CRPC	chr16	477671	477973	8004	3.24478e-05	AR
CRPC	chr1	67382383	67382781	8809	3.57112e-05	AR
CRPC	chr17	42846707	42846964	799	3.2391e-06	AR
CRPC	chr7	131298364	131298665	1367	5.54174e-06	AR
CRPC	chr3	156603325	156603705	7314	2.96505e-05	AR
CRPC	chr14	91604552	91604808	5138	2.08292e-05	AR
CRPC	chr3	16826589	16826914	843	3.41747e-06	AR
CRPC	chr21	32917759	32918059	3077	1.2474e-05	AR
CRPC	chr4	7588843	7589189	498	2.01886e-06	AR
CRPC	chr12	66188989	66189288	801	3.24721e-06	AR
CRPC	chr10	77797270	77797555	2725	1.1047e-05	AR
CRPC	chr3	195223503	195223851	1684	6.82684e-06	AR
CRPC	chr11	74097677	74098066	1314	5.32688e-06	AR
CRPC	chr11	96224589	96224997	1642	6.65658e-06	AR
CRPC	chr3	34131768	34132171	1757	7.12278e-06	AR
CRPC	chr3	16826589	16826914	843	3.41747e-06	AR
CRPC	chr6	23348982	23349303	1038	4.20799e-06	AR
CRPC	chr3	37863303	37863560	4432	1.79671e-05	AR
CRPC	chr17	15397746	15397993	409	1.65806e-06	AR
CRPC	chr16	84234579	84234896	1855	7.52007e-06	AR
CRPC	chr7	55128938	55129252	1781	7.22007e-06	AR
CRPC	chr3	30440890	30441142	5580	2.2621e-05	AR
CRPC	chr1	235948916	235949236	22278	9.03138e-05	AR
CRPC	chr17	66230552	66230912	1510	6.12145e-06	AR
CRPC	chr14	54839684	54839976	8894	3.60558e-05	AR
CRPC	chr2	232288532	232288783	914	3.7053e-06	AR
CRPC	chr12	130925709	130926042	240	9.72946e-07	AR
CRPC	chr18	34679053	34679405	2450	9.93216e-06	AR
CRPC	chr15	62624296	62624569	3663	1.48496e-05	AR
CRPC	chr5	77103452	77103748	16096	6.52523e-05	AR
CRPC	chr16	84234579	84234896	1855	7.52007e-06	AR
CRPC	chr7	67496223	67496550	874	3.54315e-06	AR
CRPC	chrY	8656165	8656395	4542	1.8413e-05	AR
CRPC	chr4	78989712	78990032	922	3.73774e-06	AR
CRPC	chr7	25840417	25840729	1202	4.87284e-06	AR
CRPC	chr8	124649577	124650024	1941	7.8687e-06	AR
CRPC	chr3	30440890	30441142	5580	2.2621e-05	AR
CRPC	chr3	66596384	66596713	6931	2.80979e-05	AR
CRPC	chr6	133748527	133748964	941	3.81476e-06	AR
CRPC	chr6	90469905	90470222	5031	2.03954e-05	AR
CRPC	chr22	45158516	45159070	2242	9.08894e-06	AR
CRPC	chr12	46389188	46389557	1699	6.88765e-06	AR
CRPC	chr4	88612266	88612535	5721	2.31926e-05	AR
CRPC	chr2	43269815	43270091	3457	1.40145e-05	AR
CRPC	chr11	96224589	96224997	1642	6.65658e-06	AR
CRPC	chr3	34131768	34132171	1757	7.12278e-06	AR
CRPC	chr17	72349629	72349872	3404	1.37996e-05	AR
CRPC	chr17	15397746	15397993	409	1.65806e-06	AR
CRPC	chr12	66188989	66189288	801	3.24721e-06	AR
CRPC	chr11	94145882	94146278	5580	2.2621e-05	AR
CRPC	chr7	3370182	3370398	7219	2.92654e-05	AR
CRPC	chr6	90469905	90470222	5031	2.03954e-05	AR
CRPC	chr8	13425008	13425289	1066	4.3215e-06	AR
CRPC	chr2	74181583	74181952	1985	8.04708e-06	AR
CRPC	chr8	48591672	48591979	858	3.47828e-06	AR
CRPC	chr18	22349687	22350028	8630	3.49855e-05	AR
CRPC	chr10	99880411	99880740	466	1.88914e-06	AR
CRPC	chr2	30178684	30179123	2070	8.39166e-06	AR
CRPC	chr4	90237222	90237480	496	2.01076e-06	AR
CRPC	chr7	42745719	42745955	491	1.99049e-06	AR
CRPC	chr14	22097069	22097435	496	2.01076e-06	AR
CRPC	chr12	130925709	130926042	240	9.72946e-07	AR
CRPC	chr4	6180173	6180511	6075	2.46277e-05	AR
CRPC	chr1	41488230	41488474	1624	6.5836e-06	AR
CRPC	chr15	48489397	48489739	3207	1.3001e-05	AR
CRPC	chr13	110023777	110024116	1198	4.85662e-06	AR
CRPC	chr11	33921618	33921945	2729	1.10632e-05	AR
CRPC	chrX	44001882	44002204	1733	7.02548e-06	AR
CRPC	chr4	24582349	24582777	6093	2.47007e-05	AR
CRPC	chr15	87100004	87100251	397	1.60942e-06	AR
CRPC	chr20	49400510	49400733	237	9.60785e-07	AR
CRPC	chr5	154873176	154873636	1465	5.93903e-06	AR
CRPC	chr2	74181583	74181952	1985	8.04708e-06	AR
CRPC	chr10	94174840	94175149	374	1.51617e-06	AR
CRPC	chr10	103047440	103047782	753	3.05262e-06	AR
CRPC	chr7	51995970	51996208	10664	4.32313e-05	AR
CRPC	chr4	87029390	87029696	5981	2.42466e-05	AR
CRPC	chr1	109392879	109393342	11087	4.49461e-05	AR
CRPC	chr3	179181056	179181458	987	4.00124e-06	AR
CRPC	chr2	150697709	150698038	3515	1.42496e-05	AR
CRPC	chr15	90721110	90721350	1422	5.76471e-06	AR
CRPC	chr7	131186865	131187192	4612	1.86968e-05	AR
CRPC	chr3	72238427	72238702	639	2.59047e-06	AR
CRPC	chr10	27811408	27811838	4728	1.9167e-05	AR
CRPC	chrX	22628332	22628571	515	2.08778e-06	AR
CRPC	chr10	99880411	99880740	466	1.88914e-06	AR
CRPC	chr8	30589608	30589895	1989	8.06329e-06	AR
CRPC	chr4	99760365	99760643	194	7.86465e-07	AR
CRPC	chr20	50790355	50790695	7771	3.15032e-05	AR
CRPC	chr17	21174185	21174507	1505	6.10119e-06	AR
CRPC	chr12	100411626	100411972	279	1.13105e-06	AR
CRPC	chr2	227180151	227180575	11956	4.8469e-05	AR
CRPC	chr5	149896060	149896328	1068	4.32961e-06	AR
CRPC	chr1	86836432	86836700	554	2.24588e-06	AR
CRPC	chr7	106199145	106199416	23326	9.45623e-05	AR
CRPC	chr12	100411626	100411972	279	1.13105e-06	AR
CRPC	chr13	35936702	35937041	5913	2.3971e-05	AR
CRPC	chr6	109814600	109814907	15156	6.14416e-05	AR
CRPC	chr8	74248643	74248954	3976	1.61185e-05	AR
CRPC	chr1	235948916	235949236	22278	9.03138e-05	AR
CRPC	chr10	77478213	77478564	1246	5.05121e-06	AR
CRPC	chr2	39536684	39536999	573	2.32291e-06	AR
CRPC	chr4	47577903	47578234	795	3.22289e-06	AR
CRPC	chr8	48591672	48591979	858	3.47828e-06	AR
CRPC	chr8	74248643	74248954	3976	1.61185e-05	AR
CRPC	chrX	22628332	22628571	515	2.08778e-06	AR
CRPC	chr10	14520386	14520625	980	3.97286e-06	AR
CRPC	chr2	126794512	126794804	613	2.48507e-06	AR
CRPC	chr17	70107495	70107777	835	3.38504e-06	AR
CRPC	chr10	70452945	70453250	3857	1.56361e-05	AR
CRPC	chr5	43699869	43700271	16126	6.53739e-05	AR
CRPC	chrX	38011973	38012265	4353	1.76468e-05	AR
CRPC	chr7	106199145	106199416	23326	9.45623e-05	AR
CRPC	chr1	64514617	64514943	1430	5.79714e-06	AR
CRPC	chr1	209397501	209397812	768	3.11343e-06	AR
CRPC	chr10	14520386	14520625	980	3.97286e-06	AR
CRPC	chr5	135219194	135219517	840	3.40531e-06	AR
CRPC	chr6	109922013	109922326	3616	1.46591e-05	AR
CRPC	chr3	171649266	171649604	969	3.92827e-06	AR
CRPC	chr1	111721556	111721895	534	2.16481e-06	AR
CRPC	chr5	32168449	32168823	6221	2.52196e-05	AR
CRPC	chr3	179181056	179181458	987	4.00124e-06	AR
CRPC	chr11	74097677	74098066	1314	5.32688e-06	AR
CRPC	chr3	171649266	171649604	969	3.92827e-06	AR
CRPC	chr2	232288532	232288783	914	3.7053e-06	AR
CRPC	chr15	62624296	62624569	3663	1.48496e-05	AR
CRPC	chr2	126794512	126794804	613	2.48507e-06	AR
CRPC	chr3	37170205	37170474	9244	3.74747e-05	AR
CRPC	chr7	18292572	18292914	9851	3.99354e-05	AR
CRPC	chr3	72238427	72238702	639	2.59047e-06	AR
CRPC	chr4	112042908	112043158	317	1.2851e-06	AR
CRPC	chr18	22349687	22350028	8630	3.49855e-05	AR
CRPC	chr5	150350740	150351097	3520	1.42699e-05	AR
CRPC	chr5	150350740	150351097	3520	1.42699e-05	AR
CRPC	chr4	5967707	5967933	2720	1.10267e-05	AR
CRPC	chr3	195223503	195223851	1684	6.82684e-06	AR
CRPC	chr3	40116514	40116854	1562	6.33226e-06	AR
CRPC	chr17	21174185	21174507	1505	6.10119e-06	AR
CRPC	chr11	123314955	123315261	19922	8.07627e-05	AR
CRPC	chr4	47577903	47578234	795	3.22289e-06	AR
CRPC	chr6	7176316	7176542	822	3.33234e-06	AR
CRPC	chr6	109814600	109814907	15156	6.14416e-05	AR
CRPC	chr2	43269815	43270091	3457	1.40145e-05	AR
CRPC	chr4	163107285	163107476	5113	2.07278e-05	AR
CRPC	chr20	49400510	49400733	237	9.60785e-07	AR
CRPC	chr15	94381217	94381533	1325	5.37148e-06	AR
CRPC	chr22	49534360	49534613	9265	3.75598e-05	AR
CRPC	chr2	236988728	236989114	1415	5.73633e-06	AR
CRPC	chr4	5967707	5967933	2720	1.10267e-05	AR
CRPC	chr2	227180151	227180575	11956	4.8469e-05	AR
CRPC	chr1	111721556	111721895	534	2.16481e-06	AR
CRPC	chr1	9376927	9377242	1490	6.04038e-06	AR
CRPC	chr8	13425008	13425289	1066	4.3215e-06	AR
CRPC	chr1	9376927	9377242	1490	6.04038e-06	AR
CRPC	chr13	21873251	21873524	302	1.22429e-06	AR
CRPC	chr1	168099446	168099798	1171	4.74717e-06	AR
CRPC	chr17	311530	311869	802	3.25126e-06	AR
CRPC	chr8	124649577	124650024	1941	7.8687e-06	AR
CRPC	chr7	42745719	42745955	491	1.99049e-06	AR
CRPC	chr13	44237236	44237688	991	4.01746e-06	AR
CRPC	chr9	4084492	4084832	5954	2.41372e-05	AR
CRPC	chr5	36275014	36275247	680	2.75668e-06	AR
CRPC	chr4	88612266	88612535	5721	2.31926e-05	AR
CRPC	chr7	18292572	18292914	9851	3.99354e-05	AR
CRPC	chr20	4280407	4280806	813	3.29586e-06	AR
CRPC	chr1	87853935	87854314	713	2.89046e-06	AR
CRPC	chr4	24582349	24582777	6093	2.47007e-05	AR
CRPC	chr5	51489300	51489608	1175	4.76338e-06	AR
CRPC	chr3	100941004	100941356	12180	4.9377e-05	AR
CRPC	chr5	149896060	149896328	1068	4.32961e-06	AR
CRPC	chr4	76856968	76857293	2752	1.11565e-05	AR
CRPC	chr6	109922013	109922326	3616	1.46591e-05	AR
CRPC	chr7	51995970	51996208	10664	4.32313e-05	AR
CRPC	chr2	237234272	237234656	1172	4.75122e-06	AR
CRPC	chr4	99760365	99760643	194	7.86465e-07	AR
CRPC	chr5	159548515	159548800	1461	5.92281e-06	AR
CRPC	chr17	311530	311869	802	3.25126e-06	AR
CRPC	chr1	15067486	15067756	870	3.52693e-06	AR
CRPC	chr9	117587281	117587649	1316	5.33499e-06	AR
CRPC	chr4	112042908	112043158	317	1.2851e-06	AR
CRPC	chr1	108828531	108828933	4289	1.73874e-05	AR
CRPC	chr2	38170206	38170528	3723	1.50928e-05	AR
CRPC	chr9	13491135	13491485	932	3.77828e-06	AR
CRPC	chr3	142498525	142498822	1101	4.46339e-06	AR
CRPC	chr6	106413707	106414067	4681	1.89765e-05	AR
CRPC	chr3	100941004	100941356	12180	4.9377e-05	AR
CRPC	chr10	77478213	77478564	1246	5.05121e-06	AR
CRPC	chr4	163107285	163107476	5113	2.07278e-05	AR
CRPC	chr15	87100004	87100251	397	1.60942e-06	AR
CRPC	chr9	117587281	117587649	1316	5.33499e-06	AR
CRPC	chr11	123314955	123315261	19922	8.07627e-05	AR
CRPC	chrX	103502935	103503216	1038	4.20799e-06	AR
CRPC	chr1	15067486	15067756	870	3.52693e-06	AR
CRPC	chr8	74778907	74779162	2438	9.88351e-06	AR
CRPC	chr12	32917222	32917528	9344	3.788e-05	AR
CRPC	chr2	28951967	28952339	2426	9.83487e-06	AR
CRPC	chr13	35936702	35937041	5913	2.3971e-05	AR
CRPC	chr22	36263424	36263731	1087	4.40664e-06	AR
CRPC	chr6	133718213	133718458	2612	1.05889e-05	AR
CRPC	chr14	22097069	22097435	496	2.01076e-06	AR
CRPC	chr20	4280407	4280806	813	3.29586e-06	AR
CRPC	chr10	132506755	132507036	3578	1.4505e-05	AR
CRPC	chr15	32970919	32971282	1470	5.9593e-06	AR
CRPC	chr9	114864526	114864776	752	3.04857e-06	AR
CRPC	chr16	80507418	80507812	328	1.32969e-06	AR
CRPC	chr6	133718213	133718458	2612	1.05889e-05	AR
CRPC	chr12	46389188	46389557	1699	6.88765e-06	AR
CRPC	chr5	160343082	160343342	1590	6.44577e-06	AR
CRPC	chr1	55575855	55576186	883	3.57963e-06	AR
CRPC	chr2	236988728	236989114	1415	5.73633e-06	AR
CRPC	chr16	54446599	54446910	3760	1.52428e-05	AR
CRPC	chr3	58617437	58617745	1933	7.83627e-06	AR
CRPC	chr2	38170206	38170528	3723	1.50928e-05	AR
CRPC	chr1	108828531	108828933	4289	1.73874e-05	AR
CRPC	chr7	46269419	46269688	1164	4.71879e-06	AR
CRPC	chrX	103502935	103503216	1038	4.20799e-06	AR
CRPC	chr2	54406121	54406396	8839	3.58328e-05	AR
CRPC	chr22	36263424	36263731	1087	4.40664e-06	AR
CRPC	chr5	67623166	67623438	1264	5.12418e-06	AR
CRPC	chr2	102027410	102028000	4005	1.6236e-05	AR
CRPC	chr17	72716215	72716598	3462	1.40348e-05	AR
CRPC	chr15	29829004	29829297	3776	1.53077e-05	AR
CRPC	chr11	94145882	94146278	5580	2.2621e-05	AR
CRPC	chr12	93823791	93824121	2734	1.10835e-05	AR
CRPC	chr1	109370672	109370956	1101	4.46339e-06	AR
CRPC	chr3	124420482	124420763	931	3.77422e-06	AR
CRPC	chr3	37863303	37863560	4432	1.79671e-05	AR
CRPC	chr3	156532713	156532982	1010	4.09448e-06	AR
CRPC	chr19	44868907	44869202	2127	8.62274e-06	AR
CRPC	chr3	66596384	66596713	6931	2.80979e-05	AR
CRPC	chr15	43276207	43276426	6241	2.53007e-05	AR
CRPC	chr1	41488230	41488474	1624	6.5836e-06	AR
CRPC	chr11	112794720	112795018	724	2.93506e-06	AR
CRPC	chr3	142498525	142498822	1101	4.46339e-06	AR
CRPC	chr5	43699869	43700271	16126	6.53739e-05	AR
CRPC	chr11	122348674	122349016	428	1.73509e-06	AR
CRPC	chr6	46352603	46352862	2644	1.07186e-05	AR
CRPC	chr16	53091022	53091369	9506	3.85368e-05	AR
CRPC	chr5	32218116	32218414	5931	2.40439e-05	AR
CRPC	chr15	32970919	32971282	1470	5.9593e-06	AR
CRPC	chr10	90960503	90960879	1886	7.64574e-06	AR
CRPC	chr3	186413628	186413999	7013	2.84303e-05	AR
CRPC	chr12	32917222	32917528	9344	3.788e-05	AR
CRPC	chr1	87853935	87854314	713	2.89046e-06	AR
CRPC	chr10	109729913	109730172	49	1.98643e-07	AR
CRPC	chr2	237234272	237234656	1172	4.75122e-06	AR
CRPC	chr10	109729913	109730172	49	1.98643e-07	AR
CRPC	chr10	90960503	90960879	1886	7.64574e-06	AR
CRPC	chr13	80486413	80486762	8524	3.45558e-05	AR
CRPC	chr3	124420482	124420763	931	3.77422e-06	AR
CRPC	chr18	76793195	76793525	2107	8.54166e-06	AR
CRPC	chr5	139869085	139869354	4023	1.6309e-05	AR
CRPC	chr6	46352603	46352862	2644	1.07186e-05	AR
CRPC	chr2	11698081	11698499	572	2.31886e-06	AR
CRPC	chr3	109099409	109099689	3417	1.38523e-05	AR
CRPC	chr1	41488230	41488474	1624	6.5836e-06	AR
CRPC	chr20	50790355	50790695	7771	3.15032e-05	AR
CRPC	chr2	100106425	100106801	7949	3.22248e-05	AR
CRPC	chr6	81413333	81413595	895	3.62828e-06	AR
CRPC	chr5	139869085	139869354	4023	1.6309e-05	AR
CRPC	chr7	25840417	25840729	1202	4.87284e-06	AR
CRPC	chr7	131472190	131472464	2753	1.11605e-05	AR
CRPC	chr10	132506755	132507036	3578	1.4505e-05	AR
CRPC	chr3	58617437	58617745	1933	7.83627e-06	AR
CRPC	chr15	43276207	43276426	6241	2.53007e-05	AR
CRPC	chr2	54406121	54406396	8839	3.58328e-05	AR
CRPC	chr1	201737830	201738083	541	2.19318e-06	AR
CRPC	chr9	27539679	27540033	5288	2.14373e-05	AR
CRPC	chr9	116452616	116453067	900	3.64855e-06	AR
CRPC	chr11	72208206	72208658	3403	1.37956e-05	AR
CRPC	chr11	8035524	8035818	891	3.61206e-06	AR
CRPC	chr17	41549774	41550019	6671	2.70439e-05	AR
CRPC	chr6	36507535	36507817	1675	6.79036e-06	AR
CRPC	chr2	11698081	11698499	572	2.31886e-06	AR
CRPC	chr1	201737830	201738083	541	2.19318e-06	AR
CRPC	chr10	94327574	94327974	919	3.72557e-06	AR
CRPC	chr5	67623166	67623438	1264	5.12418e-06	AR
CRPC	chr11	8035524	8035818	891	3.61206e-06	AR
CRPC	chr10	31042686	31042973	3415	1.38442e-05	AR
CRPC	chr5	135219194	135219517	840	3.40531e-06	AR
CRPC	chr5	126280350	126280691	2869	1.16308e-05	AR
CRPC	chr6	3876122	3876496	4540	1.84049e-05	AR
CRPC	chr21	39137832	39138205	3449	1.39821e-05	AR
CRPC	chr11	122348674	122349016	428	1.73509e-06	AR
CRPC	chr5	126280350	126280691	2869	1.16308e-05	AR
CRPC	chr8	85939463	85939739	631	2.55804e-06	AR
CRPC	chr22	49534360	49534613	9265	3.75598e-05	AR
CRPC	chr11	72208206	72208658	3403	1.37956e-05	AR
CRPC	chr10	77084761	77085027	1232	4.99446e-06	AR
CRPC	chr8	85939463	85939739	631	2.55804e-06	AR
CRPC	chr6	36507535	36507817	1675	6.79036e-06	AR
CRPC	chr2	150697709	150698038	3515	1.42496e-05	AR
CRPC	chr4	82373934	82374438	14840	6.01605e-05	AR
CRPC	chr3	127889457	127889792	1381	5.5985e-06	AR
CRPC	chr7	46269419	46269688	1164	4.71879e-06	AR
CRPC	chr1	17712010	17712281	394	1.59725e-06	AR
CRPC	chr10	72223302	72223630	2642	1.07105e-05	AR
CRPC	chr5	43699869	43700271	16126	6.53739e-05	AR
CRPC	chr6	42441082	42441285	111	4.49988e-07	AR
CRPC	chr10	125522871	125523242	828	3.35667e-06	AR
CRPC	chr3	15610410	15610768	1744	7.07008e-06	AR
CRPC	chr10	121171094	121171389	1667	6.75792e-06	AR
CRPC	chr16	10943746	10944010	4962	2.01157e-05	AR
CRPC	chr6	3876122	3876496	4540	1.84049e-05	AR
CRPC	chr18	76793195	76793525	2107	8.54166e-06	AR
CRPC	chr6	133951400	133951648	3832	1.55347e-05	AR
CRPC	chr1	64514617	64514943	1430	5.79714e-06	AR
CRPC	chr3	29711132	29711491	1473	5.97146e-06	AR
CRPC	chr12	132343569	132343845	5834	2.36507e-05	AR
CRPC	chr3	123798547	123798782	1380	5.59444e-06	AR
CRPC	chr6	81413333	81413595	895	3.62828e-06	AR
CRPC	chr8	74778907	74779162	2438	9.88351e-06	AR
CRPC	chr3	141338763	141339090	1925	7.80384e-06	AR
CRPC	chr3	141338763	141339090	1925	7.80384e-06	AR
CRPC	chr13	99190310	99190613	2551	1.03416e-05	AR
CRPC	chr10	70452945	70453250	3857	1.56361e-05	AR
CRPC	chr1	59138563	59138815	2816	1.14159e-05	AR
CRPC	chr20	54051066	54051345	674	2.73236e-06	AR
CRPC	chr10	24306629	24306950	1599	6.48226e-06	AR
CRPC	chr5	43699869	43700271	16126	6.53739e-05	AR
CRPC	chr17	70107495	70107777	835	3.38504e-06	AR
CRPC	chr4	82373934	82374438	14840	6.01605e-05	AR
CRPC	chr22	44057286	44057657	1633	6.62009e-06	AR
CRPC	chr6	133951400	133951648	3832	1.55347e-05	AR
CRPC	chr6	2708494	2708768	3161	1.28145e-05	AR
CRPC	chr1	59138563	59138815	2816	1.14159e-05	AR
CRPC	chr3	186413628	186413999	7013	2.84303e-05	AR
CRPC	chr15	79067446	79067789	2299	9.32002e-06	AR
CRPC	chr1	81584384	81584757	781	3.16613e-06	AR
CRPC	chr13	80469779	80470276	1714	6.94846e-06	AR
CRPC	chr1	67537491	67537806	1835	7.43899e-06	AR
CRPC	chr9	73022401	73022661	2153	8.72814e-06	AR
CRPC	chr9	716130	716399	1332	5.39985e-06	AR
CRPC	chr13	21873251	21873524	302	1.22429e-06	AR
CRPC	chr16	53091022	53091369	9506	3.85368e-05	AR
CRPC	chr2	20450823	20451236	8938	3.62341e-05	AR
CRPC	chr13	80486413	80486762	8524	3.45558e-05	AR
CRPC	chr8	30778185	30778497	1391	5.63904e-06	AR
CRPC	chr2	112655189	112655504	906	3.67287e-06	AR
CRPC	chr5	51489300	51489608	1175	4.76338e-06	AR
CRPC	chr17	45252676	45252986	807	3.27153e-06	AR
CRPC	chr13	44237236	44237688	991	4.01746e-06	AR
CRPC	chr18	41594533	41594809	3320	1.34591e-05	AR
CRPC	chr2	28951967	28952339	2426	9.83487e-06	AR
CRPC	chr5	32218116	32218414	5931	2.40439e-05	AR
CRPC	chr2	26623803	26624166	3361	1.36253e-05	AR
CRPC	chr11	112794720	112795018	724	2.93506e-06	AR
CRPC	chr1	209590421	209590674	1179	4.7796e-06	AR
CRPC	chr10	78808289	78808584	5068	2.05454e-05	AR
CRPC	chr3	188230997	188231272	4688	1.90049e-05	AR
CRPC	chr21	28487463	28487841	835	3.38504e-06	AR
CRPC	chr5	38469018	38469312	1081	4.38231e-06	AR
CRPC	chr13	44237236	44237688	991	4.01746e-06	AR
CRPC	chr3	40116514	40116854	1562	6.33226e-06	AR
CRPC	chr2	65300230	65300556	4147	1.68117e-05	AR
CRPC	chr9	27539679	27540033	5288	2.14373e-05	AR
CRPC	chr2	100106425	100106801	7949	3.22248e-05	AR
CRPC	chr2	112655189	112655504	906	3.67287e-06	AR
CRPC	chr22	27527022	27527311	181	7.33764e-07	AR
CRPC	chr5	78997260	78997567	401	1.62563e-06	AR
CRPC	chr12	57955344	57955628	1013	4.10664e-06	AR
CRPC	chr10	78808289	78808584	5068	2.05454e-05	AR
CRPC	chr3	127889457	127889792	1381	5.5985e-06	AR
CRPC	chr12	13026344	13026638	3027	1.22713e-05	AR
CRPC	chr9	116452616	116453067	900	3.64855e-06	AR
CRPC	chr3	123798547	123798782	1380	5.59444e-06	AR
CRPC	chr15	79067446	79067789	2299	9.32002e-06	AR
CRPC	chr3	196623991	196624308	2352	9.53488e-06	AR
CRPC	chr18	6763548	6763815	729	2.95532e-06	AR
CRPC	chr10	77084761	77085027	1232	4.99446e-06	AR
CRPC	chr2	26623803	26624166	3361	1.36253e-05	AR
CRPC	chr17	72716215	72716598	3462	1.40348e-05	AR
CRPC	chr5	179906548	179906840	3281	1.3301e-05	AR
CRPC	chr16	19636516	19636796	775	3.14181e-06	AR
CRPC	chr3	156532713	156532982	1010	4.09448e-06	AR
CRPC	chr22	42790708	42790942	2713	1.09983e-05	AR
CRPC	chr14	53807082	53807453	685	2.77695e-06	AR
CRPC	chr8	43027304	43027573	5178	2.09913e-05	AR
CRPC	chr2	102027410	102028000	4005	1.6236e-05	AR
CRPC	chr10	24306629	24306950	1599	6.48226e-06	AR
CRPC	chr5	36275014	36275247	680	2.75668e-06	AR
CRPC	chr22	27527022	27527311	181	7.33764e-07	AR
CRPC	chr2	100281460	100281849	719	2.91479e-06	AR
CRPC	chr12	93823791	93824121	2734	1.10835e-05	AR
CRPC	chr4	138181352	138181612	518	2.09994e-06	AR
CRPC	chr2	41647711	41648007	636	2.57831e-06	AR
CRPC	chrX	17032312	17032588	5801	2.35169e-05	AR
CRPC	chr3	3303611	3303923	4724	1.91508e-05	AR
CRPC	chr3	82030958	82031218	4569	1.85225e-05	AR
CRPC	chr10	72223302	72223630	2642	1.07105e-05	AR
CRPC	chr3	97824089	97824318	6798	2.75587e-05	AR
CRPC	chr17	12050852	12051100	1065	4.31745e-06	AR
CRPC	chr7	158431954	158432339	3200	1.29726e-05	AR
CRPC	chr10	68648028	68648337	2203	8.93084e-06	AR
CRPC	chr8	107269511	107269761	1922	7.79168e-06	AR
CRPC	chr3	97824089	97824318	6798	2.75587e-05	AR
CRPC	chr2	65300230	65300556	4147	1.68117e-05	AR
CRPC	chr4	7588843	7589189	498	2.01886e-06	AR
CRPC	chr5	68838209	68838508	2903	1.17686e-05	AR
CRPC	chr19	1400271	1400520	9846	3.99151e-05	AR
CRPC	chr16	10943746	10944010	4962	2.01157e-05	AR
CRPC	chr16	80507418	80507812	328	1.32969e-06	AR
CRPC	chr7	29212808	29213139	12283	4.97946e-05	AR
CRPC	chr3	114624057	114624402	9099	3.68868e-05	AR
CRPC	chr3	29711132	29711491	1473	5.97146e-06	AR
CRPC	chr8	121696075	121696380	2472	1.00213e-05	AR
CRPC	chr3	3303611	3303923	4724	1.91508e-05	AR
CRPC	chr5	68838209	68838508	2903	1.17686e-05	AR
CRPC	chr17	59825543	59825896	4558	1.84779e-05	AR
CRPC	chr4	76856968	76857293	2752	1.11565e-05	AR
CRPC	chr10	121171094	121171389	1667	6.75792e-06	AR
CRPC	chr7	158431954	158432339	3200	1.29726e-05	AR
CRPC	chr4	7588843	7589189	498	2.01886e-06	AR
CRPC	chr6	106413707	106414067	4681	1.89765e-05	AR
CRPC	chr17	12050852	12051100	1065	4.31745e-06	AR
CRPC	chr1	67537491	67537806	1835	7.43899e-06	AR
CRPC	chr1	112063859	112064140	3773	1.52955e-05	AR
CRPC	chr8	21583857	21584078	773	3.1337e-06	AR
CRPC	chr17	45252676	45252986	807	3.27153e-06	AR
CRPC	chr16	54446599	54446910	3760	1.52428e-05	AR
CRPC	chr18	6763548	6763815	729	2.95532e-06	AR
CRPC	chr13	80469779	80470276	1714	6.94846e-06	AR
CRPC	chr11	122784622	122784963	403	1.63374e-06	AR
CRPC	chr1	11207845	11208186	834	3.38099e-06	AR
CRPC	chr6	4460786	4461159	5726	2.32129e-05	AR
CRPC	chr1	112063859	112064140	3773	1.52955e-05	AR
CRPC	chr10	125522871	125523242	828	3.35667e-06	AR
CRPC	chr9	4084492	4084832	5954	2.41372e-05	AR
CRPC	chr3	69998680	69999032	9026	3.65909e-05	AR
CRPC	chr11	122784622	122784963	403	1.63374e-06	AR
CRPC	chr2	216574141	216574425	1589	6.44172e-06	AR
CRPC	chr1	17712010	17712281	394	1.59725e-06	AR
CRPC	chr2	27154610	27154922	2498	1.01268e-05	AR
CRPC	chr3	37863303	37863560	4432	1.79671e-05	AR
CRPC	chr1	109370672	109370956	1101	4.46339e-06	AR
CRPC	chr1	39625465	39625998	1273	5.16067e-06	AR
CRPC	chr6	2708494	2708768	3161	1.28145e-05	AR
CRPC	chr9	91151049	91151422	941	3.81476e-06	AR
CRPC	chr2	27154610	27154922	2498	1.01268e-05	AR
CRPC	chr7	29212808	29213139	12283	4.97946e-05	AR
CRPC	chr12	109111092	109111508	6275	2.54385e-05	AR
CRPC	chr1	204319559	204319852	1865	7.5606e-06	AR
CRPC	chr8	69633038	69633335	2898	1.17483e-05	AR
CRPC	chr22	42790708	42790942	2713	1.09983e-05	AR
CRPC	chr8	107269511	107269761	1922	7.79168e-06	AR
CRPC	chr7	131472190	131472464	2753	1.11605e-05	AR
CRPC	chr7	74023014	74023395	4122	1.67104e-05	AR
CRPC	chr3	70000465	70000772	3368	1.36537e-05	AR
CRPC	chrX	45514513	45514802	605	2.45264e-06	AR
CRPC	chr6	144266127	144266401	4950	2.0067e-05	AR
CRPC	chr14	53807082	53807453	685	2.77695e-06	AR
CRPC	chr12	109111092	109111508	6275	2.54385e-05	AR
CRPC	chr3	15610410	15610768	1744	7.07008e-06	AR
CRPC	chr8	37539890	37540341	1397	5.66336e-06	AR
CRPC	chr9	114864526	114864776	752	3.04857e-06	AR
CRPC	chr2	41647711	41648007	636	2.57831e-06	AR
CRPC	chr16	57127947	57128232	1096	4.44312e-06	AR
CRPC	chr1	180113002	180113499	2178	8.82949e-06	AR
CRPC	chr1	180113002	180113499	2178	8.82949e-06	AR
CRPC	chr7	131244236	131244547	847	3.43369e-06	AR
CRPC	chr12	128669140	128669481	2911	1.1801e-05	AR
CRPC	chr10	94327574	94327974	919	3.72557e-06	AR
CRPC	chrX	148365241	148365609	3111	1.26118e-05	AR
CRPC	chr18	56139727	56140106	480	1.94589e-06	AR
CRPC	chr2	102273770	102274071	5149	2.08738e-05	AR
CRPC	chr10	71990762	71991097	678	2.74857e-06	AR
CRPC	chr22	44057286	44057657	1633	6.62009e-06	AR
CRPC	chr5	136985796	136986099	5969	2.4198e-05	AR
CRPC	chr17	15415004	15415296	1199	4.86068e-06	AR
CRPC	chr1	225736363	225736640	2752	1.11565e-05	AR
CRPC	chrX	148365241	148365609	3111	1.26118e-05	AR
CRPC	chr3	25508906	25509236	633	2.56615e-06	AR
CRPC	chr17	50184603	50184889	752	3.04857e-06	AR
CRPC	chr19	44868907	44869202	2127	8.62274e-06	AR
CRPC	chr8	121696075	121696380	2472	1.00213e-05	AR
CRPC	chr17	73796743	73797062	6995	2.83573e-05	AR
CRPC	chr15	85670907	85671249	689	2.79317e-06	AR
CRPC	chr1	55575855	55576186	883	3.57963e-06	AR
CRPC	chr6	4460786	4461159	5726	2.32129e-05	AR
CRPC	chr16	57127947	57128232	1096	4.44312e-06	AR
CRPC	chr6	42441082	42441285	111	4.49988e-07	AR
CRPC	chr2	100281460	100281849	719	2.91479e-06	AR
CRPC	chr4	10296590	10296935	4147	1.68117e-05	AR
CRPC	chr9	104970661	104970916	2216	8.98354e-06	AR
CRPC	chr20	40654877	40655257	1255	5.0877e-06	AR
CRPC	chr18	56139727	56140106	480	1.94589e-06	AR
CRPC	chr1	209590421	209590674	1179	4.7796e-06	AR
CRPC	chr9	104970661	104970916	2216	8.98354e-06	AR
CRPC	chr2	197168867	197169106	5114	2.07319e-05	AR
CRPC	chr4	105923485	105923888	2254	9.13759e-06	AR
CRPC	chr20	40654877	40655257	1255	5.0877e-06	AR
CRPC	chr11	11163712	11164076	981	3.97692e-06	AR
CRPC	chr2	63875223	63875617	2875	1.16551e-05	AR
CRPC	chr17	50184603	50184889	752	3.04857e-06	AR
CRPC	chr2	197097601	197097909	1708	6.92414e-06	AR
CRPC	chr21	28487463	28487841	835	3.38504e-06	AR
CRPC	chrX	39067906	39068290	683	2.76884e-06	AR
CRPC	chr5	160343082	160343342	1590	6.44577e-06	AR
CRPC	chr4	14833026	14833324	3228	1.30861e-05	AR
CRPC	chr2	20450823	20451236	8938	3.62341e-05	AR
CRPC	chr9	121363565	121363901	5426	2.19967e-05	AR
CRPC	chr3	21054030	21054495	607	2.46074e-06	AR
CRPC	chr7	74023014	74023395	4122	1.67104e-05	AR
CRPC	chr3	141338763	141339090	1925	7.80384e-06	AR
CRPC	chr3	141338763	141339090	1925	7.80384e-06	AR
CRPC	chr3	21054030	21054495	607	2.46074e-06	AR
CRPC	chr18	49435837	49436095	2014	8.16464e-06	AR
CRPC	chr2	63875223	63875617	2875	1.16551e-05	AR
CRPC	chr10	31042686	31042973	3415	1.38442e-05	AR
CRPC	chr2	102273770	102274071	5149	2.08738e-05	AR
CRPC	chr8	124862085	124862414	2455	9.95243e-06	AR
CRPC	chr13	109274343	109274757	6451	2.6152e-05	AR
CRPC	chr9	73022401	73022661	2153	8.72814e-06	AR
CRPC	chr9	17361942	17362215	580	2.35129e-06	AR
CRPC	chr17	73796743	73797062	6995	2.83573e-05	AR
CRPC	chr9	716130	716399	1332	5.39985e-06	AR
CRPC	chr8	26847628	26847971	451	1.82833e-06	AR
CRPC	chr8	135234147	135234485	4780	1.93779e-05	AR
CRPC	chr5	179906548	179906840	3281	1.3301e-05	AR
CRPC	chr5	21025074	21025320	360	1.45942e-06	AR
CRPC	chr3	70000465	70000772	3368	1.36537e-05	AR
CRPC	chr20	54051066	54051345	674	2.73236e-06	AR
CRPC	chr2	20540013	20540374	2918	1.18294e-05	AR
CRPC	chr4	105923485	105923888	2254	9.13759e-06	AR
CRPC	chr2	216574141	216574425	1589	6.44172e-06	AR
CRPC	chr2	66580951	66581321	1624	6.5836e-06	AR
CRPC	chr12	93777236	93777567	4977	2.01765e-05	AR
CRPC	chr16	19636516	19636796	775	3.14181e-06	AR
CRPC	chr22	50640960	50641184	947	3.83908e-06	AR
CRPC	chr16	86112123	86112622	640	2.59452e-06	AR
CRPC	chr17	41549774	41550019	6671	2.70439e-05	AR
CRPC	chr12	57955344	57955628	1013	4.10664e-06	AR
CRPC	chr8	43027304	43027573	5178	2.09913e-05	AR
CRPC	chr14	80491133	80491449	2548	1.03294e-05	AR
CRPC	chr22	40751296	40751582	1039	4.21205e-06	AR
CRPC	chr22	29563631	29563922	6011	2.43683e-05	AR
CRPC	chr3	17111476	17111945	673	2.7283e-06	AR
CRPC	chr4	79783766	79784184	944	3.82692e-06	AR
CRPC	chrX	17032312	17032588	5801	2.35169e-05	AR
CRPC	chr1	225736363	225736640	2752	1.11565e-05	AR
CRPC	chr4	10296590	10296935	4147	1.68117e-05	AR
CRPC	chr12	93777236	93777567	4977	2.01765e-05	AR
CRPC	chr15	51132740	51133074	3136	1.27132e-05	AR
CRPC	chr14	80491133	80491449	2548	1.03294e-05	AR
CRPC	chr1	45051416	45051710	742	3.00803e-06	AR
CRPC	chr19	1400271	1400520	9846	3.99151e-05	AR
CRPC	chr3	55343746	55344305	6941	2.81384e-05	AR
CRPC	chr17	15415004	15415296	1199	4.86068e-06	AR
CRPC	chr1	202223222	202223454	677	2.74452e-06	AR
CRPC	chr13	23726100	23726413	3956	1.60374e-05	AR
CRPC	chr3	175838006	175838282	426	1.72698e-06	AR
CRPC	chr12	109540522	109540797	506	2.0513e-06	AR
CRPC	chr2	61247152	61247430	1196	4.84852e-06	AR
CRPC	chr4	14833026	14833324	3228	1.30861e-05	AR
CRPC	chr2	237156483	237156821	516	2.09183e-06	AR
CRPC	chr6	109814600	109814907	15156	6.14416e-05	AR
CRPC	chr21	39137832	39138205	3449	1.39821e-05	AR
CRPC	chr8	21583857	21584078	773	3.1337e-06	AR
CRPC	chr20	51412321	51412577	469	1.9013e-06	AR
CRPC	chr14	52369473	52369813	2963	1.20118e-05	AR
CRPC	chr2	61247152	61247430	1196	4.84852e-06	AR
CRPC	chr6	109814600	109814907	15156	6.14416e-05	AR
CRPC	chr1	204319559	204319852	1865	7.5606e-06	AR
CRPC	chr8	6889151	6889514	20340	8.24572e-05	AR
CRPC	chr3	25508906	25509236	633	2.56615e-06	AR
CRPC	chrX	39067906	39068290	683	2.76884e-06	AR
CRPC	chr6	15473806	15474198	1135	4.60123e-06	AR
CRPC	chr3	37863303	37863560	4432	1.79671e-05	AR
CRPC	chr3	29695583	29695916	921	3.73368e-06	AR
CRPC	chr8	26847628	26847971	451	1.82833e-06	AR
CRPC	chr18	41594533	41594809	3320	1.34591e-05	AR
CRPC	chr2	197168867	197169106	5114	2.07319e-05	AR
CRPC	chr2	198251462	198251815	743	3.01208e-06	AR
CRPC	chr9	91151049	91151422	941	3.81476e-06	AR
CRPC	chr9	89639515	89639791	1223	4.95797e-06	AR
CRPC	chr6	154458582	154458856	1772	7.18359e-06	AR
CRPC	chr4	55359593	55359903	1347	5.46066e-06	AR
CRPC	chr11	70779180	70779567	787	3.19045e-06	AR
CRPC	chr5	131983267	131983680	907	3.67693e-06	AR
CRPC	chr1	202223222	202223454	677	2.74452e-06	AR
CRPC	chr12	128669140	128669481	2911	1.1801e-05	AR
CRPC	chr3	188230997	188231272	4688	1.90049e-05	AR
CRPC	chr18	7193510	7193979	2225	9.02002e-06	AR
CRPC	chr1	45051416	45051710	742	3.00803e-06	AR
CRPC	chr17	59825543	59825896	4558	1.84779e-05	AR
CRPC	chr5	59127622	59128101	6268	2.54101e-05	AR
CRPC	chr6	154458582	154458856	1772	7.18359e-06	AR
CRPC	chr5	59127622	59128101	6268	2.54101e-05	AR
CRPC	chr2	229521701	229522003	779	3.15802e-06	AR
CRPC	chr11	123314955	123315261	19922	8.07627e-05	AR
CRPC	chr22	23522858	23523141	8093	3.28086e-05	AR
CRPC	chr10	48895540	48895843	407	1.64996e-06	AR
CRPC	chr10	71990762	71991097	678	2.74857e-06	AR
CRPC	chr8	123597722	123598031	5937	2.40683e-05	AR
CRPC	chr2	192124522	192124851	5908	2.39507e-05	AR
CRPC	chr20	36943402	36943768	839	3.40126e-06	AR
CRPC	chr13	76722820	76723132	961	3.89584e-06	AR
CRPC	chr3	114624057	114624402	9099	3.68868e-05	AR
CRPC	chr15	81378418	81378870	1141	4.62555e-06	AR
CRPC	chr20	59451576	59451885	720	2.91884e-06	AR
CRPC	chr12	12167708	12168345	28412	0.000115181	FOXAR
CRPC	chr7	15873457	15874001	23915	9.69501e-05	FOXAR
CRPC	chrX	11430860	11431412	32850	0.000133172	FOXAR
CRPC	chr1	46907870	46908479	26921	0.000109136	FOXAR
CRPC	chr10	60267786	60268201	30235	0.000122571	FOXAR
CRPC	chr3	188692033	188692623	43854	0.000177782	FOXAR
CRPC	chr2	13629902	13630626	22643	9.17934e-05	FOXAR
CRPC	chr1	20680073	20680572	19432	7.87762e-05	FOXAR
CRPC	chr7	18857099	18857748	41420	0.000167914	FOXAR
CRPC	chr8	90995675	90996392	51822	0.000210083	FOXAR
CRPC	chr10	93444186	93444619	26405	0.000107044	FOXAR
CRPC	chr6	73650560	73651066	21949	8.898e-05	FOXAR
CRPC	chrX	16473826	16474342	17076	6.92251e-05	FOXAR
CRPC	chr3	155083137	155083672	60700	0.000246074	FOXAR
CRPC	chr5	146507376	146507783	14228	5.76795e-05	FOXAR
CRPC	chr21	27154879	27155599	56899	0.000230665	FOXAR
CRPC	chr13	36307730	36308494	27588	0.00011184	FOXAR
CRPC	chr2	97934897	97935414	30614	0.000124107	FOXAR
CRPC	chr2	31188060	31188752	33864	0.000137283	FOXAR
CRPC	chr11	32913361	32914155	36210	0.000146793	FOXAR
CRPC	chr1	240411415	240411994	18595	7.53831e-05	FOXAR
CRPC	chr3	71395405	71395895	36997	0.000149984	FOXAR
CRPC	chr1	167125458	167125956	44055	0.000178596	FOXAR
CRPC	chr7	12007510	12008262	82487	0.000334398	FOXAR
CRPC	chr6	137072758	137073132	24452	9.9127e-05	FOXAR
CRPC	chr6	164819857	164820493	31508	0.000127732	FOXAR
CRPC	chr3	136232371	136232812	15911	6.45023e-05	FOXAR
CRPC	chr5	59117253	59117708	33485	0.000135746	FOXAR
CRPC	chr16	69583404	69583843	17192	6.96954e-05	FOXAR
CRPC	chr8	93165123	93165615	31326	0.000126994	FOXAR
CRPC	chr3	130697567	130698076	26763	0.000108496	FOXAR
CRPC	chr3	120892894	120893587	44171	0.000179067	FOXAR
CRPC	chr10	43184135	43184467	38607	0.000156511	FOXAR
CRPC	chr2	5371640	5372422	46653	0.000189129	FOXAR
CRPC	chr10	34838384	34839017	37393	0.000151589	FOXAR
CRPC	chr7	6303831	6304245	20721	8.40018e-05	FOXAR
CRPC	chr17	4010778	4011122	13742	5.57093e-05	FOXAR
CRPC	chr2	144279960	144280501	16675	6.75995e-05	FOXAR
CRPC	chr10	28219442	28220109	21010	8.51734e-05	FOXAR
CRPC	chr15	34613124	34613622	19320	7.83222e-05	FOXAR
CRPC	chr6	122429064	122429503	23768	9.63541e-05	FOXAR
CRPC	chr8	95143366	95143882	57269	0.000232165	FOXAR
CRPC	chr7	16628929	16629423	36575	0.000148273	FOXAR
CRPC	chr8	26811614	26812183	30444	0.000123418	FOXAR
CRPC	chr3	73543130	73543762	41466	0.000168101	FOXAR
CRPC	chr5	97439471	97439970	12012	4.8696e-05	FOXAR
CRPC	chr6	3640203	3640662	13147	5.32972e-05	FOXAR
CRPC	chr4	96561903	96562469	36505	0.000147989	FOXAR
CRPC	chr12	97272668	97273392	36807	0.000149214	FOXAR
CRPC	chr4	165710107	165710707	14745	5.97754e-05	FOXAR
CRPC	chr20	63207741	63208265	28050	0.000113713	FOXAR
CRPC	chr9	73553244	73553795	44090	0.000178738	FOXAR
CRPC	chr2	171812198	171812688	31187	0.00012643	FOXAR
CRPC	chr3	33856121	33856745	31266	0.000126751	FOXAR
CRPC	chr1	32763341	32763744	47983	0.00019452	FOXAR
CRPC	chr1	112530202	112530601	23019	9.33177e-05	FOXAR
CRPC	chr13	39242474	39242966	20996	8.51166e-05	FOXAR
CRPC	chr3	133587998	133588617	66958	0.000271444	FOXAR
CRPC	chrX	74669948	74670639	41347	0.000167618	FOXAR
CRPC	chr3	165176767	165177405	30671	0.000124339	FOXAR
CRPC	chr4	68478775	68479316	22598	9.1611e-05	FOXAR
CRPC	chr14	38243645	38244472	44416	0.00018006	FOXAR
CRPC	chr7	123528722	123529163	18519	7.5075e-05	FOXAR
CRPC	chr8	48737708	48738323	38571	0.000156365	FOXAR
CRPC	chr21	45182420	45183154	23719	9.61555e-05	FOXAR
CRPC	chr19	40461787	40462272	60194	0.000244023	FOXAR
CRPC	chr4	168764675	168765391	21220	8.60247e-05	FOXAR
CRPC	chr12	57301106	57301680	22130	8.97138e-05	FOXAR
CRPC	chrX	30465271	30466028	31001	0.000125676	FOXAR
CRPC	chr13	90083929	90084431	19876	8.05762e-05	FOXAR
CRPC	chr10	50007743	50008057	25681	0.000104109	FOXAR
CRPC	chr10	87007273	87007826	23570	9.55515e-05	FOXAR
CRPC	chr5	23990872	23991373	49341	0.000200026	FOXAR
CRPC	chr15	89096609	89097157	30319	0.000122912	FOXAR
CRPC	chr7	51915738	51916306	25425	0.000103072	FOXAR
CRPC	chr3	40722995	40723359	10397	4.21489e-05	FOXAR
CRPC	chr6	135146539	135147079	33729	0.000136735	FOXAR
CRPC	chr12	82789549	82790060	23290	9.44163e-05	FOXAR
CRPC	chr21	45885615	45885978	18345	7.43696e-05	FOXAR
CRPC	chr2	141666762	141667338	34043	0.000138008	FOXAR
CRPC	chr12	121841074	121841633	28676	0.000116251	FOXAR
CRPC	chr2	159273072	159273728	20990	8.50923e-05	FOXAR
CRPC	chr7	44338301	44338840	52188	0.000211567	FOXAR
CRPC	chr7	41148457	41149338	23217	9.41204e-05	FOXAR
CRPC	chr15	92696070	92696714	32771	0.000132852	FOXAR
CRPC	chr16	47463115	47463614	28694	0.000116324	FOXAR
CRPC	chr5	79495215	79495770	24539	9.94797e-05	FOXAR
CRPC	chr5	54383783	54384516	16640	6.74576e-05	FOXAR
CRPC	chr13	51519798	51520433	43490	0.000176306	FOXAR
CRPC	chrX	29113204	29113814	29721	0.000120487	FOXAR
CRPC	chr2	216877947	216878437	29284	0.000118716	FOXAR
CRPC	chr8	108805025	108805516	22598	9.1611e-05	FOXAR
CRPC	chr15	66582087	66582738	64225	0.000260365	FOXAR
CRPC	chr3	150158023	150158422	23819	9.65609e-05	FOXAR
CRPC	chr4	79224233	79224681	9039	3.66436e-05	FOXAR
CRPC	chr13	91797659	91798220	36814	0.000149242	FOXAR
CRPC	chr4	78105162	78105625	25897	0.000104985	FOXAR
CRPC	chr12	123379386	123379741	17073	6.9213e-05	FOXAR
CRPC	chr2	134457798	134458236	30414	0.000123297	FOXAR
CRPC	chr5	9032402	9032911	28237	0.000114471	FOXAR
CRPC	chr14	33837811	33838438	23547	9.54582e-05	FOXAR
CRPC	chr9	79154393	79154766	18241	7.3948e-05	FOXAR
CRPC	chr11	62509746	62510082	18555	7.52209e-05	FOXAR
CRPC	chr6	105268164	105268625	22257	9.02286e-05	FOXAR
CRPC	chr3	179533219	179533774	47092	0.000190908	FOXAR
CRPC	chrX	132842671	132843198	33522	0.000135896	FOXAR
CRPC	chr5	95763302	95763676	17563	7.11994e-05	FOXAR
CRPC	chr2	135163216	135163795	40917	0.000165875	FOXAR
CRPC	chr11	123268058	123268479	13510	5.47688e-05	FOXAR
CRPC	chr7	40316478	40316952	21230	8.60652e-05	FOXAR
CRPC	chr11	28526981	28527389	9457	3.83381e-05	FOXAR
CRPC	chr3	101925341	101926000	35056	0.000142115	FOXAR
CRPC	chr13	70487368	70488135	33115	0.000134246	FOXAR
CRPC	chr3	21643762	21644234	24412	9.89649e-05	FOXAR
CRPC	chr18	31575461	31576066	10302	4.17637e-05	FOXAR
CRPC	chr14	35201173	35201612	18402	7.46007e-05	FOXAR
CRPC	chr12	28443231	28443667	13216	5.35769e-05	FOXAR
CRPC	chr12	67515118	67515571	18928	7.6733e-05	FOXAR
CRPC	chr1	81727859	81728526	49763	0.000201736	FOXAR
CRPC	chr3	75089642	75090270	11862	4.80879e-05	FOXAR
CRPC	chr1	193108436	193108948	51835	0.000210136	FOXAR
CRPC	chr2	210207900	210208354	17024	6.90143e-05	FOXAR
CRPC	chr1	51581317	51581807	22428	9.09218e-05	FOXAR
CRPC	chr17	59678941	59679390	27526	0.000111589	FOXAR
CRPC	chr18	14089725	14090065	13752	5.57498e-05	FOXAR
CRPC	chr4	122159812	122160241	22344	9.05813e-05	FOXAR
CRPC	chr2	101829264	101829653	25012	0.000101397	FOXAR
CRPC	chr9	109100585	109101025	38414	0.000155728	FOXAR
CRPC	chr3	188656152	188656759	29912	0.000121262	FOXAR
CRPC	chr2	123505688	123506343	15802	6.40604e-05	FOXAR
CRPC	chr2	107711195	107711638	37159	0.00015064	FOXAR
CRPC	chr17	50763995	50764515	55594	0.000225375	FOXAR
CRPC	chr10	29797573	29798040	21133	8.5672e-05	FOXAR
CRPC	chr6	136710913	136711391	18328	7.43007e-05	FOXAR
CRPC	chr7	26112726	26113289	30021	0.000121703	FOXAR
CRPC	chr6	127132554	127133027	29886	0.000121156	FOXAR
CRPC	chr6	102750751	102751387	29411	0.000119231	FOXAR
CRPC	chr3	96777673	96778238	40599	0.000164586	FOXAR
CRPC	chr13	62040742	62041234	16763	6.79563e-05	FOXAR
CRPC	chr19	56355417	56356113	20703	8.39288e-05	FOXAR
CRPC	chr14	60558975	60559666	27354	0.000110892	FOXAR
CRPC	chr6	129207722	129208323	33342	0.000135167	FOXAR
CRPC	chrX	35449357	35449805	35992	0.00014591	FOXAR
CRPC	chr6	43145942	43146440	34538	0.000140015	FOXAR
CRPC	chr18	78975468	78975951	8659	3.51031e-05	FOXAR
CRPC	chr17	49369768	49370306	22300	9.04029e-05	FOXAR
CRPC	chr3	108052921	108053506	59783	0.000242357	FOXAR
CRPC	chr2	174057928	174058416	23134	9.37839e-05	FOXAR
CRPC	chr3	51356301	51357181	24356	9.87379e-05	FOXAR
CRPC	chr4	37297559	37297994	27036	0.000109602	FOXAR
CRPC	chr3	142327665	142328159	27912	0.000113154	FOXAR
CRPC	chr4	65279797	65280321	30254	0.000122648	FOXAR
CRPC	chr1	193269618	193270070	16704	6.77171e-05	FOXAR
CRPC	chr7	23332178	23332576	51921	0.000210485	FOXAR
CRPC	chr18	9717482	9718065	53128	0.000215378	FOXAR
CRPC	chr3	193673897	193674276	15962	6.4709e-05	FOXAR
CRPC	chr8	48786502	48786862	27566	0.000111751	FOXAR
CRPC	chr8	23019974	23020457	57460	0.00023294	FOXAR
CRPC	chrX	44570681	44571333	22603	9.16313e-05	FOXAR
CRPC	chr12	90166633	90167249	21368	8.66247e-05	FOXAR
CRPC	chr4	117416203	117416798	24142	9.78703e-05	FOXAR
CRPC	chr12	71162981	71163741	58753	0.000238181	FOXAR
CRPC	chr22	21853356	21853723	17685	7.1694e-05	FOXAR
CRPC	chr2	32727137	32727623	17160	6.95657e-05	FOXAR
CRPC	chr7	91565372	91566338	88073	0.000357043	FOXAR
CRPC	chr1	246449465	246449951	35051	0.000142095	FOXAR
CRPC	chr5	148104073	148104690	29975	0.000121517	FOXAR
CRPC	chr12	31491400	31491994	31372	0.00012718	FOXAR
CRPC	chr1	190592505	190592961	21389	8.67098e-05	FOXAR
CRPC	chr5	19497087	19497787	20007	8.11073e-05	FOXAR
CRPC	chr9	15213457	15213825	24214	9.81622e-05	FOXAR
CRPC	chr3	105616285	105616894	44564	0.00018066	FOXAR
CRPC	chr17	11867373	11868000	13915	5.64106e-05	FOXAR
CRPC	chr6	21613703	21614505	33140	0.000134348	FOXAR
CRPC	chr8	135593613	135594105	28160	0.000114159	FOXAR
CRPC	chr3	18904553	18905220	25987	0.00010535	FOXAR
CRPC	chr9	76792926	76793602	49017	0.000198712	FOXAR
CRPC	chr2	139290302	139290969	19552	7.92627e-05	FOXAR
CRPC	chr10	45697807	45698130	19557	7.9283e-05	FOXAR
CRPC	chr4	71063724	71064264	50228	0.000203621	FOXAR
CRPC	chr13	32144101	32144536	20553	8.33207e-05	FOXAR
CRPC	chr7	28469485	28469950	23908	9.69217e-05	FOXAR
CRPC	chr3	51652161	51652426	28029	0.000113628	FOXAR
CRPC	chrY	19398296	19398903	25069	0.000101628	FOXAR
CRPC	chr7	157259969	157260371	19289	7.81965e-05	FOXAR
CRPC	chr15	76233841	76234486	21102	8.55463e-05	FOXAR
CRPC	chr13	95438268	95438675	30939	0.000125425	FOXAR
CRPC	chr8	62657686	62658372	43994	0.000178349	FOXAR
CRPC	chr14	48865824	48866346	22099	8.95881e-05	FOXAR
CRPC	chr6	167880895	167881359	9185	3.72355e-05	FOXAR
CRPC	chr11	74377625	74378219	61928	0.000251053	FOXAR
CRPC	chr8	111935762	111936405	49452	0.000200476	FOXAR
CRPC	chr7	108399689	108400281	20083	8.14154e-05	FOXAR
CRPC	chr10	56401018	56401534	17998	7.29629e-05	FOXAR
CRPC	chr5	156670442	156671268	49889	0.000202247	FOXAR
CRPC	chr14	82452036	82452752	34264	0.000138904	FOXAR
CRPC	chr1	225629717	225630076	16224	6.57712e-05	FOXAR
CRPC	chr5	168362031	168362550	34788	0.000141029	FOXAR
CRPC	chr7	19311779	19312436	21506	8.71841e-05	FOXAR
CRPC	chr13	33882628	33883337	38075	0.000154354	FOXAR
CRPC	chr1	211179982	211180662	68585	0.00027804	FOXAR
CRPC	chrX	19893594	19894114	15441	6.25969e-05	FOXAR
CRPC	chr5	149932769	149933150	24637	9.9877e-05	FOXAR
CRPC	chr5	50505447	50505904	17285	7.00724e-05	FOXAR
CRPC	chr6	131234054	131234575	30622	0.00012414	FOXAR
CRPC	chr16	3874976	3875350	16151	6.54752e-05	FOXAR
CRPC	chr7	120719269	120719794	30833	0.000124995	FOXAR
CRPC	chr5	68953409	68954073	42871	0.000173797	FOXAR
CRPC	chr6	22764424	22764949	21738	8.81246e-05	FOXAR
CRPC	chr12	6020933	6021322	27146	0.000110048	FOXAR
CRPC	chr22	48878561	48878955	25553	0.00010359	FOXAR
CRPC	chr7	42234657	42235123	28910	0.0001172	FOXAR
CRPC	chr9	4584503	4585140	50154	0.000203321	FOXAR
CRPC	chr15	86115857	86116386	12678	5.13959e-05	FOXAR
CRPC	chr11	32567398	32567938	16275	6.59779e-05	FOXAR
CRPC	chr21	43352061	43352698	17488	7.08954e-05	FOXAR
CRPC	chr7	26507303	26507830	25552	0.000103586	FOXAR
CRPC	chr1	168560312	168560850	36199	0.000146749	FOXAR
CRPC	chr1	77071943	77072357	15930	6.45793e-05	FOXAR
CRPC	chr8	98989599	98990002	21819	8.8453e-05	FOXAR
CRPC	chr5	163791181	163791773	39076	0.000158412	FOXAR
CRPC	chr9	129107212	129107595	18239	7.39399e-05	FOXAR
CRPC	chr1	227708430	227708911	17109	6.93589e-05	FOXAR
CRPC	chr1	201282140	201282635	28391	0.000115096	FOXAR
CRPC	chrX	130197481	130197890	38989	0.000158059	FOXAR
CRPC	chr7	52197139	52197798	33561	0.000136054	FOXAR
CRPC	chr17	66968847	66969359	35408	0.000143542	FOXAR
CRPC	chr9	18972333	18972674	13835	5.60863e-05	FOXAR
CRPC	chr12	29929154	29929891	30692	0.000124424	FOXAR
CRPC	chr6	44640006	44640707	47093	0.000190912	FOXAR
CRPC	chr11	121300966	121301513	25911	0.000105042	FOXAR
CRPC	chr20	23586391	23586924	16607	6.73238e-05	FOXAR
CRPC	chr14	64088455	64089051	18691	7.57723e-05	FOXAR
CRPC	chr13	49476483	49477082	16383	6.64158e-05	FOXAR
CRPC	chr7	92954008	92954520	14734	5.97308e-05	FOXAR
CRPC	chr2	188399611	188400094	22674	9.19191e-05	FOXAR
CRPC	chr4	96638182	96638650	24813	0.000100591	FOXAR
CRPC	chr2	175002627	175003089	36163	0.000146603	FOXAR
CRPC	chr1	177445045	177445671	39186	0.000158858	FOXAR
CRPC	chr22	33886700	33887089	20005	8.10991e-05	FOXAR
CRPC	chr12	111070938	111071280	26146	0.000105994	FOXAR
CRPC	chr6	128642317	128642758	20419	8.27775e-05	FOXAR
CRPC	chr1	160157148	160157720	36547	0.000148159	FOXAR
CRPC	chr6	100732269	100732797	15084	6.11497e-05	FOXAR
CRPC	chr2	161223007	161223503	21104	8.55544e-05	FOXAR
CRPC	chr10	127968024	127968519	15638	6.33956e-05	FOXAR
CRPC	chr1	112891093	112891598	16298	6.60712e-05	FOXAR
CRPC	chr9	70607237	70607695	18275	7.40858e-05	FOXAR
CRPC	chr7	35616973	35617479	29242	0.000118545	FOXAR
CRPC	chr12	30133624	30134429	22524	9.1311e-05	FOXAR
CRPC	chr17	27414824	27415489	13471	5.46107e-05	FOXAR
CRPC	chr14	106531625	106532064	17348	7.03278e-05	FOXAR
CRPC	chr13	21164410	21165018	18748	7.60033e-05	FOXAR
CRPC	chr17	59366683	59367596	54418	0.000220608	FOXAR
CRPC	chr16	72023836	72024306	18488	7.49493e-05	FOXAR
CRPC	chr11	87203360	87203836	15648	6.34361e-05	FOXAR
CRPC	chr12	64820559	64821203	17791	7.21237e-05	FOXAR
CRPC	chr15	51494370	51494938	53711	0.000217741	FOXAR
CRPC	chr7	88661909	88662400	36442	0.000147734	FOXAR
CRPC	chr3	68072628	68073155	22074	8.94868e-05	FOXAR
CRPC	chr10	119942724	119943459	45856	0.000185898	FOXAR
CRPC	chr4	73047701	73048356	46200	0.000187292	FOXAR
CRPC	chr7	12730194	12730702	22651	9.18259e-05	FOXAR
CRPC	chr3	171248326	171248878	30971	0.000125555	FOXAR
CRPC	chr7	108092060	108092493	21640	8.77273e-05	FOXAR
CRPC	chrX	123309263	123309815	31687	0.000128457	FOXAR
CRPC	chr10	115442032	115442607	36560	0.000148212	FOXAR
CRPC	chr10	115442032	115442607	36560	0.000148212	FOXAR
CRPC	chr3	168874000	168874469	20256	8.21167e-05	FOXAR
CRPC	chr6	53209632	53210142	10437	4.2311e-05	FOXAR
CRPC	chr1	212004827	212005319	22223	9.00908e-05	FOXAR
CRPC	chr17	48406978	48407560	18580	7.53223e-05	FOXAR
CRPC	chr4	27322095	27322637	28203	0.000114333	FOXAR
CRPC	chr5	159856630	159857183	14544	5.89606e-05	FOXAR
CRPC	chr18	48000123	48000866	22124	8.96894e-05	FOXAR
CRPC	chr2	172155276	172155909	20225	8.1991e-05	FOXAR
CRPC	chr13	29574931	29575538	52491	0.000212796	FOXAR
CRPC	chr20	49895449	49895975	66272	0.000268663	FOXAR
CRPC	chr6	129945438	129945999	14122	5.72498e-05	FOXAR
CRPC	chrX	125247697	125248089	7353	2.98086e-05	FOXAR
CRPC	chr22	33939281	33939994	23404	9.48785e-05	FOXAR
CRPC	chr20	15419639	15420424	37384	0.000151553	FOXAR
CRPC	chr10	91969809	91970324	25743	0.000104361	FOXAR
CRPC	chr8	41055398	41055962	24467	9.91878e-05	FOXAR
CRPC	chr14	28924512	28924981	24588	9.96784e-05	FOXAR
CRPC	chr11	126214527	126215261	63741	0.000258402	FOXAR
CRPC	chr9	117491361	117492038	45937	0.000186226	FOXAR
CRPC	chr10	46075878	46076573	32663	0.000132414	FOXAR
CRPC	chr3	47656206	47656567	15661	6.34888e-05	FOXAR
CRPC	chr6	33828163	33828724	37767	0.000153105	FOXAR
CRPC	chr19	57128732	57129105	7989	3.2387e-05	FOXAR
CRPC	chr2	192566086	192566726	25333	0.000102699	FOXAR
CRPC	chr11	77566760	77567474	25550	0.000103578	FOXAR
CRPC	chr4	169359889	169360460	43665	0.000177015	FOXAR
CRPC	chr9	73832574	73833186	31355	0.000127111	FOXAR
CRPC	chr6	166087206	166087725	19405	7.86668e-05	FOXAR
CRPC	chr2	117551889	117552431	42508	0.000172325	FOXAR
CRPC	chr7	130918080	130918629	16669	6.75752e-05	FOXAR
CRPC	chr17	10224060	10224556	26482	0.000107357	FOXAR
CRPC	chr15	68488111	68488836	47848	0.000193973	FOXAR
CRPC	chr7	113366671	113367410	36745	0.000148962	FOXAR
CRPC	chr15	85293320	85293724	19246	7.80222e-05	FOXAR
CRPC	chr6	158786669	158787278	35465	0.000143773	FOXAR
CRPC	chr11	82234951	82235446	23953	9.71041e-05	FOXAR
CRPC	chr6	147909407	147910004	15186	6.15632e-05	FOXAR
CRPC	chr17	36721621	36722363	35016	0.000141953	FOXAR
CRPC	chr17	4310045	4310669	26179	0.000106128	FOXAR
CRPC	chr1	78856030	78856600	27795	0.000112679	FOXAR
CRPC	chr3	177372416	177373157	39857	0.000161578	FOXAR
CRPC	chr3	17805558	17806007	36395	0.000147543	FOXAR
CRPC	chr5	122858116	122858878	31689	0.000128465	FOXAR
CRPC	chr7	108611096	108611653	64164	0.000260117	FOXAR
CRPC	chr17	37317841	37318331	51669	0.000209463	FOXAR
CRPC	chr14	28949485	28949960	92021	0.000373048	FOXAR
CRPC	chr3	150538854	150539336	34036	0.00013798	FOXAR
CRPC	chr12	67540339	67540928	10502	4.25745e-05	FOXAR
CRPC	chr9	34425627	34426020	30216	0.000122494	FOXAR
CRPC	chr5	11298624	11299279	19871	8.05559e-05	FOXAR
CRPC	chr3	150535491	150535958	24701	0.000100136	FOXAR
CRPC	chr16	72201366	72201812	19096	7.74141e-05	FOXAR
CRPC	chr4	151022592	151023028	14111	5.72052e-05	FOXAR
CRPC	chr3	152953664	152954020	29382	0.000119113	FOXAR
CRPC	chr4	121957074	121957717	58751	0.000238173	FOXAR
CRPC	chr1	42176765	42177237	35968	0.000145812	FOXAR
CRPC	chr2	144869472	144869877	26328	0.000106732	FOXAR
CRPC	chr2	82983668	82984558	47953	0.000194399	FOXAR
CRPC	chr5	50790270	50790775	17149	6.95211e-05	FOXAR
CRPC	chr17	10698436	10699045	16284	6.60144e-05	FOXAR
CRPC	chr11	84858519	84859092	21467	8.7026e-05	FOXAR
CRPC	chr9	71191042	71191608	31541	0.000127865	FOXAR
CRPC	chr9	117929857	117930508	20057	8.13099e-05	FOXAR
CRPC	chr5	16815425	16815842	19379	7.85614e-05	FOXAR
CRPC	chr9	74900915	74901393	17844	7.23386e-05	FOXAR
CRPC	chrX	150084756	150085263	32761	0.000132811	FOXAR
CRPC	chr20	1798677	1799483	93123	0.000377515	FOXAR
CRPC	chr14	91545937	91546609	46882	0.000190057	FOXAR
CRPC	chr8	63128844	63129413	59729	0.000242138	FOXAR
CRPC	chr1	7890607	7891119	15852	6.42631e-05	FOXAR
CRPC	chr1	223182230	223182824	29348	0.000118975	FOXAR
CRPC	chr6	131458926	131459458	25999	0.000105398	FOXAR
CRPC	chr1	18440433	18441104	20453	8.29153e-05	FOXAR
CRPC	chrY	19398296	19398903	25069	0.000101628	FOXAR
CRPC	chr12	94152678	94153088	26679	0.000108155	FOXAR
CRPC	chr7	80512944	80513502	12404	5.02851e-05	FOXAR
CRPC	chrX	125308941	125309503	21179	8.58585e-05	FOXAR
CRPC	chr6	156850894	156851720	77182	0.000312891	FOXAR
CRPC	chrX	57551222	57551872	24967	0.000101215	FOXAR
CRPC	chr3	104816887	104817480	23157	9.38772e-05	FOXAR
CRPC	chr3	139317132	139317600	18322	7.42764e-05	FOXAR
CRPC	chr6	10949927	10950570	45771	0.000185553	FOXAR
CRPC	chr5	75827170	75827587	13424	5.44201e-05	FOXAR
CRPC	chr4	161882305	161882855	14509	5.88187e-05	FOXAR
CRPC	chr6	57378695	57379014	4897	1.98522e-05	FOXAR
CRPC	chr12	12774730	12775189	13471	5.46107e-05	FOXAR
CRPC	chr15	81404762	81405182	18870	7.64979e-05	FOXAR
CRPC	chr1	55606717	55607236	19699	7.98586e-05	FOXAR
CRPC	chr9	2463548	2464251	55338	0.000224337	FOXAR
CRPC	chr1	74163227	74163604	14124	5.72579e-05	FOXAR
CRPC	chr5	151282276	151282917	31460	0.000127537	FOXAR
CRPC	chr7	33511712	33512491	45331	0.000183769	FOXAR
CRPC	chr2	111827111	111827533	12168	4.93284e-05	FOXAR
CRPC	chrX	19110578	19111029	16593	6.72671e-05	FOXAR
CRPC	chr2	187986263	187986780	35281	0.000143027	FOXAR
CRPC	chr2	225861678	225862361	33543	0.000135981	FOXAR
CRPC	chr17	48213744	48214344	36348	0.000147353	FOXAR
CRPC	chr2	69682175	69682802	32138	0.000130286	FOXAR
CRPC	chrX	136049682	136050033	13842	5.61147e-05	FOXAR
CRPC	chr15	81766748	81767366	18582	7.53304e-05	FOXAR
CRPC	chr7	116231914	116232368	15368	6.2301e-05	FOXAR
CRPC	chr1	161884372	161885052	42547	0.000172483	FOXAR
CRPC	chr14	61491116	61491608	17160	6.95657e-05	FOXAR
CRPC	chr13	93736819	93737351	26634	0.000107973	FOXAR
CRPC	chr19	6793387	6794024	27116	0.000109927	FOXAR
CRPC	chr21	33292726	33293235	29359	0.00011902	FOXAR
CRPC	chr3	84971406	84971944	38005	0.00015407	FOXAR
CRPC	chr6	165646843	165647527	45721	0.00018535	FOXAR
CRPC	chr11	34671048	34671529	37050	0.000150199	FOXAR
CRPC	chr18	24636721	24637194	22369	9.06827e-05	FOXAR
CRPC	chr10	93744872	93745430	24971	0.000101231	FOXAR
CRPC	chrX	51523236	51523830	41892	0.000169828	FOXAR
CRPC	chr1	39348243	39348792	24486	9.92649e-05	FOXAR
CRPC	chr1	110578111	110578526	14331	5.80971e-05	FOXAR
CRPC	chr6	122771000	122771841	78588	0.000318591	FOXAR
CRPC	chr4	114466223	114466702	18819	7.62912e-05	FOXAR
CRPC	chr11	74035159	74035794	27375	0.000110977	FOXAR
CRPC	chr7	91654513	91655084	21356	8.6576e-05	FOXAR
CRPC	chr4	1541260	1541847	20672	8.38031e-05	FOXAR
CRPC	chr4	138655294	138655695	10355	4.19786e-05	FOXAR
CRPC	chr15	48463346	48463922	33525	0.000135908	FOXAR
CRPC	chr20	20694062	20694501	14697	5.95808e-05	FOXAR
CRPC	chr5	148384984	148385507	29785	0.000120747	FOXAR
CRPC	chr6	56637373	56637930	14957	6.06348e-05	FOXAR
CRPC	chr8	58666054	58666537	28710	0.000116389	FOXAR
CRPC	chr7	41120984	41121734	31344	0.000127067	FOXAR
CRPC	chr2	110984450	110985246	40478	0.000164096	FOXAR
CRPC	chr16	80178172	80178657	27408	0.00011111	FOXAR
CRPC	chr14	65661771	65662328	20610	8.35518e-05	FOXAR
CRPC	chr16	20702457	20702912	36020	0.000146023	FOXAR
CRPC	chr5	71713102	71713516	22730	9.21461e-05	FOXAR
CRPC	chr8	56019455	56020022	31360	0.000127132	FOXAR
CRPC	chr5	15356431	15357312	113101	0.000458505	FOXAR
CRPC	chr1	41950267	41951117	30429	0.000123357	FOXAR
CRPC	chr1	9814960	9815674	37065	0.000150259	FOXAR
CRPC	chr13	61478975	61479644	58969	0.000239057	FOXAR
CRPC	chr4	97624169	97624727	66044	0.000267739	FOXAR
CRPC	chr11	24731366	24732075	20753	8.41315e-05	FOXAR
CRPC	chr6	128642317	128642758	20419	8.27775e-05	FOXAR
CRPC	chr1	211200291	211200702	21605	8.75855e-05	FOXAR
CRPC	chr12	12313871	12314395	12588	5.1031e-05	FOXAR
CRPC	chr3	7160695	7161241	38196	0.000154844	FOXAR
CRPC	chr13	50149114	50149536	8896	3.60639e-05	FOXAR
CRPC	chr4	87311949	87312486	16855	6.83292e-05	FOXAR
CRPC	chr21	45225781	45226578	35711	0.00014477	FOXAR
CRPC	chr5	95508369	95509103	17830	7.22818e-05	FOXAR
CRPC	chr8	29738352	29738886	29542	0.000119762	FOXAR
CRPC	chr3	165212596	165213128	35924	0.000145634	FOXAR
CRPC	chr16	23202893	23203396	23381	9.47853e-05	FOXAR
CRPC	chr10	31104816	31105305	17909	7.26021e-05	FOXAR
CRPC	chr7	120708643	120709074	28220	0.000114402	FOXAR
CRPC	chr1	193548971	193549501	18080	7.32953e-05	FOXAR
CRPC	chr15	38490148	38490757	9103	3.6903e-05	FOXAR
CRPC	chr10	82242802	82243249	13250	5.37148e-05	FOXAR
CRPC	chr3	127517825	127518402	22774	9.23245e-05	FOXAR
CRPC	chr1	118296240	118296821	13947	5.65404e-05	FOXAR
CRPC	chr6	138834488	138835118	32198	0.000130529	FOXAR
CRPC	chr5	80250803	80251191	38268	0.000155136	FOXAR
CRPC	chr1	19547797	19548217	13782	5.58715e-05	FOXAR
CRPC	chr10	32693264	32693895	35238	0.000142853	FOXAR
CRPC	chr13	25978254	25978618	17805	7.21805e-05	FOXAR
CRPC	chr4	30191777	30192362	13905	5.63701e-05	FOXAR
CRPC	chr14	88010532	88011219	27995	0.00011349	FOXAR
CRPC	chr15	81032747	81033343	11325	4.59109e-05	FOXAR
CRPC	chr7	30140417	30140763	27554	0.000111702	FOXAR
CRPC	chr7	140931761	140932267	25685	0.000104126	FOXAR
CRPC	chr20	36624122	36624778	27653	0.000112104	FOXAR
CRPC	chr18	8703978	8704542	26589	0.00010779	FOXAR
CRPC	chr1	225821664	225822177	26725	0.000108342	FOXAR
CRPC	chr11	78953947	78954824	20409	8.27369e-05	FOXAR
CRPC	chr9	107935868	107936406	17322	7.02224e-05	FOXAR
CRPC	chr11	35969556	35970251	29952	0.000121424	FOXAR
CRPC	chrX	36621647	36622250	16748	6.78954e-05	FOXAR
CRPC	chr1	162578767	162579473	41305	0.000167448	FOXAR
CRPC	chr18	31144182	31144626	17806	7.21845e-05	FOXAR
CRPC	chr5	131774596	131775409	19010	7.70655e-05	FOXAR
CRPC	chr2	46042216	46042574	15022	6.08983e-05	FOXAR
CRPC	chr6	100713009	100713406	20708	8.39491e-05	FOXAR
CRPC	chr21	20438966	20439866	32264	0.000130796	FOXAR
CRPC	chr8	18066438	18067297	31730	0.000128632	FOXAR
CRPC	chr6	67591788	67592501	35681	0.000144649	FOXAR
CRPC	chr5	178250350	178250886	23061	9.3488e-05	FOXAR
CRPC	chr2	217865329	217865808	12849	5.20891e-05	FOXAR
CRPC	chr1	95575149	95575895	71490	0.000289816	FOXAR
CRPC	chr11	75715007	75715359	28782	0.000116681	FOXAR
CRPC	chr2	161314673	161315089	15987	6.48104e-05	FOXAR
CRPC	chr3	122398836	122399429	50835	0.000206082	FOXAR
CRPC	chr10	61326391	61326845	31546	0.000127886	FOXAR
CRPC	chr13	109570310	109570882	35864	0.000145391	FOXAR
CRPC	chr4	168679602	168680230	44628	0.000180919	FOXAR
CRPC	chr11	9486474	9486806	9034	3.66233e-05	FOXAR
CRPC	chr22	35085686	35086082	11655	4.72487e-05	FOXAR
CRPC	chr6	76418593	76419080	47667	0.000193239	FOXAR
CRPC	chr8	17488645	17489212	26200	0.000106213	FOXAR
CRPC	chr2	153519168	153519605	16263	6.59293e-05	FOXAR
CRPC	chr10	110458218	110458699	19821	8.03532e-05	FOXAR
CRPC	chr2	55516701	55517115	12046	4.88338e-05	FOXAR
CRPC	chr6	108231596	108232290	21878	8.86922e-05	FOXAR
CRPC	chr14	25081606	25082119	17968	7.28413e-05	FOXAR
CRPC	chr3	81601401	81602240	28796	0.000116737	FOXAR
CRPC	chr15	78864363	78864825	19931	8.07992e-05	FOXAR
CRPC	chr18	79011369	79011941	47121	0.000191026	FOXAR
CRPC	chr13	30939615	30940081	15109	6.1251e-05	FOXAR
CRPC	chrX	113759340	113759985	20382	8.26275e-05	FOXAR
CRPC	chr17	63005045	63005493	10058	4.07746e-05	FOXAR
CRPC	chr13	104426699	104427119	22085	8.95313e-05	FOXAR
CRPC	chr6	93342222	93342984	62446	0.000253153	FOXAR
CRPC	chr4	141541444	141541859	7443	3.01735e-05	FOXAR
CRPC	chr6	38857775	38858223	32339	0.0001311	FOXAR
CRPC	chr2	43478415	43478992	24845	0.00010072	FOXAR
CRPC	chr8	17515756	17516176	14989	6.07646e-05	FOXAR
CRPC	chrX	108516248	108516651	25205	0.00010218	FOXAR
CRPC	chr4	104771169	104771616	13877	5.62566e-05	FOXAR
CRPC	chr8	65395411	65395981	26999	0.000109452	FOXAR
CRPC	chr7	26580700	26581117	19255	7.80587e-05	FOXAR
CRPC	chr4	107682215	107682721	19080	7.73492e-05	FOXAR
CRPC	chr12	4506248	4506948	27449	0.000111277	FOXAR
CRPC	chr18	33781330	33781820	20736	8.40626e-05	FOXAR
CRPC	chr8	29850543	29851082	21723	8.80638e-05	FOXAR
CRPC	chr17	37315534	37316038	44175	0.000179083	FOXAR
CRPC	chr15	89858573	89859053	30926	0.000125372	FOXAR
CRPC	chr7	95630947	95631583	33752	0.000136829	FOXAR
CRPC	chr7	98226064	98226645	29926	0.000121318	FOXAR
CRPC	chr1	234751067	234751708	16488	6.68414e-05	FOXAR
CRPC	chr2	47195242	47195611	12777	5.17972e-05	FOXAR
CRPC	chr8	95037142	95037728	24375	9.88149e-05	FOXAR
CRPC	chr4	186825939	186826402	16788	6.80576e-05	FOXAR
CRPC	chr3	104889146	104889897	38853	0.000157508	FOXAR
CRPC	chrX	64161689	64162191	25376	0.000102873	FOXAR
CRPC	chr10	7973462	7973969	19485	7.89911e-05	FOXAR
CRPC	chr12	103241094	103241679	17935	7.27075e-05	FOXAR
CRPC	chrX	9415326	9415858	19609	7.94938e-05	FOXAR
CRPC	chr2	105040487	105040984	25727	0.000104296	FOXAR
CRPC	chr10	96719133	96719795	23021	9.33258e-05	FOXAR
CRPC	chr3	23592838	23593613	48460	0.000196454	FOXAR
CRPC	chr7	23315288	23315768	22995	9.32204e-05	FOXAR
CRPC	chr4	176800891	176801369	13701	5.55431e-05	FOXAR
CRPC	chr1	191765274	191765714	33966	0.000137696	FOXAR
CRPC	chr14	57818459	57818965	31321	0.000126974	FOXAR
CRPC	chr22	44644870	44645573	78894	0.000319832	FOXAR
CRPC	chr6	116801868	116802589	36095	0.000146327	FOXAR
CRPC	chr1	101245123	101245694	37773	0.00015313	FOXAR
CRPC	chr5	96887416	96888007	43614	0.000176809	FOXAR
CRPC	chr3	152649289	152649612	9439	3.82652e-05	FOXAR
CRPC	chr14	71162947	71163538	38674	0.000156782	FOXAR
CRPC	chr2	77238233	77238910	16461	6.6732e-05	FOXAR
CRPC	chr4	146047450	146047837	20178	8.18005e-05	FOXAR
CRPC	chr6	55299220	55299656	14839	6.01565e-05	FOXAR
CRPC	chr7	13839021	13839682	23990	9.72541e-05	FOXAR
CRPC	chr2	133287418	133287881	18238	7.39358e-05	FOXAR
CRPC	chr10	36924602	36925073	12113	4.91054e-05	FOXAR
CRPC	chr8	41401540	41402182	19008	7.70574e-05	FOXAR
CRPC	chr11	76855477	76855986	19368	7.85168e-05	FOXAR
CRPC	chr6	167210975	167211490	11149	4.51974e-05	FOXAR
CRPC	chr2	10590658	10591214	14088	5.7112e-05	FOXAR
CRPC	chrX	133676389	133676895	15457	6.26618e-05	FOXAR
CRPC	chr3	65808262	65808881	30667	0.000124322	FOXAR
CRPC	chr2	29772005	29772522	23977	9.72014e-05	FOXAR
CRPC	chr1	244424881	244425514	24805	0.000100558	FOXAR
CRPC	chr10	19352103	19352892	20045	8.12613e-05	FOXAR
CRPC	chr12	101945313	101945778	14644	5.9366e-05	FOXAR
CRPC	chr1	111643086	111643561	15715	6.37077e-05	FOXAR
CRPC	chr12	81146758	81147253	20004	8.10951e-05	FOXAR
CRPC	chr1	227385159	227385766	37117	0.00015047	FOXAR
CRPC	chr11	116946387	116946841	26118	0.000105881	FOXAR
CRPC	chr1	191765274	191765714	33966	0.000137696	FOXAR
CRPC	chrX	49825051	49825452	10173	4.12408e-05	FOXAR
CRPC	chr2	232300219	232300716	21277	8.62558e-05	FOXAR
CRPC	chr4	153002014	153002663	58907	0.000238806	FOXAR
CRPC	chr3	143864275	143864812	18553	7.52128e-05	FOXAR
CRPC	chr12	23186752	23187401	68577	0.000278007	FOXAR
CRPC	chr18	9717482	9718065	53128	0.000215378	FOXAR
CRPC	chr8	101724441	101725057	25246	0.000102346	FOXAR
CRPC	chr10	71590001	71590522	17548	7.11386e-05	FOXAR
CRPC	chr7	128785624	128786315	38158	0.00015469	FOXAR
CRPC	chr1	218537663	218538619	22085	8.95313e-05	FOXAR
CRPC	chr11	105701030	105701519	21472	8.70463e-05	FOXAR
CRPC	chr16	77625221	77625724	9001	3.64895e-05	FOXAR
CRPC	9159				0	FOXAR
CRPC	chr2	238030269	238030883	27826	0.000112805	FOXAR
CRPC	chr15	50006057	50006821	29023	0.000117658	FOXAR
CRPC	chr8	120842794	120843182	11362	4.60609e-05	FOXAR
CRPC	chr4	150713667	150715293	37454	0.000151836	FOXAR
CRPC	chr14	37343425	37344046	25998	0.000105394	FOXAR
CRPC	chr8	123979847	123980386	20095	8.1464e-05	FOXAR
CRPC	chr11	95537604	95538199	50146	0.000203289	FOXAR
CRPC	chr13	82436238	82436649	13825	5.60458e-05	FOXAR
CRPC	chr12	78095197	78095665	32574	0.000132053	FOXAR
CRPC	chr2	212857026	212857584	16484	6.68252e-05	FOXAR
CRPC	chr1	226553565	226554071	29249	0.000118574	FOXAR
CRPC	chr22	24402537	24403259	33069	0.00013406	FOXAR
CRPC	chr3	33499593	33499959	15271	6.19078e-05	FOXAR
CRPC	chr5	131160016	131160655	26221	0.000106298	FOXAR
CRPC	chr5	159982149	159982669	17952	7.27764e-05	FOXAR
CRPC	chr12	81381895	81382479	46652	0.000189125	FOXAR
CRPC	chr1	180560397	180560983	26432	0.000107154	FOXAR
CRPC	chr15	85918929	85919512	24274	9.84054e-05	FOXAR
CRPC	chr15	52021283	52022041	57225	0.000231987	FOXAR
CRPC	chr14	37367526	37368084	82601	0.00033486	FOXAR
CRPC	chr19	38298894	38299401	12708	5.15175e-05	FOXAR
CRPC	chr5	158905258	158905713	14067	5.70268e-05	FOXAR
CRPC	chr1	163635508	163635840	9549	3.87111e-05	FOXAR
CRPC	chr9	79451375	79451836	22463	9.10637e-05	FOXAR
CRPC	chr3	4884517	4885367	23363	9.47123e-05	FOXAR
CRPC	chr2	66802826	66803379	35759	0.000144965	FOXAR
CRPC	chr2	144343104	144343532	12654	5.12986e-05	FOXAR
CRPC	chr1	227016795	227017648	46980	0.000190454	FOXAR
CRPC	chr6	151004510	151005209	28193	0.000114293	FOXAR
CRPC	chr7	29349121	29349992	31840	0.000129078	FOXAR
CRPC	chr14	79316004	79316479	17069	6.91968e-05	FOXAR
CRPC	chr4	88196601	88197135	37716	0.000152899	FOXAR
CRPC	chr2	204533634	204534112	25078	0.000101665	FOXAR
CRPC	chr11	15707895	15708439	22627	9.17286e-05	FOXAR
CRPC	chr8	109001414	109001964	28465	0.000115396	FOXAR
CRPC	chr2	189521936	189522394	29906	0.000121237	FOXAR
CRPC	chr4	146976022	146976598	39290	0.000159279	FOXAR
CRPC	chr2	229829787	229830213	17100	6.93224e-05	FOXAR
CRPC	chr8	106755103	106755586	24974	0.000101243	FOXAR
CRPC	chr4	109734011	109734446	19129	7.75479e-05	FOXAR
CRPC	chr2	66656041	66656528	33793	0.000136995	FOXAR
CRPC	chr12	66571556	66572316	28503	0.00011555	FOXAR
CRPC	chr12	73964593	73965144	23995	9.72744e-05	FOXAR
CRPC	chr9	113922071	113922913	23970	9.7173e-05	FOXAR
CRPC	chrX	128856113	128856675	21456	8.69814e-05	FOXAR
CRPC	chr15	101208766	101209353	16576	6.71982e-05	FOXAR
CRPC	chr2	18498125	18498832	17974	7.28656e-05	FOXAR
CRPC	chr13	96397463	96398064	38256	0.000155088	FOXAR
CRPC	chr9	3239067	3239652	29455	0.000119409	FOXAR
CRPC	chr3	97432968	97433364	18699	7.58047e-05	FOXAR
CRPC	chr8	125654814	125655260	17826	7.22656e-05	FOXAR
CRPC	chr5	20500389	20500929	27163	0.000110117	FOXAR
CRPC	chr5	13731018	13731931	50283	0.000203844	FOXAR
CRPC	chr1	187517418	187517963	44105	0.000178799	FOXAR
CRPC	chr20	38065639	38066177	30065	0.000121882	FOXAR
CRPC	chr9	81029779	81030598	77782	0.000315324	FOXAR
CRPC	chr7	103929637	103930338	50530	0.000204846	FOXAR
CRPC	chr18	77190930	77191506	21583	8.74963e-05	FOXAR
CRPC	chr8	103979768	103980268	36542	0.000148139	FOXAR
CRPC	chr9	117568408	117569080	32219	0.000130614	FOXAR
CRPC	chr8	92927661	92928113	19581	7.93803e-05	FOXAR
CRPC	chr2	171141268	171141737	17755	7.19778e-05	FOXAR
CRPC	chr4	88855247	88855873	14536	5.89281e-05	FOXAR
CRPC	chr6	107216492	107216912	17728	7.18683e-05	FOXAR
CRPC	chr6	108677696	108678542	28891	0.000117122	FOXAR
CRPC	chr1	10117113	10117636	17030	6.90387e-05	FOXAR
CRPC	chr10	36173011	36173852	37430	0.000151739	FOXAR
CRPC	chr8	80147201	80148030	58229	0.000236057	FOXAR
CRPC	chr12	89192396	89192828	15042	6.09794e-05	FOXAR
CRPC	chr17	60524267	60525072	29733	0.000120536	FOXAR
CRPC	chr1	20021426	20022103	39656	0.000160763	FOXAR
CRPC	chr3	154791564	154792135	26001	0.000105407	FOXAR
Normal	chr17	43860974	43861235	4572	1.83692e-05	AR
Normal	chr1	246947309	246947611	7078	2.84377e-05	AR
Normal	chr11	12117238	12117538	5380	2.16155e-05	AR
Normal	chr4	100722231	100722538	5961	2.39499e-05	AR
Normal	chr5	72434754	72435070	4349	1.74732e-05	AR
Normal	chr17	43860974	43861235	4572	1.83692e-05	AR
Normal	chr19	38209632	38209912	4305	1.72964e-05	AR
Normal	chr5	61885683	61886132	6421	2.5798e-05	AR
Normal	chr5	72434754	72435070	4349	1.74732e-05	AR
Normal	chr4	100722231	100722538	5961	2.39499e-05	AR
Normal	chr15	93152974	93153287	4580	1.84013e-05	AR
Normal	chr19	38209632	38209912	4305	1.72964e-05	AR
Normal	chr20	51758303	51758561	3778	1.51791e-05	AR
Normal	chr7	108308953	108309207	4679	1.87991e-05	AR
Normal	chr7	108308953	108309207	4679	1.87991e-05	AR
Normal	chr12	94053432	94053746	5359	2.15312e-05	AR
Normal	chr17	16059073	16059431	5581	2.24231e-05	AR
Normal	chr2	23554124	23554547	8554	3.43679e-05	AR
Normal	chr8	98402568	98402901	8430	3.38697e-05	AR
Normal	chr13	97407584	97407889	5187	2.08401e-05	AR
Normal	chr1	33153215	33153449	3232	1.29854e-05	AR
Normal	chr13	97407584	97407889	5187	2.08401e-05	AR
Normal	chr16	56607165	56607586	12168	4.88881e-05	AR
Normal	chr2	172612399	172612691	3220	1.29372e-05	AR
Normal	chr11	12117238	12117538	5380	2.16155e-05	AR
Normal	chr12	52494476	52494868	6280	2.52315e-05	AR
Normal	chr11	122162177	122162420	4600	1.84817e-05	AR
Normal	chr5	132215303	132215614	4558	1.83129e-05	AR
Normal	chr1	246947309	246947611	7078	2.84377e-05	AR
Normal	chr15	93152974	93153287	4580	1.84013e-05	AR
Normal	chr8	25362768	25363103	6512	2.61636e-05	AR
Normal	chr2	40690519	40690973	7867	3.16077e-05	AR
Normal	chr22	49933202	49933472	6383	2.56453e-05	AR
Normal	chr2	157664447	157664734	3350	1.34595e-05	AR
Normal	chr3	194757549	194757816	4083	1.64045e-05	AR
Normal	chr1	208253031	208253287	3325	1.3359e-05	AR
Normal	chr2	217918544	217918766	3990	1.60309e-05	AR
Normal	chr9	110912511	110913020	9303	3.73772e-05	AR
Normal	chr2	172612399	172612691	3220	1.29372e-05	AR
Normal	chr2	157664447	157664734	3350	1.34595e-05	AR
Normal	chr5	132215303	132215614	4558	1.83129e-05	AR
Normal	chr2	217918544	217918766	3990	1.60309e-05	AR
Normal	chr1	33153215	33153449	3232	1.29854e-05	AR
Normal	chr20	51758303	51758561	3778	1.51791e-05	AR
Normal	chr2	95384806	95385032	3186	1.28006e-05	AR
Normal	chr8	98402568	98402901	8430	3.38697e-05	AR
Normal	chr10	92957273	92957517	3558	1.42952e-05	AR
Normal	chr9	87062957	87063195	2624	1.05426e-05	AR
Normal	chr20	46222779	46223024	4127	1.65813e-05	AR
Normal	chr7	84654378	84654695	5829	2.34195e-05	AR
Normal	chr16	56607165	56607586	12168	4.88881e-05	AR
Normal	chr3	194757549	194757816	4083	1.64045e-05	AR
Normal	chr2	95384806	95385032	3186	1.28006e-05	AR
Normal	chr2	40690519	40690973	7867	3.16077e-05	AR
Normal	chr7	84654378	84654695	5829	2.34195e-05	AR
Normal	chr22	44638981	44639311	5393	2.16678e-05	AR
Normal	chr1	236067993	236068302	6691	2.68828e-05	AR
Normal	chr17	1782857	1783170	8315	3.34077e-05	AR
Normal	chr12	94053432	94053746	5359	2.15312e-05	AR
Normal	chr20	46222779	46223024	4127	1.65813e-05	AR
Normal	chr8	25362768	25363103	6512	2.61636e-05	AR
Normal	chr5	61885683	61886132	6421	2.5798e-05	AR
Normal	chr9	87062957	87063195	2624	1.05426e-05	AR
Normal	chr13	112959295	112959657	6315	2.53721e-05	AR
Normal	chr10	118571029	118571332	4170	1.67541e-05	AR
Normal	chr10	118571029	118571332	4170	1.67541e-05	AR
Normal	chr11	113133169	113133476	3432	1.37889e-05	AR
Normal	chr8	63967273	63967679	4226	1.6979e-05	AR
Normal	chr8	67564440	67564726	5105	2.05107e-05	AR
Normal	chr2	46537711	46538033	4844	1.9462e-05	AR
Normal	chr5	122154890	122155208	6841	2.74855e-05	AR
Normal	chr3	188076230	188076565	9521	3.82531e-05	AR
Normal	chr1	208253031	208253287	3325	1.3359e-05	AR
Normal	chr9	110912511	110913020	9303	3.73772e-05	AR
Normal	chr3	143127853	143128173	3761	1.51108e-05	AR
Normal	chr2	145751587	145751881	3653	1.46769e-05	AR
Normal	chr19	31023082	31023466	7091	2.84899e-05	AR
Normal	chr12	18483789	18484129	5524	2.21941e-05	AR
Normal	chr10	70254200	70254541	5468	2.19691e-05	AR
Normal	chr3	143127853	143128173	3761	1.51108e-05	AR
Normal	chr22	44638981	44639311	5393	2.16678e-05	AR
Normal	chr10	13839782	13840089	4733	1.9016e-05	AR
Normal	chr19	40720583	40720886	7303	2.93417e-05	AR
Normal	chr8	67564440	67564726	5105	2.05107e-05	AR
Normal	chr17	1782857	1783170	8315	3.34077e-05	AR
Normal	chr3	188076230	188076565	9521	3.82531e-05	AR
Normal	chr1	94552392	94552633	4950	1.98879e-05	AR
Normal	chr13	112959295	112959657	6315	2.53721e-05	AR
Normal	chr9	133499167	133499504	5214	2.09486e-05	AR
Normal	chr9	70806071	70806422	4945	1.98678e-05	AR
Normal	chr11	122162177	122162420	4600	1.84817e-05	AR
Normal	chr17	17406314	17406583	5319	2.13705e-05	AR
Normal	chr9	133499167	133499504	5214	2.09486e-05	AR
Normal	chr1	94552392	94552633	4950	1.98879e-05	AR
Normal	chr11	113133169	113133476	3432	1.37889e-05	AR
Normal	chr15	51336659	51336896	3520	1.41425e-05	AR
Normal	chr2	23554124	23554547	8554	3.43679e-05	AR
Normal	chr12	109403191	109403504	4763	1.91366e-05	AR
Normal	chr3	53995032	53995349	6177	2.48177e-05	AR
Normal	chr1	91673595	91673939	4629	1.85982e-05	AR
Normal	chr5	39219182	39219460	4342	1.74451e-05	AR
Normal	chr1	39047559	39048046	6160	2.47494e-05	AR
Normal	chr2	95695724	95696047	5057	2.03178e-05	AR
Normal	chr2	113337945	113338243	2764	1.11051e-05	AR
Normal	chr8	122897251	122897710	6615	2.65775e-05	AR
Normal	chr22	49933202	49933472	6383	2.56453e-05	AR
Normal	chr9	28094437	28094738	4071	1.63563e-05	AR
Normal	chr17	16059073	16059431	5581	2.24231e-05	AR
Normal	chr5	122154890	122155208	6841	2.74855e-05	AR
Normal	chr1	208047474	208047845	7774	3.12341e-05	AR
Normal	chr12	103848869	103849267	9029	3.62763e-05	AR
Normal	chr1	91673595	91673939	4629	1.85982e-05	AR
Normal	chr12	32877613	32877939	6038	2.42592e-05	AR
Normal	chr9	70806071	70806422	4945	1.98678e-05	AR
Normal	chr1	117017867	117018122	3339	1.34153e-05	AR
Normal	chr12	14892854	14893275	6831	2.74453e-05	AR
Normal	chrX	9150447	9150722	3666	1.47291e-05	AR
Normal	chr19	40720583	40720886	7303	2.93417e-05	AR
Normal	chr10	13839782	13840089	4733	1.9016e-05	AR
Normal	chr1	117017867	117018122	3339	1.34153e-05	AR
Normal	chr12	32877613	32877939	6038	2.42592e-05	AR
Normal	chr16	48386979	48387236	4302	1.72844e-05	AR
Normal	chr16	48386979	48387236	4302	1.72844e-05	AR
Normal	chr12	103848869	103849267	9029	3.62763e-05	AR
Normal	chr5	111754808	111755132	6031	2.42311e-05	AR
Normal	chr8	70221276	70221611	5521	2.2182e-05	AR
Normal	chr16	85459910	85460221	5170	2.07718e-05	AR
Normal	chr2	46537711	46538033	4844	1.9462e-05	AR
Normal	chr10	70254200	70254541	5468	2.19691e-05	AR
Normal	chr2	95695724	95696047	5057	2.03178e-05	AR
Normal	chr2	113337945	113338243	2764	1.11051e-05	AR
Normal	chr12	14892854	14893275	6831	2.74453e-05	AR
Normal	chr17	17406314	17406583	5319	2.13705e-05	AR
Normal	chr2	102018789	102019281	11339	4.55574e-05	AR
Normal	chr12	13179158	13179451	5897	2.36927e-05	AR
Normal	chr13	31122179	31122484	4226	1.6979e-05	AR
Normal	chr12	58781631	58781975	5825	2.34034e-05	AR
Normal	chr2	102018789	102019281	11339	4.55574e-05	AR
Normal	chr12	58781631	58781975	5825	2.34034e-05	AR
Normal	chr1	236067993	236068302	6691	2.68828e-05	AR
Normal	chr10	1274244	1274616	5387	2.16437e-05	AR
Normal	chr15	31486681	31486917	3235	1.29974e-05	AR
Normal	chr10	92957273	92957517	3558	1.42952e-05	AR
Normal	chr1	87902323	87902633	5355	2.15151e-05	AR
Normal	chr1	84688545	84688896	6414	2.57699e-05	AR
Normal	chr15	31486681	31486917	3235	1.29974e-05	AR
Normal	chr3	87000917	87001204	3963	1.59224e-05	AR
Normal	chr12	124816438	124816794	8445	3.393e-05	AR
Normal	chr6	44655365	44655655	4552	1.82888e-05	AR
Normal	chr12	56581691	56581951	4280	1.7196e-05	AR
Normal	chr8	109013825	109014139	3421	1.37447e-05	AR
Normal	chr8	109013825	109014139	3421	1.37447e-05	AR
Normal	chr12	16586833	16587148	4958	1.992e-05	AR
Normal	chr5	137389101	137389409	3705	1.48858e-05	AR
Normal	chrX	133329800	133330102	3911	1.57135e-05	AR
Normal	chr3	87000917	87001204	3963	1.59224e-05	AR
Normal	chr10	1274244	1274616	5387	2.16437e-05	AR
Normal	chr17	41645487	41645732	2542	1.02131e-05	AR
Normal	chr1	104884272	104884587	5623	2.25919e-05	AR
Normal	chr15	61558763	61559108	5347	2.1483e-05	AR
Normal	chr1	208047474	208047845	7774	3.12341e-05	AR
Normal	chr8	19540085	19540342	4276	1.71799e-05	AR
Normal	chr11	130886428	130886719	5290	2.12539e-05	AR
Normal	chr19	18020306	18020586	4898	1.9679e-05	AR
Normal	chr17	33589066	33589362	4116	1.65371e-05	AR
Normal	chr9	82117076	82117363	4561	1.8325e-05	AR
Normal	chr2	240638809	240639189	7386	2.96752e-05	AR
Normal	chr8	25010339	25010689	6455	2.59346e-05	AR
Normal	chr8	25010339	25010689	6455	2.59346e-05	AR
Normal	chr15	61558763	61559108	5347	2.1483e-05	AR
Normal	chr17	41645487	41645732	2542	1.02131e-05	AR
Normal	chr16	85459910	85460221	5170	2.07718e-05	AR
Normal	chr5	39219182	39219460	4342	1.74451e-05	AR
Normal	chr18	76637626	76637902	3868	1.55407e-05	AR
Normal	chr6	44655365	44655655	4552	1.82888e-05	AR
Normal	chr17	33589066	33589362	4116	1.65371e-05	AR
Normal	chr6	157944092	157944446	4643	1.86545e-05	AR
Normal	chr12	18483789	18484129	5524	2.21941e-05	AR
Normal	chr2	240638809	240639189	7386	2.96752e-05	AR
Normal	chr5	156595503	156595780	5831	2.34275e-05	AR
Normal	chr1	39047559	39048046	6160	2.47494e-05	AR
Normal	chrX	133329800	133330102	3911	1.57135e-05	AR
Normal	chrX	9302495	9302745	2813	1.1302e-05	AR
Normal	chr8	63967273	63967679	4226	1.6979e-05	AR
Normal	chr12	67939503	67939790	4759	1.91205e-05	AR
Normal	chrX	148365241	148365609	7619	3.06113e-05	AR
Normal	chr11	3124382	3124694	3985	1.60108e-05	AR
Normal	chr1	104884272	104884587	5623	2.25919e-05	AR
Normal	chr7	51995970	51996208	3381	1.3584e-05	AR
Normal	chrX	9302495	9302745	2813	1.1302e-05	AR
Normal	chr19	31023082	31023466	7091	2.84899e-05	AR
Normal	chr21	31374601	31374873	3073	1.23466e-05	AR
Normal	chr13	31122179	31122484	4226	1.6979e-05	AR
Normal	chr2	202815741	202816016	3758	1.50987e-05	AR
Normal	chr5	42267098	42267389	4312	1.73246e-05	AR
Normal	chr11	121996611	121996982	5990	2.40664e-05	AR
Normal	chr16	20851601	20851905	5951	2.39097e-05	AR
Normal	chr2	145751587	145751881	3653	1.46769e-05	AR
Normal	chr4	41060744	41060994	5134	2.06272e-05	AR
Normal	chr10	114552170	114552431	3654	1.46809e-05	AR
Normal	chr7	51995970	51996208	3381	1.3584e-05	AR
Normal	chr6	157944092	157944446	4643	1.86545e-05	AR
Normal	chr1	160657121	160657745	6800	2.73208e-05	AR
Normal	chr8	122897251	122897710	6615	2.65775e-05	AR
Normal	chr12	56581691	56581951	4280	1.7196e-05	AR
Normal	chr3	9216854	9217207	6754	2.71359e-05	AR
Normal	chr11	130886428	130886719	5290	2.12539e-05	AR
Normal	chr12	124816438	124816794	8445	3.393e-05	AR
Normal	chr3	72193802	72194443	15108	6.07003e-05	AR
Normal	chr11	122571593	122571889	5324	2.13905e-05	AR
Normal	chr5	150780252	150780547	6650	2.67181e-05	AR
Normal	chr1	44240080	44240395	5743	2.3074e-05	AR
Normal	chr3	9216854	9217207	6754	2.71359e-05	AR
Normal	chr1	160657121	160657745	6800	2.73208e-05	AR
Normal	chr1	184465884	184466197	4804	1.93013e-05	AR
Normal	chr5	31678333	31678553	3087	1.24028e-05	AR
Normal	chr11	130217613	130217926	6101	2.45123e-05	AR
Normal	chr12	16586833	16587148	4958	1.992e-05	AR
Normal	chrX	9150447	9150722	3666	1.47291e-05	AR
Normal	chr11	121996611	121996982	5990	2.40664e-05	AR
Normal	chrY	8656165	8656395	2995	1.20332e-05	AR
Normal	chr1	44240080	44240395	5743	2.3074e-05	AR
Normal	chr10	71541651	71541954	4072	1.63603e-05	AR
Normal	chr15	51336659	51336896	3520	1.41425e-05	AR
Normal	chr17	66230552	66230912	6955	2.79435e-05	AR
Normal	chr6	23348982	23349303	4524	1.81763e-05	AR
Normal	chr9	116070620	116070951	5687	2.2849e-05	AR
Normal	chr5	137389101	137389409	3705	1.48858e-05	AR
Normal	chr21	26784958	26785214	5365	2.15553e-05	AR
Normal	chr7	75796098	75796353	3093	1.24269e-05	AR
Normal	chr1	20099509	20099831	5476	2.20012e-05	AR
Normal	chr5	31678333	31678553	3087	1.24028e-05	AR
Normal	chr12	67939503	67939790	4759	1.91205e-05	AR
Normal	chr5	156595503	156595780	5831	2.34275e-05	AR
Normal	chr10	77797270	77797555	5085	2.04303e-05	AR
Normal	chr15	90721110	90721350	2749	1.10448e-05	AR
Normal	chr7	75796098	75796353	3093	1.24269e-05	AR
Normal	chr9	28094437	28094738	4071	1.63563e-05	AR
Normal	chrX	148365241	148365609	7619	3.06113e-05	AR
Normal	chr9	134375064	134375355	7059	2.83614e-05	AR
Normal	chr12	109403191	109403504	4763	1.91366e-05	AR
Normal	chr3	53995032	53995349	6177	2.48177e-05	AR
Normal	chr17	35717121	35717437	6111	2.45525e-05	AR
Normal	chr5	77103452	77103748	5043	2.02616e-05	AR
Normal	chr5	31678333	31678553	3087	1.24028e-05	AR
Normal	chr5	31678333	31678553	3087	1.24028e-05	AR
Normal	chr4	41060744	41060994	5134	2.06272e-05	AR
Normal	chr18	69676077	69676394	5213	2.09446e-05	AR
Normal	chr9	82117076	82117363	4561	1.8325e-05	AR
Normal	chr7	106115118	106115312	3622	1.45523e-05	AR
Normal	chr5	42267098	42267389	4312	1.73246e-05	AR
Normal	chr3	99881267	99881594	5589	2.24552e-05	AR
Normal	chr8	70221276	70221611	5521	2.2182e-05	AR
Normal	chr3	187498428	187498732	4524	1.81763e-05	AR
Normal	chr11	61603075	61603380	7332	2.94582e-05	AR
Normal	chr5	111754808	111755132	6031	2.42311e-05	AR
Normal	chr8	19540085	19540342	4276	1.71799e-05	AR
Normal	chr11	61603075	61603380	7332	2.94582e-05	AR
Normal	chr12	5632350	5632622	3712	1.49139e-05	AR
Normal	chr22	32760822	32761178	10797	4.33797e-05	AR
Normal	chr19	18020306	18020586	4898	1.9679e-05	AR
Normal	chr6	56072868	56073205	5309	2.13303e-05	AR
Normal	chr8	48433324	48433626	5487	2.20454e-05	AR
Normal	chr9	130782694	130783018	6098	2.45003e-05	AR
Normal	chr21	31374601	31374873	3073	1.23466e-05	AR
Normal	chr9	4639408	4640007	7921	3.18247e-05	AR
Normal	chr9	130782694	130783018	6098	2.45003e-05	AR
Normal	chr17	32660393	32660678	3351	1.34635e-05	AR
Normal	chr1	87902323	87902633	5355	2.15151e-05	AR
Normal	chr8	48433324	48433626	5487	2.20454e-05	AR
Normal	chr17	32660393	32660678	3351	1.34635e-05	AR
Normal	chr9	4639408	4640007	7921	3.18247e-05	AR
Normal	chr5	131436070	131436420	5563	2.23508e-05	AR
Normal	chr3	123416207	123416511	9757	3.92013e-05	AR
Normal	chr8	127391128	127391413	4534	1.82165e-05	AR
Normal	chr1	20099509	20099831	5476	2.20012e-05	AR
Normal	chr12	13179158	13179451	5897	2.36927e-05	AR
Normal	chr7	15885809	15886085	3103	1.24671e-05	AR
Normal	chr1	84688545	84688896	6414	2.57699e-05	AR
Normal	chr16	20851601	20851905	5951	2.39097e-05	AR
Normal	chr3	99881267	99881594	5589	2.24552e-05	AR
Normal	chr9	116070620	116070951	5687	2.2849e-05	AR
Normal	chr20	55648740	55649094	3930	1.57898e-05	AR
Normal	chr1	184465884	184466197	4804	1.93013e-05	AR
Normal	chr17	73014181	73014411	3281	1.31823e-05	AR
Normal	chr5	77103452	77103748	5043	2.02616e-05	AR
Normal	chr11	3124382	3124694	3985	1.60108e-05	AR
Normal	chr3	37170205	37170474	5474	2.19932e-05	AR
Normal	chr8	101396698	101396995	6848	2.75136e-05	AR
Normal	chr20	55648740	55649094	3930	1.57898e-05	AR
Normal	chr2	150296795	150297115	4866	1.95504e-05	AR
Normal	chr2	150518247	150518559	5272	2.11816e-05	AR
Normal	chr21	34965443	34965826	5781	2.32267e-05	AR
Normal	chr8	81113571	81113913	4622	1.85701e-05	AR
Normal	chr18	34679053	34679405	4746	1.90683e-05	AR
Normal	chr5	32168449	32168823	7169	2.88033e-05	AR
Normal	chr3	123416207	123416511	9757	3.92013e-05	AR
Normal	chr7	15885809	15886085	3103	1.24671e-05	AR
Normal	chr17	73014181	73014411	3281	1.31823e-05	AR
Normal	chr21	26784958	26785214	5365	2.15553e-05	AR
Normal	chr5	77103452	77103748	5043	2.02616e-05	AR
Normal	chr8	81113571	81113913	4622	1.85701e-05	AR
Normal	chr2	150296795	150297115	4866	1.95504e-05	AR
Normal	chr18	76637626	76637902	3868	1.55407e-05	AR
Normal	chr14	54839684	54839976	4335	1.7417e-05	AR
Normal	chr7	92135559	92135825	4312	1.73246e-05	AR
Normal	chr6	122633083	122633324	3380	1.358e-05	AR
Normal	chr15	94381217	94381533	5486	2.20414e-05	AR
Normal	chr2	150518247	150518559	5272	2.11816e-05	AR
Normal	chr3	72193802	72194443	15108	6.07003e-05	AR
Normal	chr7	67496223	67496550	4925	1.97875e-05	AR
Normal	chr8	101396698	101396995	6848	2.75136e-05	AR
Normal	chr21	34965443	34965826	5781	2.32267e-05	AR
Normal	chr6	122633083	122633324	3380	1.358e-05	AR
Normal	chr12	5632350	5632622	3712	1.49139e-05	AR
Normal	chr10	27811408	27811838	10098	4.05713e-05	AR
Normal	chr11	130217613	130217926	6101	2.45123e-05	AR
Normal	chr5	137377458	137377701	3183	1.27885e-05	AR
Normal	chr5	137377458	137377701	3183	1.27885e-05	AR
Normal	chr1	86836432	86836700	5004	2.01049e-05	AR
Normal	chr21	32917759	32918059	4985	2.00285e-05	AR
Normal	chr13	110023777	110024116	4979	2.00044e-05	AR
Normal	chr17	72349629	72349872	3538	1.42148e-05	AR
Normal	chr18	69676077	69676394	5213	2.09446e-05	AR
Normal	chr7	3370182	3370398	4581	1.84053e-05	AR
Normal	chr12	101982207	101982708	9299	3.73611e-05	AR
Normal	chr6	7176316	7176542	3645	1.46447e-05	AR
Normal	chr7	92135559	92135825	4312	1.73246e-05	AR
Normal	chr11	122571593	122571889	5324	2.13905e-05	AR
Normal	chr17	42846707	42846964	2401	9.64664e-06	AR
Normal	chr3	187498428	187498732	4524	1.81763e-05	AR
Normal	chr6	150746184	150746512	4132	1.66014e-05	AR
Normal	chr2	30178684	30179123	6824	2.74172e-05	AR
Normal	chr8	127391128	127391413	4534	1.82165e-05	AR
Normal	chr3	195238774	195239265	11007	4.42235e-05	AR
Normal	chr7	55128938	55129252	6650	2.67181e-05	AR
Normal	chr15	94200917	94201229	4830	1.94058e-05	AR
Normal	chr4	78989712	78990032	4988	2.00406e-05	AR
Normal	chr4	90237222	90237480	2714	1.09042e-05	AR
Normal	chr15	94200917	94201229	4830	1.94058e-05	AR
Normal	chr1	67382383	67382781	4756	1.91085e-05	AR
Normal	chr3	195238774	195239265	11007	4.42235e-05	AR
Normal	chr7	46269419	46269688	3847	1.54563e-05	AR
Normal	chr2	202815741	202816016	3758	1.50987e-05	AR
Normal	chr12	127822862	127823312	4778	1.91968e-05	AR
Normal	chr10	94174840	94175149	3821	1.53519e-05	AR
Normal	chr4	6180173	6180511	3040	1.2214e-05	AR
Normal	chr3	65691474	65691700	2086	8.38104e-06	AR
Normal	chr10	71541651	71541954	4072	1.63603e-05	AR
Normal	chr22	45158516	45159070	7195	2.89078e-05	AR
Normal	chr1	168099446	168099798	4975	1.99883e-05	AR
Normal	chr11	34318593	34318831	3480	1.39818e-05	AR
Normal	chr15	38903663	38903985	4927	1.97955e-05	AR
Normal	chr6	133748527	133748964	5779	2.32186e-05	AR
Normal	chr6	56072868	56073205	5309	2.13303e-05	AR
Normal	chr9	134375064	134375355	7059	2.83614e-05	AR
Normal	chr11	34318593	34318831	3480	1.39818e-05	AR
Normal	chr8	30589608	30589895	3798	1.52594e-05	AR
Normal	chr1	209397501	209397812	4228	1.69871e-05	AR
Normal	chr15	38903663	38903985	4927	1.97955e-05	AR
Normal	chr7	131186865	131187192	7567	3.04024e-05	AR
Normal	chr3	65691474	65691700	2086	8.38104e-06	AR
Normal	chr7	46269419	46269688	3847	1.54563e-05	AR
Normal	chr1	41488230	41488474	4076	1.63764e-05	AR
Normal	chr17	35717121	35717437	6111	2.45525e-05	AR
Normal	chr4	185542893	185543274	7512	3.01814e-05	AR
Normal	chr15	88933101	88933325	2975	1.19528e-05	AR
Normal	chr5	67182551	67182848	5380	2.16155e-05	AR
Normal	chr22	32760822	32761178	10797	4.33797e-05	AR
Normal	chr14	91604552	91604808	2773	1.11412e-05	AR
Normal	chr10	26784508	26784776	4138	1.66255e-05	AR
Normal	chr9	90296038	90296348	3770	1.51469e-05	AR
Normal	chr7	106115118	106115312	3622	1.45523e-05	AR
Normal	chrX	38011973	38012265	3360	1.34997e-05	AR
Normal	chr4	7588843	7589189	7149	2.8723e-05	AR
Normal	chr5	154873176	154873636	6283	2.52436e-05	AR
Normal	chr15	88933101	88933325	2975	1.19528e-05	AR
Normal	chr5	159548515	159548800	3693	1.48376e-05	AR
Normal	chr5	131436070	131436420	5563	2.23508e-05	AR
[truncated: 2,861 more rows]

## Sheet: Fig 2i
NSD2 WT			NSD2 KO
Ranked AR peaks	Normalized Tag Count		Ranked AR peaks	Normalized Tag Count
0	4.16		0	4.54
0	4.33		0	4.74
0	4.33		0	4.74
0	4.33		0	4.74
0	4.33		0	4.74
0	4.49		0	4.95
0	4.49		0	4.95
0	4.49		0	4.95
0	4.49		0	4.95
0	4.49		0	4.95
0	4.49		0	4.95
0	4.49		0	4.95
0	4.49		0	4.95
0	4.49		0	4.95
0	4.49		0	4.95
0	4.66		0	4.95
0	4.66		0	4.95
0	4.66		0	4.95
0	4.66		0	4.95
0	4.66		0	4.95
0	4.66		0	4.95
0	4.66		0.001	4.95
0	4.66		0.001	4.95
0	4.66		0.001	4.95
0	4.66		0.001	4.95
0	4.66		0.001	5.16
0	4.66		0.001	5.16
0	4.66		0.001	5.16
0	4.66		0.001	5.16
0	4.66		0.001	5.16
0	4.66		0.001	5.16
0	4.66		0.001	5.16
0	4.66		0.001	5.16
0	4.66		0.001	5.16
0	4.66		0.001	5.16
0	4.66		0.001	5.16
0	4.66		0.001	5.16
0	4.66		0.001	5.16
0	4.66		0.001	5.16
0	4.66		0.001	5.16
0	4.66		0.001	5.16
0.001	4.66		0.001	5.16
0.001	4.66		0.002	5.16
0.001	4.66		0.002	5.16
0.001	4.83		0.002	5.16
0.001	4.83		0.002	5.16
0.001	4.83		0.002	5.16
0.001	4.83		0.002	5.16
0.001	4.83		0.002	5.16
0.001	4.83		0.002	5.16
0.001	4.83		0.002	5.16
0.001	4.83		0.002	5.16
0.001	4.83		0.002	5.16
0.001	4.83		0.002	5.16
0.001	4.83		0.002	5.16
0.001	4.83		0.002	5.16
0.001	4.83		0.002	5.16
0.001	4.83		0.002	5.16
0.001	4.83		0.002	5.16
0.001	4.83		0.002	5.16
0.001	4.83		0.002	5.16
0.001	4.83		0.002	5.16
0.001	4.83		0.003	5.16
0.001	4.83		0.003	5.16
0.001	4.83		0.003	5.16
0.001	4.83		0.003	5.16
0.001	4.83		0.003	5.16
0.001	4.83		0.003	5.16
0.001	4.83		0.003	5.16
0.001	4.83		0.003	5.16
0.001	4.83		0.003	5.16
0.001	4.83		0.003	5.16
0.001	4.83		0.003	5.16
0.001	4.83		0.003	5.16
0.001	4.83		0.003	5.16
0.001	4.83		0.003	5.36
0.001	4.83		0.003	5.36
0.001	4.83		0.003	5.36
0.001	4.83		0.003	5.36
0.001	4.83		0.003	5.36
0.001	4.83		0.003	5.36
0.002	4.83		0.003	5.36
0.002	4.83		0.003	5.36
0.002	4.83		0.004	5.36
0.002	4.83		0.004	5.36
0.002	4.83		0.004	5.36
0.002	4.83		0.004	5.36
0.002	4.83		0.004	5.36
0.002	4.83		0.004	5.36
0.002	4.83		0.004	5.36
0.002	4.83		0.004	5.36
0.002	4.83		0.004	5.36
0.002	4.83		0.004	5.36
0.002	4.83		0.004	5.36
0.002	4.83		0.004	5.36
0.002	4.83		0.004	5.36
0.002	4.83		0.004	5.36
0.002	4.83		0.004	5.36
0.002	4.83		0.004	5.36
0.002	4.83		0.004	5.36
0.002	4.83		0.004	5.36
0.002	4.83		0.004	5.36
0.002	4.83		0.004	5.36
0.002	4.83		0.005	5.36
0.002	4.83		0.005	5.36
0.002	4.83		0.005	5.36
0.002	4.83		0.005	5.36
0.002	4.83		0.005	5.36
0.002	4.83		0.005	5.36
0.002	4.83		0.005	5.36
0.002	4.83		0.005	5.36
0.002	4.83		0.005	5.36
0.002	4.83		0.005	5.36
0.002	4.83		0.005	5.36
0.002	4.83		0.005	5.36
0.002	4.83		0.005	5.36
0.002	4.83		0.005	5.36
0.002	4.83		0.005	5.36
0.002	4.83		0.005	5.36
0.002	4.83		0.005	5.36
0.002	4.83		0.005	5.36
0.003	4.83		0.005	5.36
0.003	4.83		0.005	5.36
0.003	4.83		0.005	5.36
0.003	4.83		0.006	5.36
0.003	4.83		0.006	5.36
0.003	4.83		0.006	5.36
0.003	4.83		0.006	5.36
0.003	4.83		0.006	5.36
0.003	4.83		0.006	5.36
0.003	4.83		0.006	5.36
0.003	4.83		0.006	5.36
0.003	4.83		0.006	5.36
0.003	4.83		0.006	5.36
0.003	4.99		0.006	5.36
0.003	4.99		0.006	5.36
0.003	4.99		0.006	5.36
0.003	4.99		0.006	5.36
0.003	4.99		0.006	5.36
0.003	4.99		0.006	5.36
0.003	4.99		0.006	5.36
0.003	4.99		0.006	5.36
0.003	4.99		0.006	5.36
0.003	4.99		0.006	5.36
0.003	4.99		0.006	5.36
0.003	4.99		0.007	5.36
0.003	4.99		0.007	5.36
0.003	4.99		0.007	5.36
0.003	4.99		0.007	5.36
0.003	4.99		0.007	5.36
0.003	4.99		0.007	5.36
0.003	4.99		0.007	5.36
0.003	4.99		0.007	5.36
0.003	4.99		0.007	5.36
0.003	4.99		0.007	5.36
0.003	4.99		0.007	5.36
0.003	4.99		0.007	5.36
0.003	4.99		0.007	5.36
0.003	4.99		0.007	5.36
0.003	4.99		0.007	5.36
0.003	4.99		0.007	5.36
0.004	4.99		0.007	5.36
0.004	4.99		0.007	5.36
0.004	4.99		0.007	5.36
0.004	4.99		0.007	5.36
0.004	4.99		0.008	5.36
0.004	4.99		0.008	5.36
0.004	4.99		0.008	5.36
0.004	4.99		0.008	5.36
0.004	4.99		0.008	5.36
0.004	4.99		0.008	5.36
0.004	4.99		0.008	5.36
0.004	4.99		0.008	5.36
0.004	4.99		0.008	5.36
0.004	4.99		0.008	5.36
0.004	4.99		0.008	5.36
0.004	4.99		0.008	5.36
0.004	4.99		0.008	5.36
0.004	4.99		0.008	5.36
0.004	4.99		0.008	5.36
0.004	4.99		0.008	5.36
0.004	4.99		0.008	5.36
0.004	4.99		0.008	5.36
0.004	4.99		0.008	5.36
0.004	4.99		0.008	5.36
0.004	4.99		0.008	5.36
0.004	4.99		0.009	5.36
0.004	4.99		0.009	5.36
0.004	4.99		0.009	5.36
0.004	4.99		0.009	5.36
0.004	4.99		0.009	5.36
0.004	4.99		0.009	5.36
0.004	4.99		0.009	5.36
0.004	4.99		0.009	5.36
0.004	4.99		0.009	5.36
0.004	4.99		0.009	5.36
0.004	4.99		0.009	5.36
0.004	4.99		0.009	5.36
0.004	4.99		0.009	5.36
0.004	4.99		0.009	5.36
0.004	4.99		0.009	5.36
0.005	4.99		0.009	5.36
0.005	4.99		0.009	5.36
0.005	4.99		0.009	5.36
0.005	4.99		0.009	5.36
0.005	4.99		0.009	5.36
0.005	4.99		0.01	5.36
0.005	4.99		0.01	5.36
0.005	4.99		0.01	5.36
0.005	4.99		0.01	5.36
0.005	4.99		0.01	5.36
0.005	4.99		0.01	5.36
0.005	4.99		0.01	5.36
0.005	4.99		0.01	5.36
0.005	4.99		0.01	5.36
0.005	4.99		0.01	5.57
0.005	4.99		0.01	5.57
0.005	4.99		0.01	5.57
0.005	4.99		0.01	5.57
0.005	4.99		0.01	5.57
0.005	4.99		0.01	5.57
0.005	4.99		0.01	5.57
0.005	4.99		0.01	5.57
0.005	4.99		0.01	5.57
0.005	4.99		0.01	5.57
0.005	4.99		0.01	5.57
0.005	4.99		0.01	5.57
0.005	4.99		0.011	5.57
0.005	4.99		0.011	5.57
0.005	4.99		0.011	5.57
0.005	4.99		0.011	5.57
0.005	4.99		0.011	5.57
0.005	4.99		0.011	5.57
0.005	4.99		0.011	5.57
0.005	4.99		0.011	5.57
0.005	4.99		0.011	5.57
0.005	4.99		0.011	5.57
0.005	4.99		0.011	5.57
0.005	4.99		0.011	5.57
0.005	4.99		0.011	5.57
0.005	4.99		0.011	5.57
0.006	4.99		0.011	5.57
0.006	4.99		0.011	5.57
0.006	4.99		0.011	5.57
0.006	4.99		0.011	5.57
0.006	4.99		0.011	5.57
0.006	4.99		0.011	5.57
0.006	4.99		0.011	5.57
0.006	4.99		0.012	5.57
0.006	4.99		0.012	5.57
0.006	4.99		0.012	5.57
0.006	4.99		0.012	5.57
0.006	4.99		0.012	5.57
0.006	4.99		0.012	5.57
0.006	4.99		0.012	5.57
0.006	4.99		0.012	5.57
0.006	4.99		0.012	5.57
0.006	4.99		0.012	5.57
0.006	4.99		0.012	5.57
0.006	4.99		0.012	5.57
0.006	4.99		0.012	5.57
0.006	4.99		0.012	5.57
0.006	4.99		0.012	5.57
0.006	4.99		0.012	5.57
0.006	4.99		0.012	5.57
0.006	4.99		0.012	5.57
0.006	4.99		0.012	5.57
0.006	4.99		0.012	5.57
0.006	4.99		0.013	5.57
0.006	4.99		0.013	5.57
0.006	4.99		0.013	5.57
0.006	4.99		0.013	5.57
0.006	4.99		0.013	5.57
0.006	4.99		0.013	5.57
0.006	4.99		0.013	5.57
0.006	4.99		0.013	5.57
0.006	4.99		0.013	5.57
0.006	4.99		0.013	5.57
0.006	4.99		0.013	5.57
0.006	4.99		0.013	5.57
0.006	4.99		0.013	5.57
0.007	4.99		0.013	5.57
0.007	4.99		0.013	5.57
0.007	4.99		0.013	5.57
0.007	4.99		0.013	5.57
0.007	4.99		0.013	5.57
0.007	4.99		0.013	5.57
0.007	4.99		0.013	5.57
0.007	4.99		0.013	5.57
0.007	4.99		0.014	5.57
0.007	4.99		0.014	5.57
0.007	4.99		0.014	5.57
0.007	4.99		0.014	5.57
0.007	4.99		0.014	5.57
0.007	4.99		0.014	5.57
0.007	4.99		0.014	5.57
0.007	4.99		0.014	5.57
0.007	4.99		0.014	5.57
0.007	4.99		0.014	5.57
0.007	4.99		0.014	5.57
0.007	4.99		0.014	5.57
0.007	4.99		0.014	5.57
0.007	4.99		0.014	5.57
0.007	4.99		0.014	5.57
0.007	4.99		0.014	5.57
0.007	4.99		0.014	5.57
0.007	4.99		0.014	5.57
0.007	4.99		0.014	5.57
0.007	4.99		0.014	5.57
0.007	4.99		0.015	5.57
0.007	4.99		0.015	5.57
0.007	4.99		0.015	5.57
0.007	4.99		0.015	5.57
0.007	4.99		0.015	5.57
0.007	4.99		0.015	5.57
0.007	4.99		0.015	5.57
0.007	4.99		0.015	5.57
0.007	4.99		0.015	5.57
0.007	4.99		0.015	5.57
0.007	4.99		0.015	5.57
0.007	4.99		0.015	5.57
0.008	4.99		0.015	5.57
0.008	4.99		0.015	5.57
0.008	4.99		0.015	5.57
0.008	4.99		0.015	5.57
0.008	4.99		0.015	5.57
0.008	4.99		0.015	5.57
0.008	4.99		0.015	5.57
0.008	4.99		0.015	5.57
0.008	4.99		0.015	5.57
0.008	4.99		0.016	5.57
0.008	4.99		0.016	5.57
0.008	5.16		0.016	5.57
0.008	5.16		0.016	5.57
0.008	5.16		0.016	5.57
0.008	5.16		0.016	5.57
0.008	5.16		0.016	5.57
0.008	5.16		0.016	5.57
0.008	5.16		0.016	5.57
0.008	5.16		0.016	5.57
0.008	5.16		0.016	5.57
0.008	5.16		0.016	5.57
0.008	5.16		0.016	5.57
0.008	5.16		0.016	5.57
0.008	5.16		0.016	5.57
0.008	5.16		0.016	5.57
0.008	5.16		0.016	5.57
0.008	5.16		0.016	5.57
0.008	5.16		0.016	5.57
0.008	5.16		0.016	5.57
0.008	5.16		0.016	5.57
0.008	5.16		0.017	5.57
0.008	5.16		0.017	5.57
0.008	5.16		0.017	5.57
0.008	5.16		0.017	5.57
0.008	5.16		0.017	5.57
0.008	5.16		0.017	5.57
0.008	5.16		0.017	5.57
0.008	5.16		0.017	5.57
0.008	5.16		0.017	5.57
0.008	5.16		0.017	5.57
0.009	5.16		0.017	5.57
0.009	5.16		0.017	5.57
0.009	5.16		0.017	5.57
0.009	5.16		0.017	5.57
0.009	5.16		0.017	5.57
0.009	5.16		0.017	5.57
0.009	5.16		0.017	5.57
0.009	5.16		0.017	5.57
0.009	5.16		0.017	5.57
0.009	5.16		0.017	5.57
0.009	5.16		0.018	5.57
0.009	5.16		0.018	5.57
0.009	5.16		0.018	5.57
0.009	5.16		0.018	5.57
0.009	5.16		0.018	5.57
0.009	5.16		0.018	5.57
0.009	5.16		0.018	5.57
0.009	5.16		0.018	5.57
0.009	5.16		0.018	5.57
0.009	5.16		0.018	5.57
0.009	5.16		0.018	5.57
0.009	5.16		0.018	5.57
0.009	5.16		0.018	5.57
0.009	5.16		0.018	5.57
0.009	5.16		0.018	5.57
0.009	5.16		0.018	5.57
0.009	5.16		0.018	5.57
0.009	5.16		0.018	5.57
0.009	5.16		0.018	5.57
0.009	5.16		0.018	5.57
0.009	5.16		0.018	5.57
0.009	5.16		0.019	5.57
0.009	5.16		0.019	5.57
0.009	5.16		0.019	5.57
0.009	5.16		0.019	5.57
0.009	5.16		0.019	5.57
0.009	5.16		0.019	5.57
0.009	5.16		0.019	5.57
0.009	5.16		0.019	5.57
0.009	5.16		0.019	5.57
0.01	5.16		0.019	5.57
0.01	5.16		0.019	5.57
0.01	5.16		0.019	5.57
0.01	5.16		0.019	5.57
0.01	5.16		0.019	5.57
0.01	5.16		0.019	5.57
0.01	5.16		0.019	5.57
0.01	5.16		0.019	5.57
0.01	5.16		0.019	5.57
0.01	5.16		0.019	5.57
0.01	5.16		0.019	5.57
0.01	5.16		0.02	5.57
0.01	5.16		0.02	5.57
0.01	5.16		0.02	5.57
0.01	5.16		0.02	5.57
0.01	5.16		0.02	5.57
0.01	5.16		0.02	5.57
0.01	5.16		0.02	5.57
0.01	5.16		0.02	5.57
0.01	5.16		0.02	5.57
0.01	5.16		0.02	5.57
0.01	5.16		0.02	5.57
0.01	5.16		0.02	5.57
0.01	5.16		0.02	5.57
0.01	5.16		0.02	5.57
0.01	5.16		0.02	5.57
0.01	5.16		0.02	5.57
0.01	5.16		0.02	5.57
0.01	5.16		0.02	5.57
0.01	5.16		0.02	5.57
0.01	5.16		0.02	5.57
0.01	5.16		0.02	5.57
0.01	5.16		0.021	5.57
0.01	5.16		0.021	5.57
0.01	5.16		0.021	5.57
0.01	5.16		0.021	5.57
0.01	5.16		0.021	5.57
0.01	5.16		0.021	5.57
0.01	5.16		0.021	5.57
0.01	5.16		0.021	5.57
0.011	5.16		0.021	5.57
0.011	5.16		0.021	5.57
0.011	5.16		0.021	5.57
0.011	5.16		0.021	5.57
0.011	5.16		0.021	5.57
0.011	5.16		0.021	5.57
0.011	5.16		0.021	5.57
0.011	5.16		0.021	5.57
0.011	5.16		0.021	5.57
0.011	5.16		0.021	5.57
0.011	5.16		0.021	5.57
0.011	5.16		0.021	5.57
0.011	5.16		0.021	5.57
0.011	5.16		0.022	5.57
0.011	5.16		0.022	5.57
0.011	5.16		0.022	5.57
0.011	5.16		0.022	5.57
0.011	5.16		0.022	5.57
0.011	5.16		0.022	5.57
0.011	5.16		0.022	5.57
0.011	5.16		0.022	5.57
0.011	5.16		0.022	5.57
0.011	5.16		0.022	5.57
0.011	5.16		0.022	5.57
0.011	5.16		0.022	5.57
0.011	5.16		0.022	5.57
0.011	5.16		0.022	5.57
0.011	5.16		0.022	5.57
0.011	5.16		0.022	5.57
0.011	5.16		0.022	5.57
0.011	5.16		0.022	5.57
0.011	5.16		0.022	5.57
0.011	5.16		0.022	5.57
0.011	5.16		0.023	5.57
0.011	5.16		0.023	5.57
0.011	5.16		0.023	5.57
0.011	5.16		0.023	5.57
0.011	5.16		0.023	5.57
0.011	5.16		0.023	5.57
0.011	5.16		0.023	5.57
0.012	5.16		0.023	5.57
0.012	5.16		0.023	5.57
0.012	5.16		0.023	5.57
0.012	5.16		0.023	5.57
0.012	5.16		0.023	5.57
0.012	5.16		0.023	5.57
0.012	5.16		0.023	5.57
0.012	5.16		0.023	5.57
0.012	5.16		0.023	5.57
0.012	5.16		0.023	5.57
0.012	5.16		0.023	5.57
0.012	5.16		0.023	5.57
0.012	5.16		0.023	5.57
0.012	5.16		0.023	5.57
0.012	5.16		0.024	5.57
0.012	5.16		0.024	5.57
0.012	5.16		0.024	5.57
0.012	5.16		0.024	5.57
0.012	5.16		0.024	5.57
0.012	5.16		0.024	5.57
0.012	5.16		0.024	5.57
0.012	5.16		0.024	5.57
0.012	5.16		0.024	5.57
0.012	5.16		0.024	5.57
0.012	5.16		0.024	5.57
0.012	5.16		0.024	5.57
0.012	5.16		0.024	5.57
0.012	5.16		0.024	5.57
0.012	5.16		0.024	5.57
0.012	5.16		0.024	5.57
0.012	5.16		0.024	5.57
0.012	5.16		0.024	5.57
0.012	5.16		0.024	5.57
0.012	5.16		0.024	5.57
0.012	5.16		0.025	5.57
0.012	5.16		0.025	5.57
0.012	5.16		0.025	5.57
0.012	5.16		0.025	5.57
0.012	5.16		0.025	5.77
0.012	5.16		0.025	5.77
0.013	5.16		0.025	5.77
0.013	5.16		0.025	5.77
0.013	5.16		0.025	5.77
0.013	5.16		0.025	5.77
0.013	5.16		0.025	5.77
0.013	5.16		0.025	5.77
0.013	5.16		0.025	5.77
0.013	5.16		0.025	5.77
0.013	5.16		0.025	5.77
0.013	5.16		0.025	5.77
0.013	5.16		0.025	5.77
0.013	5.16		0.025	5.77
0.013	5.16		0.025	5.77
0.013	5.16		0.025	5.77
0.013	5.16		0.025	5.77
0.013	5.16		0.026	5.77
0.013	5.16		0.026	5.77
0.013	5.16		0.026	5.77
0.013	5.16		0.026	5.77
0.013	5.16		0.026	5.77
0.013	5.16		0.026	5.77
0.013	5.16		0.026	5.77
0.013	5.16		0.026	5.77
0.013	5.16		0.026	5.77
0.013	5.16		0.026	5.77
0.013	5.16		0.026	5.77
0.013	5.16		0.026	5.77
0.013	5.16		0.026	5.77
0.013	5.16		0.026	5.77
0.013	5.16		0.026	5.77
0.013	5.16		0.026	5.77
0.013	5.16		0.026	5.77
0.013	5.16		0.026	5.77
0.013	5.16		0.026	5.77
0.013	5.16		0.026	5.77
0.013	5.16		0.026	5.77
0.013	5.16		0.027	5.77
0.013	5.16		0.027	5.77
0.013	5.16		0.027	5.77
0.013	5.16		0.027	5.77
0.014	5.16		0.027	5.77
0.014	5.16		0.027	5.77
0.014	5.16		0.027	5.77
0.014	5.16		0.027	5.77
0.014	5.16		0.027	5.77
0.014	5.16		0.027	5.77
0.014	5.16		0.027	5.77
0.014	5.16		0.027	5.77
0.014	5.16		0.027	5.77
0.014	5.16		0.027	5.77
0.014	5.16		0.027	5.77
0.014	5.16		0.027	5.77
0.014	5.16		0.027	5.77
0.014	5.16		0.027	5.77
0.014	5.16		0.027	5.77
0.014	5.16		0.027	5.77
0.014	5.16		0.028	5.77
0.014	5.16		0.028	5.77
0.014	5.16		0.028	5.77
0.014	5.16		0.028	5.77
0.014	5.16		0.028	5.77
0.014	5.16		0.028	5.77
0.014	5.16		0.028	5.77
0.014	5.16		0.028	5.77
0.014	5.16		0.028	5.77
0.014	5.16		0.028	5.77
0.014	5.16		0.028	5.77
0.014	5.16		0.028	5.77
0.014	5.16		0.028	5.77
0.014	5.16		0.028	5.77
0.014	5.16		0.028	5.77
0.014	5.16		0.028	5.77
0.014	5.16		0.028	5.77
0.014	5.16		0.028	5.77
0.014	5.16		0.028	5.77
0.014	5.16		0.028	5.77
0.014	5.16		0.028	5.77
0.014	5.16		0.029	5.77
0.014	5.16		0.029	5.77
0.014	5.16		0.029	5.77
0.015	5.16		0.029	5.77
0.015	5.16		0.029	5.77
0.015	5.16		0.029	5.77
0.015	5.16		0.029	5.77
0.015	5.16		0.029	5.77
0.015	5.16		0.029	5.77
0.015	5.16		0.029	5.77
0.015	5.16		0.029	5.77
0.015	5.16		0.029	5.77
0.015	5.16		0.029	5.77
0.015	5.16		0.029	5.77
0.015	5.16		0.029	5.77
0.015	5.16		0.029	5.77
0.015	5.16		0.029	5.77
0.015	5.16		0.029	5.77
0.015	5.16		0.029	5.77
0.015	5.16		0.029	5.77
0.015	5.16		0.03	5.77
0.015	5.16		0.03	5.77
0.015	5.16		0.03	5.77
0.015	5.16		0.03	5.77
0.015	5.16		0.03	5.77
0.015	5.16		0.03	5.77
0.015	5.16		0.03	5.77
0.015	5.16		0.03	5.77
0.015	5.16		0.03	5.77
0.015	5.16		0.03	5.77
0.015	5.16		0.03	5.77
0.015	5.16		0.03	5.77
0.015	5.16		0.03	5.77
0.015	5.16		0.03	5.77
0.015	5.16		0.03	5.77
0.015	5.16		0.03	5.77
0.015	5.16		0.03	5.77
0.015	5.16		0.03	5.77
0.015	5.16		0.03	5.77
0.015	5.16		0.03	5.77
0.015	5.16		0.03	5.77
0.015	5.16		0.031	5.77
0.015	5.16		0.031	5.77
0.016	5.16		0.031	5.77
0.016	5.16		0.031	5.77
0.016	5.16		0.031	5.77
0.016	5.16		0.031	5.77
0.016	5.16		0.031	5.77
0.016	5.16		0.031	5.77
0.016	5.16		0.031	5.77
0.016	5.16		0.031	5.77
0.016	5.16		0.031	5.77
0.016	5.16		0.031	5.77
0.016	5.16		0.031	5.77
0.016	5.16		0.031	5.77
0.016	5.16		0.031	5.77
0.016	5.16		0.031	5.77
0.016	5.16		0.031	5.77
0.016	5.16		0.031	5.77
0.016	5.16		0.031	5.77
0.016	5.16		0.031	5.77
0.016	5.16		0.031	5.77
0.016	5.16		0.032	5.77
0.016	5.16		0.032	5.77
0.016	5.16		0.032	5.77
0.016	5.16		0.032	5.77
0.016	5.16		0.032	5.77
0.016	5.16		0.032	5.77
0.016	5.16		0.032	5.77
0.016	5.16		0.032	5.77
0.016	5.16		0.032	5.77
0.016	5.16		0.032	5.77
0.016	5.16		0.032	5.77
0.016	5.16		0.032	5.77
0.016	5.16		0.032	5.77
0.016	5.16		0.032	5.77
0.016	5.16		0.032	5.77
0.016	5.16		0.032	5.77
0.016	5.16		0.032	5.77
0.016	5.16		0.032	5.77
0.016	5.16		0.032	5.77
0.016	5.16		0.032	5.77
0.016	5.16		0.033	5.77
0.017	5.16		0.033	5.77
0.017	5.16		0.033	5.77
0.017	5.16		0.033	5.77
0.017	5.16		0.033	5.77
0.017	5.16		0.033	5.77
0.017	5.16		0.033	5.77
0.017	5.16		0.033	5.77
0.017	5.16		0.033	5.77
0.017	5.16		0.033	5.77
0.017	5.16		0.033	5.77
0.017	5.16		0.033	5.77
0.017	5.16		0.033	5.77
0.017	5.16		0.033	5.77
0.017	5.16		0.033	5.77
0.017	5.16		0.033	5.77
0.017	5.16		0.033	5.77
0.017	5.16		0.033	5.77
0.017	5.16		0.033	5.77
0.017	5.16		0.033	5.77
0.017	5.16		0.033	5.77
0.017	5.16		0.034	5.77
0.017	5.16		0.034	5.77
0.017	5.16		0.034	5.77
0.017	5.16		0.034	5.77
0.017	5.16		0.034	5.77
0.017	5.16		0.034	5.77
0.017	5.16		0.034	5.77
0.017	5.16		0.034	5.77
0.017	5.16		0.034	5.77
0.017	5.16		0.034	5.77
0.017	5.16		0.034	5.77
0.017	5.16		0.034	5.77
0.017	5.32		0.034	5.77
0.017	5.32		0.034	5.77
0.017	5.32		0.034	5.77
0.017	5.32		0.034	5.77
0.017	5.32		0.034	5.77
0.017	5.32		0.034	5.77
0.017	5.32		0.034	5.77
0.017	5.32		0.034	5.77
0.018	5.32		0.035	5.77
0.018	5.32		0.035	5.77
0.018	5.32		0.035	5.77
0.018	5.32		0.035	5.77
0.018	5.32		0.035	5.77
0.018	5.32		0.035	5.77
0.018	5.32		0.035	5.77
0.018	5.32		0.035	5.77
0.018	5.32		0.035	5.77
0.018	5.32		0.035	5.77
0.018	5.32		0.035	5.77
0.018	5.32		0.035	5.77
0.018	5.32		0.035	5.77
0.018	5.32		0.035	5.77
0.018	5.32		0.035	5.77
0.018	5.32		0.035	5.77
0.018	5.32		0.035	5.77
0.018	5.32		0.035	5.77
0.018	5.32		0.035	5.77
0.018	5.32		0.035	5.77
0.018	5.32		0.035	5.77
0.018	5.32		0.036	5.77
0.018	5.32		0.036	5.77
0.018	5.32		0.036	5.77
0.018	5.32		0.036	5.77
0.018	5.32		0.036	5.77
0.018	5.32		0.036	5.77
0.018	5.32		0.036	5.77
0.018	5.32		0.036	5.77
0.018	5.32		0.036	5.77
0.018	5.32		0.036	5.77
0.018	5.32		0.036	5.77
0.018	5.32		0.036	5.77
0.018	5.32		0.036	5.77
0.018	5.32		0.036	5.77
0.018	5.32		0.036	5.77
0.018	5.32		0.036	5.77
0.018	5.32		0.036	5.77
0.018	5.32		0.036	5.77
0.018	5.32		0.036	5.77
0.019	5.32		0.036	5.77
0.019	5.32		0.036	5.77
0.019	5.32		0.037	5.77
0.019	5.32		0.037	5.77
0.019	5.32		0.037	5.77
0.019	5.32		0.037	5.77
0.019	5.32		0.037	5.77
0.019	5.32		0.037	5.77
0.019	5.32		0.037	5.77
0.019	5.32		0.037	5.77
0.019	5.32		0.037	5.77
0.019	5.32		0.037	5.77
0.019	5.32		0.037	5.77
0.019	5.32		0.037	5.77
0.019	5.32		0.037	5.77
0.019	5.32		0.037	5.77
0.019	5.32		0.037	5.77
0.019	5.32		0.037	5.77
0.019	5.32		0.037	5.77
0.019	5.32		0.037	5.77
0.019	5.32		0.037	5.77
0.019	5.32		0.037	5.77
0.019	5.32		0.038	5.77
0.019	5.32		0.038	5.77
0.019	5.32		0.038	5.77
0.019	5.32		0.038	5.77
0.019	5.32		0.038	5.77
0.019	5.32		0.038	5.77
0.019	5.32		0.038	5.77
0.019	5.32		0.038	5.77
0.019	5.32		0.038	5.77
0.019	5.32		0.038	5.77
0.019	5.32		0.038	5.77
0.019	5.32		0.038	5.77
0.019	5.32		0.038	5.77
0.019	5.32		0.038	5.77
0.019	5.32		0.038	5.77
0.019	5.32		0.038	5.77
0.019	5.32		0.038	5.77
0.019	5.32		0.038	5.77
0.02	5.32		0.038	5.77
0.02	5.32		0.038	5.77
0.02	5.32		0.038	5.77
0.02	5.32		0.039	5.77
0.02	5.32		0.039	5.77
0.02	5.32		0.039	5.77
0.02	5.32		0.039	5.77
0.02	5.32		0.039	5.77
0.02	5.32		0.039	5.77
0.02	5.32		0.039	5.77
0.02	5.32		0.039	5.77
0.02	5.32		0.039	5.77
0.02	5.32		0.039	5.77
0.02	5.32		0.039	5.77
0.02	5.32		0.039	5.77
0.02	5.32		0.039	5.77
0.02	5.32		0.039	5.77
0.02	5.32		0.039	5.77
0.02	5.32		0.039	5.77
0.02	5.32		0.039	5.77
0.02	5.32		0.039	5.77
0.02	5.32		0.039	5.77
0.02	5.32		0.039	5.77
0.02	5.32		0.04	5.77
0.02	5.32		0.04	5.77
0.02	5.32		0.04	5.77
0.02	5.32		0.04	5.77
0.02	5.32		0.04	5.77
0.02	5.32		0.04	5.77
0.02	5.32		0.04	5.77
0.02	5.32		0.04	5.77
0.02	5.32		0.04	5.77
0.02	5.32		0.04	5.77
0.02	5.32		0.04	5.77
0.02	5.32		0.04	5.77
0.02	5.32		0.04	5.77
0.02	5.32		0.04	5.77
0.02	5.32		0.04	5.77
0.02	5.32		0.04	5.77
0.02	5.32		0.04	5.77
0.021	5.32		0.04	5.77
0.021	5.32		0.04	5.77
0.021	5.32		0.04	5.77
0.021	5.32		0.04	5.77
0.021	5.32		0.041	5.77
0.021	5.32		0.041	5.77
0.021	5.32		0.041	5.77
0.021	5.32		0.041	5.77
0.021	5.32		0.041	5.77
0.021	5.32		0.041	5.77
0.021	5.32		0.041	5.77
0.021	5.32		0.041	5.77
0.021	5.32		0.041	5.77
0.021	5.32		0.041	5.77
0.021	5.32		0.041	5.77
0.021	5.32		0.041	5.77
0.021	5.32		0.041	5.77
0.021	5.32		0.041	5.77
0.021	5.32		0.041	5.77
0.021	5.32		0.041	5.77
0.021	5.32		0.041	5.77
0.021	5.32		0.041	5.77
0.021	5.32		0.041	5.77
0.021	5.32		0.041	5.77
0.021	5.32		0.041	5.77
0.021	5.32		0.042	5.77
0.021	5.32		0.042	5.77
0.021	5.32		0.042	5.77
0.021	5.32		0.042	5.77
0.021	5.32		0.042	5.77
0.021	5.32		0.042	5.77
0.021	5.32		0.042	5.77
0.021	5.32		0.042	5.77
0.021	5.32		0.042	5.77
0.021	5.32		0.042	5.77
0.021	5.32		0.042	5.77
0.021	5.32		0.042	5.77
0.021	5.32		0.042	5.77
0.021	5.32		0.042	5.77
0.021	5.32		0.042	5.77
0.022	5.32		0.042	5.77
0.022	5.32		0.042	5.77
0.022	5.32		0.042	5.77
0.022	5.32		0.042	5.77
0.022	5.32		0.042	5.77
0.022	5.32		0.043	5.77
0.022	5.32		0.043	5.77
0.022	5.32		0.043	5.77
0.022	5.32		0.043	5.77
0.022	5.32		0.043	5.77
0.022	5.32		0.043	5.77
0.022	5.32		0.043	5.77
0.022	5.32		0.043	5.77
0.022	5.32		0.043	5.77
0.022	5.32		0.043	5.77
0.022	5.32		0.043	5.77
0.022	5.32		0.043	5.77
0.022	5.32		0.043	5.77
0.022	5.32		0.043	5.77
0.022	5.32		0.043	5.77
0.022	5.32		0.043	5.77
0.022	5.32		0.043	5.77
0.022	5.32		0.043	5.77
0.022	5.32		0.043	5.77
0.022	5.32		0.043	5.77
0.022	5.32		0.043	5.77
0.022	5.32		0.044	5.77
0.022	5.32		0.044	5.77
0.022	5.32		0.044	5.98
0.022	5.32		0.044	5.98
0.022	5.32		0.044	5.98
0.022	5.32		0.044	5.98
0.022	5.32		0.044	5.98
0.022	5.32		0.044	5.98
0.022	5.32		0.044	5.98
0.022	5.32		0.044	5.98
0.022	5.32		0.044	5.98
0.022	5.32		0.044	5.98
0.022	5.32		0.044	5.98
0.022	5.32		0.044	5.98
0.023	5.32		0.044	5.98
0.023	5.32		0.044	5.98
0.023	5.32		0.044	5.98
0.023	5.32		0.044	5.98
0.023	5.32		0.044	5.98
0.023	5.32		0.044	5.98
0.023	5.32		0.045	5.98
0.023	5.32		0.045	5.98
0.023	5.32		0.045	5.98
0.023	5.32		0.045	5.98
0.023	5.32		0.045	5.98
0.023	5.32		0.045	5.98
0.023	5.32		0.045	5.98
0.023	5.32		0.045	5.98
0.023	5.32		0.045	5.98
0.023	5.32		0.045	5.98
0.023	5.32		0.045	5.98
0.023	5.32		0.045	5.98
0.023	5.32		0.045	5.98
0.023	5.32		0.045	5.98
0.023	5.32		0.045	5.98
0.023	5.32		0.045	5.98
0.023	5.32		0.045	5.98
0.023	5.32		0.045	5.98
0.023	5.32		0.045	5.98
0.023	5.32		0.045	5.98
0.023	5.32		0.045	5.98
0.023	5.32		0.046	5.98
0.023	5.32		0.046	5.98
0.023	5.32		0.046	5.98
0.023	5.32		0.046	5.98
0.023	5.32		0.046	5.98
0.023	5.32		0.046	5.98
0.023	5.32		0.046	5.98
0.023	5.32		0.046	5.98
0.023	5.32		0.046	5.98
0.023	5.32		0.046	5.98
0.023	5.32		0.046	5.98
0.023	5.32		0.046	5.98
0.023	5.32		0.046	5.98
0.024	5.32		0.046	5.98
0.024	5.32		0.046	5.98
0.024	5.32		0.046	5.98
0.024	5.32		0.046	5.98
0.024	5.32		0.046	5.98
0.024	5.32		0.046	5.98
0.024	5.32		0.046	5.98
0.024	5.32		0.046	5.98
0.024	5.32		0.047	5.98
0.024	5.32		0.047	5.98
0.024	5.32		0.047	5.98
0.024	5.32		0.047	5.98
0.024	5.32		0.047	5.98
0.024	5.32		0.047	5.98
0.024	5.32		0.047	5.98
0.024	5.32		0.047	5.98
0.024	5.32		0.047	5.98
0.024	5.32		0.047	5.98
0.024	5.32		0.047	5.98
0.024	5.32		0.047	5.98
0.024	5.32		0.047	5.98
0.024	5.32		0.047	5.98
0.024	5.32		0.047	5.98
0.024	5.32		0.047	5.98
0.024	5.32		0.047	5.98
0.024	5.32		0.047	5.98
0.024	5.32		0.047	5.98
0.024	5.32		0.047	5.98
0.024	5.32		0.048	5.98
0.024	5.32		0.048	5.98
0.024	5.32		0.048	5.98
0.024	5.32		0.048	5.98
0.024	5.32		0.048	5.98
0.024	5.32		0.048	5.98
0.024	5.32		0.048	5.98
0.024	5.32		0.048	5.98
0.024	5.32		0.048	5.98
0.024	5.32		0.048	5.98
0.024	5.32		0.048	5.98
0.024	5.32		0.048	5.98
0.025	5.32		0.048	5.98
0.025	5.32		0.048	5.98
0.025	5.32		0.048	5.98
0.025	5.32		0.048	5.98
0.025	5.32		0.048	5.98
0.025	5.32		0.048	5.98
0.025	5.32		0.048	5.98
0.025	5.32		0.048	5.98
0.025	5.32		0.048	5.98
0.025	5.32		0.049	5.98
0.025	5.32		0.049	5.98
0.025	5.32		0.049	5.98
0.025	5.32		0.049	5.98
0.025	5.32		0.049	5.98
0.025	5.32		0.049	5.98
0.025	5.32		0.049	5.98
0.025	5.32		0.049	5.98
0.025	5.32		0.049	5.98
0.025	5.32		0.049	5.98
0.025	5.32		0.049	5.98
0.025	5.32		0.049	5.98
0.025	5.32		0.049	5.98
0.025	5.32		0.049	5.98
0.025	5.32		0.049	5.98
0.025	5.32		0.049	5.98
0.025	5.32		0.049	5.98
0.025	5.32		0.049	5.98
0.025	5.32		0.049	5.98
0.025	5.32		0.049	5.98
0.025	5.32		0.05	5.98
0.025	5.32		0.05	5.98
0.025	5.32		0.05	5.98
0.025	5.32		0.05	5.98
0.025	5.32		0.05	5.98
0.025	5.32		0.05	5.98
0.025	5.32		0.05	5.98
0.025	5.32		0.05	5.98
0.025	5.32		0.05	5.98
0.025	5.32		0.05	5.98
0.025	5.32		0.05	5.98
0.026	5.32		0.05	5.98
0.026	5.32		0.05	5.98
0.026	5.32		0.05	5.98
0.026	5.32		0.05	5.98
0.026	5.32		0.05	5.98
0.026	5.32		0.05	5.98
0.026	5.32		0.05	5.98
0.026	5.32		0.05	5.98
0.026	5.32		0.05	5.98
0.026	5.32		0.05	5.98
0.026	5.32		0.051	5.98
0.026	5.32		0.051	5.98
0.026	5.32		0.051	5.98
0.026	5.32		0.051	5.98
0.026	5.32		0.051	5.98
0.026	5.32		0.051	5.98
0.026	5.32		0.051	5.98
0.026	5.32		0.051	5.98
0.026	5.32		0.051	5.98
0.026	5.32		0.051	5.98
0.026	5.32		0.051	5.98
0.026	5.32		0.051	5.98
0.026	5.32		0.051	5.98
0.026	5.32		0.051	5.98
0.026	5.32		0.051	5.98
0.026	5.32		0.051	5.98
0.026	5.32		0.051	5.98
0.026	5.32		0.051	5.98
0.026	5.32		0.051	5.98
0.026	5.32		0.051	5.98
0.026	5.32		0.051	5.98
0.026	5.32		0.052	5.98
0.026	5.32		0.052	5.98
0.026	5.32		0.052	5.98
0.026	5.32		0.052	5.98
0.026	5.32		0.052	5.98
0.026	5.32		0.052	5.98
0.026	5.32		0.052	5.98
0.026	5.32		0.052	5.98
0.026	5.32		0.052	5.98
0.027	5.32		0.052	5.98
0.027	5.32		0.052	5.98
0.027	5.32		0.052	5.98
0.027	5.32		0.052	5.98
0.027	5.32		0.052	5.98
0.027	5.32		0.052	5.98
0.027	5.32		0.052	5.98
0.027	5.32		0.052	5.98
0.027	5.32		0.052	5.98
0.027	5.32		0.052	5.98
0.027	5.32		0.052	5.98
0.027	5.32		0.053	5.98
0.027	5.32		0.053	5.98
0.027	5.32		0.053	5.98
0.027	5.32		0.053	5.98
0.027	5.32		0.053	5.98
0.027	5.32		0.053	5.98
0.027	5.32		0.053	5.98
0.027	5.32		0.053	5.98
0.027	5.32		0.053	5.98
0.027	5.32		0.053	5.98
0.027	5.32		0.053	5.98
0.027	5.32		0.053	5.98
0.027	5.32		0.053	5.98
0.027	5.32		0.053	5.98
0.027	5.32		0.053	5.98
0.027	5.32		0.053	5.98
0.027	5.32		0.053	5.98
0.027	5.32		0.053	5.98
0.027	5.32		0.053	5.98
0.027	5.32		0.053	5.98
0.027	5.32		0.053	5.98
0.027	5.32		0.054	5.98
0.027	5.32		0.054	5.98
0.027	5.32		0.054	5.98
0.027	5.32		0.054	5.98
0.027	5.32		0.054	5.98
0.027	5.32		0.054	5.98
0.027	5.32		0.054	5.98
0.027	5.32		0.054	5.98
0.028	5.32		0.054	5.98
0.028	5.32		0.054	5.98
0.028	5.32		0.054	5.98
0.028	5.32		0.054	5.98
0.028	5.32		0.054	5.98
0.028	5.32		0.054	5.98
0.028	5.32		0.054	5.98
0.028	5.32		0.054	5.98
0.028	5.32		0.054	5.98
0.028	5.32		0.054	5.98
0.028	5.32		0.054	5.98
0.028	5.32		0.054	5.98
0.028	5.32		0.055	5.98
0.028	5.32		0.055	5.98
0.028	5.32		0.055	5.98
0.028	5.32		0.055	5.98
0.028	5.32		0.055	5.98
0.028	5.32		0.055	5.98
0.028	5.32		0.055	5.98
0.028	5.32		0.055	5.98
0.028	5.32		0.055	5.98
0.028	5.32		0.055	5.98
0.028	5.32		0.055	5.98
0.028	5.32		0.055	5.98
0.028	5.32		0.055	5.98
0.028	5.32		0.055	5.98
0.028	5.32		0.055	5.98
0.028	5.32		0.055	5.98
0.028	5.32		0.055	5.98
0.028	5.32		0.055	5.98
0.028	5.32		0.055	5.98
0.028	5.32		0.055	5.98
0.028	5.32		0.055	5.98
0.028	5.32		0.056	5.98
0.028	5.32		0.056	5.98
0.028	5.32		0.056	5.98
0.028	5.32		0.056	5.98
0.028	5.32		0.056	5.98
0.028	5.32		0.056	5.98
0.028	5.32		0.056	5.98
0.029	5.32		0.056	5.98
0.029	5.32		0.056	5.98
0.029	5.32		0.056	5.98
0.029	5.32		0.056	5.98
0.029	5.32		0.056	5.98
0.029	5.32		0.056	5.98
0.029	5.32		0.056	5.98
0.029	5.32		0.056	5.98
0.029	5.32		0.056	5.98
0.029	5.32		0.056	5.98
0.029	5.32		0.056	5.98
0.029	5.32		0.056	5.98
0.029	5.32		0.056	5.98
0.029	5.32		0.056	5.98
0.029	5.32		0.057	5.98
0.029	5.32		0.057	5.98
0.029	5.32		0.057	5.98
0.029	5.32		0.057	5.98
0.029	5.32		0.057	5.98
0.029	5.32		0.057	5.98
0.029	5.32		0.057	5.98
0.029	5.32		0.057	5.98
0.029	5.32		0.057	5.98
0.029	5.32		0.057	5.98
0.029	5.32		0.057	5.98
0.029	5.32		0.057	5.98
0.029	5.32		0.057	5.98
0.029	5.32		0.057	5.98
0.029	5.32		0.057	5.98
0.029	5.32		0.057	5.98
0.029	5.32		0.057	5.98
0.029	5.32		0.057	5.98
0.029	5.32		0.057	5.98
0.029	5.32		0.057	5.98
0.029	5.32		0.058	5.98
0.029	5.32		0.058	5.98
0.029	5.32		0.058	5.98
0.029	5.32		0.058	5.98
0.029	5.32		0.058	5.98
0.029	5.32		0.058	5.98
0.03	5.32		0.058	5.98
0.03	5.32		0.058	5.98
0.03	5.32		0.058	5.98
0.03	5.32		0.058	5.98
0.03	5.32		0.058	5.98
0.03	5.32		0.058	5.98
0.03	5.32		0.058	5.98
0.03	5.32		0.058	5.98
0.03	5.32		0.058	5.98
0.03	5.32		0.058	5.98
0.03	5.32		0.058	5.98
0.03	5.32		0.058	5.98
0.03	5.32		0.058	5.98
0.03	5.32		0.058	5.98
0.03	5.32		0.058	5.98
0.03	5.32		0.059	5.98
0.03	5.32		0.059	5.98
0.03	5.32		0.059	5.98
0.03	5.32		0.059	5.98
0.03	5.32		0.059	5.98
0.03	5.32		0.059	5.98
0.03	5.32		0.059	5.98
0.03	5.32		0.059	5.98
0.03	5.32		0.059	5.98
0.03	5.32		0.059	5.98
0.03	5.32		0.059	5.98
0.03	5.32		0.059	5.98
0.03	5.32		0.059	5.98
0.03	5.32		0.059	5.98
0.03	5.32		0.059	5.98
0.03	5.32		0.059	5.98
0.03	5.32		0.059	5.98
0.03	5.32		0.059	5.98
0.03	5.32		0.059	5.98
0.03	5.32		0.059	5.98
0.03	5.32		0.06	5.98
0.03	5.32		0.06	5.98
0.03	5.32		0.06	5.98
0.03	5.32		0.06	5.98
0.03	5.32		0.06	5.98
0.031	5.32		0.06	5.98
0.031	5.32		0.06	5.98
0.031	5.32		0.06	5.98
0.031	5.32		0.06	5.98
0.031	5.32		0.06	5.98
0.031	5.32		0.06	5.98
0.031	5.32		0.06	5.98
0.031	5.32		0.06	5.98
0.031	5.32		0.06	5.98
0.031	5.32		0.06	5.98
0.031	5.32		0.06	5.98
0.031	5.32		0.06	5.98
0.031	5.32		0.06	5.98
0.031	5.32		0.06	5.98
0.031	5.32		0.06	5.98
0.031	5.32		0.06	5.98
0.031	5.32		0.061	5.98
0.031	5.32		0.061	5.98
0.031	5.32		0.061	5.98
0.031	5.32		0.061	5.98
0.031	5.32		0.061	5.98
0.031	5.32		0.061	5.98
0.031	5.32		0.061	5.98
0.031	5.32		0.061	5.98
0.031	5.32		0.061	5.98
0.031	5.32		0.061	5.98
0.031	5.32		0.061	5.98
0.031	5.32		0.061	5.98
0.031	5.32		0.061	5.98
0.031	5.32		0.061	5.98
0.031	5.32		0.061	5.98
0.031	5.32		0.061	5.98
0.031	5.49		0.061	5.98
0.031	5.49		0.061	5.98
0.031	5.49		0.061	5.98
0.031	5.49		0.061	5.98
0.031	5.49		0.061	5.98
0.031	5.49		0.062	5.98
0.031	5.49		0.062	5.98
0.031	5.49		0.062	5.98
0.032	5.49		0.062	5.98
0.032	5.49		0.062	5.98
0.032	5.49		0.062	5.98
0.032	5.49		0.062	5.98
0.032	5.49		0.062	5.98
0.032	5.49		0.062	5.98
0.032	5.49		0.062	5.98
0.032	5.49		0.062	5.98
0.032	5.49		0.062	5.98
0.032	5.49		0.062	5.98
0.032	5.49		0.062	5.98
0.032	5.49		0.062	5.98
0.032	5.49		0.062	5.98
0.032	5.49		0.062	5.98
0.032	5.49		0.062	5.98
0.032	5.49		0.062	5.98
0.032	5.49		0.062	5.98
0.032	5.49		0.063	5.98
0.032	5.49		0.063	5.98
0.032	5.49		0.063	5.98
0.032	5.49		0.063	5.98
0.032	5.49		0.063	5.98
0.032	5.49		0.063	5.98
0.032	5.49		0.063	5.98
0.032	5.49		0.063	5.98
0.032	5.49		0.063	5.98
0.032	5.49		0.063	5.98
0.032	5.49		0.063	5.98
0.032	5.49		0.063	5.98
0.032	5.49		0.063	5.98
0.032	5.49		0.063	5.98
0.032	5.49		0.063	5.98
0.032	5.49		0.063	5.98
0.032	5.49		0.063	5.98
0.032	5.49		0.063	5.98
0.032	5.49		0.063	5.98
0.032	5.49		0.063	5.98
0.032	5.49		0.063	5.98
0.032	5.49		0.064	5.98
0.032	5.49		0.064	5.98
0.033	5.49		0.064	5.98
0.033	5.49		0.064	5.98
0.033	5.49		0.064	5.98
0.033	5.49		0.064	5.98
0.033	5.49		0.064	5.98
0.033	5.49		0.064	5.98
0.033	5.49		0.064	5.98
0.033	5.49		0.064	5.98
0.033	5.49		0.064	5.98
0.033	5.49		0.064	5.98
0.033	5.49		0.064	5.98
0.033	5.49		0.064	5.98
0.033	5.49		0.064	5.98
0.033	5.49		0.064	5.98
0.033	5.49		0.064	5.98
0.033	5.49		0.064	5.98
0.033	5.49		0.064	5.98
0.033	5.49		0.064	5.98
0.033	5.49		0.065	5.98
0.033	5.49		0.065	5.98
0.033	5.49		0.065	5.98
0.033	5.49		0.065	5.98
0.033	5.49		0.065	5.98
0.033	5.49		0.065	5.98
0.033	5.49		0.065	5.98
0.033	5.49		0.065	5.98
0.033	5.49		0.065	5.98
0.033	5.49		0.065	5.98
0.033	5.49		0.065	5.98
0.033	5.49		0.065	5.98
0.033	5.49		0.065	5.98
0.033	5.49		0.065	5.98
0.033	5.49		0.065	5.98
0.033	5.49		0.065	5.98
0.033	5.49		0.065	5.98
0.033	5.49		0.065	5.98
0.033	5.49		0.065	5.98
0.033	5.49		0.065	5.98
0.033	5.49		0.065	5.98
0.033	5.49		0.066	5.98
0.034	5.49		0.066	5.98
0.034	5.49		0.066	5.98
0.034	5.49		0.066	5.98
0.034	5.49		0.066	5.98
0.034	5.49		0.066	5.98
0.034	5.49		0.066	5.98
0.034	5.49		0.066	5.98
0.034	5.49		0.066	5.98
0.034	5.49		0.066	5.98
0.034	5.49		0.066	5.98
0.034	5.49		0.066	5.98
0.034	5.49		0.066	5.98
0.034	5.49		0.066	5.98
0.034	5.49		0.066	5.98
0.034	5.49		0.066	5.98
0.034	5.49		0.066	5.98
0.034	5.49		0.066	5.98
0.034	5.49		0.066	5.98
0.034	5.49		0.066	5.98
0.034	5.49		0.067	5.98
0.034	5.49		0.067	5.98
0.034	5.49		0.067	5.98
0.034	5.49		0.067	5.98
0.034	5.49		0.067	6.19
0.034	5.49		0.067	6.19
0.034	5.49		0.067	6.19
0.034	5.49		0.067	6.19
0.034	5.49		0.067	6.19
0.034	5.49		0.067	6.19
0.034	5.49		0.067	6.19
0.034	5.49		0.067	6.19
0.034	5.49		0.067	6.19
0.034	5.49		0.067	6.19
0.034	5.49		0.067	6.19
0.034	5.49		0.067	6.19
0.034	5.49		0.067	6.19
0.034	5.49		0.067	6.19
0.034	5.49		0.067	6.19
0.034	5.49		0.067	6.19
0.034	5.49		0.067	6.19
0.035	5.49		0.068	6.19
0.035	5.49		0.068	6.19
0.035	5.49		0.068	6.19
0.035	5.49		0.068	6.19
0.035	5.49		0.068	6.19
0.035	5.49		0.068	6.19
0.035	5.49		0.068	6.19
0.035	5.49		0.068	6.19
0.035	5.49		0.068	6.19
0.035	5.49		0.068	6.19
0.035	5.49		0.068	6.19
0.035	5.49		0.068	6.19
0.035	5.49		0.068	6.19
0.035	5.49		0.068	6.19
0.035	5.49		0.068	6.19
0.035	5.49		0.068	6.19
0.035	5.49		0.068	6.19
0.035	5.49		0.068	6.19
0.035	5.49		0.068	6.19
0.035	5.49		0.068	6.19
0.035	5.49		0.068	6.19
0.035	5.49		0.069	6.19
0.035	5.49		0.069	6.19
0.035	5.49		0.069	6.19
0.035	5.49		0.069	6.19
0.035	5.49		0.069	6.19
0.035	5.49		0.069	6.19
0.035	5.49		0.069	6.19
0.035	5.49		0.069	6.19
0.035	5.49		0.069	6.19
0.035	5.49		0.069	6.19
0.035	5.49		0.069	6.19
0.035	5.49		0.069	6.19
0.035	5.49		0.069	6.19
0.035	5.49		0.069	6.19
0.035	5.49		0.069	6.19
0.035	5.49		0.069	6.19
0.035	5.49		0.069	6.19
0.035	5.49		0.069	6.19
0.035	5.49		0.069	6.19
0.036	5.49		0.069	6.19
0.036	5.49		0.07	6.19
0.036	5.49		0.07	6.19
0.036	5.49		0.07	6.19
0.036	5.49		0.07	6.19
0.036	5.49		0.07	6.19
0.036	5.49		0.07	6.19
0.036	5.49		0.07	6.19
0.036	5.49		0.07	6.19
0.036	5.49		0.07	6.19
0.036	5.49		0.07	6.19
0.036	5.49		0.07	6.19
0.036	5.49		0.07	6.19
0.036	5.49		0.07	6.19
0.036	5.49		0.07	6.19
0.036	5.49		0.07	6.19
0.036	5.49		0.07	6.19
0.036	5.49		0.07	6.19
0.036	5.49		0.07	6.19
0.036	5.49		0.07	6.19
0.036	5.49		0.07	6.19
0.036	5.49		0.07	6.19
0.036	5.49		0.071	6.19
0.036	5.49		0.071	6.19
0.036	5.49		0.071	6.19
0.036	5.49		0.071	6.19
0.036	5.49		0.071	6.19
0.036	5.49		0.071	6.19
0.036	5.49		0.071	6.19
0.036	5.49		0.071	6.19
0.036	5.49		0.071	6.19
0.036	5.49		0.071	6.19
0.036	5.49		0.071	6.19
0.036	5.49		0.071	6.19
0.036	5.49		0.071	6.19
0.036	5.49		0.071	6.19
0.036	5.49		0.071	6.19
0.036	5.49		0.071	6.19
0.036	5.49		0.071	6.19
0.036	5.49		0.071	6.19
0.037	5.49		0.071	6.19
0.037	5.49		0.071	6.19
0.037	5.49		0.072	6.19
0.037	5.49		0.072	6.19
0.037	5.49		0.072	6.19
0.037	5.49		0.072	6.19
0.037	5.49		0.072	6.19
0.037	5.49		0.072	6.19
0.037	5.49		0.072	6.19
0.037	5.49		0.072	6.19
0.037	5.49		0.072	6.19
0.037	5.49		0.072	6.19
0.037	5.49		0.072	6.19
0.037	5.49		0.072	6.19
0.037	5.49		0.072	6.19
0.037	5.49		0.072	6.19
0.037	5.49		0.072	6.19
0.037	5.49		0.072	6.19
0.037	5.49		0.072	6.19
0.037	5.49		0.072	6.19
0.037	5.49		0.072	6.19
0.037	5.49		0.072	6.19
0.037	5.49		0.072	6.19
0.037	5.49		0.073	6.19
0.037	5.49		0.073	6.19
0.037	5.49		0.073	6.19
0.037	5.49		0.073	6.19
0.037	5.49		0.073	6.19
0.037	5.49		0.073	6.19
0.037	5.49		0.073	6.19
0.037	5.49		0.073	6.19
0.037	5.49		0.073	6.19
0.037	5.49		0.073	6.19
0.037	5.49		0.073	6.19
0.037	5.49		0.073	6.19
0.037	5.49		0.073	6.19
0.037	5.49		0.073	6.19
0.037	5.49		0.073	6.19
0.037	5.49		0.073	6.19
0.037	5.49		0.073	6.19
0.038	5.49		0.073	6.19
0.038	5.49		0.073	6.19
0.038	5.49		0.073	6.19
0.038	5.49		0.073	6.19
0.038	5.49		0.074	6.19
0.038	5.49		0.074	6.19
0.038	5.49		0.074	6.19
0.038	5.49		0.074	6.19
0.038	5.49		0.074	6.19
0.038	5.49		0.074	6.19
0.038	5.49		0.074	6.19
0.038	5.49		0.074	6.19
0.038	5.49		0.074	6.19
0.038	5.49		0.074	6.19
0.038	5.49		0.074	6.19
0.038	5.49		0.074	6.19
0.038	5.49		0.074	6.19
0.038	5.49		0.074	6.19
0.038	5.49		0.074	6.19
0.038	5.49		0.074	6.19
0.038	5.49		0.074	6.19
0.038	5.49		0.074	6.19
0.038	5.49		0.074	6.19
0.038	5.49		0.074	6.19
0.038	5.49		0.075	6.19
0.038	5.49		0.075	6.19
0.038	5.49		0.075	6.19
0.038	5.49		0.075	6.19
0.038	5.49		0.075	6.19
0.038	5.49		0.075	6.19
0.038	5.49		0.075	6.19
0.038	5.49		0.075	6.19
0.038	5.49		0.075	6.19
0.038	5.49		0.075	6.19
0.038	5.49		0.075	6.19
0.038	5.49		0.075	6.19
0.038	5.49		0.075	6.19
0.038	5.49		0.075	6.19
0.038	5.49		0.075	6.19
0.038	5.49		0.075	6.19
0.039	5.49		0.075	6.19
0.039	5.49		0.075	6.19
0.039	5.49		0.075	6.19
0.039	5.49		0.075	6.19
0.039	5.49		0.075	6.19
0.039	5.49		0.076	6.19
0.039	5.49		0.076	6.19
0.039	5.49		0.076	6.19
0.039	5.49		0.076	6.19
0.039	5.49		0.076	6.19
0.039	5.49		0.076	6.19
0.039	5.49		0.076	6.19
0.039	5.49		0.076	6.19
0.039	5.49		0.076	6.19
0.039	5.49		0.076	6.19
0.039	5.49		0.076	6.19
0.039	5.49		0.076	6.19
0.039	5.49		0.076	6.19
0.039	5.49		0.076	6.19
0.039	5.49		0.076	6.19
0.039	5.49		0.076	6.19
0.039	5.49		0.076	6.19
0.039	5.49		0.076	6.19
0.039	5.49		0.076	6.19
0.039	5.49		0.076	6.19
0.039	5.49		0.077	6.19
0.039	5.49		0.077	6.19
0.039	5.49		0.077	6.19
0.039	5.49		0.077	6.19
0.039	5.49		0.077	6.19
0.039	5.49		0.077	6.19
0.039	5.49		0.077	6.19
0.039	5.49		0.077	6.19
0.039	5.49		0.077	6.19
0.039	5.49		0.077	6.19
0.039	5.49		0.077	6.19
0.039	5.49		0.077	6.19
0.039	5.49		0.077	6.19
0.039	5.49		0.077	6.19
0.039	5.49		0.077	6.19
0.04	5.49		0.077	6.19
0.04	5.49		0.077	6.19
0.04	5.49		0.077	6.19
0.04	5.49		0.077	6.19
0.04	5.49		0.077	6.19
0.04	5.49		0.077	6.19
0.04	5.49		0.078	6.19
0.04	5.49		0.078	6.19
0.04	5.49		0.078	6.19
0.04	5.49		0.078	6.19
0.04	5.49		0.078	6.19
0.04	5.49		0.078	6.19
0.04	5.49		0.078	6.19
0.04	5.49		0.078	6.19
0.04	5.49		0.078	6.19
0.04	5.49		0.078	6.19
0.04	5.49		0.078	6.19
0.04	5.49		0.078	6.19
0.04	5.49		0.078	6.19
0.04	5.49		0.078	6.19
0.04	5.49		0.078	6.19
0.04	5.49		0.078	6.19
0.04	5.49		0.078	6.19
0.04	5.49		0.078	6.19
0.04	5.49		0.078	6.19
0.04	5.49		0.078	6.19
0.04	5.49		0.078	6.19
0.04	5.49		0.079	6.19
0.04	5.49		0.079	6.19
0.04	5.49		0.079	6.19
0.04	5.49		0.079	6.19
0.04	5.49		0.079	6.19
0.04	5.49		0.079	6.19
0.04	5.49		0.079	6.19
0.04	5.49		0.079	6.19
0.04	5.49		0.079	6.19
0.04	5.49		0.079	6.19
0.04	5.49		0.079	6.19
0.04	5.49		0.079	6.19
0.04	5.49		0.079	6.19
0.041	5.49		0.079	6.19
0.041	5.49		0.079	6.19
0.041	5.49		0.079	6.19
0.041	5.49		0.079	6.19
0.041	5.49		0.079	6.19
0.041	5.49		0.079	6.19
0.041	5.49		0.079	6.19
0.041	5.49		0.08	6.19
0.041	5.49		0.08	6.19
0.041	5.49		0.08	6.19
0.041	5.49		0.08	6.19
0.041	5.49		0.08	6.19
0.041	5.49		0.08	6.19
0.041	5.49		0.08	6.19
0.041	5.49		0.08	6.19
0.041	5.49		0.08	6.19
0.041	5.49		0.08	6.19
0.041	5.49		0.08	6.19
0.041	5.49		0.08	6.19
0.041	5.49		0.08	6.19
0.041	5.49		0.08	6.19
0.041	5.49		0.08	6.19
0.041	5.49		0.08	6.19
0.041	5.49		0.08	6.19
0.041	5.49		0.08	6.19
0.041	5.49		0.08	6.19
0.041	5.49		0.08	6.19
0.041	5.49		0.08	6.19
0.041	5.49		0.081	6.19
0.041	5.49		0.081	6.19
0.041	5.49		0.081	6.19
0.041	5.49		0.081	6.19
0.041	5.49		0.081	6.19
0.041	5.49		0.081	6.19
0.041	5.49		0.081	6.19
0.041	5.49		0.081	6.19
0.041	5.49		0.081	6.19
0.041	5.49		0.081	6.19
0.041	5.49		0.081	6.19
0.041	5.49		0.081	6.19
0.042	5.49		0.081	6.19
0.042	5.49		0.081	6.19
0.042	5.49		0.081	6.19
0.042	5.49		0.081	6.19
0.042	5.49		0.081	6.19
0.042	5.49		0.081	6.19
0.042	5.49		0.081	6.19
0.042	5.49		0.081	6.19
0.042	5.49		0.082	6.19
0.042	5.49		0.082	6.19
0.042	5.49		0.082	6.19
0.042	5.49		0.082	6.19
0.042	5.49		0.082	6.19
0.042	5.49		0.082	6.19
0.042	5.49		0.082	6.19
0.042	5.49		0.082	6.19
0.042	5.49		0.082	6.19
0.042	5.49		0.082	6.19
0.042	5.49		0.082	6.19
0.042	5.49		0.082	6.19
0.042	5.49		0.082	6.19
0.042	5.49		0.082	6.19
0.042	5.49		0.082	6.19
0.042	5.49		0.082	6.19
0.042	5.49		0.082	6.19
0.042	5.49		0.082	6.19
0.042	5.49		0.082	6.19
0.042	5.49		0.082	6.19
0.042	5.49		0.082	6.19
0.042	5.49		0.083	6.19
0.042	5.49		0.083	6.19
0.042	5.49		0.083	6.19
0.042	5.49		0.083	6.19
0.042	5.49		0.083	6.19
0.042	5.49		0.083	6.19
0.042	5.49		0.083	6.19
0.042	5.49		0.083	6.19
0.042	5.49		0.083	6.19
0.042	5.49		0.083	6.19
0.042	5.49		0.083	6.19
0.043	5.49		0.083	6.19
0.043	5.49		0.083	6.19
0.043	5.49		0.083	6.19
0.043	5.49		0.083	6.19
0.043	5.49		0.083	6.19
0.043	5.49		0.083	6.19
0.043	5.49		0.083	6.19
0.043	5.49		0.083	6.19
0.043	5.49		0.083	6.19
0.043	5.49		0.083	6.19
0.043	5.49		0.084	6.19
0.043	5.49		0.084	6.19
0.043	5.49		0.084	6.19
0.043	5.49		0.084	6.19
0.043	5.49		0.084	6.19
0.043	5.49		0.084	6.19
0.043	5.49		0.084	6.19
0.043	5.49		0.084	6.19
0.043	5.49		0.084	6.19
0.043	5.49		0.084	6.19
0.043	5.49		0.084	6.19
0.043	5.49		0.084	6.19
0.043	5.49		0.084	6.19
0.043	5.49		0.084	6.19
0.043	5.49		0.084	6.19
0.043	5.49		0.084	6.19
0.043	5.49		0.084	6.19
0.043	5.49		0.084	6.19
0.043	5.49		0.084	6.19
0.043	5.49		0.084	6.19
0.043	5.49		0.085	6.19
0.043	5.49		0.085	6.19
0.043	5.49		0.085	6.19
0.043	5.49		0.085	6.19
0.043	5.49		0.085	6.19
0.043	5.49		0.085	6.19
0.043	5.49		0.085	6.19
0.043	5.49		0.085	6.19
0.043	5.49		0.085	6.19
0.043	5.49		0.085	6.19
0.044	5.49		0.085	6.19
0.044	5.49		0.085	6.19
0.044	5.49		0.085	6.19
0.044	5.49		0.085	6.19
0.044	5.49		0.085	6.19
0.044	5.49		0.085	6.19
0.044	5.49		0.085	6.19
0.044	5.49		0.085	6.19
0.044	5.49		0.085	6.19
0.044	5.49		0.085	6.19
0.044	5.49		0.085	6.19
0.044	5.49		0.086	6.19
0.044	5.49		0.086	6.19
0.044	5.49		0.086	6.19
0.044	5.49		0.086	6.19
0.044	5.49		0.086	6.19
0.044	5.49		0.086	6.19
0.044	5.49		0.086	6.19
0.044	5.49		0.086	6.19
0.044	5.49		0.086	6.19
0.044	5.49		0.086	6.19
0.044	5.49		0.086	6.19
0.044	5.49		0.086	6.19
0.044	5.49		0.086	6.19
0.044	5.49		0.086	6.19
0.044	5.49		0.086	6.19
0.044	5.49		0.086	6.19
0.044	5.49		0.086	6.19
0.044	5.49		0.086	6.19
0.044	5.49		0.086	6.19
0.044	5.49		0.086	6.19
0.044	5.49		0.087	6.19
0.044	5.49		0.087	6.19
0.044	5.49		0.087	6.19
0.044	5.49		0.087	6.19
0.044	5.49		0.087	6.19
0.044	5.49		0.087	6.19
0.044	5.49		0.087	6.19
0.044	5.49		0.087	6.19
0.044	5.49		0.087	6.19
0.045	5.49		0.087	6.19
0.045	5.49		0.087	6.19
0.045	5.49		0.087	6.19
0.045	5.49		0.087	6.19
0.045	5.49		0.087	6.19
0.045	5.49		0.087	6.19
0.045	5.49		0.087	6.19
0.045	5.49		0.087	6.19
0.045	5.49		0.087	6.19
0.045	5.49		0.087	6.19
0.045	5.49		0.087	6.19
0.045	5.49		0.087	6.19
0.045	5.49		0.088	6.19
0.045	5.49		0.088	6.19
0.045	5.49		0.088	6.19
0.045	5.49		0.088	6.19
0.045	5.49		0.088	6.19
0.045	5.49		0.088	6.19
0.045	5.49		0.088	6.19
0.045	5.49		0.088	6.19
0.045	5.49		0.088	6.19
0.045	5.49		0.088	6.19
0.045	5.49		0.088	6.19
0.045	5.49		0.088	6.19
0.045	5.49		0.088	6.19
0.045	5.49		0.088	6.19
0.045	5.49		0.088	6.19
0.045	5.49		0.088	6.19
0.045	5.49		0.088	6.19
0.045	5.49		0.088	6.19
0.045	5.49		0.088	6.19
0.045	5.49		0.088	6.19
0.045	5.49		0.088	6.19
0.045	5.49		0.089	6.19
0.045	5.49		0.089	6.19
0.045	5.49		0.089	6.19
0.045	5.49		0.089	6.19
0.045	5.49		0.089	6.19
0.045	5.49		0.089	6.19
0.045	5.49		0.089	6.19
0.046	5.49		0.089	6.19
0.046	5.49		0.089	6.19
0.046	5.49		0.089	6.19
0.046	5.49		0.089	6.19
0.046	5.49		0.089	6.19
0.046	5.49		0.089	6.19
0.046	5.49		0.089	6.19
0.046	5.49		0.089	6.19
0.046	5.49		0.089	6.19
0.046	5.49		0.089	6.19
0.046	5.49		0.089	6.19
0.046	5.49		0.089	6.19
0.046	5.49		0.089	6.19
0.046	5.49		0.09	6.19
0.046	5.49		0.09	6.19
0.046	5.49		0.09	6.19
0.046	5.49		0.09	6.19
0.046	5.49		0.09	6.19
0.046	5.49		0.09	6.19
0.046	5.49		0.09	6.19
0.046	5.49		0.09	6.19
0.046	5.49		0.09	6.19
0.046	5.49		0.09	6.19
0.046	5.49		0.09	6.19
0.046	5.49		0.09	6.19
0.046	5.49		0.09	6.19
0.046	5.49		0.09	6.39
0.046	5.49		0.09	6.39
0.046	5.49		0.09	6.39
0.046	5.49		0.09	6.39
0.046	5.49		0.09	6.39
0.046	5.49		0.09	6.39
0.046	5.49		0.09	6.39
0.046	5.49		0.09	6.39
0.046	5.49		0.091	6.39
0.046	5.49		0.091	6.39
0.046	5.49		0.091	6.39
0.046	5.49		0.091	6.39
0.046	5.49		0.091	6.39
0.046	5.49		0.091	6.39
0.047	5.49		0.091	6.39
0.047	5.49		0.091	6.39
0.047	5.49		0.091	6.39
0.047	5.49		0.091	6.39
0.047	5.49		0.091	6.39
0.047	5.49		0.091	6.39
0.047	5.49		0.091	6.39
0.047	5.49		0.091	6.39
0.047	5.49		0.091	6.39
0.047	5.49		0.091	6.39
0.047	5.49		0.091	6.39
0.047	5.49		0.091	6.39
0.047	5.49		0.091	6.39
0.047	5.49		0.091	6.39
0.047	5.49		0.092	6.39
0.047	5.49		0.092	6.39
0.047	5.49		0.092	6.39
0.047	5.49		0.092	6.39
0.047	5.49		0.092	6.39
0.047	5.49		0.092	6.39
0.047	5.49		0.092	6.39
0.047	5.49		0.092	6.39
0.047	5.49		0.092	6.39
0.047	5.49		0.092	6.39
0.047	5.49		0.092	6.39
0.047	5.49		0.092	6.39
0.047	5.49		0.092	6.39
0.047	5.49		0.092	6.39
0.047	5.49		0.092	6.39
0.047	5.49		0.092	6.39
0.047	5.49		0.092	6.39
0.047	5.49		0.092	6.39
0.047	5.49		0.092	6.39
0.047	5.66		0.092	6.39
0.047	5.66		0.092	6.39
0.047	5.66		0.093	6.39
0.047	5.66		0.093	6.39
0.047	5.66		0.093	6.39
0.047	5.66		0.093	6.39
0.047	5.66		0.093	6.39
0.048	5.66		0.093	6.39
0.048	5.66		0.093	6.39
0.048	5.66		0.093	6.39
0.048	5.66		0.093	6.39
0.048	5.66		0.093	6.39
0.048	5.66		0.093	6.39
0.048	5.66		0.093	6.39
0.048	5.66		0.093	6.39
0.048	5.66		0.093	6.39
0.048	5.66		0.093	6.39
0.048	5.66		0.093	6.39
0.048	5.66		0.093	6.39
0.048	5.66		0.093	6.39
0.048	5.66		0.093	6.39
0.048	5.66		0.093	6.39
0.048	5.66		0.093	6.39
0.048	5.66		0.094	6.39
0.048	5.66		0.094	6.39
0.048	5.66		0.094	6.39
0.048	5.66		0.094	6.39
0.048	5.66		0.094	6.39
0.048	5.66		0.094	6.39
0.048	5.66		0.094	6.39
0.048	5.66		0.094	6.39
0.048	5.66		0.094	6.39
0.048	5.66		0.094	6.39
0.048	5.66		0.094	6.39
0.048	5.66		0.094	6.39
0.048	5.66		0.094	6.39
0.048	5.66		0.094	6.39
0.048	5.66		0.094	6.39
0.048	5.66		0.094	6.39
0.048	5.66		0.094	6.39
0.048	5.66		0.094	6.39
0.048	5.66		0.094	6.39
0.048	5.66		0.094	6.39
0.048	5.66		0.095	6.39
0.048	5.66		0.095	6.39
0.048	5.66		0.095	6.39
0.048	5.66		0.095	6.39
0.049	5.66		0.095	6.39
0.049	5.66		0.095	6.39
0.049	5.66		0.095	6.39
0.049	5.66		0.095	6.39
0.049	5.66		0.095	6.39
0.049	5.66		0.095	6.39
0.049	5.66		0.095	6.39
0.049	5.66		0.095	6.39
0.049	5.66		0.095	6.39
0.049	5.66		0.095	6.39
0.049	5.66		0.095	6.39
0.049	5.66		0.095	6.39
0.049	5.66		0.095	6.39
0.049	5.66		0.095	6.39
0.049	5.66		0.095	6.39
0.049	5.66		0.095	6.39
0.049	5.66		0.095	6.39
0.049	5.66		0.096	6.39
0.049	5.66		0.096	6.39
0.049	5.66		0.096	6.39
0.049	5.66		0.096	6.39
0.049	5.66		0.096	6.39
0.049	5.66		0.096	6.39
0.049	5.66		0.096	6.39
0.049	5.66		0.096	6.39
0.049	5.66		0.096	6.39
0.049	5.66		0.096	6.39
0.049	5.66		0.096	6.39
0.049	5.66		0.096	6.39
0.049	5.66		0.096	6.39
0.049	5.66		0.096	6.39
0.049	5.66		0.096	6.39
0.049	5.66		0.096	6.39
0.049	5.66		0.096	6.39
0.049	5.66		0.096	6.39
0.049	5.66		0.096	6.39
0.049	5.66		0.096	6.39
[truncated: 38,020 more rows]

## Sheet: Fig 2j
NSD2 WT	NSD2 KO
1182.9	1119.5
1171.5	1046
1144.1	1005.6		Values here represent the super enhancer score for the top 100 AR ChIP-seq sites.
1110.1	950.3
1091.8	948.9
1082.4	880.8
1031.1	879
999.7	766.6
999.7	745.8
999.5	732.4
979	723.5
974.4	712.6
969	711.5
965.4	702.2
950.7	701.4
933.3	701.2
928.6	694.6
928.6	667.4
888.2	639.3
877.5	623.5
852.4	623.3
849.4	620.4
837.4	605.7
825.3	597.1
815.1	593.8
812.5	587.8
812.5	579.5
805.5	576.6
804.8	575.4
789.2	568.6
781.2	567.8
780.4	559.3
779.7	556
776.4	550.2
773.4	544.9
761.1	539.3
750.2	526.9
744.4	526.3
739.4	526.1
732.1	512.3
728.4	503
724.8	495.2
724.3	494.1
714.1	493.7
707.8	490
706.6	485.1
701.2	483.6
700.8	477.6
695.7	474.3
695.5	469.8
687.2	468.2
687	466.7
675.7	466.1
673	464.2
672.4	463.8
666.5	458.5
653.1	457.8
652.9	456.8
649.6	455.2
649.2	454.3
647.9	452.5
647.2	451.5
645.4	450.4
641.6	444.9
637.6	443.8
633.9	442.4
632.6	441.1
631.1	439.7
629.1	439.1
628.3	438.7
623.1	437.4
622.1	435
618	434.8
614.6	432.1
614.5	430.4
614.3	430
613.1	427.3
612.8	422
611.8	418.9
610.5	416
609.8	407.1
605.8	406.5
605.3	406.1
605.3	405.5
605.3	404.2
600.2	404
595.7	402
595.2	401.3
594	400.3
591.3	399.7
590.5	399.3
590	398.9
586.4	396.8
584.4	396.8
583.9	396.4
581	395.4
578.5	392.9
576.2	392.1
575.7	390
