# Supplementary material for: NSD2 is a requisite subunit of the AR/FOXA1 neo-enhanceosome in promoting prostate tumorigenesis
Source: Nat Genet. 2024 Sep 9;56(10):2132–43. doi: 10.1038/s41588-024-01893-6 (PMC11525188; doi:10.1038/s41588-024-01893-6)
Supplement: Supplementary file 7 — Statistical raw data from applicable figure panels is included in labeled sub-sheets. [file 41588_2024_1893_MOESM7_ESM.xlsx]

## Sheet: Fig 3a
LNCaP cells	siNC						siNSD2
Day28	0.97485	0.971396	1.01005	1.06137	1.00368	0.978666	0.992986	0.973538	1.01124	0.96027	1.03546	1.0265
Day29	1.34438	1.27311	1.30366	1.32169	1.07237	1.54772	1.26926	1.30707	1.2815	1.2695	1.33618	1.30174
Day30	1.86359	1.77684	1.74537	1.84465	1.86725	2.11684	1.65111	1.6797	1.678	1.69353	1.44821	1.70791
Day31	3.43304	3.61247	3.21779	2.45824	2.58553	3.252	2.23184	2.32882	2.55564	2.33119	2.62693	2.26502
Day32	4.59163	4.60187	5.19864	3.58208	4.9066	5.19116	3.10508	2.83862	3.78063	2.4966	3.16445	3.168
Day33	7.34177	8.22181	9.39314	8.50323	7.10041	8.27749	4.71325	2.01783	4.58984	2.2578	4.42281	4.91716
Day34	14.266	19.467	13.0274	17.7928	16.0894	19.3371	5.59191	4.94435	5.96858	6.41525	3.68786	4.77007
	R1	R2	R3	R4	R5	R6	R1	R2	R3	R4	R5	R6
VCaP cells	siNC						siNSD2
Day6	0.882298	0.992645	1.03523	1.07727	1.05168	0.960885	0.97367	1.05748	1.01096	1.0344	0.9703	0.953196
Day9	1.23771	1.28197	1.31706	1.26135	1.35103	1.34484	1.18314	1.26051	1.19801	1.28758	1.29886	1.19399
Day10	1.6056	1.93487	1.96867	1.79545	1.90776	1.74975	1.56195	1.69416	1.8072	1.80832	1.80611	1.72746
Day11	2.13066	2.27566	2.23892	2.11032	2.21476	1.93812	1.84696	1.92849	2.17484	1.89887	2.11011	1.96328
Day14	3.36163	3.19248	3.6092	3.69185	3.80386	3.01543	2.81304	3.17132	3.17338	3.68594	3.44237	3.09935
Day17	5.60676	6.8931	6.50947	6.37378	6.9343	5.04779	3.48332	4.38328	4.24123	4.25562	3.67984	4.03963
Day21	7.73797	8.80379	8.86415	7.85004	8.48611	8.66846	4.91374	4.44025	5.09383	4.83467	3.61069	3.70601
	R1	R2	R3	R4	R5	R6	R1	R2	R3	R4	R5	R6
R here stands for independent biological replicates.
All data points normalized to the first day of the experiment.
LNCaP	NSD2-WT				NSD2 KO
Days
	R1	R2	R3		R1	R2	R3
0	1	1	1		1	1	1
2	2.46	1.64	1.82		0.762	1.47	0.704
4	6.74	5.51	7.51		1.29	2.17	1.47
6	11.62	9.98	6.34		3.52	4.46	3.16
8	17.82	25.2	13.6		5.98	4.7	6.22
22RV1	NSD2-WT				NSD2 KO
Days
	R1	R2	R3		R1	R2	R3
0	1	1	1		1	1	1
2	3.28	3.69	4.34		0.997	1.17	2.4
4	7.74	10.1	8.8		10.8	7.68	3.69
6	20.2	18.42	29		12.2	11.96	11.14
8	78	79	59.4		33.8	55.2	40.8
R here stands for independent biological replicates.
All data points normalized to the first day of the experiment.

## Sheet: Fig 3b
NSD2 WT			NSD2 KO			NSD2-L KO
1.11606	0.883939	1.03567	0.183275	0.277843	0.23644	0.279015	0.219617	0.19856
R1	R2	R3	R1	R2	R3	R1	R2	R3
R here stands for independent biological replicates.
Relative fluorescence is being calculated by normalizing all data points to NSD2-WT

## Sheet: Fig3c
22RV1 colony formation assay
sgNC	sgNSD2
87.64	24.83	R1
90.88	28	R2
86.71	22.68	R3
R here stands for independent biological replicates.

## Sheet: Fig 3e
days	Vehicle												dTAGv-1
Tumor	#1	#2	#3	#4	#5	#6	#7	#8	#9	#10			#1	#2	#3	#4	#5	#6	#7	#8	#9	#10
0	19.5956	0	15.7854	6.46861	8.56172	21.4131	130.825	17.3268	7.17795	1.16852			4.71734	23.2854	35.3965	16.589	23.7636	67.1318	1.70833	52.4377	2.7695	3.14217
6	86.33	4.05194	155.541	49.9627	28.566	97.3965	405.901	26.5733	14.1427	1.32308			71.2996	121.867	56.6311	99.2488	37.6503	160.042	11.1417	68.6581	7.69382	13.0276
10	199.521	20.0028	394.219	109.304	48.5433	211.015	425.761	48.6457	42.5194	7.64492			49.0242	101.539	124.788	130.924	66.0161	232.754	3.37613	55.1525	1.8997	10.5068
14	381.096	72.1413	697.422	226.134	115.08	392.248	861.006	82.295	243.489	44.1623			270.612	385.761	350.904	199.972	154.928	472.055	11.0033	214.447	49.3514	156.495
18	955.456	101.939	2673.78	733.648	214.405	1010.86	2494.31	517.091	426.757	226.991			234.921	719.625	255.891	429.531	123.481	494.193	20.9003	233.221	1.5624	191.802
	R1	R2	R3	R4	R5	R6	R7	R8	R9	R10			R1	R2	R3	R4	R5	R6	R7	R8	R9	R10
Tumor Volumes in mm3 are provided
R here stands for independent biological replicates.

## Sheet: Fig 3n
LNCaP cells	sgNC					sgNSD1					sgNSD1 + siNSD2
Day1	1.01623	1.00728	0.999333	0.974285	1.00287	1.03473	1.00445	1.07495	0.99631	0.889554	0.959164	0.884261	0.921719	0.878994	0.947139
Day2	1.60029	1.55853	1.54261	1.47889	1.48927	1.73179	1.66219	1.69367	1.68356	1.60233	1.44309	1.38477	1.4646	1.45941	1.57293
Day3	2.09897	2.04398	2.10309	3.03926	2.13286	1.85766	2.16155	1.85126	2.02843	2.10669	1.70412	1.68224	1.74541	2.00948	1.83514
Day4	4.09414	3.80992	3.07636	3.67698	3.59726	2.84371	2.73876	2.75459	2.67929	3.18667	2.43453	2.58057	2.58413	2.32605	2.38424
Day5	6.04943	5.59178	5.33493	5.92459	6.21593	3.83048	3.9821	3.97923	4.32364	4.4637	2.63158	3.0164	2.57722	2.77381	2.72772
Day6	8.89656	10.7953	9.87076	9.16872	10.5284	5.2037	5.7832	4.77108	4.77333	5.13757	1.85442	2.22294	2.28615	2.17253	2.31432
	R1	R2	R3	R4	R5	R1	R2	R3	R4	R5	R1	R2	R3	R4	R5
VCaP cells	siNC					siNSD1					siNSD1 + siNSD2
Day1	0.975061	1.02483	0.993745	1.00786	0.998507	0.996737	0.988467	0.975641	1.01998	1.01918	0.959785	0.977951	0.95741	0.978688	1.12617
Day2	1.36571	1.35993	1.3594	1.352	1.37992	1.4948	1.52434	1.4744	1.47205	1.56596	1.24552	1.15069	1.10604	1.14114	1.15145
Day5	2.57212	2.71242	2.55249	2.62898	2.56872	1.90902	1.98769	2.02843	1.94477	1.94976	1.44215	1.35912	1.39129	1.46161	1.43644
Day8	6.97808	6.54459	6.80415	6.52341	6.00854	5.42565	5.31844	5.59371	5.56164	5.61492	2.22547	2.17256	2.49646	2.48661	2.21737
Day11	10.1095	10.1394	9.68375	10.0674	10.039	8.81208	8.986	8.71282	8.89574	9.03964	3.29244	3.47137	3.28507	3.52353	3.12777
	R1	R2	R3	R4	R5	R1	R2	R3	R4	R5	R1	R2	R3	R4	R5
R here stands for independent biological replicates.
All data points normalized to Day 1
