# Supplementary material for: NSD2 is a requisite subunit of the AR/FOXA1 neo-enhanceosome in promoting prostate tumorigenesis
Source: Nat Genet. 2024 Sep 9;56(10):2132–43. doi: 10.1038/s41588-024-01893-6 (PMC11525188; doi:10.1038/s41588-024-01893-6)
Supplement: Supplementary file 8 — Statistical raw data from applicable figure panels is included in labeled sub-sheets. [file 41588_2024_1893_MOESM8_ESM.xlsx]

## Sheet: Fig 4g
LNCaP		DMSO		LLC0150 0.037 µM		LLC0150 0.11 µM		LLC0150 0.33 µM		LLC0150 1 µM
	DMSO	1.02944	0.987392	1.06223	1.01387	0.973448	1.01763	1.00436	0.934994	0.714469	0.699704
		0.980078	1.00309	1.00763	1.02056	1.04442	1.00807	0.943765	0.90221	0.682175	0.699121
	Enza-0.37 µM	0.927686	1.0409	0.979493	1.07067	0.974764	0.962675	0.835812	0.816352	0.522123	0.540607
		1.02583	1.06194	0.950782	1.0595	0.951708	0.993731	0.780802	0.788776	0.506236	0.471636
	Enza-1.1 µM	0.765635	0.861264	0.838974	0.867494	0.92827	0.926857	0.748575	0.739731	0.612004	0.425881
		0.93056	0.922375	0.837709	0.95395	0.778372	0.770302	0.592605	0.580775	0.418195	0.415937
	Enza-3.3 µM	0.829311	0.874783	0.889323	0.887772	0.833531	0.756909	0.54758	0.565896	0.423591	0.32779
		0.969928	1.03867	0.972389	0.94692	0.897182	0.94371	0.681695	0.743141	0.515915	0.483714
	Enza-10 µM	0.868209	0.854208	0.760912	0.708305	0.537693	0.514288	0.553373	0.550715	0.411234	0.40011		R1	R2
		0.954677	0.934242	0.982612	1.01586	0.850735	0.856238	0.703719	0.71876	0.573856	0.351805		R3	R4
R here stands for independent biological replicates.
All data points normalized to DMSO and viable cell fraction is provided.

## Sheet: Fig 4h
LLC0150 (nM)	VCaP_Parental						VCaP_EnzaR
0	115.182	93.6344	97.1626	84.9173	103.154	105.95	92.9754	99.6243	96.8078	97.7153	101.283	111.594
117.188	51.5129	41.681	39.73	40.5967	42.9159	45.6478	50.7418	54.0568	53.4256	52.1023	55.9304	57.6205
234.375	42.3505	36.5483	33.6384	35.1745	34.0315	41.7649	41.4731	39.5683	44.2409	39.1273	40.5333	43.0971
468.75	33.3117	29.4608	27.4083	27.9006	27.6591	32.9906	28.0193	28.2092	29.5256	28.4806	28.1384	30.8605
937.5	25.0885	20.9316	20.6334	20.1567	19.9987	25.2166	19.3719	20.5412	21.0054	20.8057	20.3492	21.8998
1875	19.7336	16.5852	14.6756	15.395	16.6247	20.1003	14.3325	14.5165	15.7533	15.7493	15.5625	16.0989
3750	11.6433	10.9882	10.4124	10.378	9.25139	11.1044	10.2616	10.6433	11.2521	11.0508	10.7255	10.6104
7500	9.05138	8.01295	8.19924	7.31929	7.46868	8.39822	7.68372	8.74973	8.92679	8.5729	9.11183	8.48842
15000	8.82496	7.64216	7.13171	7.96149	6.91329	7.80509	6.91497	8.73981	8.8213	8.0239	8.26649	7.92046
30000	8.40303	7.77478	7.37056	6.87604	6.88041	7.93499	6.02146	7.99342	7.7579	7.61095	7.44146	7.918
	R1	R2	R3	R4	R5	R6	R1	R2	R3	R4	R5	R6
Enzalutamide (nM)	VCaP_EnzaR
0	102.796	98.8571	94.3525	99.3283	99.6743	104.991
117.188	100.153	97.3848	93.7638	93.2046	98.5332	100.028
234.375	97.694	92.8588	92.101	98.489	95.4049	102.443
468.75	95.6699	93.8963	91.5197	92.0495	96.1482	95.0369
937.5	93.4695	89.0334	92.8662	94.1833	91.483	98.408
1875	92.9471	91.3137	89.791	90.1588	95.2356	98.8792
3750	92.6601	89.4453	91.6007	89.8351	96.9358	98.8571
7500	93.9993	85.1432	89.0849	91.5271	91.7404	98.1945
15000	93.6461	92.7558	92.513	90.8356	95.1694	101.788
30000	91.2475	86.077	92.5645	86.0623	95.5226	91.5197
	R1	R2	R3	R4	R5	R6
R here stands for independent biological replicates.
All data points normalized to DMSO and percent viable cells is provided
