# Supplementary material for: NSD2 is a requisite subunit of the AR/FOXA1 neo-enhanceosome in promoting prostate tumorigenesis
Source: Nat Genet. 2024 Sep 9;56(10):2132–43. doi: 10.1038/s41588-024-01893-6 (PMC11525188; doi:10.1038/s41588-024-01893-6)
Supplement: Supplementary file 10 — Statistical raw data from applicable figure panels is included in labeled sub-sheets. [file 41588_2024_1893_MOESM10_ESM.xlsx]

## Sheet: ED Fig 1f
Clone 1	ASO NC			ASO AR (2uM)			siNC			siAR (25nMx2)			DMSO			Enza (10uMx2)			CSS48h EtOH12h			CSS48h DHT12h
HPRT1	1.01263	0.969544	1.01783	0.865684	0.862528	0.89478	1.01219	1.01404	0.973763	0.796533	0.809848	0.806696	1.00398	0.995668	1.00035	0.941027	0.932024	0.91667	1.007	0.985001	1.008	1.0017	0.974573	0.971605
AR	1.02382	1.02052	0.95567	0.052436	0.055164	0.057043	1.03083	0.99553	0.973635	0.154052	0.158979	0.163398	1.06465	1.06944	0.865914	1.64604	1.69684	1.49149	0.972799	1.02216	1.00504	0.416261	0.870246	0.847636
mCherry	1.01852	1.01666	0.964814	0.017928	0.017751	0.017865	1.01662	1.00177	0.981618	0.009787	0.009226	0.009041	0.975244	1.00328	1.02148	0.272006	0.284378	0.269244	1.01699	1.00083	0.982186	23.6568	23.7389	23.6914
PSA	0.999146	1.04841	0.952446	0.043354	0.044924	0.047266	1.0265	0.980743	0.99276	0.014469	0.01278	0.015638	1.01962	0.98324	0.99714	0.33976	0.350627	0.329423	0.993721	1.00202	1.00426	18.1397	18.6963	19.2055
	R1	R2	R3	R1	R2	R3	R1	R2	R3	R1	R2	R3	R1	R2	R3	R1	R2	R3	R1	R2	R3	R1	R2	R3
Clone 2	ASO NC			ASO AR (2uM)			siNC			siAR (25nMx2)			DMSO			Enza (10uMx2)			CSS48h EtOH12h			CSS48h DHT12h
HPRT1	1.00476	0.998617	0.996628	0.744895	0.731319	0.748915	0.977892	0.989257	1.03285	0.684389	0.686562	0.679047	1.00913	0.996811	0.994062	0.891337	0.926331	0.843679	1.01514	0.96974	1.01511	1.04042	1.0212	1.03371
AR	1.01688	0.987449	0.995668	0.044562	0.046425	0.059491	1.09004	0.998484	0.911475	0.158498	0.161096	0.148692	0.983226	1.00148	1.0153	2.18729	2.19445	2.32612	1.01492	0.986756	0.998324	1.13678	1.09102	1.07275
mCherry	1.00144	1.01355	0.985009	0.056881	0.054909	0.054599	1.06315	1.06003	0.876818	0.041693	0.040446	0.039743	1.00541	1.00322	0.99137	0.549557	0.535828	0.551033	0.974057	1.01964	1.00631	8.34889	8.14122	7.86485
PSA	0.992234	0.992594	1.01517	0.059849	0.06391	0.065911	1.05898	0.994397	0.946626	0.022946	0.023497	0.022284	0.945719	0.970932	1.08335	0.604655	0.627784	0.655703	0.991854	1.01692	0.991229	9.11676	8.28348	8.84974
	R1	R2	R3	R1	R2	R3	R1	R2	R3	R1	R2	R3	R1	R2	R3	R1	R2	R3	R1	R2	R3	R1	R2	R3
R here stands for independent biological replicates.
All data points for each primer set are normalized to control conditions (siNC, ASO NC, DMSO)

## Sheet: ED Fig 1i
sgRNA #	targets	Low/High	Log2(Low/High)
1	EZH2	1.06518	0.0910913
2	EZH2	0.716514	-0.480932
3	EZH2	0.523211	-0.934536
4	EZH2	0.490463	-1.02779
1	NSD1	1.29667	0.374816
2	NSD1	1.04627	0.065259
3	NSD1	1.01216	0.0174414
4	NSD1	0.768552	-0.379784
5	NSD1	0.78789	-0.343933
1	NSD2	1.09364	0.129141
2	NSD2	1.20192	0.265341
3	NSD2	1.23294	0.302099
4	NSD2	1.38045	0.465136
5	NSD2	1.4001	0.485528
Ratio of normalized guide RNA count in mCherry Low vs high.
