# Supplementary material for: NSD2 is a requisite subunit of the AR/FOXA1 neo-enhanceosome in promoting prostate tumorigenesis
Source: Nat Genet. 2024 Sep 9;56(10):2132–43. doi: 10.1038/s41588-024-01893-6 (PMC11525188; doi:10.1038/s41588-024-01893-6)
Supplement: Supplementary file 11 — Statistical raw data from applicable figure panels is included in labeled sub-sheets. [file 41588_2024_1893_MOESM11_ESM.xlsx]

## Sheet: ED Fig 2b
submitter_id	NSD2_activatedGenes_LNCaP	nsd2_rpkm	ar_rpkm	hallmark_ar
TCGA-2A-A8VL-01A-21R-A37L-07	0.204536	2.1909	14.7767	0.451387
TCGA-2A-A8VO-01A-11R-A37L-07	0.204006	2.0679	12.5925	0.443564
TCGA-2A-A8VT-01A-11R-A37L-07	0.232906	4.6277	47.3564	0.443838
TCGA-2A-A8VV-01A-11R-A37L-07	0.211644	2.4505	8.8935	0.442802
TCGA-2A-A8VX-01A-11R-A37L-07	0.192398	2.7651	15.5274	0.438087
TCGA-2A-A8W1-01A-11R-A37L-07	0.207413	2.4582	14.887	0.448795
TCGA-2A-A8W3-01A-11R-A37L-07	0.235463	3.7955	26.3934	0.451274
TCGA-2A-AAYF-01A-11R-A41O-07	0.212243	1.9578	19.4304	0.448374
TCGA-2A-AAYO-01A-11R-A41O-07	0.20238	1.757	12.7442	0.440172
TCGA-2A-AAYU-01A-11R-A41O-07	0.222507	2.8534	13.3643	0.445249
TCGA-4L-AA1F-01A-11R-A41O-07	0.216108	2.5098	9.7339	0.435227
TCGA-CH-5737-01A-11R-1580-07	0.219505	2.1479	22.2022	0.45207
TCGA-CH-5738-01A-11R-1580-07	0.227646	2.2018	18.065	0.450695
TCGA-CH-5739-01A-11R-1580-07	0.233227	2.9788	22.3096	0.452061
TCGA-CH-5740-01A-11R-1580-07	0.209993	2.3653	16.0144	0.445076
TCGA-CH-5741-01A-11R-1580-07	0.214948	1.9289	17.5736	0.441872
TCGA-CH-5743-01A-21R-1580-07	0.21504	2.1907	13.0072	0.445301
TCGA-CH-5744-01A-11R-1580-07	0.219812	2.7744	17.6126	0.44749
TCGA-CH-5745-01A-11R-1580-07	0.21178	1.416	16.3811	0.446428
TCGA-CH-5746-01A-11R-1580-07	0.227342	3.2357	17.9917	0.450052
TCGA-CH-5748-01A-11R-1580-07	0.235286	2.7413	23.5415	0.455234
TCGA-CH-5750-01A-11R-1580-07	0.235681	4.056	27.1999	0.452266
TCGA-CH-5751-01A-11R-1580-07	0.239099	6.7791	41.0024	0.445839
TCGA-CH-5752-01A-11R-1580-07	0.23941	5.4235	45.3753	0.445798
TCGA-CH-5753-01A-11R-1580-07	0.229283	2.1652	30.207	0.451514
TCGA-CH-5754-01A-11R-1580-07	0.216386	2.3963	24.156	0.44285
TCGA-CH-5761-01A-11R-1580-07	0.225675	6.5871	39.817	0.446893
TCGA-CH-5761-11A-01R-1580-07	0.207527	2.0419	13.9127	0.445808
TCGA-CH-5762-01A-11R-1580-07	0.227498	2.6889	21.9115	0.450967
TCGA-CH-5763-01A-11R-1580-07	0.229571	2.2828	16.1765	0.452844
TCGA-CH-5764-01A-21R-1580-07	0.230826	2.9142	24.0365	0.44838
TCGA-CH-5765-01A-11R-1580-07	0.226962	3.3149	19.6419	0.445413
TCGA-CH-5766-01A-11R-1580-07	0.23242	2.3284	19.3522	0.45016
TCGA-CH-5767-01A-11R-1789-07	0.22133	2.2428	20.7624	0.458285
TCGA-CH-5767-11B-01R-1789-07	0.218632	2.3174	11.6397	0.448818
TCGA-CH-5768-01A-11R-1580-07	0.223956	3.229	21.7725	0.449309
TCGA-CH-5768-11A-01R-1580-07	0.219621	2.3842	15.903	0.447921
TCGA-CH-5769-01A-11R-1580-07	0.212266	3.9354	12.5408	0.448679
TCGA-CH-5769-11A-01R-1580-07	0.2155	4.2434	11.5974	0.446937
TCGA-CH-5771-01A-21R-1580-07	0.223681	2.2278	17.9022	0.444495
TCGA-CH-5772-01A-11R-1580-07	0.225246	2.7883	28.0773	0.454682
TCGA-CH-5788-01A-11R-1580-07	0.214711	3.1808	33.6545	0.45295
TCGA-CH-5789-01A-11R-1580-07	0.227295	2.0101	20.7788	0.455583
TCGA-CH-5790-01A-11R-1580-07	0.222716	2.7534	17.7442	0.448388
TCGA-CH-5791-01A-11R-1580-07	0.232781	2.9935	22.4094	0.445339
TCGA-CH-5792-01A-11R-1580-07	0.221365	2.797	18.1378	0.447503
TCGA-CH-5794-01A-11R-1580-07	0.225996	3.1165	16.4731	0.443363
TCGA-EJ-5494-01A-01R-1580-07	0.220711	2.2788	26.6865	0.445951
TCGA-EJ-5495-01A-01R-1580-07	0.240924	3.0049	25.7783	0.453209
TCGA-EJ-5496-01A-01R-1580-07	0.227503	1.7735	22.3788	0.453959
TCGA-EJ-5497-01A-02R-1580-07	0.236433	2.4646	21.6458	0.45701
TCGA-EJ-5498-01A-01R-1580-07	0.226088	2.225	26.6182	0.455859
TCGA-EJ-5499-01A-01R-1580-07	0.21342	3.4447	18.0364	0.445489
TCGA-EJ-5501-01A-01R-1580-07	0.231694	2.6506	18.009	0.444196
TCGA-EJ-5502-01A-01R-1580-07	0.232715	2.6299	15.947	0.451377
TCGA-EJ-5503-01A-01R-1580-07	0.228119	2.1438	17.0469	0.450664
TCGA-EJ-5504-01A-01R-1580-07	0.224156	2.31	21.4445	0.453066
TCGA-EJ-5505-01A-01R-1580-07	0.232464	2.6273	25.8563	0.460492
TCGA-EJ-5506-01A-01R-1580-07	0.239374	2.8026	16.932	0.453978
TCGA-EJ-5507-01A-01R-1580-07	0.2186	3.5089	20.633	0.442648
TCGA-EJ-5508-01A-02R-1580-07	0.239836	2.9534	27.0127	0.457101
TCGA-EJ-5509-01A-01R-1580-07	0.222904	2.6187	26.5964	0.448207
TCGA-EJ-5510-01A-01R-1580-07	0.22172	2.1202	19.3247	0.447967
TCGA-EJ-5511-01A-01R-1580-07	0.237178	2.8561	19.5648	0.444939
TCGA-EJ-5512-01A-01R-1580-07	0.213039	1.8769	20.5659	0.451604
TCGA-EJ-5514-01A-01R-1580-07	0.215767	2.6993	34.6824	0.443149
TCGA-EJ-5515-01A-01R-1580-07	0.22593	2.1205	25.2582	0.457103
TCGA-EJ-5516-01A-01R-1580-07	0.232829	2.3565	25.4195	0.458753
TCGA-EJ-5517-01A-01R-1580-07	0.225697	1.7744	16.7297	0.455035
TCGA-EJ-5518-01A-01R-1580-07	0.230921	2.6271	27.2054	0.452787
TCGA-EJ-5519-01A-01R-1580-07	0.245512	3.3706	26.0034	0.454092
TCGA-EJ-5521-01A-01R-1580-07	0.200206	1.2099	11.5041	0.444692
TCGA-EJ-5522-01A-01R-1580-07	0.243647	3.2672	23.0372	0.455216
TCGA-EJ-5524-01A-01R-1580-07	0.236394	3.49	20.5615	0.452039
TCGA-EJ-5525-01A-01R-1580-07	0.225414	4.7831	45.0183	0.446053
TCGA-EJ-5526-01A-01R-1580-07	0.241447	2.6143	24.6944	0.455019
TCGA-EJ-5527-01A-01R-1580-07	0.246555	2.6435	26.9531	0.453021
TCGA-EJ-5530-01A-01R-1580-07	0.23702	3.2001	26.1814	0.448363
TCGA-EJ-5531-01A-01R-1580-07	0.217708	2.3228	24.6437	0.453371
TCGA-EJ-5532-01A-01R-1580-07	0.239574	2.1464	21.7137	0.456943
TCGA-EJ-5542-01A-01R-1580-07	0.236295	2.8346	24.3027	0.454677
TCGA-EJ-7115-01A-11R-2118-07	0.226862	2.4711	18.0749	0.453059
TCGA-EJ-7115-11A-01R-2118-07	0.222351	1.8189	12.8702	0.450543
TCGA-EJ-7123-01A-11R-1965-07	0.236708	2.5566	22.6776	0.457813
TCGA-EJ-7123-11A-01R-1965-07	0.228604	2.7612	16.1117	0.439552
TCGA-EJ-7125-01A-11R-1965-07	0.222665	2.5507	31.036	0.454172
TCGA-EJ-7125-11A-01R-1965-07	0.189025	0.9117	8.6788	0.444109
TCGA-EJ-7218-01B-11R-A32O-07	0.213278	2.4775	14.634	0.449557
TCGA-EJ-7312-01B-21R-A32O-07	0.202875	2.099	13.153	0.445541
TCGA-EJ-7314-01A-31R-2118-07	0.221356	2.4871	22.6902	0.450551
TCGA-EJ-7314-11A-01R-2118-07	0.232855	2.3385	21.6931	0.454612
TCGA-EJ-7315-01A-31R-2118-07	0.204992	1.2578	24.6046	0.443694
TCGA-EJ-7315-11A-01R-2118-07	0.229233	2.3289	20.7637	0.445514
TCGA-EJ-7317-01A-31R-2118-07	0.221169	2.1138	19.8542	0.457436
TCGA-EJ-7317-11A-01R-2118-07	0.229497	2.0247	22.8516	0.458634
TCGA-EJ-7318-01B-11R-A32O-07	0.195246	1.7355	11.9079	0.439951
TCGA-EJ-7321-01A-31R-2263-07	0.217641	3.2417	15.5079	0.446437
TCGA-EJ-7321-11A-01R-2263-07	0.223396	1.777	17.6971	0.44973
TCGA-EJ-7325-01B-11R-A32O-07	0.155491	0.8558	9.5268	0.426141
TCGA-EJ-7327-01A-11R-2118-07	0.237855	3.5882	25.3614	0.446324
TCGA-EJ-7327-11A-01R-2118-07	0.224574	1.9625	23.5731	0.454345
TCGA-EJ-7328-01A-31R-2118-07	0.211544	2.7402	15.4228	0.441949
TCGA-EJ-7328-11A-01R-2118-07	0.226468	2.1195	21.4303	0.441635
TCGA-EJ-7330-01A-11R-2118-07	0.240437	2.7894	37.5124	0.457284
TCGA-EJ-7330-11A-01R-2118-07	0.211643	1.7358	16.2644	0.441177
TCGA-EJ-7331-01A-11R-2118-07	0.239462	2.5613	34.4446	0.458112
TCGA-EJ-7331-11A-01R-2118-07	0.222499	1.8776	23.7292	0.450759
TCGA-EJ-7781-01A-11R-2118-07	0.234	2.7529	24.0557	0.453326
TCGA-EJ-7781-11A-01R-2118-07	0.22893	2.2988	20.7549	0.444859
TCGA-EJ-7782-01A-11R-2118-07	0.232482	5.6723	37.1578	0.451666
TCGA-EJ-7782-11A-01R-2118-07	0.195995	1.6038	11.8098	0.450999
TCGA-EJ-7783-01A-11R-2118-07	0.246562	3.6254	37.4414	0.450542
TCGA-EJ-7783-11A-01R-2118-07	0.188074	2.4725	7.2359	0.426451
TCGA-EJ-7784-01A-11R-2118-07	0.24282	4.2812	24.3528	0.449784
TCGA-EJ-7784-11A-01R-2118-07	0.229872	1.9504	23.0298	0.45573
TCGA-EJ-7785-01A-11R-2118-07	0.237228	3.3526	25.7807	0.45397
TCGA-EJ-7785-11A-01R-2118-07	0.21408	1.9196	14.1067	0.449345
TCGA-EJ-7786-01A-11R-2118-07	0.23631	2.5939	30.0139	0.456212
TCGA-EJ-7786-11A-01R-2118-07	0.234983	2.2065	25.6428	0.450047
TCGA-EJ-7788-01A-11R-2118-07	0.234765	3.622	19.8566	0.448214
TCGA-EJ-7789-01A-11R-2118-07	0.222385	4.2835	36.9464	0.445806
TCGA-EJ-7789-11A-01R-2118-07	0.217493	1.7625	16.2239	0.453271
TCGA-EJ-7791-01A-11R-2118-07	0.227619	2.3173	24.874	0.450372
TCGA-EJ-7792-01A-11R-2118-07	0.222542	2.1726	18.119	0.448698
TCGA-EJ-7792-11A-01R-2118-07	0.220241	2.0068	17.4437	0.448251
TCGA-EJ-7793-01A-31R-2263-07	0.213218	1.9989	20.7512	0.454172
TCGA-EJ-7793-11A-01R-2263-07	0.21255	1.8117	16.8949	0.453968
TCGA-EJ-7794-01A-11R-2118-07	0.233525	2.6285	24.157	0.454006
TCGA-EJ-7794-11A-01R-2118-07	0.233	2.449	20.127	0.44888
TCGA-EJ-7797-01A-11R-2263-07	0.21746	2.6241	16.4328	0.451263
TCGA-EJ-7797-11A-01R-2263-07	0.199363	1.7952	13.6034	0.44741
TCGA-EJ-8468-01A-21R-2403-07	0.231729	2.4838	25.0717	0.451712
TCGA-EJ-8469-01A-11R-2403-07	0.236442	5.9045	22.3842	0.446427
TCGA-EJ-8470-01A-11R-2403-07	0.222051	3.3215	25.5073	0.453537
TCGA-EJ-8472-01A-11R-2403-07	0.221339	5.8263	28.6802	0.442302
TCGA-EJ-8474-01A-11R-2403-07	0.21749	2.5504	13.5372	0.443028
TCGA-EJ-A46B-01A-31R-A250-07	0.212261	1.9311	16.8458	0.451032
TCGA-EJ-A46D-01A-21R-A32Y-07	0.206552	2.1286	10.9743	0.445655
TCGA-EJ-A46E-01A-31R-A250-07	0.21216	2.1995	12.2185	0.436306
TCGA-EJ-A46F-01A-31R-A250-07	0.168932	2.0867	12.6732	0.429183
TCGA-EJ-A46G-01A-31R-A26U-07	0.216188	7.2701	24.0748	0.444681
TCGA-EJ-A46H-01A-31R-A26U-07	0.219537	2.2704	12.0559	0.445722
TCGA-EJ-A46I-01A-12R-A26U-07	0.222954	2.8428	16.2554	0.447158
TCGA-EJ-A65B-01A-12R-A30B-07	0.166336	1.0807	9.6873	0.436133
TCGA-EJ-A65D-01A-11R-A30B-07	0.189492	2.4755	11.8566	0.420104
TCGA-EJ-A65E-01A-11R-A29R-07	0.2106	3.2038	16.2713	0.453181
TCGA-EJ-A65F-01A-21R-A311-07	0.225395	3.264	26.1758	0.443268
TCGA-EJ-A65G-01A-21R-A29R-07	0.19721	2.1076	16.1829	0.452334
TCGA-EJ-A65J-01A-11R-A311-07	0.202876	2.6651	22.0728	0.451465
TCGA-EJ-A65M-01A-11R-A29R-07	0.175608	1.7405	14.1867	0.447357
TCGA-EJ-A6RA-01A-11R-A33R-07	0.184594	1.3985	12.2633	0.442503
TCGA-EJ-A6RC-01A-11R-A32O-07	0.214894	2.3955	13.259	0.443504
TCGA-EJ-A7NF-01A-11R-A33R-07	0.203578	2.5611	11.76	0.440425
TCGA-EJ-A7NG-01A-31R-A33R-07	0.206082	2.1167	13.2344	0.444272
TCGA-EJ-A7NH-01A-12R-A33R-07	0.220045	2.3123	16.9663	0.446026
TCGA-EJ-A7NJ-01A-22R-A352-07	0.216214	2.3716	17.778	0.452177
TCGA-EJ-A7NK-01A-12R-A352-07	0.210739	2.2977	13.6652	0.446467
TCGA-EJ-A7NM-01A-21R-A33R-07	0.204346	3.5956	11.199	0.431648
TCGA-EJ-A7NN-01A-11R-A33R-07	0.207852	1.6936	22.6113	0.441681
TCGA-EJ-A8FN-01A-11R-A352-07	0.199593	2.3955	12.0138	0.446227
TCGA-EJ-A8FO-01A-21R-A36G-07	0.228659	2.3271	14.5634	0.452389
TCGA-EJ-A8FO-11A-11R-A36G-07	0.202681	2.3168	5.609	0.437261
TCGA-EJ-A8FP-01A-21R-A36G-07	0.220847	2.0373	13.5315	0.450445
TCGA-EJ-A8FS-01A-11R-A352-07	0.21756	3.1427	34.6799	0.444696
TCGA-EJ-A8FU-01A-11R-A36G-07	0.217705	2.5884	11.3489	0.449452
TCGA-EJ-AB20-01A-12R-A41O-07	0.174274	1.2841	15.0091	0.414172
TCGA-EJ-AB27-01A-11R-A41O-07	0.226513	2.0197	15.2019	0.450288
TCGA-FC-7708-01A-11R-2118-07	0.224596	2.5099	15.6273	0.451099
TCGA-FC-7961-01A-11R-A29R-07	0.215038	2.7202	21.0241	0.452944
TCGA-FC-A4JI-01A-11R-A250-07	0.189957	8.4892	23.2171	0.447771
TCGA-FC-A5OB-01A-11R-A29R-07	0.209459	2.9767	24.9713	0.455986
TCGA-FC-A66V-01A-21R-A30B-07	0.182813	1.1045	8.7368	0.436171
TCGA-FC-A6HD-01A-11R-A31N-07	0.158441	1.5808	9.6429	0.4307
TCGA-FC-A8O0-01A-41R-A37L-07	0.195641	2.3304	14.2479	0.428606
TCGA-G9-6329-01A-13R-1965-07	0.203858	2.1138	11.8803	0.441268
TCGA-G9-6332-01A-11R-1789-07	0.201143	2.0532	10.7611	0.441058
TCGA-G9-6333-01A-12R-1965-07	0.21869	2.5483	15.0934	0.452282
TCGA-G9-6333-11A-01R-1965-07	0.190504	1.8536	8.2055	0.431167
TCGA-G9-6336-01A-11R-1789-07	0.202153	1.978	10.3999	0.448877
TCGA-G9-6338-01A-12R-1965-07	0.203279	1.3083	10.0181	0.43952
TCGA-G9-6339-01A-12R-A311-07	0.18801	1.6069	8.3726	0.441752
TCGA-G9-6342-01A-11R-1965-07	0.217802	2.8531	15.0128	0.445589
TCGA-G9-6342-11A-02R-1965-07	0.190872	1.6483	11.9173	0.450598
TCGA-G9-6343-01A-21R-1965-07	0.195557	1.2543	11.2911	0.447662
TCGA-G9-6347-01A-11R-A31N-07	0.155758	1.1692	7.2621	0.418456
TCGA-G9-6348-01A-11R-1789-07	0.202681	1.7071	10.1876	0.447032
TCGA-G9-6348-11A-01R-1789-07	0.202692	1.7468	10.0493	0.433445
TCGA-G9-6351-01A-21R-1965-07	0.208465	1.9621	14.4959	0.452
TCGA-G9-6351-11A-01R-1965-07	0.211597	1.7979	13.4307	0.450384
TCGA-G9-6353-01A-11R-1965-07	0.20687	1.6854	14.9763	0.447549
TCGA-G9-6354-01A-11R-A311-07	0.1915	1.622	8.1787	0.442741
TCGA-G9-6356-01A-11R-1789-07	0.217846	2.3597	16.5699	0.442338
TCGA-G9-6356-11A-01R-1789-07	0.200662	1.6276	13.2141	0.446421
TCGA-G9-6361-01A-21R-1965-07	0.201644	2.5117	13.0098	0.44026
TCGA-G9-6362-01A-11R-1789-07	0.191573	2.0039	10.4595	0.443857
TCGA-G9-6362-11A-01R-1789-07	0.206928	2.8553	12.7454	0.447453
TCGA-G9-6363-01A-21R-1789-07	0.176249	1.7639	7.6523	0.442593
TCGA-G9-6363-11A-01R-1789-07	0.207157	2.5387	13.6947	0.44297
TCGA-G9-6364-01A-21R-1789-07	0.219817	2.2487	21.5196	0.44409
TCGA-G9-6365-01A-11R-1789-07	0.199346	1.8941	11.0755	0.439214
TCGA-G9-6365-11A-01R-1789-07	0.19239	1.7852	7.4706	0.438852
TCGA-G9-6366-01A-11R-2118-07	0.200568	1.2358	19.6505	0.446495
TCGA-G9-6367-01A-11R-1789-07	0.210044	1.5612	20.3343	0.449618
TCGA-G9-6369-01A-21R-1965-07	0.205178	3.6954	22.4888	0.450196
TCGA-G9-6370-01A-11R-1789-07	0.225279	1.8013	16.2968	0.449671
TCGA-G9-6371-01A-11R-1789-07	0.211623	2.1337	18.0332	0.447041
TCGA-G9-6373-01A-11R-1789-07	0.194394	1.6995	22.3029	0.434142
TCGA-G9-6377-01A-11R-1965-07	0.206758	2.0238	11.9767	0.447621
TCGA-G9-6378-01A-11R-1789-07	0.21255	1.8731	13.5135	0.440497
TCGA-G9-6379-01A-11R-A31N-07	0.152075	1.0135	7.3796	0.424221
TCGA-G9-6384-01A-11R-1789-07	0.234203	2.1961	21.4896	0.456049
TCGA-G9-6384-11A-01R-1858-07	0.211102	1.562	14.0996	0.449464
TCGA-G9-6385-01A-11R-1789-07	0.212107	1.8921	15.1327	0.450696
TCGA-G9-6494-01A-11R-1789-07	0.220865	2.4701	16.0742	0.45364
TCGA-G9-6496-01A-11R-1789-07	0.193433	2.0195	14.8622	0.447896
TCGA-G9-6496-11A-01R-1789-07	0.201545	1.6232	10.0306	0.441274
TCGA-G9-6498-01A-12R-A311-07	0.170204	1.4332	6.5622	0.440884
TCGA-G9-6499-01A-12R-1965-07	0.213967	1.8196	12.488	0.451283
TCGA-G9-6499-11A-02R-1965-07	0.199155	2.3256	11.147	0.443723
TCGA-G9-7509-01A-11R-A41O-07	0.218561	2.7958	16.0547	0.451849
TCGA-G9-7510-01A-11R-2263-07	0.217506	1.874	15.7251	0.450861
TCGA-G9-7519-01A-11R-2263-07	0.201004	1.5756	13.456	0.450892
TCGA-G9-7521-01A-11R-2263-07	0.23066	2.7246	26.9165	0.451876
TCGA-G9-7522-01A-11R-2263-07	0.210385	1.9384	15.7123	0.448042
TCGA-G9-7523-01A-11R-2263-07	0.221709	1.6316	10.8295	0.441474
TCGA-G9-7525-01A-31R-2263-07	0.19237	1.8459	26.5305	0.442081
TCGA-G9-A9S0-01A-11R-A41O-07	0.191261	2.5856	10.3998	0.438686
TCGA-G9-A9S4-01A-11R-A41O-07	0.213812	3.5908	18.4947	0.436745
TCGA-G9-A9S7-01A-11R-A41O-07	0.208546	2.7013	13.5281	0.439902
TCGA-H9-7775-01A-11R-2118-07	0.216863	2.0179	22.0063	0.449368
TCGA-H9-A6BX-01A-31R-A311-07	0.202395	2.4275	10.7216	0.434753
TCGA-H9-A6BY-01A-11R-A30B-07	0.172122	1.8391	8.5772	0.428659
TCGA-HC-7075-01A-11R-1965-07	0.222005	1.9635	19.4406	0.447005
TCGA-HC-7077-01A-11R-1965-07	0.219066	2.9726	16.5093	0.445148
TCGA-HC-7078-01A-11R-2118-07	0.206242	2.3009	16.8469	0.448702
TCGA-HC-7079-01A-11R-1965-07	0.213367	3.1889	9.1967	0.434304
TCGA-HC-7080-01A-11R-1965-07	0.218069	3.4451	29.5359	0.444811
TCGA-HC-7081-01A-11R-1965-07	0.23299	3.3532	33.5675	0.449798
TCGA-HC-7209-01A-11R-2118-07	0.221767	2.9341	20.4045	0.451608
TCGA-HC-7210-01A-11R-2118-07	0.239105	2.7479	25.1863	0.456007
TCGA-HC-7211-01A-11R-2118-07	0.247187	3.3601	40.2264	0.4563
TCGA-HC-7211-11A-01R-2118-07	0.197958	1.3164	15.4395	0.417663
TCGA-HC-7212-01A-11R-2118-07	0.240992	4.0694	31.0485	0.447983
TCGA-HC-7213-01A-11R-2118-07	0.214495	4.3623	14.0217	0.440058
TCGA-HC-7230-01A-11R-2118-07	0.220752	3.3573	24.7386	0.449293
TCGA-HC-7231-01A-11R-2118-07	0.213765	2.9741	19.4476	0.446849
TCGA-HC-7232-01A-11R-2118-07	0.230291	3.3143	20.1111	0.445989
TCGA-HC-7233-01A-11R-2118-07	0.228856	2.0864	20.642	0.450654
TCGA-HC-7736-01A-11R-2118-07	0.229488	2.8478	18.4747	0.453566
TCGA-HC-7737-01A-11R-2118-07	0.224576	2.0621	14.0437	0.452775
TCGA-HC-7737-11A-02R-2118-07	0.202653	1.5481	20.3293	0.423152
TCGA-HC-7738-01A-11R-2118-07	0.226231	3.1552	19.6594	0.452899
TCGA-HC-7738-11A-01R-2118-07	0.207867	1.5288	21.1343	0.418759
TCGA-HC-7740-01A-11R-2118-07	0.231018	1.9953	15.9279	0.448349
TCGA-HC-7740-01B-04R-2302-07	0.228363	6.0617	31.8685	0.436264
TCGA-HC-7740-11A-01R-2118-07	0.199667	1.7781	20.0985	0.418512
TCGA-HC-7742-01A-11R-2118-07	0.218449	2.6987	17.2083	0.450441
TCGA-HC-7742-11A-01R-2118-07	0.222107	1.959	17.762	0.451692
TCGA-HC-7744-01A-11R-2118-07	0.227334	5.0727	26.8015	0.449124
TCGA-HC-7745-01A-11R-2118-07	0.213343	1.7717	14.5931	0.445747
TCGA-HC-7745-11A-01R-2118-07	0.205045	1.6443	21.2409	0.41737
TCGA-HC-7747-01A-11R-2118-07	0.210795	1.5157	14.428	0.448438
TCGA-HC-7747-11A-01R-2118-07	0.205934	1.2929	19.8215	0.417532
TCGA-HC-7748-01A-11R-2118-07	0.237259	3.0947	35.0135	0.454711
TCGA-HC-7749-01A-11R-2118-07	0.225869	2.4262	36.7455	0.440298
TCGA-HC-7750-01A-11R-2118-07	0.210124	2.2137	14.4382	0.445594
TCGA-HC-7752-01A-11R-2118-07	0.196866	1.3979	7.8447	0.42866
TCGA-HC-7752-11A-01R-2118-07	0.195384	2.0714	12.305	0.432741
TCGA-HC-7817-01B-11R-A29R-07	0.193207	2.0578	12.5925	0.44768
TCGA-HC-7818-01A-11R-2118-07	0.230088	2.4937	17.8581	0.4499
TCGA-HC-7819-01A-11R-2118-07	0.230024	2.9479	17.36	0.449125
TCGA-HC-7819-11A-01R-2118-07	0.227734	2.0305	19.511	0.450914
TCGA-HC-7820-01A-11R-2118-07	0.219623	2.0746	18.5673	0.449136
TCGA-HC-7821-01A-12R-2118-07	0.235522	3.7562	29.5188	0.449626
TCGA-HC-8213-01A-11R-A29R-07	0.203211	1.5789	13.7572	0.444481
TCGA-HC-8216-01A-11R-A29R-07	0.213195	2.1335	16.6385	0.451339
TCGA-HC-8256-01A-11R-2263-07	0.218068	2.7726	20.8972	0.45239
TCGA-HC-8257-01A-11R-2263-07	0.223511	2.9575	19.9301	0.443951
TCGA-HC-8258-01A-11R-2263-07	0.215971	2.492	17.4891	0.453918
TCGA-HC-8258-01B-05R-2302-07	0.230526	4.8328	27.4773	0.437731
TCGA-HC-8258-11A-01R-2263-07	0.188373	1.2215	16.9024	0.416557
TCGA-HC-8259-01A-11R-2263-07	0.217403	2.4467	14.859	0.443714
TCGA-HC-8259-11A-01R-2263-07	0.21198	1.6514	16.8846	0.448223
TCGA-HC-8260-01A-11R-2263-07	0.220075	2.3728	15.7181	0.451036
TCGA-HC-8260-11A-01R-2263-07	0.216428	1.7286	17.7506	0.451355
TCGA-HC-8261-01A-11R-2263-07	0.216174	2.9797	22.3129	0.449915
TCGA-HC-8261-01B-05R-2302-07	0.233936	5.7528	41.6888	0.45423
TCGA-HC-8262-01A-11R-2263-07	0.222169	2.9831	16.9035	0.446388
TCGA-HC-8262-11A-01R-2263-07	0.212189	2.3669	11.0296	0.442797
TCGA-HC-8264-01B-11R-2403-07	0.227826	3.0959	32.671	0.450043
TCGA-HC-8265-01A-11R-2263-07	0.204054	4.2613	17.2745	0.442797
TCGA-HC-8265-01B-04R-2302-07	0.21636	7.9101	53.205	0.444953
TCGA-HC-8266-01A-11R-2263-07	0.219024	3.0875	15.1458	0.443433
TCGA-HC-A48F-01A-11R-A250-07	0.211057	2.5628	23.5497	0.438445
TCGA-HC-A4ZV-01A-11R-A26U-07	0.21418	4.9705	38.1138	0.442597
TCGA-HC-A631-01A-11R-A29R-07	0.201392	2.9277	16.986	0.445627
TCGA-HC-A632-01A-11R-A29R-07	0.204443	3.2332	10.1005	0.440709
TCGA-HC-A6AL-01A-11R-A30B-07	0.178221	1.668	12.2755	0.436857
TCGA-HC-A6AN-01A-11R-A30B-07	0.171402	1.7207	11.4415	0.437413
TCGA-HC-A6AO-01A-11R-A30B-07	0.170578	1.4924	6.6656	0.438752
TCGA-HC-A6AP-01A-11R-A30B-07	0.16798	1.2689	7.495	0.434575
TCGA-HC-A6AQ-01A-11R-A30B-07	0.178818	1.1256	10.817	0.433308
TCGA-HC-A6AS-01A-11R-A30B-07	0.164957	1.1848	7.0542	0.432033
TCGA-HC-A6HX-01A-11R-A31N-07	0.168964	1.3804	7.9687	0.422312
TCGA-HC-A6HY-01A-11R-A31N-07	0.183031	1.9908	12.9555	0.436944
TCGA-HC-A76W-01A-11R-A33R-07	0.214111	2.4377	16.7414	0.439882
TCGA-HC-A76X-01A-11R-A33R-07	0.21448	3.001	15.8525	0.443418
TCGA-HC-A8CY-01A-11R-A36G-07	0.228213	3.561	19.397	0.443073
TCGA-HC-A8D0-01A-11R-A36G-07	0.205883	2.4624	10.4721	0.436071
TCGA-HC-A8D1-01A-11R-A36G-07	0.224134	2.5811	14.0355	0.44725
TCGA-HC-A9TE-01A-11R-A41O-07	0.188067	3.2748	19.0422	0.417231
TCGA-HC-A9TH-01A-11R-A41O-07	0.216	3.9695	16.5416	0.442792
TCGA-HI-7168-01A-11R-2118-07	0.222344	2.7348	14.8795	0.443866
TCGA-HI-7169-01A-11R-2118-07	0.18489	1.2182	6.2949	0.428295
TCGA-HI-7170-01A-11R-2118-07	0.201879	1.4739	10.1622	0.441972
TCGA-HI-7171-01A-12R-2118-07	0.211368	3.9134	24.2718	0.438909
TCGA-J4-8198-01A-11R-2263-07	0.232158	3.2394	18.2777	0.446965
TCGA-J4-8200-01A-11R-A29R-07	0.205959	1.8561	11.6966	0.452143
TCGA-J4-A67K-01A-21R-A30B-07	0.166135	1.4046	7.4557	0.427323
TCGA-J4-A67L-01A-11R-A30B-07	0.176874	1.3286	7.658	0.435445
TCGA-J4-A67M-01A-11R-A30B-07	0.174386	1.1869	8.5899	0.428024
TCGA-J4-A67N-01A-11R-A30B-07	0.165479	1.216	27.3273	0.422835
TCGA-J4-A67O-01A-11R-A30B-07	0.155248	0.9099	7.166	0.432654
TCGA-J4-A67Q-01A-21R-A30B-07	0.169917	1.1489	7.6102	0.423257
TCGA-J4-A67R-01A-21R-A30B-07	0.169362	1.3841	7.0079	0.431346
TCGA-J4-A67S-01A-11R-A30B-07	0.173593	1.4576	8.5757	0.434469
TCGA-J4-A67T-01A-11R-A311-07	0.218968	2.2279	13.3456	0.452293
TCGA-J4-A6G1-01A-11R-A311-07	0.194512	3.1532	10.9224	0.438264
TCGA-J4-A6G3-01A-11R-A311-07	0.21932	3.3966	13.4208	0.452776
TCGA-J4-A6M7-01A-11R-A31N-07	0.219984	3.2402	13.9851	0.445375
TCGA-J4-A83I-01A-11R-A36G-07	0.22418	2.304	15.9854	0.442966
TCGA-J4-A83J-01A-11R-A36G-07	0.220735	3.1609	16.6382	0.451241
TCGA-J4-A83J-11A-11R-A36G-07	0.207621	2.3561	10.5341	0.44416
TCGA-J4-A83K-01A-11R-A352-07	0.213311	2.9642	15.0103	0.445617
TCGA-J4-A83L-01A-11R-A352-07	0.224157	2.0796	13.1568	0.450979
TCGA-J4-A83M-01A-11R-A352-07	0.21322	2.833	14.8382	0.441809
TCGA-J4-A83N-01A-11R-A352-07	0.203804	2.0874	14.0622	0.445343
TCGA-J4-AATV-01A-11R-A41O-07	0.204731	2.6051	10.6785	0.44155
TCGA-J4-AATZ-01A-11R-A41O-07	0.231065	2.8522	25.7317	0.450043
TCGA-J4-AAU2-01A-11R-A41O-07	0.218107	2.3894	15.2441	0.453865
TCGA-J9-A52B-01A-11R-A26U-07	0.201379	3.031	22.6559	0.438015
TCGA-J9-A52C-01A-11R-A26U-07	0.190547	2.0631	7.8754	0.438754
TCGA-J9-A52D-01A-11R-A29R-07	0.201403	2.9186	42.9835	0.447218
TCGA-J9-A52E-01A-11R-A26U-07	0.183225	3.1283	12.0881	0.427539
TCGA-J9-A8CK-01A-11R-A352-07	0.205124	2.5639	8.7118	0.442613
TCGA-J9-A8CL-01A-11R-A352-07	0.23008	4.9792	20.1219	0.443695
TCGA-J9-A8CM-01A-11R-A352-07	0.208836	2.8849	10.7156	0.43625
TCGA-J9-A8CN-01A-11R-A352-07	0.207612	1.7011	12.7525	0.452149
TCGA-J9-A8CP-01A-11R-A352-07	0.208458	2.3153	14.0381	0.446344
TCGA-KC-A4BL-01A-31R-A250-07	0.219403	2.588	19.3115	0.442205
TCGA-KC-A4BN-01A-61R-A250-07	0.218006	2.4185	13.1535	0.456825
TCGA-KC-A4BR-01A-32R-A32Y-07	0.220201	2.3768	11.0638	0.446098
TCGA-KC-A4BV-01A-31R-A26U-07	0.223215	3.2069	12.9228	0.437446
TCGA-KC-A7F3-01A-21R-A33R-07	0.204001	2.3775	13.9061	0.44919
TCGA-KC-A7F5-01A-11R-A33R-07	0.192771	3.3241	14.7769	0.440358
TCGA-KC-A7F6-01A-11R-A33R-07	0.209688	3.076	12.2585	0.441798
TCGA-KC-A7FA-01A-21R-A33R-07	0.201798	2.012	11.4316	0.443558
TCGA-KC-A7FD-01A-11R-A33R-07	0.21698	3.3744	14.3078	0.444458
TCGA-KC-A7FE-01A-12R-A33R-07	0.213313	2.1047	13.2368	0.444073
TCGA-KK-A59V-01A-11R-A29R-07	0.187734	4.6874	16.7517	0.429285
TCGA-KK-A59X-01A-11R-A29R-07	0.197704	3.5269	19.5019	0.451294
TCGA-KK-A59Y-01A-11R-A26U-07	0.194224	3.1246	11.1587	0.438355
TCGA-KK-A59Z-01A-12R-A26U-07	0.209569	2.4102	12.5511	0.449063
TCGA-KK-A5A1-01A-11R-A29R-07	0.221246	5.4953	21.6773	0.449657
TCGA-KK-A6DY-01A-12R-A311-07	0.21908	3.3021	11.7402	0.443287
TCGA-KK-A6E0-01A-11R-A311-07	0.21147	3.2004	16.5071	0.452736
TCGA-KK-A6E1-01A-11R-A311-07	0.189111	3.032	28.0514	0.442106
TCGA-KK-A6E2-01A-11R-A311-07	0.215135	3.4565	14.3913	0.437288
TCGA-KK-A6E3-01A-21R-A30B-07	0.159806	0.844	9.1116	0.436931
TCGA-KK-A6E4-01A-11R-A30B-07	0.177392	1.581	6.4127	0.432634
TCGA-KK-A6E5-01A-11R-A311-07	0.188007	1.8861	13.4073	0.444111
TCGA-KK-A6E6-01A-11R-A311-07	0.212628	2.749	12.9881	0.444404
TCGA-KK-A6E7-01A-11R-A31N-07	0.191489	2.6849	20.409	0.445342
TCGA-KK-A6E8-01A-11R-A31N-07	0.178293	1.8835	12.2064	0.447649
TCGA-KK-A7AP-01A-12R-A33R-07	0.219481	3.7595	19.5943	0.430469
TCGA-KK-A7AQ-01A-11R-A33R-07	0.190299	1.9874	18.0935	0.439106
TCGA-KK-A7AU-01A-11R-A32O-07	0.206491	3.9147	22.724	0.432178
TCGA-KK-A7AV-01A-11R-A32O-07	0.203414	2.4938	12.0284	0.444769
TCGA-KK-A7AW-01A-11R-A32O-07	0.137034	0.8332	8.387	0.418243
TCGA-KK-A7AY-01A-11R-A33R-07	0.184043	1.5056	12.1189	0.431593
TCGA-KK-A7AZ-01A-12R-A32O-07	0.196485	2.6586	20.029	0.430806
TCGA-KK-A7B0-01A-11R-A32O-07	0.166318	1.0537	9.1385	0.427615
TCGA-KK-A7B1-01A-11R-A32O-07	0.213574	3.2815	16.5493	0.444731
TCGA-KK-A7B2-01A-12R-A32O-07	0.187434	1.3159	8.6802	0.437636
TCGA-KK-A7B3-01A-11R-A33R-07	0.199253	2.9295	13.6514	0.431283
TCGA-KK-A7B4-01A-11R-A32O-07	0.207992	5.0982	16.0072	0.436491
TCGA-KK-A8I4-01A-11R-A36G-07	0.21073	3.0992	8.6118	0.441548
TCGA-KK-A8I5-01A-11R-A36G-07	0.201547	2.4825	9.3783	0.445439
TCGA-KK-A8I6-01A-11R-A36G-07	0.213011	3.2763	14.2518	0.446132
TCGA-KK-A8I7-01A-21R-A36G-07	0.213622	2.2956	15.443	0.443345
TCGA-KK-A8I8-01A-11R-A36G-07	0.205172	3.2141	18.9463	0.434714
TCGA-KK-A8I9-01A-11R-A36G-07	0.211822	2.9234	17.9065	0.444908
TCGA-KK-A8IA-01A-11R-A36G-07	0.215846	4.2685	17.1525	0.440747
TCGA-KK-A8IB-01A-11R-A36G-07	0.184022	1.911	10.0815	0.439935
TCGA-KK-A8IC-01A-11R-A36G-07	0.214527	2.8577	12.3558	0.449498
TCGA-KK-A8ID-01A-11R-A36G-07	0.224164	5.5019	22.2096	0.449049
TCGA-KK-A8IF-01A-11R-A36G-07	0.193677	3.1148	21.8487	0.442601
TCGA-KK-A8IG-01A-11R-A36G-07	0.201895	2.556	14.5888	0.448119
TCGA-KK-A8IH-01A-11R-A36G-07	0.1922	2.8908	9.0152	0.434494
TCGA-KK-A8II-01A-11R-A36G-07	0.224187	3.894	19.1372	0.44554
TCGA-KK-A8IJ-01A-11R-A352-07	0.227131	2.5903	14.7666	0.454119
TCGA-KK-A8IK-01A-11R-A36G-07	0.191929	2.7664	14.6129	0.440409
TCGA-KK-A8IL-01A-11R-A36G-07	0.218299	3.1331	8.7597	0.447039
TCGA-KK-A8IM-01A-11R-A36G-07	0.222556	3.0167	13.2253	0.446328
TCGA-M7-A71Y-01A-22R-A32O-07	0.190067	1.5992	11.8864	0.439493
TCGA-M7-A71Z-01A-12R-A32O-07	0.181558	2.5229	13.246	0.432482
TCGA-M7-A720-01A-12R-A32O-07	0.209404	2.1155	10.997	0.448985
TCGA-M7-A721-01A-12R-A32O-07	0.217336	2.4737	13.1737	0.451931
TCGA-M7-A722-01A-12R-A36G-07	0.162017	1.2023	18.8068	0.421118
TCGA-M7-A723-01A-12R-A32O-07	0.191481	1.4465	8.1702	0.444992
TCGA-M7-A724-01A-12R-A32O-07	0.18891	6.1559	17.9675	0.427124
TCGA-M7-A725-01A-12R-A32O-07	0.218307	3.3361	17.635	0.446354
TCGA-MG-AAMC-01A-11R-A41O-07	0.189894	2.3262	14.1315	0.438255
TCGA-QU-A6IL-01A-11R-A31N-07	0.15119	1.4321	8.5506	0.426713
TCGA-QU-A6IM-01A-11R-A31N-07	0.146628	1.158	11.9946	0.430141
TCGA-QU-A6IN-01A-11R-A31N-07	0.144538	1.6039	5.4188	0.413189
TCGA-QU-A6IO-01A-11R-A31N-07	0.161481	1.0681	7.8577	0.431008
TCGA-QU-A6IP-01A-11R-A31N-07	0.192857	2.2308	13.5322	0.442236
TCGA-SU-A7E7-01A-22R-A33R-07	0.225693	3.4205	20.4296	0.445366
TCGA-TK-A8OK-01A-22R-A36G-07	0.217564	2.3919	13.2908	0.438082
TCGA-TP-A8TT-01A-12R-A41O-07	0.214047	3.2413	13.6851	0.444771
TCGA-TP-A8TV-01A-11R-A41O-07	0.218427	3.045	26.3497	0.447567
TCGA-V1-A8MF-01A-11R-A36G-07	0.196815	1.6359	12.9849	0.447698
TCGA-V1-A8MG-01A-11R-A36G-07	0.213638	2.4782	25.3423	0.442192
TCGA-V1-A8MJ-01A-11R-A36G-07	0.207553	1.9105	15.2575	0.443799
TCGA-V1-A8MK-01A-11R-A36G-07	0.212282	2.1729	14.6272	0.449641
TCGA-V1-A8ML-01A-11R-A37L-07	0.223914	2.3816	15.7141	0.447131
TCGA-V1-A8MM-01A-11R-A37L-07	0.199188	2.9295	9.6296	0.434166
TCGA-V1-A8MU-01A-11R-A37L-07	0.212071	2.4512	10.0104	0.442164
TCGA-V1-A8WL-01A-11R-A37L-07	0.209974	1.9029	11.9172	0.445844
TCGA-V1-A8WN-01A-11R-A37L-07	0.228921	2.843	20.3349	0.455171
TCGA-V1-A8WS-01A-11R-A37L-07	0.210578	3.5361	12.6202	0.443327
TCGA-V1-A8WV-01A-11R-A37L-07	0.197238	3.7765	9.6631	0.425556
TCGA-V1-A8WW-01A-11R-A37L-07	0.210449	3.1862	14.9292	0.440383
TCGA-V1-A8X3-01A-11R-A37L-07	0.217478	2.7835	18.682	0.447152
TCGA-V1-A9O5-01A-11R-A41O-07	0.213327	4.5329	17.9883	0.441904
TCGA-V1-A9O5-06A-11R-A41O-07	0.216025	7.6133	21.4885	0.433841
TCGA-V1-A9O7-01A-21R-A41O-07	0.211059	3.0219	15.7552	0.442461
TCGA-V1-A9O9-01A-11R-A41O-07	0.213549	4.0498	14.9718	0.446338
TCGA-V1-A9OA-01A-11R-A41O-07	0.227466	2.6606	9.3255	0.43748
TCGA-V1-A9OF-01A-11R-A41O-07	0.22432	2.6485	18.52	0.452322
TCGA-V1-A9OH-01A-11R-A41O-07	0.214184	2.4278	12.0074	0.445391
TCGA-V1-A9OL-01A-11R-A41O-07	0.216052	4.6332	30.5435	0.445547
TCGA-V1-A9OQ-01A-11R-A41O-07	0.180951	1.4851	8.2707	0.443058
TCGA-V1-A9OT-01A-11R-A41O-07	0.1828	2.4622	11.0095	0.425851
TCGA-V1-A9OX-01A-11R-A41O-07	0.198527	2.2244	11.1377	0.442285
TCGA-V1-A9OY-01A-11R-A41O-07	0.203328	2.862	13.2618	0.445297
TCGA-V1-A9Z7-01A-11R-A41O-07	0.226437	3.6547	24.3979	0.442184
TCGA-V1-A9Z8-01A-11R-A41O-07	0.185704	2.5846	9.8163	0.440824
TCGA-V1-A9Z9-01A-21R-A41O-07	0.218873	2.5439	16.4504	0.450217
TCGA-V1-A9ZG-01A-11R-A41O-07	0.223046	2.9422	15.2081	0.442619
TCGA-V1-A9ZI-01A-11R-A41O-07	0.200204	2.8527	10.4655	0.436849
TCGA-V1-A9ZK-01A-11R-A41O-07	0.235387	2.6382	19.8156	0.460255
TCGA-V1-A9ZR-01A-11R-A41O-07	0.196564	2.4033	32.0188	0.427408
TCGA-VN-A88I-01A-11R-A352-07	0.202838	2.2427	7.7192	0.428863
TCGA-VN-A88K-01A-11R-A352-07	0.205934	4.0033	29.8334	0.44047
TCGA-VN-A88L-01A-11R-A352-07	0.20615	2.5965	7.3697	0.443463
TCGA-VN-A88M-01A-11R-A352-07	0.19059	2.4754	7.7216	0.4393
TCGA-VN-A88N-01A-11R-A36G-07	0.209182	2.5577	10.1709	0.446494
TCGA-VN-A88O-01A-11R-A352-07	0.214089	3.137	13.134	0.45347
TCGA-VN-A88P-01A-11R-A352-07	0.207026	2.0372	14.5859	0.443076
TCGA-VN-A88Q-01A-11R-A352-07	0.223847	4.332	12.8292	0.443981
TCGA-VN-A88R-01A-11R-A36G-07	0.191853	2.9615	25.6644	0.446681
TCGA-VN-A943-01A-11R-A41O-07	0.217695	2.4962	18.1532	0.453349
TCGA-VP-A872-01A-11R-A352-07	0.169114	1.965	6.0679	0.432
TCGA-VP-A875-01A-31R-A352-07	0.2122	4.6727	14.837	0.44081
TCGA-VP-A876-01A-11R-A352-07	0.216856	1.7632	12.5704	0.444135
TCGA-VP-A878-01A-31R-A352-07	0.209771	2.7755	13.0745	0.448608
TCGA-VP-A879-01A-11R-A352-07	0.221674	2.879	14.4851	0.444512
TCGA-VP-A87B-01A-11R-A352-07	0.214607	3.0549	24.2749	0.442485
TCGA-VP-A87C-01A-11R-A352-07	0.213746	3.4837	11.281	0.442181
TCGA-VP-A87D-01A-11R-A352-07	0.233654	3.6383	16.8509	0.444136
TCGA-VP-A87E-01A-31R-A352-07	0.207675	2.1355	9.8696	0.447194
TCGA-VP-A87H-01A-11R-A352-07	0.215403	2.8218	14.0902	0.446845
TCGA-VP-A87J-01A-11R-A352-07	0.227488	2.3884	23.4994	0.450901
TCGA-VP-A87K-01A-11R-A352-07	0.216951	3.9055	21.7558	0.444635
TCGA-VP-AA1N-01A-31R-A41O-07	0.186373	2.6013	10.5964	0.442454
TCGA-WW-A8ZI-01A-11R-A37L-07	0.200366	2.7156	15.6204	0.443101
TCGA-X4-A8KQ-01A-12R-A36G-07	0.188999	1.7379	11.8431	0.436726
TCGA-X4-A8KS-01A-12R-A36G-07	0.175748	1.4018	9.2746	0.433752
TCGA-XA-A8JR-01A-11R-A36G-07	0.20536	2.0621	13.9339	0.448497
TCGA-XJ-A83F-01A-11R-A352-07	0.186841	2.4541	9.5138	0.439299
TCGA-XJ-A83G-01A-11R-A352-07	0.193733	2.2267	11.934	0.448364
TCGA-XJ-A83H-01A-11R-A352-07	0.215953	2.5592	14.5102	0.454678
TCGA-XJ-A9DI-01A-11R-A37L-07	0.205637	3.1098	23.4793	0.434744
TCGA-XJ-A9DK-01A-11R-A37L-07	0.206115	2.4735	9.7809	0.445158
TCGA-XJ-A9DQ-01A-11R-A37L-07	0.201942	2.0886	12.6235	0.441445
TCGA-XJ-A9DX-01A-11R-A37L-07	0.20708	5.3099	20.5865	0.437837
TCGA-XK-AAIR-01A-11R-A41O-07	0.220096	2.4381	34.6265	0.445223
TCGA-XK-AAIV-01A-11R-A41O-07	0.207824	3.0296	14.6052	0.444475
TCGA-XK-AAIW-01A-11R-A41O-07	0.217299	6.5805	30.2549	0.435567
TCGA-XK-AAJ3-01A-11R-A41O-07	0.217003	2.8487	32.5309	0.446073
TCGA-XK-AAJA-01A-11R-A41O-07	0.211575	4.3272	19.3377	0.440277
TCGA-XK-AAJP-01A-11R-A41O-07	0.22162	3.2416	27.3757	0.451025
TCGA-XK-AAJR-01A-11R-A41O-07	0.217852	3.1573	20.7507	0.449557
TCGA-XK-AAJT-01A-11R-A41O-07	0.199232	1.9146	10.0612	0.439142
TCGA-XK-AAJU-01A-11R-A41O-07	0.20661	2.1661	17.0689	0.441091
TCGA-XK-AAK1-01A-11R-A41O-07	0.188219	1.8143	21.3374	0.44357
TCGA-XQ-A8TB-01A-11R-A36G-07	0.223183	3.7923	10.9535	0.443866
TCGA-Y6-A8TL-01A-21R-A37L-07	0.215638	2.5075	14.3444	0.449345
TCGA-Y6-A9XI-01A-11R-A41O-07	0.213904	2.9547	27.7947	0.445331
TCGA-YJ-A8SW-01A-11R-A37L-07	0.244221	3.5555	29.1758	0.456963
TCGA-YL-A8HJ-01A-11R-A36G-07	0.2138	3.2732	11.4059	0.442996
TCGA-YL-A8HK-01A-11R-A36G-07	0.21945	2.5327	16.6737	0.446562
TCGA-YL-A8HL-01A-11R-A36G-07	0.223444	3.6163	26.9335	0.447305
TCGA-YL-A8HM-01A-11R-A36G-07	0.212042	3.7105	23.7898	0.448775
TCGA-YL-A8HO-01A-11R-A36G-07	0.204345	2.4132	12.3627	0.442756
TCGA-YL-A8S8-01A-11R-A37L-07	0.224053	3.3336	21.6162	0.446871
TCGA-YL-A8S9-01A-11R-A37L-07	0.224733	3.7291	25.7347	0.4482
TCGA-YL-A8SA-01A-21R-A37L-07	0.213615	3.539	11.5002	0.43879
TCGA-YL-A8SB-01A-31R-A37L-07	0.221829	2.5967	14.2968	0.450173
TCGA-YL-A8SC-01A-11R-A37L-07	0.229378	3.9999	41.7425	0.446015
TCGA-YL-A8SF-01A-11R-A37L-07	0.209972	3.6518	13.8351	0.429009
TCGA-YL-A8SH-01B-11R-A37L-07	0.213557	3.3426	12.2971	0.444727
TCGA-YL-A8SI-01A-11R-A41O-07	0.208156	2.2512	17.5457	0.450197
TCGA-YL-A8SJ-01B-11R-A37L-07	0.23208	3.5926	14.1975	0.440861
TCGA-YL-A8SK-01B-21R-A37L-07	0.210212	3.0937	10.1013	0.442078
TCGA-YL-A8SL-01B-21R-A37L-07	0.214574	4.4257	32.453	0.435026
TCGA-YL-A8SO-01B-31R-A37L-07	0.19772	3.0158	16.4753	0.44157
TCGA-YL-A8SP-01B-11R-A37L-07	0.230354	3.9708	24.1979	0.440727
TCGA-YL-A8SQ-01B-11R-A37L-07	0.221512	3.4278	19.7662	0.447126
TCGA-YL-A8SR-01B-11R-A37L-07	0.215804	2.8413	19.5155	0.457113
TCGA-YL-A9WH-01A-11R-A37L-07	0.208285	3.0876	13.65	0.437673
TCGA-YL-A9WI-01A-11R-A37L-07	0.20111	2.9725	35.0637	0.444135
TCGA-YL-A9WJ-01A-11R-A37L-07	0.211013	2.7516	17.694	0.449262
TCGA-YL-A9WK-01A-11R-A37L-07	0.225026	2.7484	12.6996	0.444521
TCGA-YL-A9WL-01A-11R-A41O-07	0.210573	4.7748	25.8912	0.43011
TCGA-YL-A9WX-01A-21R-A41O-07	0.222862	3.1533	14.2733	0.448791
TCGA-YL-A9WY-01A-11R-A41O-07	0.210475	3.0395	10.4709	0.441679
TCGA-ZG-A8QW-01A-11R-A37L-07	0.197558	2.0444	9.1663	0.442745
TCGA-ZG-A8QX-01A-11R-A37L-07	0.220448	2.3658	11.2957	0.44914
TCGA-ZG-A8QY-01A-11R-A37L-07	0.222656	3.1597	13.9756	0.44904
TCGA-ZG-A8QZ-01A-11R-A37L-07	0.205134	2.3789	11.7449	0.443319
TCGA-ZG-A9KY-01A-11R-A41O-07	0.218258	12.9857	35.1792	0.443229
TCGA-ZG-A9L0-01A-11R-A41O-07	0.211019	3.3253	19.275	0.448212
TCGA-ZG-A9L1-01A-11R-A41O-07	0.223155	4.5187	17.3157	0.441117
TCGA-ZG-A9L2-01A-31R-A41O-07	0.205147	2.6967	10.7005	0.438764
TCGA-ZG-A9L4-01A-11R-A41O-07	0.215367	3.0399	10.245	0.441079
TCGA-ZG-A9L5-01A-12R-A41O-07	0.240457	4.4091	32.0731	0.441713
TCGA-ZG-A9L6-01A-11R-A41O-07	0.220673	2.0411	14.0256	0.447707
TCGA-ZG-A9L9-01A-11R-A41O-07	0.179106	2.5696	9.7654	0.426227
TCGA-ZG-A9LB-01A-11R-A41O-07	0.185463	2.4473	8.8537	0.440771
TCGA-ZG-A9LM-01A-11R-A41O-07	0.191711	1.988	15.137	0.439405
TCGA-ZG-A9LN-01A-11R-A41O-07	0.19125	2.4554	9.3234	0.445699
TCGA-ZG-A9LS-01A-12R-A41O-07	0.196307	2.3348	8.8297	0.437794
TCGA-ZG-A9LU-01A-11R-A41O-07	0.18475	1.8163	10.247	0.430982
TCGA-ZG-A9LY-01A-11R-A41O-07	0.215511	1.8304	8.7767	0.437395
TCGA-ZG-A9LZ-01A-11R-A41O-07	0.205832	2.9429	12.5973	0.438659
TCGA-ZG-A9M4-01A-11R-A41O-07	0.210021	2.0028	31.9213	0.42787
TCGA-ZG-A9MC-01A-31R-A41O-07	0.20302	2.5408	21.2018	0.429061
TCGA-ZG-A9N3-01A-11R-A41O-07	0.179685	3.825	19.323	0.43102
TCGA-ZG-A9ND-01A-11R-A41O-07	0.213913	3.0728	17.9583	0.45362
TCGA-ZG-A9NI-01A-11R-A41O-07	0.206544	2.3537	9.9088	0.439129

## Sheet: ED Fig 2c
	NSD2 WT		NSD2 KO		NSD2-L KO
AR	696.108	683.45	599.133	582.07	691.985	670.126
	R1	R2	R1	R2	R1	R2
	NSD2 WT		NSD2 KO		NSD2-L KO
KLK3/PSA	1921.72	1971.39	588.539	587.839	1114.22	1097.62
	R1	R2	R1	R2	R1	R2
	NSD2-WT EtOH			NSD2-WT R1881 12h			NSD2-WT R1881 24h			NSD2-KO EtOH			NSD2-KO R1881 12h			NSD2-KO R1881 24h
HPRT1	1.05377	0.934689	1.01154	1.04359	0.94206	0.892686	1.18227	1.13358	1.04625	1.11394	0.930236	0.990573	1.17013	1.02219	1.16554	1.20053	1.17013	1.17284
PSA/KLK3	0.984178	0.98486	1.03096	6.47999	6.94668	6.68838	7.6105	8.05187	8.9921	0.075537	0.076538	0.078237	0.885353	0.94627	0.865531	1.41159	1.44626	1.4356
	R1	R2	R3	R1	R2	R3	R1	R2	R3	R1	R2	R3	R1	R2	R3	R1	R2	R3
R here stands for independent biological replicates.
All data points for each primer set are normalized to control NSD2-WT or NSD2-WT-EtOH

## Sheet: ED Fig 2f
	annotation	NSD2(pseudo-bulk log2TPM)	PCA3(pseudo-bulk log2TPM)	patient	type	source
Luminal.D11_normal	Luminal	0	8.97364	D11	Benign	Tuong et al 2021
Luminal.D11_tumor	Luminal	3.71332	9.21605	D11	Tumor	Tuong et al 2021
Luminal.D12_normal	Luminal	2.26887	3.11084	D12	Benign	Tuong et al 2021
Luminal.D12_tumor	Luminal	3.05323	9.1834	D12	Tumor	Tuong et al 2021
Luminal.D13_normal	Luminal	2.50621	5.1743	D13	Benign	Tuong et al 2021
Luminal.D13_tumor	Luminal	3.01282	9.74848	D13	Tumor	Tuong et al 2021
Luminal.D15_normal	Luminal	0	7.99571	D15	Benign	Tuong et al 2021
Luminal.D15_tumor	Luminal	4.18893	9.70426	D15	Tumor	Tuong et al 2021
Luminal.D4_normal	Luminal	3.80001	7.03508	D4	Benign	Tuong et al 2021
Luminal.D4_tumor	Luminal	3.73358	8.1526	D4	Tumor	Tuong et al 2021
Luminal.D5_normal	Luminal	3.52581	7.82742	D5	Benign	Tuong et al 2021
Luminal.D5_tumor	Luminal	2.69106	10.9926	D5	Tumor	Tuong et al 2021
Luminal.D6_normal	Luminal	3.6314	4.95582	D6	Benign	Tuong et al 2021
Luminal.D6_tumor	Luminal	3.77995	0.740147	D6	Tumor	Tuong et al 2021
Luminal.ICC1_Benign	Luminal	3.61176	0	ICC1	Benign	Wong et al 2022
Luminal.ICC1_Tumor	Luminal	3.64143	8.74532	ICC1	Tumor	Wong et al 2022
Luminal.ICC2_Benign	Luminal	4.02467	5.17797	ICC2	Benign	Wong et al 2022
Luminal.ICC2_Tumor	Luminal	3.73955	0.0963087	ICC2	Tumor	Wong et al 2022
Luminal.ICC3_Benign	Luminal	3.68448	6.73304	ICC3	Benign	Wong et al 2022
Luminal.ICC3_Tumor	Luminal	3.39681	8.32269	ICC3	Tumor	Wong et al 2022
Luminal.ICC4_Benign	Luminal	3.1002	6.23824	ICC4	Benign	Wong et al 2022
Luminal.ICC4_Tumor	Luminal	3.62871	8.84282	ICC4	Tumor	Wong et al 2022
Luminal.ICC5_Benign	Luminal	2.92079	5.0462	ICC5	Benign	Wong et al 2022
Luminal.ICC5_Tumor	Luminal	3.91529	10.4879	ICC5	Tumor	Wong et al 2022
Luminal.ICC6_Benign	Luminal	3.68257	8.54782	ICC6	Benign	Wong et al 2022
Luminal.ICC6_Tumor	Luminal	4.20069	8.06349	ICC6	Tumor	Wong et al 2022
Luminal.ICC7_Benign	Luminal	3.98957	5.76386	ICC7	Benign	Wong et al 2022
Luminal.ICC7_Tumor	Luminal	4.38855	9.33893	ICC7	Tumor	Wong et al 2022
Luminal.P1_n	Luminal	3.54016	6.76014	P1	Benign	Heidegger et al 2022
Luminal.P1_t	Luminal	3.51999	2.86452	P1	Tumor	Heidegger et al 2022
Luminal.P2_n	Luminal	3.88176	4.49948	P2	Benign	Heidegger et al 2022
Luminal.P2_t	Luminal	4.07402	3.45158	P2	Tumor	Heidegger et al 2022
Luminal.P3_n	Luminal	3.92849	0.438993	P3	Benign	Heidegger et al 2022
Luminal.P3_t	Luminal	5.1419	10.7391	P3	Tumor	Heidegger et al 2022
Luminal.P4_n	Luminal	3.95542	2.72201	P4	Benign	Heidegger et al 2022
Luminal.P4_t	Luminal	4.48342	2.01888	P4	Tumor	Heidegger et al 2022

## Sheet: ED Fig 2g
	legacy_sample_id	disease_abbr	sample_type	NSD2	MKI67	TOP2A	AR	PCA3	NSD1	gleason
107d849f-0497-4daa-bd4e-d82570909838	TCGA-EJ-A7NK-01A-12R-A352-07	PRAD	1	1.63983	0.524291	0.912491	3.60823	4.13451	2.57216	7
6fb7bc7b-2198-410d-998d-fb9a3f8cb3fe	TCGA-EJ-8469-01A-11R-2403-07	PRAD	1	2.691	2.58373	3.83825	4.28446	6.17537	3.78409	9
f7aad847-52aa-4dc8-8ea5-6f1a4f47e2aa	TCGA-VN-A88K-01A-11R-A352-07	PRAD	1	2.35281	1.19636	1.93767	4.82306	7.45201	2.99678	8
9caa440e-a8a6-4851-b62e-4ebb09412fad	TCGA-CH-5788-01A-11R-1580-07	PRAD	1	2.18888	3.45356	3.73459	5.12019	0.554838	3.31615	7
47d13480-7771-450a-ab70-07c8ca2eb14f	TCGA-G9-6377-01A-11R-1965-07	PRAD	1	1.82366	1.19142	1.11162	3.84329	7.50744	2.41854	7
5e185249-6ea1-460b-b841-f40e94ea1ccd	TCGA-EJ-7315-01A-31R-2118-07	PRAD	1	1.21785	1.66572	2.47695	4.59151	6.01013	2.63802	7
14830a14-5495-4425-b6ef-78ccffafe03c	TCGA-EJ-7791-01A-11R-2118-07	PRAD	1	1.76295	1.38376	1.96635	4.57634	5.22028	2.99302	7
acd9261f-37cf-44ca-86c4-e42d88d86b6c	TCGA-KK-A5A1-01A-11R-A29R-07	PRAD	1	2.8125	1.59916	3.46848	4.46676	6.49702	2.59176	9
99dd7197-d956-4e4f-aee1-e0362eef2e20	TCGA-HC-A76X-01A-11R-A33R-07	PRAD	1	2.07518	1.28646	1.99833	4.01152	8.41474	2.75565	7
0984a482-7559-48b4-a09d-d95f78816f23	TCGA-EJ-A8FN-01A-11R-A352-07	PRAD	1	1.79085	0.693178	1.15353	3.5754	7.29003	2.29861	7
938046b4-330f-49e1-99b3-4cc4a1a1e48d	TCGA-G9-6343-01A-21R-1965-07	PRAD	1	1.54106	1.17456	1.21945	4.03507	8.0522	2.25582	7
6fc325bf-9627-45d7-9081-28df74e79bdb	TCGA-YJ-A8SW-01A-11R-A37L-07	PRAD	1	2.33787	2.02464	2.76181	4.942	2.32792	4.05486	9
71160876-7965-4899-a8b2-c549cc25260b	TCGA-KC-A4BL-01A-31R-A250-07	PRAD	1	1.69514	0.692242	1.25059	3.994	4.77177	2.58004	7
da936a2e-af10-4496-8fa7-00742c30c766	TCGA-EJ-A46H-01A-31R-A26U-07	PRAD	1	1.59222	0.291824	0.610044	3.39117	1.03298	2.99533	7
b31f1e9a-cc4d-4e17-ab88-d88e234df83d	TCGA-EJ-A8FS-01A-11R-A352-07	PRAD	1	2.13578	1.13442	1.6938	5.10612	7.69162	2.75954	7
063f416b-291b-4242-acb4-9587a2dc3244	TCGA-CH-5751-01A-11R-1580-07	PRAD	1	2.86222	3.32896	4.73513	5.12279	4.38383	3.08272	10
8ab941c0-6e1c-403c-901d-03ac81bbb81f	TCGA-J4-A83M-01A-11R-A352-07	PRAD	1	1.98904	0.67596	0.490962	3.89337	7.72779	2.59679	7
45eca81f-9ce2-4de6-b970-65959d76398c	TCGA-2A-A8VV-01A-11R-A37L-07	PRAD	1	1.88461	0.989808	1.34588	3.27561	5.72361	2.34138	6
cecb86b2-f20c-4fde-b9b6-c87e95f2e390	TCGA-EJ-7794-01A-11R-2118-07	PRAD	1	1.86864	1.82202	2.34014	4.49299	4.66883	3.30474	7
3d8c5a1e-618c-4a68-b9d7-d01a86ccf88b	TCGA-HC-A9TH-01A-11R-A41O-07	PRAD	1	2.26107	2.22409	3.18743	3.91253	4.09959	2.80924	9
61843a22-9a35-4370-a301-881d5c967d29	TCGA-HC-8213-01A-11R-A29R-07	PRAD	1	1.50756	0.611103	0.624227	3.94236	7.79274	2.1252	6
2d8faa2d-336f-46e9-992d-4a5a5dbc4ece	TCGA-EJ-7785-11A-01R-2118-07	PRAD	11	1.43646	0.198717	0.922038	3.61368	1.33858	2.33421	0
bfb7a272-3b86-4d5d-a3df-6aea8fd3b66b	TCGA-V1-A8WV-01A-11R-A37L-07	PRAD	1	2.04342	1.3232	3.04368	3.014	2.12237	1.97372	9
434c7cb8-d131-46e0-a068-5345b5a77fff	TCGA-V1-A9OA-01A-11R-A41O-07	PRAD	1	1.83948	1.16607	1.302	3.1725	3.36928	2.77132	9
d6c16450-87c1-4b18-bab5-8cb782fdb99c	TCGA-HC-A8CY-01A-11R-A36G-07	PRAD	1	2.22608	1.5611	1.45375	4.22835	8.40804	2.802	9
3476ee8f-8cbe-4c6e-a3f7-f53facfe585a	TCGA-HC-8261-01B-05R-2302-07	PRAD	1	2.37774	1.23042	1.48233	4.80821	6.41513	3.93088	7
07f49527-0833-481f-b172-cb67601f8b03	TCGA-CH-5767-01A-11R-1789-07	PRAD	1	1.93517	0.840565	1.44038	4.60437	6.26682	2.81625	7
dda7df91-6e67-46d3-bfdc-d5bde725f44c	TCGA-V1-A9O9-01A-11R-A41O-07	PRAD	1	2.20413	1.8147	2.31061	3.6791	5.17877	2.65854	8
5ce29b9f-3b54-45a6-96e1-ddc3494e6141	TCGA-HI-7168-01A-11R-2118-07	PRAD	1	1.91971	1.49771	2.43454	3.85202	5.43266	2.26306	9
905e6c11-d8d7-40a3-a933-f450c544714e	TCGA-YL-A8SH-01B-11R-A37L-07	PRAD	1	2.08178	1.31127	1.8825	3.53916	7.2876	2.42727	7
e129e211-8237-4842-a5f5-c3dc05607527	TCGA-CH-5746-01A-11R-1580-07	PRAD	1	2.08855	1.21499	1.92337	4.09134	3.61613	3.22382	7
9584ae14-c30b-421b-8975-b5b1bb94a465	TCGA-G9-6356-01A-11R-1789-07	PRAD	1	1.76653	1.16331	1.75901	4.00269	5.73259	2.70389	9
a8f619f1-c92e-4e7b-99f9-d25984935cde	TCGA-KK-A8IJ-01A-11R-A352-07	PRAD	1	1.95741	0.812553	1.25149	3.96109	8.24863	2.61308	7
9fe289f4-0f5f-4d72-935c-4fb3f44fa91a	TCGA-QU-A6IM-01A-11R-A31N-07	PRAD	1	1.20788	0.730334	0.51578	3.72687	3.53825	1.48525	7
6b96fce2-199f-463c-982e-4ed8179ddd90	TCGA-FC-A6HD-01A-11R-A31N-07	PRAD	1	1.72929	1.47136	2.27743	3.75528	8.37741	2.00756	7
bc2bbaca-4bd5-4a3d-a93a-ebc1bc9f4d5f	TCGA-HC-A48F-01A-11R-A250-07	PRAD	1	1.80055	1.16228	1.95661	4.41356	0.269463	2.75953	8
e10fe58f-7ceb-4ad8-bce3-5ffbefc05cb5	TCGA-2A-A8VL-01A-21R-A37L-07	PRAD	1	1.72394	0.479244	0.563531	3.89613	2.32322	2.22661	6
7f94c422-c322-46d8-be7a-eab05ea534af	TCGA-XK-AAIW-01A-11R-A41O-07	PRAD	1	3.04278	3.86986	5.16197	4.93242	7.62111	3.44559	9
4979a47e-0078-40c7-abad-849dfd54263c	TCGA-HC-8262-11A-01R-2263-07	PRAD	11	1.73228	0.302405	0.776782	3.40515	0.769068	2.74048	0
97ce2468-dfb0-41c5-903c-577728feff95	TCGA-HC-A6AL-01A-11R-A30B-07	PRAD	1	1.54562	1.09588	1.51953	3.75782	7.68181	1.91456	7
f64c8677-da87-4543-b53c-4de28d86fff1	TCGA-M7-A71Z-01A-12R-A32O-07	PRAD	1	2.17561	1.56416	1.58192	4.12372	8.0687	2.52735	7
689a544a-c116-46f9-ae3c-769e793f21c7	TCGA-KC-A7F3-01A-21R-A33R-07	PRAD	1	1.76923	1.12573	1.58041	3.75587	4.94736	2.21608	7
5ed0de42-f949-4046-895b-f97853201a8d	TCGA-G9-6373-01A-11R-1789-07	PRAD	1	1.60369	1.05476	1.63762	4.63257	0.885694	2.37936	7
7dae2f3c-56cb-425a-8d7f-7113e1cfc72e	TCGA-VN-A88N-01A-11R-A36G-07	PRAD	1	1.94661	1.34615	2.0882	3.47178	8.15371	2.5305	7
3be6c54c-f606-4eba-8242-8dff705fa2d0	TCGA-EJ-A65J-01A-11R-A311-07	PRAD	1	2.09698	0.830098	1.50782	4.64866	4.03665	2.84492	9
40eb0b4a-3863-403f-a90b-919bfa24237e	TCGA-CH-5763-01A-11R-1580-07	PRAD	1	1.76491	0.647045	1.03182	4.00511	5.47871	2.78849	7
822773fd-5a37-49ea-8064-c20738ecc24a	TCGA-XK-AAIV-01A-11R-A41O-07	PRAD	1	1.90153	2.2371	3.77069	3.6628	4.48084	2.74134	10
2728c0e3-f8fe-4da4-96ec-885334df4e0f	TCGA-HC-A4ZV-01A-11R-A26U-07	PRAD	1	2.54711	2.749	3.73212	5.086	0.890134	2.91219	9
23e9edc6-a5ab-4dca-9243-a40e69d65615	TCGA-HC-7212-01A-11R-2118-07	PRAD	1	2.4362	2.00519	2.70109	4.94619	8.41907	3.58426	7
f5204ae5-1d85-41ec-b9c2-c48c310c5710	TCGA-TP-A8TT-01A-12R-A41O-07	PRAD	1	2.04485	0.784494	1.17284	3.66884	0.413088	2.70207	7
bcc096bf-c300-4e3d-b616-daee079938e6	TCGA-J4-8200-01A-11R-A29R-07	PRAD	1	1.56998	0.37902	0.809949	3.58978	7.79296	2.44245	7
9dcee6b2-ff25-4db1-be9a-9ac5e6e49c90	TCGA-HC-7081-01A-11R-1965-07	PRAD	1	2.20788	1.78957	2.26472	5.05079	7.02789	3.13895	9
fe001be4-0c13-4754-8888-3961c98ccfe9	TCGA-2A-AAYF-01A-11R-A41O-07	PRAD	1	1.73223	0.478586	0.70163	4.42786	7.60685	2.22712	7
285a1a43-5494-49f4-95bb-671ebc1a953a	TCGA-HC-7819-01A-11R-2118-07	PRAD	1	2.05719	1.299	1.55156	4.13496	6.42871	2.91998	8
2fbbb35f-15ae-43a1-bf6b-d3da0bbd38d4	TCGA-HI-7171-01A-12R-2118-07	PRAD	1	2.36015	1.95548	2.16988	4.57776	6.47751	3.08819	9
3d626bcf-fa11-443c-ac02-b2a099494189	TCGA-G9-6369-01A-21R-1965-07	PRAD	1	2.78129	0.907711	1.46472	5.03752	4.54966	2.04299	7
d2f9c79e-127a-4e53-869d-3ff6b2baf0aa	TCGA-V1-A9OT-01A-11R-A41O-07	PRAD	1	2.00921	0.566741	1.00233	3.70697	4.37464	2.14327	6
6970283b-3673-49bc-9b2b-bd268140327f	TCGA-EJ-7794-11A-01R-2118-07	PRAD	11	1.67585	0.976075	1.56462	4.09059	2.42041	3.15218	0
094a8a62-d69a-4054-a9d8-120cf7920c39	TCGA-HC-8260-11A-01R-2263-07	PRAD	11	1.45033	0.294859	0.465101	4.0747	0.703374	2.58503	0
e9de50a5-d753-40f8-bb1f-3602ad9627ca	TCGA-G9-6364-01A-21R-1789-07	PRAD	1	1.77087	0.747569	1.16245	4.42421	6.31924	2.99831	7
0e2cfe4b-18fe-47f6-b357-a43f97a9b531	TCGA-KK-A8IL-01A-11R-A36G-07	PRAD	1	2.01627	1.17532	1.67762	3.09539	7.65569	1.98831	9
b1d3e9ee-f0d0-4efd-a505-ea1a9f7fa6df	TCGA-EJ-5499-01A-01R-1580-07	PRAD	1	2.29833	2.31566	3.72905	4.26185	5.08348	3.24624	7
e0881b2c-c095-4742-ba07-71286ed84d93	TCGA-G9-6367-01A-11R-1789-07	PRAD	1	1.54645	0.502432	0.590702	4.53841	2.03163	2.50993	9
a771088e-45e1-4e67-8e3e-88c65d0b0618	TCGA-CH-5771-01A-21R-1580-07	PRAD	1	1.7656	0.694983	1.68458	4.17704	7.0998	2.93649	7
15602b9c-e496-4b8b-a416-82db780d8f28	TCGA-EJ-7330-11A-01R-2118-07	PRAD	11	1.46287	0.461396	0.718154	3.95328	0.281241	2.75951	0
3f8c4a26-6796-4070-aea8-a7507103cfc7	TCGA-EJ-7792-11A-01R-2118-07	PRAD	11	1.48459	0.475911	1.01029	3.8973	0.893372	2.69497	0
2031e5cb-18c3-421e-b8af-d5dab73e3a89	TCGA-CH-5753-01A-11R-1580-07	PRAD	1	1.66418	2.18725	2.15671	4.81553	8.21565	3.3653	9
c72a1f85-6eb7-45ef-ac30-f695d87226ed	TCGA-G9-6385-01A-11R-1789-07	PRAD	1	1.63132	0.728585	1.09784	4.00477	4.01899	2.57404	7
8f097693-4c17-42f4-b319-dd3b4ae93005	TCGA-CH-5743-01A-21R-1580-07	PRAD	1	1.63153	0.670098	1.14319	3.60147	3.03032	2.84337	7
f01339fa-0c8b-440f-98d2-9f7365e0cc9b	TCGA-J4-A83N-01A-11R-A352-07	PRAD	1	1.74334	1.01017	1.31989	3.91667	7.75232	2.39763	7
bf46c30c-14fa-4e2a-a013-4e84f24eb63b	TCGA-KK-A6DY-01A-12R-A311-07	PRAD	1	1.95472	0.785697	1.35178	3.33877	6.77732	2.73607	7
55753ec3-4f9f-439b-908f-43e4053ca8cb	TCGA-EJ-A65B-01A-12R-A30B-07	PRAD	1	1.12652	0.606723	1.04342	3.39243	6.73908	1.71062	9
fa901a09-cc13-402a-aba6-f93f4242c3d1	TCGA-V1-A9Z7-01A-11R-A41O-07	PRAD	1	2.27675	1.11485	2.32932	4.62226	5.86748	2.47982	9
6f5b0c12-0853-49c8-8421-58faa14b3955	TCGA-EJ-A65D-01A-11R-A30B-07	PRAD	1	2.0873	2.02771	2.52658	3.89208	7.0236	2.55614	8
450b68b9-573f-4921-93b6-8a57ff9a7263	TCGA-KC-A4BV-01A-31R-A26U-07	PRAD	1	2.03769	1.39618	1.88989	3.59765	2.83913	2.83045	9
8a2f149d-34a9-4be2-8bc5-d3d25f1df7e3	TCGA-G9-6494-01A-11R-1789-07	PRAD	1	1.99269	0.87507	0.965626	4.18798	8.09864	3.03718	7
c995e591-f2b7-4c3e-ae81-9e72b9548b57	TCGA-HC-7817-01B-11R-A29R-07	PRAD	1	1.51385	1.12844	2.0844	3.4826	6.5837	2.1399	7
0d9fb905-5374-4054-b799-9c4c4efd36d6	TCGA-EJ-7782-01A-11R-2118-07	PRAD	1	2.65288	1.65028	2.23902	4.98947	2.90411	3.41009	8
bac074d2-4e5b-4450-baee-749fc4a93c7a	TCGA-YL-A8SF-01A-11R-A37L-07	PRAD	1	2.23473	1.26253	2.87176	3.74712	0.835509	2.6945	8
6cd409f7-0933-4fa5-a998-735eadfb30ab	TCGA-ZG-A9L6-01A-11R-A41O-07	PRAD	1	1.59137	0.506389	1.0523	3.73132	5.15555	2.38839	9
419e456e-40fc-4bc7-8b9f-c54d9935b7e2	TCGA-XA-A8JR-01A-11R-A36G-07	PRAD	1	1.68154	0.639762	0.754469	3.83895	8.46673	2.10797	7
0b02de77-8d04-4be6-87db-0f0506ee5e54	TCGA-KK-A8I6-01A-11R-A36G-07	PRAD	1	2.05009	1.22844	1.441	3.71364	7.90939	2.77667	7
79169be4-6386-4c36-9330-c56b6c9e6ebd	TCGA-YL-A9WJ-01A-11R-A37L-07	PRAD	1	1.85243	0.769265	1.36166	3.99743	5.74523	2.64489	8
692c9e12-4ebc-43e2-a520-6e22b6b4e8ed	TCGA-J4-AATV-01A-11R-A41O-07	PRAD	1	1.7864	0.545488	0.865005	3.31198	4.4638	2.52666	6
7c626639-ebbc-472b-8ad0-239068f6d4e8	TCGA-V1-A9Z9-01A-21R-A41O-07	PRAD	1	1.7817	0.91883	1.70547	3.91976	6.70027	2.28912	9
4f9b77fa-f087-44c3-a8f2-aeec410bfc9c	TCGA-KK-A7AW-01A-11R-A32O-07	PRAD	1	1.10592	0.773246	0.648141	3.51222	7.6538	1.81293	7
213f0f94-d682-462b-bbb3-bd8ce9f0ffff	TCGA-V1-A8WW-01A-11R-A37L-07	PRAD	1	2.078	1.62416	1.85667	3.84528	3.72868	2.55684	9
c3d6c3bb-8882-4033-855e-f164c03799cd	TCGA-YL-A8SR-01B-11R-A37L-07	PRAD	1	1.99979	1.43607	1.16072	4.26939	8.70457	2.56144	9
bb77b27a-0450-4874-b46f-ab9505681648	TCGA-EJ-7784-11A-01R-2118-07	PRAD	11	1.54016	0.43781	0.966519	4.38694	1.15696	3.10376	0
2de65e78-be71-4f41-be55-d9ef61b277c3	TCGA-J9-A8CN-01A-11R-A352-07	PRAD	1	1.74308	1.0185	1.29395	4.06073	8.08526	2.16184	6
7dc99228-873b-44e1-a2cb-9bd2fe9d217f	TCGA-HC-7211-11A-01R-2118-07	PRAD	11	1.60334	0.0666485	0.165371	4.47461	0.957912	2.81431	0
d593d47e-581a-4da3-bb3a-648b2bfb4cae	TCGA-YL-A8SB-01A-31R-A37L-07	PRAD	1	1.81903	1.05502	2.22141	3.74179	5.91725	2.49711	9
1eda4d9f-e9a1-4ee7-8c71-559c8940b751	TCGA-G9-6363-11A-01R-1789-07	PRAD	11	1.87398	1.61881	2.77517	3.79074	3.73618	2.74781	0
631b5e57-557b-48d1-a263-5c1b456e73b2	TCGA-J4-A67K-01A-21R-A30B-07	PRAD	1	1.42397	0.65833	0.402633	3.17594	6.11514	1.7158	7
8dfd97d6-25a9-4579-80a7-b3bb0ef53074	TCGA-EJ-7123-11A-01R-1965-07	PRAD	11	2.24334	0.249447	0.661596	4.33979	1.92537	3.20223	0
e8f34083-66fe-43d4-9860-77427c481dcd	TCGA-V1-A9ZG-01A-11R-A41O-07	PRAD	1	2.03944	1.46736	1.8561	3.93626	1.06324	2.57082	9
d0617c13-ba48-44d9-807f-29a9ee7ebf39	TCGA-EJ-5512-01A-01R-1580-07	PRAD	1	1.55326	0.383916	0.707134	4.31028	6.92452	2.64008	7
59173676-8eca-4a03-b37c-c726208a961a	TCGA-CH-5740-01A-11R-1580-07	PRAD	1	1.72633	1.38127	2.57683	3.90176	7.10143	2.59736	7
6551bbb1-297f-41db-969b-17bb3c432426	TCGA-HC-7749-01A-11R-2118-07	PRAD	1	1.85459	0.861357	1.58792	5.17513	7.38134	2.87876	7
3790dc43-aa3d-4d1b-aa7a-340675c98bd4	TCGA-G9-6338-01A-12R-1965-07	PRAD	1	1.47293	0.667507	0.772336	3.71273	4.89745	2.0942	7
26cd2872-7067-4cd7-bf85-4f028d9a819d	TCGA-EJ-7781-01A-11R-2118-07	PRAD	1	1.91599	1.72008	2.08547	4.4909	8.04674	3.63126	7
51cd07b8-f680-4bc2-a207-d0317f5f9358	TCGA-CH-5754-01A-11R-1580-07	PRAD	1	1.77535	3.0214	3.8399	4.50948	0.553492	2.8951	9
3e70c3e7-e946-46c8-b703-bc531bd1edce	TCGA-J4-AAU2-01A-11R-A41O-07	PRAD	1	1.97535	0.854784	1.15258	4.14552	7.41574	2.47915	6
7adcdf73-3ad3-4da7-ab27-2888f1d4f53a	TCGA-EJ-A8FU-01A-11R-A36G-07	PRAD	1	1.77852	0.687477	1.07514	3.38609	0.871164	2.66547	8
20e1a03e-b18b-41ed-aaf4-95a5aefb4fbf	TCGA-Y6-A9XI-01A-11R-A41O-07	PRAD	1	2.00719	1.11796	1.39203	4.72558	6.73934	2.72982	8
cff667cc-724f-4f8a-96c0-cdd6512805a2	TCGA-X4-A8KQ-01A-12R-A36G-07	PRAD	1	1.52547	0.952526	0.744537	3.63802	0.897345	1.99849	9
7afedcd4-d921-4996-9587-a8faa03dcea0	TCGA-EJ-7783-11A-01R-2118-07	PRAD	11	1.93928	0.103213	0.514647	3.06856	0.859256	2.35501	0
a79de49e-9b1c-4512-b6ed-df4a858c4875	TCGA-ZG-A9LM-01A-11R-A41O-07	PRAD	1	1.67375	0.648932	0.801876	3.99192	1.05146	2.21941	9
8778e5a4-d61f-4fe0-a917-1f8036f85907	TCGA-ZG-A9L5-01A-12R-A41O-07	PRAD	1	2.5669	2.19052	3.30412	5.03877	7.23196	3.04299	9
0502e061-ae1d-4384-b2a5-24091a92eeab	TCGA-EJ-7218-01B-11R-A32O-07	PRAD	1	1.94658	1.11154	1.62117	4.00339	5.60074	2.68476	7
aa181d66-d198-43ab-920e-a351454194a0	TCGA-EJ-5503-01A-01R-1580-07	PRAD	1	1.65927	1.34133	1.43555	4.01784	2.79456	3.07695	8
824f212a-b8a3-429e-a8f1-df83302fa1cf	TCGA-4L-AA1F-01A-11R-A41O-07	PRAD	1	1.87964	1.6636	2.74694	3.35738	1.81046	2.67438	8
02334a5d-c3a2-4ea6-8e4e-d603a8fbc43c	TCGA-G9-6378-01A-11R-1789-07	PRAD	1	1.62342	0.371123	0.891737	3.85021	4.65466	2.20313	7
131d97b1-b0d3-41d1-8fba-aaaa9eabdf9d	TCGA-FC-A5OB-01A-11R-A29R-07	PRAD	1	2.17893	0.635902	1.97665	4.77156	6.50157	2.30359	9
d8765abc-befa-49b5-893e-04de2ddb2ee1	TCGA-HC-7742-01A-11R-2118-07	PRAD	1	1.98658	1.32372	2.65835	4.15075	5.9824	2.99131	7
a899dca6-deb0-49f8-8c8b-2854b108de5a	TCGA-VP-A87B-01A-11R-A352-07	PRAD	1	2.17663	1.50108	1.65631	4.69221	3.99397	2.81248	8
01d4c289-6d85-4119-86f5-bcf3de30d0f7	TCGA-EJ-5518-01A-01R-1580-07	PRAD	1	1.99409	1.72859	3.19621	4.82735	7.21192	3.48867	9
0c18423b-7a7e-440d-96a7-ec3815aa411c	TCGA-M7-A720-01A-12R-A32O-07	PRAD	1	1.65332	0.544116	0.728483	3.44412	3.39104	2.55545	6
4d83df74-09cf-4590-a15a-c5c583cbb639	TCGA-V1-A9OH-01A-11R-A41O-07	PRAD	1	1.86973	1.11544	2.03206	3.66636	7.45151	2.60735	8
0514988e-85d3-4ce1-a860-39bd5ac19660	TCGA-V1-A8WS-01A-11R-A37L-07	PRAD	1	2.26773	1.90812	1.35679	3.70714	6.236	3.1819	6
a4e4f617-d329-4c8f-8cbd-f6111c427f71	TCGA-EJ-A7NH-01A-12R-A33R-07	PRAD	1	1.6414	0.621672	0.994107	3.89422	6.56251	2.29749	7
27357b4d-5d44-4c5e-bb80-0d5f68c3db8e	TCGA-G9-6366-01A-11R-2118-07	PRAD	1	1.36107	0.360231	0.714777	4.53206	6.94805	2.69563	7
f3b04f74-8565-45f4-8a14-c0400c954ac4	TCGA-KK-A7B3-01A-11R-A33R-07	PRAD	1	1.8836	0.630213	1.22931	3.60782	7.41642	2.14686	9
b4d87462-1fc4-4ee4-b905-c2919ebceb33	TCGA-KK-A8I4-01A-11R-A36G-07	PRAD	1	1.90801	1.23425	1.75987	2.96795	0.376702	2.44334	7
add784d0-7733-448c-a8b9-53442128d8ac	TCGA-HC-8259-01A-11R-2263-07	PRAD	1	1.86027	0.847604	1.45643	3.92922	8.25086	2.79475	6
6a2c4d22-f7b6-4e0a-bd71-a669786da5b1	TCGA-G9-6496-01A-11R-1789-07	PRAD	1	1.85657	2.09405	2.3689	4.18744	5.69645	2.39513	7
304a95c1-2180-4a81-a85a-880427e97d67	TCGA-J9-A8CM-01A-11R-A352-07	PRAD	1	1.96602	1.8817	2.73133	3.40363	0.104436	2.75816	9
71b37147-df4c-40ef-b57a-57c2f692de06	TCGA-EJ-5542-01A-01R-1580-07	PRAD	1	1.95763	1.48239	2.50965	4.51933	4.08195	3.25012	7
36973833-7245-444f-94e9-062e6b83df14	TCGA-G9-6384-11A-01R-1858-07	PRAD	11	1.54034	0.240301	0.332101	4.02971	1.32437	2.64514	0
6b264e41-b852-4221-8e09-692a6a639ccf	TCGA-G9-6351-11A-01R-1965-07	PRAD	11	1.62897	0.50463	0.757663	3.89632	4.8197	2.69044	0
d444c3d1-235a-413c-8e5c-4f4465b378e1	TCGA-EJ-7786-01A-11R-2118-07	PRAD	1	1.8948	0.891147	1.33715	4.86053	6.24514	2.8336	7
ecb89f0a-31a4-428f-b2be-f882d55a146c	TCGA-J9-A8CK-01A-11R-A352-07	PRAD	1	1.85731	1.2499	2.1293	3.16347	5.8957	2.20316	9
c4aa58a3-f1ef-489f-be76-ce0f20a5446f	TCGA-EJ-7786-11A-01R-2118-07	PRAD	11	1.66586	0.606398	1.2745	4.54774	0.0700823	3.02598	0
617f26fb-18d8-44dc-8ced-bf3a32428fc9	TCGA-XJ-A83H-01A-11R-A352-07	PRAD	1	1.92099	1.18122	1.32427	3.91455	6.74298	2.78916	7
e6310fd5-418f-4315-8c0a-78b05a95c214	TCGA-VN-A88P-01A-11R-A352-07	PRAD	1	1.69588	0.27119	0.532814	3.93296	7.73903	2.01031	7
de7d6e8a-7408-4011-be1a-52e3cc9fa61b	TCGA-YL-A8HJ-01A-11R-A36G-07	PRAD	1	2.05842	1.32999	1.4198	3.43257	4.80156	2.77399	9
81388e39-1fc8-47bd-b49b-946bc979996d	TCGA-HC-7233-01A-11R-2118-07	PRAD	1	1.68947	1.37348	1.7476	4.36776	8.22332	2.64507	7
07384291-d5cc-44d8-a025-f10636c91691	TCGA-G9-6342-01A-11R-1965-07	PRAD	1	1.99599	0.554077	1.39647	3.90715	6.42118	2.75444	6
40c411e7-c0cb-4aff-8418-fd7400562bad	TCGA-G9-6365-11A-01R-1789-07	PRAD	11	1.51256	0.247817	0.408543	2.98196	2.45264	2.07067	0
960c1e43-d2be-41f0-9f3a-8234cddb84be	TCGA-EJ-7797-01A-11R-2263-07	PRAD	1	1.8798	0.910968	1.31552	3.98854	7.03042	3.14464	7
d04b0992-91fb-4af2-92cd-dbb361a1b83f	TCGA-G9-A9S7-01A-11R-A41O-07	PRAD	1	1.92232	1.1489	1.56971	3.74742	7.66091	2.42188	8
104e14d3-f1d5-443f-88fd-6d67c98b1eff	TCGA-G9-7519-01A-11R-2263-07	PRAD	1	1.61759	0.552991	0.887354	4.06511	8.23013	2.16861	7
613b606c-0d1e-49ff-bd2b-30fa17b14fb6	TCGA-J4-A6G3-01A-11R-A311-07	PRAD	1	2.02069	1.87623	2.95713	3.55299	4.8067	2.6438	8
239d5e7e-5fb5-4df3-ae6b-a5a06ee296ae	TCGA-KK-A8I9-01A-11R-A36G-07	PRAD	1	1.85575	0.958906	1.52309	3.94344	4.9491	2.01441	8
625d2894-bb92-450a-af72-013d81df221d	TCGA-VN-A88I-01A-11R-A352-07	PRAD	1	1.57289	0.334105	0.780857	2.81689	4.99631	2.13696	8
c44359a0-d7c7-45bc-80e7-5139d4a77234	TCGA-VN-A88Q-01A-11R-A352-07	PRAD	1	2.47433	0.962036	1.05604	3.70554	7.32142	3.00217	8
5c6bca7d-7dcc-4908-add3-c56606b313a7	TCGA-CH-5794-01A-11R-1580-07	PRAD	1	2.1596	1.83639	2.60701	4.10941	7.18231	3.19333	7
4eaaf094-c0d8-476e-ba5b-7d9861c1dd5b	TCGA-XJ-A9DI-01A-11R-A37L-07	PRAD	1	1.83433	1.03011	1.20611	4.19418	0.661581	2.55403	9
ada9616f-c9d1-46cd-bccc-29d2e4e0d1ea	TCGA-YL-A8S9-01A-11R-A37L-07	PRAD	1	2.51792	1.40748	2.34903	4.90396	8.05397	3.1993	9
c3841b03-197a-4cd1-9331-02fde85bcb55	TCGA-G9-7521-01A-11R-2263-07	PRAD	1	2.03765	1.36152	2.49715	4.82222	0.998343	2.98568	8
5793ef8d-17da-49a6-a606-9ce76c0a7a2a	TCGA-KK-A6E4-01A-11R-A30B-07	PRAD	1	1.56357	0.887228	0.823809	3.01086	7.8691	1.99787	7
1a9b6614-f2fd-4a0f-9586-a8b7d339c7ca	TCGA-VP-A87K-01A-11R-A352-07	PRAD	1	2.31204	1.40467	1.83881	4.3669	1.74873	3.21217	8
ae3426f1-be88-4bf6-8ff4-3c7b7d6a804f	TCGA-TP-A8TV-01A-11R-A41O-07	PRAD	1	2.12481	1.38004	1.78673	4.74676	2.43565	2.4832	7
94399af6-33b3-4622-a5b1-d2e446061980	TCGA-HC-A76W-01A-11R-A33R-07	PRAD	1	1.76976	0.776128	1.33619	3.98012	7.2015	2.55358	7
08fc16b8-f635-4e11-9ee7-afc7e3ea084c	TCGA-ZG-A9L2-01A-31R-A41O-07	PRAD	1	1.94287	1.81024	2.80172	3.46575	6.74874	2.62025	9
580772bc-57d8-4be2-ad7f-e4d0a8d754a4	TCGA-ZG-A9LS-01A-12R-A41O-07	PRAD	1	1.62412	0.560648	1.17988	3.00006	6.36868	2.29991	9
e5b8a092-0e86-4003-9ba6-112006161e93	TCGA-FC-A8O0-01A-41R-A37L-07	PRAD	1	1.65741	0.386378	0.63228	3.67633	0.382939	2.26813	6
cea23bbc-1a4a-4498-987b-67728912ae40	TCGA-KC-A7F6-01A-11R-A33R-07	PRAD	1	1.94043	1.27581	1.72075	3.47296	4.41887	2.448	7
a16dcbd7-29fc-4dc3-8b6b-43a06c355e9d	TCGA-2A-AAYU-01A-11R-A41O-07	PRAD	1	1.97739	1.25885	1.15459	3.72578	5.63346	3.0277	6
effc8583-559f-4e01-bd93-11b39d95a290	TCGA-WW-A8ZI-01A-11R-A37L-07	PRAD	1	1.97964	0.596041	1.35109	4.01771	9.12834	2.5365	8
817b51f3-fa06-4c82-956e-220b4396d30b	TCGA-G9-6347-01A-11R-A31N-07	PRAD	1	1.24304	0.314323	0.298842	3.09408	4.96766	1.66362	6
7471bd76-b32f-41a3-bf95-8752745a7e70	TCGA-YL-A8SO-01B-31R-A37L-07	PRAD	1	1.98825	1.20798	2.37864	3.95822	2.38674	2.34502	9
8d4a6058-e687-4bb7-afdc-e9936fdc49b1	TCGA-ZG-A8QZ-01A-11R-A37L-07	PRAD	1	1.69616	0.885012	1.58695	3.44143	5.85289	2.64915	9
adda35fc-181d-4a0c-9afe-f2bdd83ab087	TCGA-ZG-A9L1-01A-11R-A41O-07	PRAD	1	2.47671	1.80144	2.43025	4.05032	0.206185	2.98567	9
bc6a091a-720d-4a70-b3de-66db6b240669	TCGA-EJ-7327-01A-11R-2118-07	PRAD	1	2.19282	2.4191	3.02596	4.55065	3.83198	3.384	7
ecbb33ff-c485-485f-a169-6bb7c1c84baf	TCGA-VP-A87E-01A-31R-A352-07	PRAD	1	1.67344	0.486293	0.739231	3.3302	5.6023	2.62782	6
644e2830-703e-4a1f-86e3-f9cea798c1eb	TCGA-G9-6333-01A-12R-1965-07	PRAD	1	1.93183	0.800434	1.05585	3.98595	7.15471	2.3315	7
47faa91b-1bfa-4283-bc9d-dfa958252d6f	TCGA-CH-5791-01A-11R-1580-07	PRAD	1	2.03152	1.17674	1.93404	4.42974	3.7541	3.51303	7
0ff237d2-9283-44c7-bfae-c2020c73b94c	TCGA-2A-A8VX-01A-11R-A37L-07	PRAD	1	2.10603	1.36156	2.73675	4.12819	8.45673	2.53532	8
49dda006-76b0-4088-8221-2bbfb1ac22f7	TCGA-EJ-5531-01A-01R-1580-07	PRAD	1	1.78397	1.57399	2.33464	4.57806	5.1798	2.92052	7
35e62a79-9fa0-4ff9-a8c3-d163817d7f08	TCGA-YL-A8HO-01A-11R-A36G-07	PRAD	1	1.69173	1.36404	2.08321	3.48159	5.39601	2.1881	7
c47f8609-65d3-4cca-b599-58add67672c7	TCGA-VP-A875-01A-31R-A352-07	PRAD	1	2.54485	1.39823	1.53966	3.87303	6.84356	2.85332	7
c7a98315-43bb-4917-90c9-93f9caf47fdc	TCGA-V1-A8MK-01A-11R-A36G-07	PRAD	1	1.64861	0.385405	0.691727	3.78931	5.37595	2.29985	6
6eb0d270-797d-49ab-9bda-a5f0a70a6695	TCGA-CH-5767-11B-01R-1789-07	PRAD	11	1.78843	0.658162	1.21761	3.5804	1.76466	2.898	0
3447e7c9-5d79-4cc0-9e00-6c8552565597	TCGA-QU-A6IN-01A-11R-A31N-07	PRAD	1	1.56797	0.859594	0.632808	2.79828	5.22605	1.85013	7
d139f13a-72aa-4bd8-bee2-c60c6bb016f2	TCGA-M7-A723-01A-12R-A32O-07	PRAD	1	1.37741	0.249022	0.541506	3.17792	4.13396	1.48781	7
7e9f1df1-e76f-45a0-9f1b-9a0cbd626430	TCGA-EJ-7317-11A-01R-2118-07	PRAD	11	1.68729	0.277112	0.504928	4.54094	4.86149	3.03029	0
b426dd0e-446d-4738-a608-beaa368920bf	TCGA-XK-AAJP-01A-11R-A41O-07	PRAD	1	2.21056	2.07979	2.89043	4.81985	7.86846	2.82889	7
40126675-87b4-4f49-8e55-2cf42bb536eb	TCGA-KK-A6E3-01A-21R-A30B-07	PRAD	1	0.985868	0.198441	0.496696	3.37732	6.96207	1.40942	7
9cbe4eef-89aa-453e-b22b-1c1256bf3c51	TCGA-G9-6336-01A-11R-1789-07	PRAD	1	1.76109	0.624131	1.05088	3.61252	6.21103	2.4625	7
07b4fdf4-19af-42f6-8c17-520047dce246	TCGA-EJ-7330-01A-11R-2118-07	PRAD	1	1.92107	0.874749	0.829419	5.09746	3.10934	3.31589	7
33f711ae-41c4-415e-8faf-3d7984c4b5cb	TCGA-EJ-8470-01A-11R-2403-07	PRAD	1	2.0224	1.32971	2.18748	4.45933	8.43237	2.96651	7
63cd2e90-2a03-406a-a094-b855c02b0c04	TCGA-EJ-7327-11A-01R-2118-07	PRAD	11	1.64341	0.503368	1.19961	4.55997	2.20763	2.65203	0
cf7a71f6-8d7d-4833-b9b2-c40abc1654e6	TCGA-HC-7213-01A-11R-2118-07	PRAD	1	2.48946	2.61892	3.46148	3.82057	0.120983	3.28815	9
951adcbd-7d7a-466c-bbac-7c7afb8b9df6	TCGA-EJ-7321-01A-31R-2263-07	PRAD	1	2.19636	1.43259	2.25689	4.02074	6.67342	3.2964	6
efbbd41e-6911-49d5-9d54-cc95e0c81415	TCGA-KK-A59X-01A-11R-A29R-07	PRAD	1	2.1957	1.46455	2.9831	4.22776	2.70287	2.07308	9
d8012229-3666-4380-9d2a-2beaca772242	TCGA-KK-A59V-01A-11R-A29R-07	PRAD	1	2.32402	2.32005	3.46429	3.78162	0.102529	2.22841	9
c16ddaf4-4bfe-4917-a208-aa5a89beb17e	TCGA-J4-A83K-01A-11R-A352-07	PRAD	1	1.91001	0.580031	0.813247	3.74968	6.9438	2.49121	6
b38350db-b102-4a38-9edb-0089ca95840b	TCGA-KK-A6E1-01A-11R-A311-07	PRAD	1	2.03383	2.51683	2.94387	4.71823	4.24358	3.0091	9
c08293b3-507d-4c7c-8b14-9a328e1d15fe	TCGA-HC-7752-11A-01R-2118-07	PRAD	11	1.6464	0.708957	1.3539	3.61763	0.520091	2.4362	0
60448472-d440-4608-8fca-b54c41c5cde1	TCGA-FC-A66V-01A-21R-A30B-07	PRAD	1	1.13799	0.536873	0.268272	3.23812	0.876415	1.72946	7
43077b04-13be-4fc0-a691-9cb49bdd50d5	TCGA-EJ-7312-01B-21R-A32O-07	PRAD	1	1.79893	0.488777	1.1698	3.88849	8.72417	2.03465	7
2d12fd80-ba3f-49c3-aa15-1f67b9bbd443	TCGA-CH-5769-01A-11R-1580-07	PRAD	1	2.39057	2.98292	4.09365	3.70392	7.10054	2.68285	9
038600cd-c0ca-4de4-9539-570f7b960793	TCGA-FC-7961-01A-11R-A29R-07	PRAD	1	1.77671	1.61682	2.83604	4.1369	3.11234	2.4206	9
4e169e09-37da-42c9-bed4-2649212d9c6b	TCGA-CH-5769-11A-01R-1580-07	PRAD	11	2.45621	2.96688	3.99248	3.57678	7.03503	2.73816	0
64f48f1f-3d80-43fa-bd06-3a5881291ee3	TCGA-EJ-7317-01A-31R-2118-07	PRAD	1	1.92221	1.00289	1.4939	4.60442	7.59387	2.93828	7
10892e71-cd86-4bcf-9da9-5faa081d1b0a	TCGA-EJ-5514-01A-01R-1580-07	PRAD	1	1.84298	2.43204	3.30319	4.93659	2.5357	2.71188	9
2345f76d-8250-4586-a15a-633ac5abc070	TCGA-J4-A83L-01A-11R-A352-07	PRAD	1	1.6193	0.397433	0.733553	3.67023	4.11365	2.21875	7
35c918eb-2a20-4e32-93d4-ae2c80d6cee7	TCGA-G9-6342-11A-02R-1965-07	PRAD	11	1.53294	0.310514	0.585381	3.71372	4.84561	2.3247	0
9adad1de-52dd-48a2-b025-bc9081af4ac9	TCGA-HC-8264-01B-11R-2403-07	PRAD	1	2.06472	0.767838	1.83779	4.94589	3.73602	2.56974	9
788e9097-8705-44e4-a7c7-7fbb75f7f9e2	TCGA-QU-A6IL-01A-11R-A31N-07	PRAD	1	1.38055	1.0007	0.985911	3.24933	7.01689	1.78756	7
c07b7746-e340-4679-99bb-531c2d93b4e5	TCGA-EJ-5495-01A-01R-1580-07	PRAD	1	1.99761	2.02081	2.85319	4.57502	6.64072	3.4545	8
af080299-4f21-42bb-8477-8d7414cdaf9f	TCGA-V1-A9OX-01A-11R-A41O-07	PRAD	1	1.68734	0.71719	1.20566	3.44444	5.2323	2.11773	8
14b3c94a-781d-4df9-9ee6-a3236d099dc6	TCGA-HC-A6AP-01A-11R-A30B-07	PRAD	1	1.20635	0.60775	0.86149	2.9834	3.10899	1.62327	7
a83b2830-20b3-4773-b929-733f772252ec	TCGA-HC-7210-01A-11R-2118-07	PRAD	1	2.07028	1.32124	1.17973	4.76167	6.53143	3.0468	7
2ff3af27-d43b-4707-a337-0ff988ac2763	TCGA-HC-7230-01A-11R-2118-07	PRAD	1	2.2723	1.74058	2.41117	4.70174	7.41445	2.9352	7
45f7bba9-5bf4-4b9c-b749-996e4b8d5582	TCGA-XK-AAJU-01A-11R-A41O-07	PRAD	1	1.5753	0.433843	0.891588	3.89795	3.33886	2.35644	7
f8fba04c-cd45-4f85-8b75-dcf5426b7637	TCGA-VP-A872-01A-11R-A352-07	PRAD	1	1.46481	0.675274	1.6703	2.54259	0.764766	1.92685	8
8083711c-418c-49d4-9717-0e494b50103e	TCGA-ZG-A9KY-01A-11R-A41O-07	PRAD	1	3.83824	2.12099	4.03526	5.04398	4.41269	3.30178	9
8d250084-d374-4ec4-994b-6c5f9c0f1a14	TCGA-HC-7080-01A-11R-1965-07	PRAD	1	2.14016	0.953307	1.27356	4.75641	8.37433	2.41199	7
32e41154-dbcb-474c-8605-67c0ae0ed85e	TCGA-EJ-A65G-01A-21R-A29R-07	PRAD	1	1.7489	0.352591	0.785863	4.09697	7.34159	2.15614	8
fc25b041-1fcb-456b-8e55-28b74a32ab91	TCGA-J9-A52E-01A-11R-A26U-07	PRAD	1	1.92927	2.06861	2.75379	3.41299	0.0601075	2.44873	9
9d16eccb-44fa-4188-9ad2-3a17ed821247	TCGA-EJ-A65M-01A-11R-A29R-07	PRAD	1	1.44681	1.13197	1.7688	3.75559	6.92693	1.93042	6
f1647dd0-3eda-473f-9902-12d0817ee165	TCGA-G9-6348-01A-11R-1789-07	PRAD	1	1.56804	0.383399	1.1106	3.51846	6.21632	1.95836	7
488dc8bd-9e74-48b2-a407-914f6e0ba0b6	TCGA-EJ-5511-01A-01R-1580-07	PRAD	1	2.01729	0.893194	1.0581	4.29054	5.9978	3.406	7
095f3c80-890e-4529-816c-306daf614ec2	TCGA-HC-7740-01A-11R-2118-07	PRAD	1	1.69078	0.666115	0.86187	4.0715	6.36904	2.95222	7
801b06ab-6ef3-46ba-af12-3b2230aabf51	TCGA-HC-7737-11A-02R-2118-07	PRAD	11	1.629	0.155617	0.479813	4.67091	0.0487431	2.94797	0
c7ab83e0-85c1-4224-8f47-746221f66d1e	TCGA-HC-8256-01A-11R-2263-07	PRAD	1	1.98384	1.03852	1.93739	4.3787	8.12357	2.78736	7
f18be8ba-45a0-4db4-90e7-9f0998eb959e	TCGA-EJ-5521-01A-01R-1580-07	PRAD	1	1.33637	1.11241	1.8373	3.79388	6.93987	2.49242	7
31f4a718-276b-4bf1-a61b-b6d946a91c32	TCGA-YL-A9WX-01A-21R-A41O-07	PRAD	1	1.95025	1.27277	1.11928	3.64472	3.36844	2.82918	9
560a04b3-0738-4a27-ad0f-c6a5a091c869	TCGA-V1-A8X3-01A-11R-A37L-07	PRAD	1	1.94682	0.931855	1.38867	4.18133	7.9597	2.85567	7
2c178e64-b87b-4887-b599-cc928e45db86	TCGA-EJ-8468-01A-21R-2403-07	PRAD	1	1.73156	0.757632	1.31931	4.44214	8.04555	2.65758	8
dc0bcf42-993d-4119-b91e-399a639c1480	TCGA-KK-A8ID-01A-11R-A36G-07	PRAD	1	2.86683	2.0011	3.05661	4.5576	6.50762	3.5504	9
5b2c7f9e-d8f2-44db-8981-5acefbfd38c8	TCGA-EJ-7793-11A-01R-2263-07	PRAD	11	1.50685	0.599009	1.14575	4.02179	0.190667	2.7425	0
e5db7986-223c-4ee2-a4c8-c4e8bbb510f3	TCGA-CH-5738-01A-11R-1580-07	PRAD	1	1.70014	1.13213	1.85559	4.12787	6.6038	2.93005	6
9a4b7216-886c-4247-bcf3-22abc9d10835	TCGA-KK-A7AP-01A-12R-A33R-07	PRAD	1	2.2909	1.05292	1.03137	4.2439	1.77145	2.81439	9
c5dbae69-fb0e-458b-81ce-1f64c391cfe1	TCGA-EJ-7115-01A-11R-2118-07	PRAD	1	1.87608	1.09964	1.45996	4.20578	6.44952	3.04825	7
bd8e46c1-5b67-407e-a6fb-67017488a923	TCGA-V1-A8WL-01A-11R-A37L-07	PRAD	1	1.49974	0.700692	1.02846	3.48199	7.45377	1.96379	7
20f7a673-eb82-4bfc-a757-096b2fc3f98b	TCGA-YL-A8SL-01B-21R-A37L-07	PRAD	1	2.35387	1.96554	3.75226	4.78989	8.6537	3.17714	8
bb36bff9-44fd-4f93-a82f-8c23658c335c	TCGA-CH-5762-01A-11R-1580-07	PRAD	1	1.82556	1.38448	2.42328	4.28907	7.27149	3.23919	7
4dc2d981-d303-4dd8-8ef5-1d1bcd0e8250	TCGA-J4-A83I-01A-11R-A36G-07	PRAD	1	1.68586	1.33343	1.63834	3.87977	7.13516	3.17585	7
95c350df-1871-430a-9c08-f3d88e2edcaf	TCGA-KK-A8IG-01A-11R-A36G-07	PRAD	1	1.85789	0.264137	0.473909	3.83748	5.75657	2.33196	7
4e640b86-66f7-458c-af5c-b195778aa295	TCGA-EJ-AB20-01A-12R-A41O-07	PRAD	1	1.22575	0.320889	0.832	3.90522	0.151944	2.11224	6
968c1021-d6c1-4e0e-8417-43b78a6bdf6d	TCGA-YL-A8SI-01A-11R-A41O-07	PRAD	1	1.71896	0.687358	1.27762	4.08201	7.38416	2.23556	9
b304cf7b-274d-4617-9830-459601eedc10	TCGA-EJ-5505-01A-01R-1580-07	PRAD	1	1.96053	1.1237	1.9029	4.71162	7.89516	3.21836	7
ef59f19f-f7c0-4cf3-b686-a0cd09a996b3	TCGA-XJ-A83F-01A-11R-A352-07	PRAD	1	1.91757	0.913869	1.70571	3.40043	7.13269	2.25995	7
8536a0fb-4aed-4db0-80b0-994606c87ace	TCGA-EJ-5526-01A-01R-1580-07	PRAD	1	1.8155	1.62351	2.64311	4.4729	4.97807	3.07634	8
2405edaf-b4cc-4292-92a3-8b890ffaa70f	TCGA-VP-A878-01A-31R-A352-07	PRAD	1	1.82976	0.809075	1.13453	3.55327	5.64423	2.25336	9
39239ac6-7757-43ca-928a-4885260ecbc7	TCGA-FC-7708-01A-11R-2118-07	PRAD	1	1.76333	0.876801	1.37826	3.83476	5.35844	2.58137	7
146b24ab-44b3-4b64-80c2-7ced0f829501	TCGA-YL-A8SJ-01B-11R-A37L-07	PRAD	1	2.11109	1.47456	2.62754	3.66738	5.51079	2.81285	9
783062c7-cf22-426d-8cd1-52ecdd28b43d	TCGA-HC-8258-01B-05R-2302-07	PRAD	1	2.18477	1.49785	1.36001	4.25425	5.27549	3.8406	6
aabc18c1-ba2e-40a8-b564-eb97b2a188f8	TCGA-G9-6356-11A-01R-1789-07	PRAD	11	1.50344	0.345558	0.572465	3.83506	1.23281	2.49136	0
15b039c0-f334-4221-b438-c859bb46cc26	TCGA-V1-A8WN-01A-11R-A37L-07	PRAD	1	1.91998	1.0197	1.48861	4.22363	5.79092	2.83522	6
bfdc11be-a30b-498b-bdf6-4b98ec4f1ea1	TCGA-EJ-5517-01A-01R-1580-07	PRAD	1	1.66733	0.358261	1.09766	4.26556	8.53529	2.6941	6
79ff57d5-3224-4195-aa64-32ccd6d23e27	TCGA-G9-7522-01A-11R-2263-07	PRAD	1	1.67787	0.345449	0.657641	4.07557	4.67812	2.63625	7
81ee8dcb-89dd-462e-b5de-2394bc6d522b	TCGA-KC-A7FA-01A-21R-A33R-07	PRAD	1	1.68329	0.884582	1.0526	3.60447	7.14794	1.97457	7
1b57a251-d1ee-4635-b3f8-8109ddbabf7d	TCGA-J4-A67Q-01A-21R-A30B-07	PRAD	1	1.14157	0.325777	0.307051	3.0166	6.1357	1.52328	6
1afe5497-bd6d-45b9-816d-52e7fb20ea4e	TCGA-KK-A8I5-01A-11R-A36G-07	PRAD	1	1.86213	0.553183	0.804391	3.29398	7.5905	2.25053	7
8da55b3d-99f9-4ab4-8ee3-35bafb8d624f	TCGA-YL-A8SQ-01B-11R-A37L-07	PRAD	1	2.12289	1.45671	2.25688	4.19189	8.19938	2.95415	9
0da1e08f-d489-4579-a1ac-5cd79072ce9a	TCGA-YL-A9WK-01A-11R-A37L-07	PRAD	1	1.93838	0.60087	1.27371	3.65676	7.61852	2.47297	9
ab016062-694f-4925-934e-0ea8b62bc2a9	TCGA-EJ-7125-11A-01R-1965-07	PRAD	11	1.02664	0.070727	1.07472	3.28702	0.969883	1.51377	0
c83c8992-5d92-4c1e-a59d-cf890ecb9bb4	TCGA-VN-A943-01A-11R-A41O-07	PRAD	1	1.94879	0.584629	0.826782	4.27107	7.46309	2.46624	8
b7f3a96d-01f8-4ef2-a71d-2c684bd18812	TCGA-HC-7740-01B-04R-2302-07	PRAD	1	2.23516	0.815989	0.689785	4.23216	5.751	3.78611	7
b5d317d7-382e-4695-9f30-bb6664b3189f	TCGA-G9-7509-01A-11R-A41O-07	PRAD	1	1.99791	0.550667	0.690036	4.02341	7.7278	2.79062	6
621b5b13-6568-41fa-9e42-3992fa05dd1f	TCGA-VN-A88O-01A-11R-A352-07	PRAD	1	2.10859	0.840437	1.15483	3.73801	7.80232	2.10443	7
d94972a7-535d-4bb8-b221-d3c22a120d01	TCGA-EJ-A7NF-01A-11R-A33R-07	PRAD	1	1.97164	0.928478	1.77166	3.69009	7.58222	2.53971	7
c291389a-1dfd-4eef-9542-7269a8bd797a	TCGA-YL-A8HL-01A-11R-A36G-07	PRAD	1	2.27701	0.98611	2.19304	4.72663	0.657512	3.33337	9
ad22630d-693d-46c9-b785-5343b08679b5	TCGA-EJ-5525-01A-01R-1580-07	PRAD	1	2.60683	2.57759	3.97551	5.45125	0.338619	3.33641	9
66e392a4-c4fb-43a7-bba1-6a940967158f	TCGA-V1-A9O7-01A-21R-A41O-07	PRAD	1	1.98083	1.43125	2.05351	3.88268	2.13279	2.80424	9
7c901d39-8b22-4fc7-8995-2511507b741e	TCGA-EJ-A46I-01A-12R-A26U-07	PRAD	1	1.86761	0.568994	0.844267	3.85382	6.30424	2.87097	7
b805e5e4-4d99-46c8-b308-11cac572ac42	TCGA-HC-8259-11A-01R-2263-07	PRAD	11	1.42402	0.207013	0.639477	4.03441	0.525279	2.40482	0
743ad0e2-903e-4438-a575-1f06c286c079	TCGA-CH-5790-01A-11R-1580-07	PRAD	1	1.95858	0.825622	0.968859	4.13513	7.85131	3.3406	7
2cb1479d-b88e-42a6-a576-e519c98689ca	TCGA-J4-8198-01A-11R-2263-07	PRAD	1	2.06742	1.12221	1.36817	4.09066	5.27999	3.13202	7
1b8f8f6d-a1c4-43b3-ae29-7fb64e512b83	TCGA-G9-6498-01A-12R-A311-07	PRAD	1	1.47925	0.54779	0.846812	3.03885	7.77265	2.05877	7
12358445-06b8-4055-8454-69b8544774fc	TCGA-HC-7742-11A-01R-2118-07	PRAD	11	1.67717	0.697184	0.987102	4.23002	5.20818	2.92313	0
22ec0a34-74ad-48d6-80f4-b88ef082101d	TCGA-G9-6332-01A-11R-1789-07	PRAD	1	1.84883	0.36238	0.509034	3.71696	3.15396	2.73256	7
99b27a89-5e60-4b2f-8d54-2bea08ac897c	TCGA-G9-6354-01A-11R-A311-07	PRAD	1	1.55076	0.421068	0.666803	3.28176	7.61233	2.02606	7
3b524c3b-40b6-43bd-8108-5243463ce4a0	TCGA-HC-7211-01A-11R-2118-07	PRAD	1	2.25975	1.22388	1.70781	5.36724	7.84776	3.46711	7
1c78c6f8-4e3c-40f1-afb2-b83a316b4c1a	TCGA-EJ-8474-01A-11R-2403-07	PRAD	1	1.85841	1.51193	2.59024	3.74857	7.66717	2.64027	8
47c88c6e-4f26-46bc-8198-06c211f64e00	TCGA-KC-A4BR-01A-32R-A32Y-07	PRAD	1	1.75288	1.07861	0.687505	3.43929	5.59382	2.34437	9
3aba16f9-47fe-419a-92d3-c73049adce2b	TCGA-VP-A87H-01A-11R-A352-07	PRAD	1	1.95659	1.82417	2.7523	3.77859	3.93388	2.64412	9
a461340b-d5cd-4600-9046-f3942bec1c19	TCGA-EJ-7797-11A-01R-2263-07	PRAD	11	1.46138	0.269446	1.08885	3.68007	1.03463	2.40809	0
52371577-673b-43b9-ae0b-5dd12bd2dc32	TCGA-ZG-A9L4-01A-11R-A41O-07	PRAD	1	2.11028	1.2089	2.14002	3.45235	6.53581	2.56779	9
abef0f85-b339-476f-bc5b-faded3ad6cf7	TCGA-YL-A9WH-01A-11R-A37L-07	PRAD	1	2.06811	2.58258	2.87353	3.76051	5.89752	2.84017	9
2099f0da-0318-4b94-a418-d6e6cf65454b	TCGA-VP-A876-01A-11R-A352-07	PRAD	1	1.51192	2.31701	3.47832	3.67587	7.47802	2.99293	8
81674433-89de-4024-aadc-fd8fede17699	TCGA-XK-AAJ3-01A-11R-A41O-07	PRAD	1	1.98682	1.02094	1.85908	4.95476	5.20754	2.26756	8
a9444bb5-5136-4a9a-b734-167ce00dd040	TCGA-J4-A6G1-01A-11R-A311-07	PRAD	1	1.94681	2.05081	2.83587	3.29088	4.84248	2.50554	8
8666da07-07d0-417e-954b-c18e107bdeb1	TCGA-EJ-7789-11A-01R-2118-07	PRAD	11	1.41719	0.242798	0.719915	3.8723	3.88592	2.62422	0
a4f08d6b-fdb9-406c-9e55-d03fa1a7ad78	TCGA-EJ-A46F-01A-31R-A250-07	PRAD	1	1.84369	1.62222	2.13272	3.91389	4.46324	2.19551	8
784cb488-904d-49e4-b63e-bb0e5bacb6e3	TCGA-EJ-7789-01A-11R-2118-07	PRAD	1	2.4074	2.76842	3.71422	5.08484	2.5417	3.6052	7
98021887-fb82-4cb4-a5f4-c4316901da21	TCGA-HC-8216-01A-11R-A29R-07	PRAD	1	1.60684	1.24643	2.92163	3.92119	7.28405	2.32694	7
70a93713-e154-46c8-9360-b873c63f0f05	TCGA-HI-7169-01A-11R-2118-07	PRAD	1	1.53761	0.414976	0.553971	3.28543	1.03525	2.19533	7
b87af222-7056-4704-80c6-6766b8826767	TCGA-KK-A7AQ-01A-11R-A33R-07	PRAD	1	1.67627	1.15232	1.53645	4.23059	1.20692	2.06944	7
e3d00d08-5395-48b0-bd95-0c945e2a33fe	TCGA-CH-5761-11A-01R-1580-07	PRAD	11	1.62423	0.827469	1.05823	3.75931	6.15933	3.03007	0
7e0203fd-e55d-4d05-9877-6b502250ffc3	TCGA-VN-A88R-01A-11R-A36G-07	PRAD	1	2.02163	0.927601	1.77017	4.62365	2.59451	2.29049	8
1636e620-09c8-46c7-bf33-9efeceae7cd4	TCGA-J4-A67L-01A-11R-A30B-07	PRAD	1	1.3351	0.811684	0.858831	3.14879	3.25292	1.44515	7
81f85c7b-5262-466b-b4fb-a4fe9febfe0a	TCGA-VP-AA1N-01A-31R-A41O-07	PRAD	1	1.88213	0.985863	1.95987	3.42603	0.213148	2.30215	9
ee8dbce4-8e78-42dd-b090-8de64629f92f	TCGA-HC-7075-01A-11R-1965-07	PRAD	1	1.76594	0.996176	1.15095	4.47074	8.75893	2.55083	6
ed5fb1bc-ffb9-4946-89e0-73635d84f448	TCGA-ZG-A9NI-01A-11R-A41O-07	PRAD	1	1.86033	1.35201	1.99764	3.43943	5.03287	2.52901	9
02fc78ec-68ae-4326-8df1-4f69850b5edd	TCGA-ZG-A9L0-01A-11R-A41O-07	PRAD	1	2.01466	1.224	2.44365	4.06107	7.33891	2.34451	9
3e2b99bc-6a05-4de8-b135-923d443cd4fa	TCGA-HC-7745-11A-01R-2118-07	PRAD	11	1.66329	0.115238	0.397914	4.68987	0.0919742	2.93776	0
1cba2729-ee83-44a3-a21a-ad5359a2bbe3	TCGA-VP-A879-01A-11R-A352-07	PRAD	1	1.89455	0.308446	0.467069	3.72541	5.01505	2.65088	9
b8cc1fb1-5944-431c-aeec-a4301721f667	TCGA-CH-5765-01A-11R-1580-07	PRAD	1	2.1832	1.16382	1.86063	4.30144	8.696	3.43766	7
eecb9837-09fc-4e99-93d3-d3686c9783da	TCGA-VP-A87J-01A-11R-A352-07	PRAD	1	1.91948	1.10113	1.93958	4.67087	7.27394	3.04873	7
fb687a9b-dcb1-46e9-b175-fd28c7242c2b	TCGA-EJ-5494-01A-01R-1580-07	PRAD	1	1.79062	1.20729	2.06916	4.7297	7.30282	3.13908	7
d26a0c98-2768-48df-ab84-dcce5e18537a	TCGA-HC-7745-01A-11R-2118-07	PRAD	1	1.40885	0.356804	0.839615	3.7296	4.30512	2.46216	7
ae29efe9-4446-4f0a-b765-f04e3935d7a8	TCGA-EJ-A6RA-01A-11R-A33R-07	PRAD	1	1.25464	0.512855	0.92409	3.56964	6.04302	2.13345	8
ba7eb097-85ab-40fd-86dc-1e5aeb388843	TCGA-H9-A6BX-01A-31R-A311-07	PRAD	1	1.70567	0.554854	1.07701	3.30208	0.441316	2.48296	6
edc61caa-7008-45ba-b69b-8998ad510549	TCGA-G9-6379-01A-11R-A31N-07	PRAD	1	1.03065	0.680905	0.532723	2.94321	4.10487	1.55607	7
4ca3b9ec-cd21-46fc-9a44-05d5225f0c57	TCGA-CH-5745-01A-11R-1580-07	PRAD	1	1.25527	0.34986	0.563891	3.93565	6.771	2.61313	7
369853c1-dc8d-45cc-8131-7ce625ac3020	TCGA-EJ-A46E-01A-31R-A250-07	PRAD	1	1.58948	0.388285	0.480995	3.44275	3.20267	2.37986	8
112e7329-5135-4307-bda5-d041bc04f0ea	TCGA-EJ-A46B-01A-31R-A250-07	PRAD	1	1.56505	0.344764	0.574324	4.02137	4.95489	2.3861	8
9d5f0b9f-ff36-4a80-8472-412d0ec803c5	TCGA-KK-A7B2-01A-12R-A32O-07	PRAD	1	1.18613	0.977768	0.975667	3.08279	5.06784	1.89815	9
65592ca4-9afc-462c-86ee-a5f352aeb1f0	TCGA-HC-7738-11A-01R-2118-07	PRAD	11	1.62541	0.0465521	0.200283	4.74702	0.0562402	2.96031	0
2974a881-8198-4c55-89b9-822b8f8c94b0	TCGA-YL-A8SP-01B-11R-A37L-07	PRAD	1	2.44116	2.34771	3.22555	4.65138	7.84744	3.10955	9
95fd9476-083d-41d5-a7dc-a605673b82d3	TCGA-HC-A6HX-01A-11R-A31N-07	PRAD	1	1.24518	0.406491	0.522246	3.01006	4.08698	1.77099	7
d268f4e1-937a-40a8-b058-a87949bedd8b	TCGA-J4-A67T-01A-11R-A311-07	PRAD	1	1.72403	0.711083	0.843324	3.73133	7.10444	2.10245	7
025caa8f-3290-488b-b7d0-aacf769a53e4	TCGA-KK-A6E7-01A-11R-A31N-07	PRAD	1	1.97435	0.971467	2.68234	4.38275	4.41155	2.09958	9
cefe4277-778b-42b3-8e05-5df8327f50be	TCGA-HC-8265-01A-11R-2263-07	PRAD	1	2.42915	0.653188	1.43994	4.07691	0.508457	2.60543	8
8a3c4f20-3714-4dfd-9fb2-e7bae0c73432	TCGA-M7-A724-01A-12R-A32O-07	PRAD	1	3.16997	2.31926	3.55977	4.44724	8.55488	2.52674	8
e67b3b01-fdd5-49de-8829-84298c131a5f	TCGA-EJ-5506-01A-01R-1580-07	PRAD	1	1.9031	0.660732	1.10089	3.97176	3.52177	3.08809	8
b02ac966-c160-4310-a80d-98fdc6134074	TCGA-HC-7738-01A-11R-2118-07	PRAD	1	2.13611	1.66548	2.25407	4.30873	7.73192	2.78169	7
daca8915-ce62-4c6b-a268-c23de4aed85e	TCGA-XK-AAIR-01A-11R-A41O-07	PRAD	1	1.76604	0.48288	0.902344	4.96872	7.64312	2.70311	8
d5cb344a-fec2-4370-88ef-4837ae8573dc	TCGA-KK-A8II-01A-11R-A36G-07	PRAD	1	2.30349	1.33456	2.00057	4.18469	8.17728	2.6856	9
b490a174-95fa-4681-be76-e1690fb17131	TCGA-M7-A721-01A-12R-A32O-07	PRAD	1	1.83011	1.06638	1.56226	3.71986	6.39466	2.57441	7
4866c074-094a-4432-8d23-825fd698eeda	TCGA-V1-A8ML-01A-11R-A37L-07	PRAD	1	1.88036	0.536794	0.974524	4.06962	8.07436	2.19729	7
c1188eb0-1e8b-4451-b9bc-312f33bb9fd3	TCGA-HC-7078-01A-11R-2118-07	PRAD	1	1.75692	0.785996	1.58392	4.05364	5.62195	2.41041	7
e6f20d5c-1cb3-4e65-aeaf-1cbe64e440bf	TCGA-EJ-7783-01A-11R-2118-07	PRAD	1	2.1456	2.10918	2.36919	5.01902	4.78804	3.71432	7
fff1f232-8978-406d-a6fc-61df98382b86	TCGA-EJ-7321-11A-01R-2263-07	PRAD	11	1.48181	0.594087	0.715943	4.07121	0.674575	2.94572	0
776e6a2e-e939-4c92-b8dc-000c91bf5f64	TCGA-HC-7818-01A-11R-2118-07	PRAD	1	1.86383	0.937244	1.32628	4.15755	7.53598	2.77857	7
0cc5f629-5046-4d05-8a5f-923ce5c04b9e	TCGA-EJ-7785-01A-11R-2118-07	PRAD	1	2.08467	1.55204	1.97985	4.53003	7.26232	3.63434	7
3c6d1cda-258e-42f4-ad31-16069e437ac3	TCGA-EJ-7325-01B-11R-A32O-07	PRAD	1	1.21242	1.04047	0.998063	3.81275	3.82555	1.9346	7
06c95ac2-2f97-4200-9a29-a3ff8cce8697	TCGA-EJ-A7NG-01A-31R-A33R-07	PRAD	1	1.54549	0.450426	0.684531	3.54509	3.171	2.65059	7
e41ecd5a-af8e-4852-991a-026efa65e442	TCGA-G9-A9S4-01A-11R-A41O-07	PRAD	1	2.33872	2.23906	3.36811	4.29447	2.35921	3.10455	8
7aa49ecf-9e25-4166-9ed2-487c41f1066c	TCGA-G9-6496-11A-01R-1789-07	PRAD	11	1.51311	0.530009	0.450148	3.48871	4.38781	2.39799	0
139abcca-ef3c-4520-9829-ebf4915d6b92	TCGA-EJ-8472-01A-11R-2403-07	PRAD	1	2.7	2.14764	2.56439	4.6439	0.300844	2.90316	8
db968587-1271-4b4a-8195-f17a06085ae5	TCGA-EJ-A46G-01A-31R-A26U-07	PRAD	1	3.00158	2.05383	3.35914	4.43595	5.99896	3.37767	8
986964bc-b680-4fc1-8f93-20772f0a8949	TCGA-G9-6362-01A-11R-1789-07	PRAD	1	1.96167	1.8454	1.59618	3.8473	0.530136	2.46172	7
f1503f33-421a-4d7b-8e87-d73f5cbcc760	TCGA-G9-6371-01A-11R-1789-07	PRAD	1	1.92845	0.820142	1.01304	4.46942	8.81898	2.88128	6
2718ed2d-63b0-4699-b23d-dacb86e6c926	TCGA-ZG-A9L9-01A-11R-A41O-07	PRAD	1	1.97263	1.21752	2.26995	3.44392	0.0630855	2.29131	9
df9ee925-86bc-4ccc-b308-0c7d6d1d4fd7	TCGA-HC-7821-01A-12R-2118-07	PRAD	1	2.29157	1.44046	1.92353	4.81947	8.25469	3.05671	8
cc827a61-5c7d-41a0-a677-35a52e5eb471	TCGA-EJ-7314-11A-01R-2118-07	PRAD	11	1.79764	0.923869	1.52841	4.42415	4.71126	3.04675	0
cbc2c758-bf49-4165-bbb1-30c046caf99c	TCGA-EJ-7328-11A-01R-2118-07	PRAD	11	1.72029	0.381152	0.920823	4.42474	0.384832	2.84119	0
baeaec83-29cf-4fcd-b6b4-6054510d9d86	TCGA-Y6-A8TL-01A-21R-A37L-07	PRAD	1	1.83714	0.68687	1.23904	3.82458	5.66883	2.2229	6
b353ec8f-70d1-40a6-bf94-12662bd11146	TCGA-HC-8258-01A-11R-2263-07	PRAD	1	1.81405	0.744598	1.08443	4.06665	4.2866	2.76596	6
2bc25263-18b8-4ed5-b986-e9b54f734596	TCGA-EJ-5498-01A-01R-1580-07	PRAD	1	1.70306	0.865946	1.44299	4.65041	6.05299	3.02859	7
5eef1fb4-f7a7-4e33-bb83-5f589f9a4642	TCGA-ZG-A9LB-01A-11R-A41O-07	PRAD	1	2.04772	1.55311	2.35813	3.47652	0.799119	1.73125	9
0b50b27b-e429-41b1-8324-c9e03b6bbaaf	TCGA-EJ-7318-01B-11R-A32O-07	PRAD	1	1.63069	0.938529	1.40341	3.7859	7.84576	2.11491	7
f4463436-536d-412e-824c-0c623a244da5	TCGA-EJ-5508-01A-02R-1580-07	PRAD	1	1.9694	1.52567	2.41894	4.62258	7.21324	3.34974	7
b896a143-8a90-424e-9124-45edb6f3f26d	TCGA-EJ-5501-01A-01R-1580-07	PRAD	1	1.95398	1.63883	2.40568	4.20024	0.383192	3.30022	7
2bbec916-3c74-45b7-9eab-76022899fe7d	TCGA-J4-A83J-01A-11R-A36G-07	PRAD	1	2.0763	1.25608	2.14945	4.0166	5.80203	2.46001	7
166b8cda-180b-4095-a991-69e79efec904	TCGA-J9-A8CL-01A-11R-A352-07	PRAD	1	2.57007	1.96653	2.66733	4.2318	7.29298	2.72183	9
8adec7c9-1c95-419b-9876-a3f9d068d392	TCGA-QU-A6IP-01A-11R-A31N-07	PRAD	1	1.68621	0.598177	1.19333	3.69354	5.7106	2.15011	6
ac245ce7-dd49-4b6e-8692-6cf440e99b89	TCGA-V1-A9O5-01A-11R-A41O-07	PRAD	1	2.36522	2.65568	3.93441	3.96675	5.5711	2.91748	9
0c4495e4-b826-45ee-9ad3-873266b4585b	TCGA-EJ-7331-01A-11R-2118-07	PRAD	1	1.89148	1.12148	1.8259	5.06152	2.91648	2.95126	7
d6c9e56e-c040-40ff-a71b-74bd4a2d431c	TCGA-H9-A6BY-01A-11R-A30B-07	PRAD	1	1.78306	0.846484	1.14078	3.48169	6.94005	2.07988	7
0e33492b-b79a-42cc-8820-f077875a9384	TCGA-ZG-A9LZ-01A-11R-A41O-07	PRAD	1	1.97893	1.17105	2.1327	3.6129	5.1886	2.56884	9
a88b498e-6e56-4d49-b11d-827ad2b29b5d	TCGA-HC-7747-01A-11R-2118-07	PRAD	1	1.422	0.576122	1.21769	3.92994	6.10242	2.44196	7
e74de9a3-6dd4-42b7-b92c-eba3e3827bed	TCGA-EJ-7782-11A-01R-2118-07	PRAD	11	1.2669	0.253207	1.09255	3.35871	1.77071	2.19385	0
bbc5dea9-50e1-44b7-9d43-82896b9229b5	TCGA-KK-A59Z-01A-12R-A26U-07	PRAD	1	1.88768	0.695287	1.37993	3.74619	0.632407	2.37828	7
585bed4d-5d57-4308-ab8e-7a0f97e48153	TCGA-XJ-A83G-01A-11R-A352-07	PRAD	1	1.79786	0.933525	1.45934	3.68766	7.27508	2.33686	7
f73e06ac-aa61-45be-b666-83279a7fb908	TCGA-J9-A52D-01A-11R-A29R-07	PRAD	1	2.08702	1.16091	2.72928	5.43674	6.40453	2.36216	9
eb344d08-f396-47b1-b832-dc0eb5d4abfb	TCGA-KK-A7AU-01A-11R-A32O-07	PRAD	1	2.28568	1.16111	1.71487	4.39447	0.170787	2.55744	9
a6841939-e9fa-43cf-9f64-b1b3c57a2576	TCGA-2A-A8W3-01A-11R-A37L-07	PRAD	1	2.35122	2.18417	1.77541	4.7239	7.81109	3.27511	9
32798ff7-089c-46dc-afc3-1c3f3995ecf9	TCGA-HC-8266-01A-11R-2263-07	PRAD	1	1.87574	1.1473	2.27057	3.65787	2.96728	2.74776	8
b2b21d28-08c6-43e3-8b64-e9cdc913b15e	TCGA-EJ-7115-11A-01R-2118-07	PRAD	11	1.51907	0.38549	0.969667	3.67504	4.53955	2.74406	0
b3079945-f405-4810-b7cc-efa81b3b46ad	TCGA-ZG-A8QW-01A-11R-A37L-07	PRAD	1	1.55946	1.57492	2.91945	3.13757	6.40441	2.30699	9
0cb961d7-87be-40c2-b703-3e424b8c8e78	TCGA-G9-6499-11A-02R-1965-07	PRAD	11	1.87602	1.03735	1.81864	3.63357	0.204558	2.74701	0
575740a1-6467-4f58-b462-6fd1a4f63c51	TCGA-HC-8258-11A-01R-2263-07	PRAD	11	1.58749	0.0539322	0.223714	4.68365	0.106959	3.09669	0
cd77237d-0598-41cd-b12c-eea4b9c06e6d	TCGA-EJ-7314-01A-31R-2118-07	PRAD	1	1.90739	1.58717	1.79228	4.5407	7.25222	3.02223	7
1c809dd1-f790-458d-9722-c3262afcd416	TCGA-EJ-5509-01A-01R-1580-07	PRAD	1	1.93275	1.55165	2.12353	4.72384	2.36784	2.99386	7
731721fa-4ced-445d-855f-e4ded85f9726	TCGA-EJ-7784-01A-11R-2118-07	PRAD	1	2.36253	2.06734	2.54959	4.4546	7.20979	3.28217	7
7e787a16-e77d-46eb-8666-7489349b5c82	TCGA-G9-6333-11A-01R-1965-07	PRAD	11	1.61394	0.133507	0.353351	3.18462	0.215599	2.47388	0
83fedf64-9e72-4f9c-ab33-166dc0202cc9	TCGA-EJ-7788-01A-11R-2118-07	PRAD	1	2.26384	2.33216	3.29122	4.28221	8.13912	3.19638	7
6c5a212a-4dab-45a5-854d-296f0a6ee7c3	TCGA-J4-A83J-11A-11R-A36G-07	PRAD	11	1.62885	0.451819	0.72671	3.22813	4.56579	2.59035	0
86961468-9e93-469a-b812-03ef327bf5fb	TCGA-EJ-5497-01A-02R-1580-07	PRAD	1	1.82964	1.15121	1.60924	4.3867	7.04693	3.16726	7
2ccc0221-155e-47b1-ace4-6c78bfc5d4a4	TCGA-J4-A67M-01A-11R-A30B-07	PRAD	1	1.18941	0.233924	0.297176	3.21015	5.66659	1.68451	7
51d276c8-e669-48c9-92d8-676a348249d5	TCGA-EJ-5532-01A-01R-1580-07	PRAD	1	1.78201	1.25111	1.83692	4.51519	7.58219	3.12529	7
a3f81069-d0a9-49af-bd22-24c6142241b6	TCGA-M7-A71Y-01A-22R-A32O-07	PRAD	1	1.35982	0.603648	0.674906	3.50756	6.72666	2.1113	7
82b1d50a-9ed4-4d42-80d4-59d06b43df3e	TCGA-HC-7744-01A-11R-2118-07	PRAD	1	2.76522	2.64739	3.55278	4.81675	8.52831	3.46597	7
e766089b-b399-4231-ad1a-139c4283a5bd	TCGA-HC-A632-01A-11R-A29R-07	PRAD	1	2.08938	0.759257	1.81106	3.32803	3.56593	2.73569	9
b3c06bf7-49a3-48cb-9418-c25f8559b04c	TCGA-J9-A52B-01A-11R-A26U-07	PRAD	1	1.98932	1.69414	2.65359	4.3676	0.786619	2.37299	9
0eb9fc91-e56d-496b-9ecf-683a4d4d6fa1	TCGA-J4-A67S-01A-11R-A30B-07	PRAD	1	1.37311	0.762939	0.363877	3.21987	7.39569	1.81045	7
ad733fd8-9c1f-4552-88de-3bc50ec1a9ac	TCGA-XQ-A8TB-01A-11R-A36G-07	PRAD	1	2.25863	0.594655	1.76664	3.42218	4.15576	2.91842	9
08a5e204-0002-4148-8b87-bbb9b490e825	TCGA-KK-A59Y-01A-11R-A26U-07	PRAD	1	2.03489	1.17179	1.69946	3.4331	5.83741	2.5031	9
823142ae-3165-44fd-bdd8-b54acef6897f	TCGA-V1-A8MU-01A-11R-A37L-07	PRAD	1	1.65778	0.877022	1.45847	3.14006	6.8311	2.18971	7
8744dea9-5e21-47b0-9327-8177526d9d31	TCGA-KK-A8IF-01A-11R-A36G-07	PRAD	1	2.14686	0.886807	1.83743	4.48478	0.706856	2.50346	7
35a82435-e313-4206-b328-b2b1db736aef	TCGA-ZG-A9ND-01A-11R-A41O-07	PRAD	1	2.13138	1.18573	1.59499	4.21701	8.09082	2.53096	9
ec4f5770-275f-494f-af91-b82e62f19f1a	TCGA-XK-AAK1-01A-11R-A41O-07	PRAD	1	1.64815	0.646184	0.953676	4.53829	8.43556	1.91303	7
b1c64c55-b558-44b3-b617-a84d6b493d82	TCGA-V1-A8MG-01A-11R-A36G-07	PRAD	1	1.68973	0.937404	1.40103	4.40982	5.47464	2.40544	7
487c555b-81bb-4b70-8219-9abac8394b9f	TCGA-EJ-5507-01A-01R-1580-07	PRAD	1	2.15608	1.23752	2.96653	4.25048	1.47459	2.64009	9
66635f8c-2731-4231-9b71-f68f7d5f8072	TCGA-XJ-A9DX-01A-11R-A37L-07	PRAD	1	2.78002	1.31361	1.43331	4.42038	3.48332	2.40254	9
fbf9c35e-9b03-4c5e-a065-0265ae35a409	TCGA-KK-A8IA-01A-11R-A36G-07	PRAD	1	2.40498	1.5556	2.38381	4.02606	5.56049	2.75023	9
6d249571-1535-4db3-9860-a56a02941200	TCGA-KK-A8IM-01A-11R-A36G-07	PRAD	1	1.92585	0.908349	1.71064	3.57386	6.59086	2.72964	7
994566a7-664e-4b9b-9320-126940c14b6b	TCGA-KK-A8IH-01A-11R-A36G-07	PRAD	1	1.79148	0.6953	1.38844	2.97808	6.64101	2.21941	7
2faac3f0-67e2-433a-ad56-c43e794c7fee	TCGA-M7-A725-01A-12R-A32O-07	PRAD	1	2.27342	2.54944	3.0238	4.25772	8.2163	2.86049	7
77d1e365-4ccc-4b1a-aa0d-cda00b246ba4	TCGA-J9-A52C-01A-11R-A26U-07	PRAD	1	1.56328	0.37145	0.663699	2.93608	6.80604	1.91866	9
4caa2b59-1435-4e64-9cf5-1658b3e9c147	TCGA-XK-AAJT-01A-11R-A41O-07	PRAD	1	1.52354	0.419891	0.706865	3.28909	6.08835	2.23018	7
0fecf92d-9c02-4da8-aadd-c8105b99698b	TCGA-KK-A7AY-01A-11R-A33R-07	PRAD	1	1.47155	0.523685	0.728131	3.78116	6.10404	1.97901	7
a63b38f7-5d53-4556-a7dc-4e6c3f75ec9b	TCGA-YL-A9WL-01A-11R-A41O-07	PRAD	1	2.60511	1.6644	2.46049	4.67321	0.201791	2.96711	9
c969c5c7-c72e-4e8f-9213-8ab2f192c845	TCGA-G9-7510-01A-11R-2263-07	PRAD	1	1.59875	0.840127	1.38685	4.01309	6.35477	2.49607	8
6b22709e-8b89-4a67-9530-3004467b91f6	TCGA-2A-A8W1-01A-11R-A37L-07	PRAD	1	1.94865	0.8776	1.53752	4.03448	8.92028	2.5539	7
0c925aa2-8118-498b-8b5f-17740005df68	TCGA-J4-A67N-01A-11R-A30B-07	PRAD	1	1.22007	0.469636	0.347129	4.8047	6.6531	1.7238	7
bd8a26e3-ddaf-405d-9b32-bd6adb09024f	TCGA-EJ-7328-01A-31R-2118-07	PRAD	1	1.82513	0.794854	1.16991	3.78778	5.77184	2.59495	7
4a54f172-9435-4e46-8396-405634425db2	TCGA-HC-8261-01A-11R-2263-07	PRAD	1	2.05279	1.49009	2.17057	4.46245	8.10433	2.5548	7
20a779a3-04ab-4080-b11d-ed7b22fcd2da	TCGA-2A-A8VO-01A-11R-A37L-07	PRAD	1	1.67928	0.780087	1.17417	3.69588	7.90418	2.03221	6
f2ad4c22-c476-44af-a8ca-dffcae313ae2	TCGA-G9-6348-11A-01R-1789-07	PRAD	11	1.58208	0.288875	0.484484	3.4811	2.82465	2.25995	0
6320daab-3fdb-45d2-bbc8-bbba33e4af37	TCGA-EJ-5516-01A-01R-1580-07	PRAD	1	1.8103	1.36132	2.5041	4.64241	7.57843	2.78482	7
1059fbc0-46bf-4135-99d0-080ec225391b	TCGA-EJ-5496-01A-01R-1580-07	PRAD	1	1.53676	1.2972	1.84665	4.47218	6.20515	3.15545	7
e6f9cecd-b130-441d-9073-cf1df303e2ab	TCGA-V1-A9OF-01A-11R-A41O-07	PRAD	1	1.89568	0.907558	1.40701	4.16456	8.38358	2.37838	6
1d913abe-aadd-498f-9b1d-7d3746ae315c	TCGA-KC-A7FD-01A-11R-A33R-07	PRAD	1	2.33014	1.36718	1.6507	4.01326	8.30015	2.35645	7
c672c2b4-da56-4584-9126-4d59b5cecc1b	TCGA-ZG-A9LY-01A-11R-A41O-07	PRAD	1	1.53868	0.857321	1.4298	3.18497	7.89653	2.68227	9
244e1006-d5b9-46cb-8478-8a4591fdb6be	TCGA-TK-A8OK-01A-22R-A36G-07	PRAD	1	1.81274	0.893388	1.60844	3.74386	5.67243	2.67387	7
02fea7d7-d604-41c2-9506-a62824140df4	TCGA-KK-A8IB-01A-11R-A36G-07	PRAD	1	1.62474	1.14522	2.14304	3.42823	1.104	2.01355	9
9c1dbf62-a42a-4a60-84bb-98715d9a4b60	TCGA-ZG-A9M4-01A-11R-A41O-07	PRAD	1	1.52471	0.884668	1.1183	4.78124	0.0368202	3.00386	9
aa86654d-003d-4190-b2bc-f4b40f77474f	TCGA-VN-A88M-01A-11R-A352-07	PRAD	1	2.01644	0.863447	1.0963	3.243	7.08861	2.27441	7
041bbea8-d1fe-4f96-be85-67a95e651044	TCGA-SU-A7E7-01A-22R-A33R-07	PRAD	1	2.06494	1.14263	1.89091	4.16373	7.17232	2.97344	8
1dd9dd18-3137-4515-9346-909e772b6ca8	TCGA-HC-A8D0-01A-11R-A36G-07	PRAD	1	1.77967	0.583433	1.15677	3.35161	2.31807	2.52712	7
b23ad2ad-d6d2-4e5a-96d7-424cd506a180	TCGA-V1-A9O5-06A-11R-A41O-07	PRAD	6	3.10089	3.62182	5.69623	4.32226	0.148459	3.69595	9
3c3a7016-6270-4c87-af7d-53b46f7f8fd1	TCGA-CH-5768-11A-01R-1580-07	PRAD	11	1.72791	0.165479	0.430196	3.87658	1.97176	3.03944	0
18c4e2fd-5696-4577-bd9d-019a402f7c81	TCGA-G9-6339-01A-12R-A311-07	PRAD	1	1.49716	0.936002	0.894778	3.23366	6.42771	2.03356	7
e6e404f0-3317-496c-b4f8-555408a3dfd6	TCGA-VP-A87C-01A-11R-A352-07	PRAD	1	2.01595	1.67564	2.39451	3.28253	4.46061	2.71498	7
59a3d245-6921-4799-9eb7-1bff6021680f	TCGA-HC-8260-01A-11R-2263-07	PRAD	1	1.70488	0.688146	1.16919	3.84028	4.46953	2.56662	7
2d669bc4-fb4b-4db9-b6a3-f54dde950056	TCGA-KK-A8IK-01A-11R-A36G-07	PRAD	1	2.07389	1.93883	2.7485	4.01282	0.429497	2.16866	9
a597168e-2c74-4e79-b863-45c94ac8efa1	TCGA-G9-6499-01A-12R-1965-07	PRAD	1	1.65999	0.592784	0.704139	3.83263	7.22487	2.07958	9
6f4d55e9-37fc-40c3-92d0-5bdabc063447	TCGA-VN-A88L-01A-11R-A352-07	PRAD	1	1.88502	0.932035	1.42102	2.96408	7.12236	2.27959	7
3b6f54f6-1812-474f-aced-f6790e59611c	TCGA-G9-6329-01A-13R-1965-07	PRAD	1	1.76711	0.878152	1.45691	3.70323	5.17064	2.50019	7
246b4ac3-ceec-41c2-bab9-ed88baf668ae	TCGA-KK-A6E8-01A-11R-A31N-07	PRAD	1	1.8286	0.679747	1.07191	3.97463	8.61103	2.29526	9
766eb893-3bc9-4a17-9b66-7eed2b1c01c3	TCGA-G9-6363-01A-21R-1789-07	PRAD	1	1.51507	0.861299	2.65069	3.02982	5.80736	2.04359	7
ae50d91a-35e2-4b18-8089-b18844a63b5e	TCGA-XQ-A8TA-01A-11R-A36G-07	PRAD	1	2.99985	3.82377	4.42167	7.15171	0.0121646	3.11143	10
f7ab806e-12d3-4dfc-90bf-cc49851cc34b	TCGA-HI-7170-01A-11R-2118-07	PRAD	1	1.43244	0.970028	1.59253	3.51585	6.66032	2.3691	6
95086d05-3789-400a-b663-5d9d3a346325	TCGA-HC-A631-01A-11R-A29R-07	PRAD	1	2.05906	1.52392	3.03218	4.10698	5.63432	2.13898	9
8f9b3818-5334-4aa0-9ad1-22bca0afb925	TCGA-HC-7747-11A-01R-2118-07	PRAD	11	1.60366	0.0962105	0.274998	4.85061	0.0668541	3.07711	0
a9e18d77-7074-49d6-b686-fa7d3463d156	TCGA-KK-A6E5-01A-11R-A311-07	PRAD	1	1.56102	0.716765	1.13167	3.74567	7.2968	2.35836	7
79922276-6e00-4f17-851f-554f52f71520	TCGA-KK-A6E6-01A-11R-A311-07	PRAD	1	1.90386	0.678251	1.84329	3.64418	6.01869	2.20041	9
bdb4a761-71cf-4465-a48f-4f938493ffcb	TCGA-HC-7737-01A-11R-2118-07	PRAD	1	1.68537	1.39968	1.44856	3.85537	3.75513	2.6782	7
01234d47-e213-401f-b4fe-f33b15bcec7d	TCGA-V1-A9ZI-01A-11R-A41O-07	PRAD	1	1.9662	1.26917	2.20994	3.39337	6.84042	2.29528	9
787d4d9f-1c69-406f-8e1c-2458d77085e7	TCGA-EJ-5510-01A-01R-1580-07	PRAD	1	1.75943	1.16552	1.53527	4.3479	6.25486	3.29215	7
c88d608d-79c7-41af-a3b3-e27b413cba28	TCGA-EJ-5524-01A-01R-1580-07	PRAD	1	2.17495	1.62888	2.13588	4.27893	5.84956	3.2741	9
f57a7df0-0aaf-4181-b8c1-f50133964823	TCGA-HC-7752-01A-11R-2118-07	PRAD	1	1.77918	0.790667	0.602228	3.72085	7.78349	2.27814	7
3d9ba7bd-ff22-44cf-ae6a-7588f5aa857f	TCGA-CH-5750-01A-11R-1580-07	PRAD	1	2.29104	2.1077	3.42245	4.59595	7.89091	3.04901	7
ea34e227-a427-42a6-9f42-80069e972764	TCGA-EJ-A6RC-01A-11R-A32O-07	PRAD	1	1.7444	0.953084	1.50515	3.64908	6.18988	2.43945	7
8a7c238f-3e35-4156-b84d-44a95f8653bc	TCGA-XJ-A9DQ-01A-11R-A37L-07	PRAD	1	1.56715	0.607897	0.845499	3.53415	6.92094	2.24589	6
5f4f5adc-cebd-473a-94c7-b93426be2b95	TCGA-G9-7523-01A-11R-2263-07	PRAD	1	1.56164	0.523476	1.17195	3.64798	6.69354	2.1662	10
30861ba6-6539-47a5-82df-5f89d8101d05	TCGA-CH-5752-01A-11R-1580-07	PRAD	1	2.67987	2.90512	3.85226	5.36364	8.68042	3.81639	8
e311b8ad-1c32-4ccc-8e42-f7a8bae8b7d9	TCGA-EJ-A7NM-01A-21R-A33R-07	PRAD	1	2.09131	1.41958	2.15185	3.32602	2.11529	2.53337	9
530578d1-044b-4423-bd9c-ae80a2d7fda1	TCGA-YL-A8SK-01B-21R-A37L-07	PRAD	1	1.86517	0.607187	0.611942	3.11604	5.35591	2.60881	9
eb9c4bc2-f85e-4ec1-bd7f-ba2eff32ff1b	TCGA-HC-7748-01A-11R-2118-07	PRAD	1	2.07056	1.09914	1.33966	5.04935	7.64411	3.49525	6
56336ee0-a1f8-4426-adec-b1c92d96891f	TCGA-EJ-A8FO-01A-21R-A36G-07	PRAD	1	1.75323	0.790364	1.41177	3.83033	5.87212	2.59559	7
22cc7838-fc6a-431b-b25a-07ca943a6f48	TCGA-G9-A9S0-01A-11R-A41O-07	PRAD	1	1.86136	1.52269	2.68833	3.38438	3.48762	2.26886	8
4d8fe8a9-7bf2-4c95-8aae-f43baeab5826	TCGA-KK-A7AZ-01A-12R-A32O-07	PRAD	1	1.95936	0.944437	1.53463	4.34819	7.7088	2.50806	7
310d0da6-5694-4dc0-82f7-3fe0f6699271	TCGA-EJ-7792-01A-11R-2118-07	PRAD	1	1.66724	0.874183	1.32097	4.09765	7.28276	2.74725	7
98662e95-24f7-41c7-a3f4-50ce203fa9a4	TCGA-V1-A8MJ-01A-11R-A36G-07	PRAD	1	1.51656	0.823955	1.22922	3.83632	7.99175	2.61272	7
984a3498-4b0b-4242-9fd3-640175da22ec	TCGA-X4-A8KS-01A-12R-A36G-07	PRAD	1	1.48823	0.659859	0.911068	3.54484	5.47016	2.06735	7
54ad372c-0c62-42b9-86c4-91cd0e148af2	TCGA-HC-7750-01A-11R-2118-07	PRAD	1	1.7712	0.963549	1.35679	3.91014	7.42726	2.50527	7
8c9b95d4-ee46-4312-ba8c-8000c9988ee8	TCGA-H9-7775-01A-11R-2118-07	PRAD	1	1.64695	0.787682	1.28908	4.44193	6.13554	2.6847	7
8ae687ed-f9b2-41fc-88d7-e977fef25582	TCGA-KK-A8IC-01A-11R-A36G-07	PRAD	1	1.93935	1.39789	1.6563	3.57374	2.43782	2.63542	9
f46d3930-be89-420e-b0b7-ffad2c8149e7	TCGA-EJ-A7NN-01A-11R-A33R-07	PRAD	1	1.35496	1.56467	2.3953	4.29866	7.68174	2.70953	7
f974f0e8-cbca-4d1f-a435-937f945ea3dc	TCGA-QU-A6IO-01A-11R-A31N-07	PRAD	1	1.17913	0.559773	0.380351	3.2253	5.49609	1.66582	6
027f330a-6206-4fd4-8790-8bb5e0207bc1	TCGA-HC-A6HY-01A-11R-A31N-07	PRAD	1	1.65864	0.783624	1.34353	3.75427	5.1001	2.00005	7
26c39f49-cf54-41d6-8c46-c089f4a57002	TCGA-CH-5739-01A-11R-1580-07	PRAD	1	2.0357	1.64745	2.0607	4.42841	8.0421	3.02732	7
15850809-45e4-400d-89c0-20d313f699cb	TCGA-XK-AAJR-01A-11R-A41O-07	PRAD	1	2.12486	1.44857	2.24508	4.36614	4.86745	2.76711	7
ed257c43-c4be-42c9-8968-82bb9c0b8ce2	TCGA-M7-A722-01A-12R-A36G-07	PRAD	1	1.49998	1.58252	2.48671	4.73371	7.42272	1.62353	8
1727eb06-107a-4b21-97d7-20cabf1826ac	TCGA-ZG-A8QX-01A-11R-A37L-07	PRAD	1	1.87985	0.670991	1.30761	3.63305	7.65342	2.49159	6
416bc8ff-9dd9-4b0c-b0f7-66cb8a437aad	TCGA-EJ-5502-01A-01R-1580-07	PRAD	1	1.85458	1.12637	1.5171	3.91314	7.53417	3.15064	7
46993591-8ffa-4e54-ba85-d013a7c190c9	TCGA-V1-A9OQ-01A-11R-A41O-07	PRAD	1	1.48055	0.614278	1.0328	3.30945	6.16148	1.8392	6
212f9e63-ba39-4765-8522-86833312f8db	TCGA-HC-A9TE-01A-11R-A41O-07	PRAD	1	2.00804	0.589995	0.858332	4.05172	0.53149	2.28376	9
78808f76-820b-439f-8223-38f2899cad5f	TCGA-CH-5768-01A-11R-1580-07	PRAD	1	2.10736	1.93328	2.69821	4.38092	7.99864	3.30292	6
b6d9a928-0ecb-43c7-b88a-0179e524a7c2	TCGA-J4-A6M7-01A-11R-A31N-07	PRAD	1	2.12925	0.843054	1.22005	3.80092	7.50576	2.83712	7
e312e528-bed2-4067-a562-1c27dd93d540	TCGA-V1-A9OL-01A-11R-A41O-07	PRAD	1	2.42909	2.34486	3.24136	4.73876	1.08304	2.7639	9
532e3276-07d4-4e86-a955-4f474bc8ae36	TCGA-KK-A8I8-01A-11R-A36G-07	PRAD	1	2.097	1.47008	1.90625	4.18508	7.38438	2.79972	9
6086c6f1-e184-4a3e-935d-3addef5ecc2c	TCGA-KK-A8I7-01A-21R-A36G-07	PRAD	1	1.69797	1.03626	1.81489	3.84992	7.3134	2.81654	9
e0888e7a-a0d3-4016-8ed2-8818c332aeea	TCGA-G9-7525-01A-31R-2263-07	PRAD	1	1.82381	1.02579	1.34516	5.06654	7.19848	2.30272	7
39c01e87-6cb4-47f5-9ecd-be16781ef1f2	TCGA-ZG-A9LU-01A-11R-A41O-07	PRAD	1	1.40696	1.13792	1.73832	3.22006	2.2688	2.21183	9
d964a3c5-aa6c-431c-b179-7e0b70e26e2d	TCGA-G9-6370-01A-11R-1789-07	PRAD	1	1.56154	0.726894	0.887487	4.0604	1.6501	2.77236	7
f0c1b588-ebe6-4f6c-a013-c36091c8e29c	TCGA-HC-A8D1-01A-11R-A36G-07	PRAD	1	1.86036	0.879203	0.907662	3.77063	6.37381	2.80623	7
edeacf74-688e-4996-868e-e78277d17415	TCGA-EJ-A8FO-11A-11R-A36G-07	PRAD	11	1.76782	0.238274	0.50453	2.63427	0.520202	2.40424	0
e0f1b805-f155-47d8-a97e-7e611382cb76	TCGA-CH-5761-01A-11R-1580-07	PRAD	1	2.94497	2.99279	5.57556	5.20685	2.40563	3.24518	9
13d2199f-d552-4ea3-9d7c-c2d1fb01d7a7	TCGA-KK-A7B0-01A-11R-A32O-07	PRAD	1	1.09602	0.595951	0.723049	3.28406	1.69419	1.81709	9
c84acacb-d7ab-481e-8462-94693fdf5980	TCGA-V1-A8MF-01A-11R-A36G-07	PRAD	1	1.48977	0.717671	0.962802	3.79403	6.05159	2.08544	6
ca36f013-1f5d-41f4-85a5-2b8a149a5cfa	TCGA-VP-A87D-01A-11R-A352-07	PRAD	1	2.20142	1.2229	1.82798	3.97771	1.81935	3.28792	9
1f891baf-2b98-4c2f-8f5f-799018220513	TCGA-EJ-A7NJ-01A-22R-A352-07	PRAD	1	1.74592	0.538822	0.897211	4.06007	4.97396	2.52672	8
dce52b98-298c-4980-ba8b-3791b6528d4c	TCGA-KK-A7B4-01A-11R-A32O-07	PRAD	1	2.57397	1.84503	2.98573	3.88727	6.73429	3.00158	9
70779173-6a72-45e4-bf43-91ee9baba55f	TCGA-EJ-5504-01A-01R-1580-07	PRAD	1	1.82783	1.71186	2.60183	4.45421	7.39498	2.98907	7
9ff2bdcd-1c48-4f81-8644-c302132b2400	TCGA-HC-A6AO-01A-11R-A30B-07	PRAD	1	1.56598	0.875922	1.45392	3.1313	8.19754	1.95862	7
f8cdc431-ee4c-4337-975f-eb380faebb8c	TCGA-G9-6353-01A-11R-1965-07	PRAD	1	1.52126	0.325884	0.52217	3.97913	3.68023	2.54117	7
7ea62df0-1cc5-4bd9-ad9e-3d68aa965731	TCGA-EJ-AB27-01A-11R-A41O-07	PRAD	1	1.67637	0.76882	1.52131	3.9731	6.99429	2.704	6
e95f79a8-15ea-4b95-9f8e-b63ada04c51e	TCGA-HC-7819-11A-01R-2118-07	PRAD	11	1.65065	0.535952	0.906526	4.27249	0.440042	2.968	0
f4024393-b3f0-43b4-916e-4e92cb95c084	TCGA-XJ-A9DK-01A-11R-A37L-07	PRAD	1	1.6609	0.62635	1.35204	3.1086	3.12579	2.20346	8
d75a22a0-a230-4ac8-a3db-96ea29ca95b9	TCGA-EJ-7781-11A-01R-2118-07	PRAD	11	1.70143	0.605744	1.34208	4.25002	1.72527	3.18061	0
85e48131-0ef8-4b94-986a-3829ccad6d25	TCGA-EJ-7315-11A-01R-2118-07	PRAD	11	1.64775	0.921158	1.80439	4.16161	0.234848	3.10859	0
639c8d3c-8719-49ca-8812-af6480b164ae	TCGA-CH-5741-01A-11R-1580-07	PRAD	1	1.73811	1.0451	1.36801	4.32419	0.0967842	2.69457	9
8697017a-b4d9-4f19-8887-168e80124ebd	TCGA-YL-A8HK-01A-11R-A36G-07	PRAD	1	1.68736	1.3798	2.31399	3.81611	1.85235	2.95563	9
011453b6-9736-4ea4-8845-bbe4416783d3	TCGA-G9-6361-01A-21R-1965-07	PRAD	1	1.89694	0.756368	1.02748	3.76075	6.06091	2.71322	7
1747f562-8e96-47e6-96ab-26f34d54b4bd	TCGA-MG-AAMC-01A-11R-A41O-07	PRAD	1	1.99467	1.33584	0.630335	4.10744	8.73999	2.326	9
60e9a97e-8cf7-465c-9a31-7c0b714fbf95	TCGA-ZG-A9LN-01A-11R-A41O-07	PRAD	1	1.79523	1.63129	2.5689	3.22087	5.52573	2.57409	9
93dcc430-967c-4410-97ec-c3c814d9b826	TCGA-YL-A9WY-01A-11R-A41O-07	PRAD	1	1.88718	1.2343	2.95676	3.2156	6.19375	2.3758	9
ec7657a0-88da-482a-90d1-1fd03578e11b	TCGA-XK-AAJA-01A-11R-A41O-07	PRAD	1	2.36006	1.23336	2.27577	4.1278	6.76476	2.4403	7
f1441277-65a1-486c-b8e1-2b947734cb17	TCGA-EJ-5522-01A-01R-1580-07	PRAD	1	2.08773	1.58714	2.70977	4.41837	6.2921	3.29681	7
d28ba0e6-a04b-4341-95c2-f03b6d894a5e	TCGA-EJ-A65E-01A-11R-A29R-07	PRAD	1	1.99881	0.853424	2.1001	3.8636	7.92818	2.31571	7
9605aa9b-2739-4d98-864d-fcfdb59b9ef5	TCGA-HC-A6AS-01A-11R-A30B-07	PRAD	1	1.14673	0.531976	0.879256	2.90117	6.711	1.51718	7
297e88ae-4a8d-4021-825a-8a7d7e2f71d1	TCGA-HC-7820-01A-11R-2118-07	PRAD	1	1.64575	0.620375	0.346789	4.16803	7.67148	2.59051	7
0a67e3de-1840-44f1-ae19-14f3c2df230c	TCGA-HC-7079-01A-11R-1965-07	PRAD	1	1.94798	1.80839	2.27378	3.05713	4.79913	3.18245	7
f44cdc06-35ed-42dc-b4b2-fdd19399c7d3	TCGA-CH-5766-01A-11R-1580-07	PRAD	1	1.69741	1.29012	2.10646	4.14894	5.28743	3.4	7
7d74ec0f-631d-463c-820e-ce796cb3b798	TCGA-V1-A9ZR-01A-11R-A41O-07	PRAD	1	1.62111	0.356337	0.414084	4.68055	0.962771	2.20295	8
5330437a-0b3d-4249-9c70-a5f967f989de	TCGA-HC-7077-01A-11R-1965-07	PRAD	1	2.17336	1.66353	2.21645	4.19331	8.52533	3.16815	6
deeaffd6-c733-4fc1-857e-693a49b73423	TCGA-HC-A6AQ-01A-11R-A30B-07	PRAD	1	1.2078	0.398628	0.462135	3.62129	7.16077	1.67315	7
5b656979-9a9f-4ef2-8948-2979d1db0c68	TCGA-G9-6351-01A-21R-1965-07	PRAD	1	1.69612	0.724068	0.835027	3.9777	7.35332	2.6081	7
0386cc4d-0318-4293-a22e-869c3b34fa63	TCGA-V1-A8MM-01A-11R-A37L-07	PRAD	1	1.97493	0.856952	1.56888	3.27175	3.03975	2.11445	7
77e1b878-fcff-4541-9cb5-85e0dce7b721	TCGA-CH-5772-01A-11R-1580-07	PRAD	1	2.01228	1.18621	2.03742	4.81916	7.46527	2.75682	9
6eb18bd6-15f9-42fb-a8d0-91c7fb0342ff	TCGA-V1-A9Z8-01A-11R-A41O-07	PRAD	1	1.83152	0.905485	1.74407	3.2729	2.38627	2.24407	9
12c2e11c-8ba3-4cce-8c28-c005edc4e4cc	TCGA-KK-A6E0-01A-11R-A311-07	PRAD	1	2.10997	1.4169	2.28501	4.01925	2.70113	2.28981	9
abf9624e-048a-412b-a0a8-331bb6fc5e16	TCGA-CH-5744-01A-11R-1580-07	PRAD	1	2.1	1.44656	1.66291	4.28648	7.89449	3.06663	7
b081b1a5-2ab9-401b-a892-83e1d51ade54	TCGA-HC-8262-01A-11R-2263-07	PRAD	1	2.02483	1.03306	1.65468	4.03584	5.09233	2.89788	8
499d25b2-e516-4aea-b732-5c8096dc968a	TCGA-HC-7232-01A-11R-2118-07	PRAD	1	2.19959	0.783041	1.19987	4.34379	5.47328	2.90561	9
6af0bf8a-6243-493b-92f5-4ea2604d35cd	TCGA-HC-A6AN-01A-11R-A30B-07	PRAD	1	1.60498	0.483475	1.18345	3.71176	7.15586	1.69491	7
12e19460-da9a-4ff4-8664-801e7f8829b7	TCGA-EJ-7123-01A-11R-1965-07	PRAD	1	2.02995	1.472	1.89888	4.65964	5.40224	3.23505	7
8a63eeeb-2e0d-466f-a446-ac6649cba90c	TCGA-EJ-7793-01A-31R-2263-07	PRAD	1	1.74424	1.44641	1.93732	4.50636	5.5195	2.71723	7
9356c4e0-eb35-4e70-85da-10ad2ae535a6	TCGA-EJ-7331-11A-01R-2118-07	PRAD	11	1.5714	0.426372	1.15996	4.53251	0.190314	2.80894	0
dbde3775-bbbc-4492-8449-6f04c4edc65d	TCGA-EJ-A46D-01A-21R-A32Y-07	PRAD	1	1.52244	0.653191	0.651033	3.26455	4.74638	2.41727	8
f7d253d6-fce6-42d3-8926-563e8e7eff7f	TCGA-HC-7231-01A-11R-2118-07	PRAD	1	2.02408	1.10197	1.57166	4.22923	6.96262	2.85757	7
17607f39-23c6-4eee-8aa4-ed705284ff4e	TCGA-KC-A7FE-01A-12R-A33R-07	PRAD	1	1.58666	0.593421	0.997724	3.61191	4.99455	2.36483	7
5bd95b46-d04b-49a9-964a-dd49570f4960	TCGA-CH-5764-01A-21R-1580-07	PRAD	1	1.95473	1.33606	1.90577	4.47265	5.47325	3.43766	7
314e8006-a060-4b71-a51e-ba450bbbb86c	TCGA-EJ-5530-01A-01R-1580-07	PRAD	1	2.13327	1.34764	1.93765	4.68222	7.38472	3.38485	7
b966ca07-fd34-4428-a460-1ba57a3e519d	TCGA-CH-5737-01A-11R-1580-07	PRAD	1	1.87865	1.0846	1.52429	4.68365	3.79813	2.92987	7
b9ec6c3f-9801-4c81-9c80-fabc85306c31	TCGA-EJ-A8FP-01A-21R-A36G-07	PRAD	1	1.58273	0.418675	0.811533	3.67217	1.49262	2.79776	8
42b3e255-38df-41f7-a4b8-77510d467dd2	TCGA-YL-A8SA-01A-21R-A37L-07	PRAD	1	2.27309	1.00154	1.44523	3.59029	7.05335	2.70408	8
2b18be96-7a63-4bd7-b937-db23d45dd36c	TCGA-KK-A7AV-01A-11R-A32O-07	PRAD	1	1.69239	0.743742	1.0132	3.3998	7.1727	2.19415	7
5a96d821-45e8-4d06-89c3-1f951c04375d	TCGA-J4-A67R-01A-21R-A30B-07	PRAD	1	1.29875	0.596841	0.437845	2.92253	5.30074	1.85274	7
28ebf50e-d63f-439e-8e16-4a815eccb465	TCGA-HC-7736-01A-11R-2118-07	PRAD	1	1.9673	1.91468	2.64106	4.156	6.13519	3.22429	7
4558d242-2bd6-4272-913f-59c6b8f05d64	TCGA-J9-A8CP-01A-11R-A352-07	PRAD	1	1.81981	0.822681	1.37364	3.87893	7.04439	2.23045	7
4db58676-4bfe-46de-9db9-8270d67b49fe	TCGA-CH-5792-01A-11R-1580-07	PRAD	1	1.97339	1.38846	2.02424	4.16029	4.98223	3.31479	9
9e0d5361-7994-48b6-a865-18d430b72239	TCGA-KC-A7F5-01A-11R-A33R-07	PRAD	1	2.26485	1.53028	2.27054	4.00672	4.78402	2.45795	7
0f83b483-2bfe-431a-a958-cadf9a19efea	TCGA-J4-AATZ-01A-11R-A41O-07	PRAD	1	2.02843	1.18557	2.20903	4.68352	4.69517	3.08464	9
9675123f-6606-4e75-be55-3ef938c72178	TCGA-HC-7209-01A-11R-2118-07	PRAD	1	2.11878	1.13763	2.27108	4.43207	1.31868	2.88097	6
cc9dfa83-d316-4455-bd08-967fb33a54ff	TCGA-YL-A8SC-01A-11R-A37L-07	PRAD	1	2.28753	2.16161	2.98377	5.217	7.91059	2.96267	9
024fc1c9-4502-4293-a555-9bb7e5536f45	TCGA-2A-AAYO-01A-11R-A41O-07	PRAD	1	1.50431	0.752012	1.31268	3.68044	7.92205	2.04244	6
887b3624-2609-4928-9b17-d6e82cc4baa5	TCGA-KC-A4BN-01A-61R-A250-07	PRAD	1	1.85096	1.06716	1.40665	3.76966	4.89554	2.36648	7
9bf3daf6-37b4-4dea-92e9-6ed6e54f69f6	TCGA-KK-A7B1-01A-11R-A32O-07	PRAD	1	2.04759	0.989639	1.56405	3.91335	6.89482	2.34289	7
0120b5b1-d204-429a-aa21-704fd98624ea	TCGA-HC-7740-11A-01R-2118-07	PRAD	11	1.74667	0.215564	0.640984	4.62851	0.060603	2.94775	0
a15d99f4-2e43-4fb8-93d5-6cc582b12237	TCGA-EJ-7125-01A-11R-1965-07	PRAD	1	2.07841	1.70783	2.69437	5.1741	8.67882	3.04388	7
67816085-c038-4c4f-86f0-b03e6da18aee	TCGA-G9-6365-01A-11R-1789-07	PRAD	1	1.62576	0.595934	1.19944	3.55898	6.18305	2.48104	7
30e19950-9bbe-4952-8308-41689e57430c	TCGA-G9-6384-01A-11R-1789-07	PRAD	1	1.78953	1.25343	1.54536	4.48428	0.420576	3.13894	7
2e80aebe-77b5-496c-bde9-494b9b94ee3f	TCGA-2A-A8VT-01A-11R-A37L-07	PRAD	1	2.32826	1.12101	1.82661	5.23738	0.888664	3.46775	9
da8ee6ab-5fde-462b-96ad-b45b9441e495	TCGA-HC-8265-01B-04R-2302-07	PRAD	1	2.82474	1.26379	1.28645	5.25439	2.48233	3.72924	8
4c0ca123-3b83-4a25-aa0f-fe1a593ea969	TCGA-V1-A9ZK-01A-11R-A41O-07	PRAD	1	1.92736	0.944192	1.35255	4.3012	6.03675	2.8438	8
d5a6b5e2-f1af-4b1f-bfbe-2b3c05f3f642	TCGA-G9-6362-11A-01R-1789-07	PRAD	11	2.18074	1.98541	2.70506	3.91016	0.505828	2.77412	0
7e81cb8c-9d91-4679-8a96-12365c19119b	TCGA-EJ-5515-01A-01R-1580-07	PRAD	1	1.69688	0.820002	1.44574	4.62923	5.40721	3.15712	7
2ee45f38-cb92-4e91-acea-e454a13f59d9	TCGA-ZG-A9N3-01A-11R-A41O-07	PRAD	1	2.30502	3.36729	4.17756	4.22119	0.0168846	2.57851	9
f659e8f2-3d29-4170-bd40-84e54c70fcd4	TCGA-CH-5789-01A-11R-1580-07	PRAD	1	1.65555	0.629865	1.06518	4.37629	2.13403	3.0543	7
d992a3c1-fe30-4d15-a4e6-4e250e834da2	TCGA-ZG-A9MC-01A-31R-A41O-07	PRAD	1	1.74209	0.732687	1.19004	4.20208	0.300124	2.94093	9
2bb8de70-7555-4409-b667-c11b1fb716b5	TCGA-YL-A9WI-01A-11R-A37L-07	PRAD	1	2.06606	2.4158	3.386	5.10974	0.819217	2.77895	9
35900b9c-bc5c-49cc-acb4-410305e8ab64	TCGA-V1-A9OY-01A-11R-A41O-07	PRAD	1	1.86364	0.939411	1.4438	3.56517	5.62814	2.38625	7
940cfbb0-1808-41e0-8b13-4447b0d3c8cc	TCGA-HC-8257-01A-11R-2263-07	PRAD	1	2.00084	0.80607	1.81079	4.24614	2.04321	2.70042	7
2bd35c12-2701-45c4-a6ea-981667028597	TCGA-EJ-5527-01A-01R-1580-07	PRAD	1	1.89429	1.1117	2.15796	4.68444	6.21161	3.42956	7
bd991045-7c0f-404b-b9e6-63086f9c816f	TCGA-ZG-A8QY-01A-11R-A37L-07	PRAD	1	2.14026	1.12188	1.898	3.85226	3.54718	2.4263	9
8a1e40cc-f9be-4df4-9958-53c97d7fd794	TCGA-YL-A8S8-01A-11R-A37L-07	PRAD	1	2.08537	2.18115	2.90118	4.30019	4.39279	3.29195	9
e1fd847f-23c7-4baa-a7ff-d0954d855d1a	TCGA-J4-A67O-01A-11R-A30B-07	PRAD	1	1.14176	0.380489	0.15347	3.24381	6.16574	1.49611	7
8d91b55d-0a51-44d3-bcc7-d6d95027683a	TCGA-CH-5748-01A-11R-1580-07	PRAD	1	1.96361	1.60608	2.33945	4.5317	8.00444	3.01562	7
79d5f928-67b2-4db0-b018-a52889200dd3	TCGA-KK-A6E2-01A-11R-A311-07	PRAD	1	2.23491	1.2588	1.98741	3.87919	5.4258	3.34869	7
4351923f-0818-42f3-9869-6963bcd2e98d	TCGA-FC-A4JI-01A-11R-A250-07	PRAD	1	3.40445	3.89698	5.30399	4.60186	0.15875	3.32547	8
3479eef9-e120-4723-b333-cd4623de6499	TCGA-EJ-A65F-01A-21R-A311-07	PRAD	1	2.04132	0.948994	1.88358	4.53363	0.842786	2.68503	9
4be2bce2-2032-41a4-af3a-5f01a698e143	TCGA-EJ-5519-01A-01R-1580-07	PRAD	1	2.25847	2.37611	3.07228	4.74756	8.39968	3.37819	8
49e0744c-4f4c-4cac-bc4e-2a11f1cf6a45	TCGA-YL-A8HM-01A-11R-A36G-07	PRAD	1	2.29303	1.68405	3.1831	4.54043	6.87936	2.25261	9
