# Supplementary material for: NSD2 is a requisite subunit of the AR/FOXA1 neo-enhanceosome in promoting prostate tumorigenesis
Source: Nat Genet. 2024 Sep 9;56(10):2132–43. doi: 10.1038/s41588-024-01893-6 (PMC11525188; doi:10.1038/s41588-024-01893-6)
Supplement: Supplementary file 12 — Statistical raw data from applicable figure panels is included in labeled sub-sheets. [file 41588_2024_1893_MOESM12_ESM.xlsx]

## Sheet: ED Fig 3c
Benign (n=10)	Primary PCa (n=10)	mCRPC (n=5)
2.761	66.602	400.515
2.824	72.088	166.143
3.353	85.908	146.484
3.52	46.373	286.771
3.065	82.441	235.404
3.213	82.617
35.1	71.208
8.687	139.064
0.616	72.056
28.557	33.663
n here represents indvidual patients and integrated optical density values are provided.

## Sheet: ED Fig 3d
Set	cell	Sample	chr	start	end	cov	norm
NSD2 dependant	VCAP	H3K27AC	chr15	61702255	61703309	2853	3.04388e-05
NSD2 dependant	VCAP	H3K27AC	chr6	160172645	160173304	915	9.76218e-06
NSD2 dependant	VCAP	H3K27AC	chr8	11286485	11287428	664	7.08425e-06
NSD2 dependant	VCAP	H3K27AC	chr8	101438203	101438866	8554	9.12631e-05
NSD2 dependant	VCAP	H3K27AC	chr12	42011920	42012738	540	5.76129e-06
NSD2 dependant	VCAP	H3K27AC	chr15	27398526	27399145	2585	2.75795e-05
NSD2 dependant	VCAP	H3K27AC	chr9	108789378	108790465	3491	3.72457e-05
NSD2 dependant	VCAP	H3K27AC	chr22	23938552	23939406	7753	8.27171e-05
NSD2 dependant	VCAP	H3K27AC	chr15	60721970	60722884	1955	2.0858e-05
NSD2 dependant	VCAP	H3K27AC	chr13	95438039	95438813	568	6.06002e-06
NSD2 dependant	VCAP	H3K27AC	chr11	4956145	4956943	251	2.67793e-06
NSD2 dependant	VCAP	H3K27AC	chr7	47976801	47977435	667	7.11626e-06
NSD2 dependant	VCAP	H3K27AC	chr4	24496566	24497124	517	5.5159e-06
NSD2 dependant	VCAP	H3K27AC	chr3	66571936	66572672	1602	1.70918e-05
NSD2 dependant	VCAP	H3K27AC	chr5	96958134	96959242	1646	1.75613e-05
NSD2 dependant	VCAP	H3K27AC	chr5	76547226	76548028	1748	1.86495e-05
NSD2 dependant	VCAP	H3K27AC	chr11	134527052	134528099	5208	5.55644e-05
NSD2 dependant	VCAP	H3K27AC	chr2	172155114	172156218	2949	3.1463e-05
NSD2 dependant	VCAP	H3K27AC	chr12	121299764	121300663	5905	6.30007e-05
NSD2 dependant	VCAP	H3K27AC	chr19	12991131	12991969	5943	6.34062e-05
NSD2 dependant	VCAP	H3K27AC	chr1	111150866	111151574	514	5.48389e-06
NSD2 dependant	VCAP	H3K27AC	chr5	9032259	9033203	228	2.43254e-06
NSD2 dependant	VCAP	H3K27AC	chr3	68936553	68937667	4850	5.17449e-05
NSD2 dependant	VCAP	H3K27AC	chr15	32823670	32824456	5278	5.63112e-05
NSD2 dependant	VCAP	H3K27AC	chr18	35470259	35471119	4338	4.62823e-05
NSD2 dependant	VCAP	H3K27AC	chrX	56000778	56001458	354	3.77684e-06
NSD2 dependant	VCAP	H3K27AC	chr2	129100828	129101588	3630	3.87287e-05
NSD2 dependant	VCAP	H3K27AC	chr5	68093355	68094117	1141	1.21734e-05
NSD2 dependant	VCAP	H3K27AC	chr5	97643940	97644775	191	2.03779e-06
NSD2 dependant	VCAP	H3K27AC	chr18	6992600	6993418	2257	2.408e-05
NSD2 dependant	VCAP	H3K27AC	chr8	80246512	80247376	5786	6.17311e-05
NSD2 dependant	VCAP	H3K27AC	chr14	48865655	48866412	715	7.62837e-06
NSD2 dependant	VCAP	H3K27AC	chr7	22004765	22005652	419	4.47033e-06
NSD2 dependant	VCAP	H3K27AC	chr1	95575138	95576161	1252	1.33577e-05
NSD2 dependant	VCAP	H3K27AC	chr3	51651728	51652745	266	2.83797e-06
NSD2 dependant	VCAP	H3K27AC	chr11	7622607	7623298	3084	3.29033e-05
NSD2 dependant	VCAP	H3K27AC	chr10	34152348	34153200	1496	1.59609e-05
NSD2 dependant	VCAP	H3K27AC	chr15	66581745	66582962	1721	1.83614e-05
NSD2 dependant	VCAP	H3K27AC	chr1	5727143	5727961	5783	6.16991e-05
NSD2 dependant	VCAP	H3K27AC	chr17	66968768	66969495	3388	3.61467e-05
NSD2 dependant	VCAP	H3K27AC	chr3	17805510	17806568	3428	3.65735e-05
NSD2 dependant	VCAP	H3K27AC	chr5	58698945	58700002	1637	1.74652e-05
NSD2 dependant	VCAP	H3K27AC	chrY	20929582	20930737	2006	2.14021e-05
NSD2 dependant	VCAP	H3K27AC	chr15	23599010	23599545	1187	1.26642e-05
NSD2 dependant	VCAP	H3K27AC	chr8	58285887	58286702	5509	5.87758e-05
NSD2 dependant	VCAP	H3K27AC	chr21	31267560	31268375	4631	4.94084e-05
NSD2 dependant	VCAP	H3K27AC	chr8	64856856	64857583	950	1.01356e-05
NSD2 dependant	VCAP	H3K27AC	chrY	8611684	8612304	1484	1.58329e-05
NSD2 dependant	VCAP	H3K27AC	chr15	83663048	83663945	1500	1.60036e-05
NSD2 dependant	VCAP	H3K27AC	chr3	151572678	151573479	206	2.19782e-06
NSD2 dependant	VCAP	H3K27AC	chr3	142982859	142983922	1477	1.57582e-05
NSD2 dependant	VCAP	H3K27AC	chr20	10658362	10659424	3752	4.00303e-05
NSD2 dependant	VCAP	H3K27AC	chr20	34252453	34253152	950	1.01356e-05
NSD2 dependant	VCAP	H3K27AC	chr2	235052713	235053435	3190	3.40343e-05
NSD2 dependant	VCAP	H3K27AC	chr1	193108333	193109244	2215	2.36319e-05
NSD2 dependant	VCAP	H3K27AC	chr18	72188123	72188964	0	0
NSD2 dependant	VCAP	H3K27AC	chr16	59337193	59338125	76	8.10848e-07
NSD2 dependant	VCAP	H3K27AC	chr7	95955606	95956310	313	3.33941e-06
NSD2 dependant	VCAP	H3K27AC	chr1	162731685	162733255	6352	6.77698e-05
NSD2 dependant	VCAP	H3K27AC	chr11	83139118	83140256	10089	0.00010764
NSD2 dependant	VCAP	H3K27AC	chr16	1630587	1631414	4797	5.11794e-05
NSD2 dependant	VCAP	H3K27AC	chr11	129538195	129538922	1115	1.1896e-05
NSD2 dependant	VCAP	H3K27AC	chr11	36467839	36468345	995	1.06157e-05
NSD2 dependant	VCAP	H3K27AC	chr18	24636519	24637420	1243	1.32616e-05
NSD2 dependant	VCAP	H3K27AC	chr14	80053698	80054887	1497	1.59716e-05
NSD2 dependant	VCAP	H3K27AC	chr8	56387349	56388327	389	4.15026e-06
NSD2 dependant	VCAP	H3K27AC	chr10	61124441	61125341	1619	1.72732e-05
NSD2 dependant	VCAP	H3K27AC	chr11	32304432	32305227	1058	1.12879e-05
NSD2 dependant	VCAP	H3K27AC	chr13	49930348	49931067	485	5.17449e-06
NSD2 dependant	VCAP	H3K27AC	chr16	16041013	16042399	4753	5.071e-05
NSD2 dependant	VCAP	H3K27AC	chr5	121736540	121737470	552	5.88932e-06
NSD2 dependant	VCAP	H3K27AC	chr3	154693052	154693589	152	1.6217e-06
NSD2 dependant	VCAP	H3K27AC	chr15	61199535	61200400	4710	5.02512e-05
NSD2 dependant	VCAP	H3K27AC	chr6	137873220	137873973	404	4.3103e-06
NSD2 dependant	VCAP	H3K27AC	chr5	146020009	146020629	498	5.31319e-06
NSD2 dependant	VCAP	H3K27AC	chr20	16740376	16741192	744	7.93777e-06
NSD2 dependant	VCAP	H3K27AC	chr3	74564279	74565206	947	1.01036e-05
NSD2 dependant	VCAP	H3K27AC	chr1	48405343	48406268	1045	1.11492e-05
NSD2 dependant	VCAP	H3K27AC	chr17	3659908	3660924	8435	8.99934e-05
NSD2 dependant	VCAP	H3K27AC	chr1	181358821	181359598	2217	2.36533e-05
NSD2 dependant	VCAP	H3K27AC	chr2	191092914	191093810	1335	1.42432e-05
NSD2 dependant	VCAP	H3K27AC	chr6	36349208	36349989	3680	3.92621e-05
NSD2 dependant	VCAP	H3K27AC	chr7	112561661	112562642	1231	1.31336e-05
NSD2 dependant	VCAP	H3K27AC	chr9	2653628	2654350	472	5.03579e-06
NSD2 dependant	VCAP	H3K27AC	chr1	63787896	63788449	1836	1.95884e-05
NSD2 dependant	VCAP	H3K27AC	chr9	35258459	35259163	3836	4.09265e-05
NSD2 dependant	VCAP	H3K27AC	chr16	29740092	29741250	9407	0.000100364
NSD2 dependant	VCAP	H3K27AC	chr6	166087009	166087997	1330	1.41898e-05
NSD2 dependant	VCAP	H3K27AC	chrX	130941195	130941973	718	7.66038e-06
NSD2 dependant	VCAP	H3K27AC	chr1	205698854	205699534	961	1.0253e-05
NSD2 dependant	VCAP	H3K27AC	chr11	25390481	25391037	152	1.6217e-06
NSD2 dependant	VCAP	H3K27AC	chr6	160954187	160954808	1277	1.36244e-05
NSD2 dependant	VCAP	H3K27AC	chr10	78649096	78649927	342	3.64881e-06
NSD2 dependant	VCAP	H3K27AC	chr1	61640540	61641088	2786	2.9724e-05
NSD2 dependant	VCAP	H3K27AC	chr3	48885456	48886465	1455	1.55235e-05
NSD2 dependant	VCAP	H3K27AC	chr9	103265735	103266846	4153	4.43086e-05
NSD2 dependant	VCAP	H3K27AC	chr20	37303477	37304171	2167	2.31198e-05
NSD2 dependant	VCAP	H3K27AC	chr11	114477949	114479109	1899	2.02605e-05
NSD2 dependant	VCAP	H3K27AC	chr9	71190658	71191947	5631	6.00774e-05
NSD2 dependant	VCAP	H3K27AC	chr22	45974915	45975928	2513	2.68113e-05
NSD2 dependant	VCAP	H3K27AC	chr16	72023773	72024520	3311	3.53252e-05
NSD2 dependant	VCAP	H3K27AC	chr16	11912860	11913548	1068	1.13945e-05
NSD2 dependant	VCAP	H3K27AC	chr2	176484562	176485361	1047	1.11705e-05
NSD2 dependant	VCAP	H3K27AC	chr7	2830614	2831567	3976	4.24201e-05
NSD2 dependant	VCAP	H3K27AC	chr9	26453432	26454191	185	1.97377e-06
NSD2 dependant	VCAP	H3K27AC	chr12	73964388	73965219	1756	1.87349e-05
NSD2 dependant	VCAP	H3K27AC	chr4	13733611	13734459	870	9.28207e-06
NSD2 dependant	VCAP	H3K27AC	chrX	125449513	125450435	48	5.12114e-07
NSD2 dependant	VCAP	H3K27AC	chrX	51523028	51524006	41	4.37431e-07
NSD2 dependant	VCAP	H3K27AC	chr11	42756119	42757197	3589	3.82912e-05
NSD2 dependant	VCAP	H3K27AC	chr6	168414503	168415374	2381	2.5403e-05
NSD2 dependant	VCAP	H3K27AC	chr4	8351518	8352648	15228	0.000162468
NSD2 dependant	VCAP	H3K27AC	chr5	175597716	175598193	366	3.90487e-06
NSD2 dependant	VCAP	H3K27AC	chr5	161192765	161193596	958	1.02209e-05
NSD2 dependant	VCAP	H3K27AC	chr3	189949673	189950668	6184	6.59774e-05
NSD2 dependant	VCAP	H3K27AC	chr7	42628671	42629291	768	8.19383e-06
NSD2 dependant	VCAP	H3K27AC	chr3	182824695	182825562	3682	3.92834e-05
NSD2 dependant	VCAP	H3K27AC	chr17	50763802	50764537	3233	3.4493e-05
NSD2 dependant	VCAP	H3K27AC	chr10	78589483	78590237	1507	1.60783e-05
NSD2 dependant	VCAP	H3K27AC	chr1	81559670	81560850	1178	1.25681e-05
NSD2 dependant	VCAP	H3K27AC	chr9	78003588	78004384	1199	1.27922e-05
NSD2 dependant	VCAP	H3K27AC	chr14_KI270722v1_random	190957	191739	0	0
NSD2 dependant	VCAP	H3K27AC	chr15	40389670	40390752	3565	3.80352e-05
NSD2 dependant	VCAP	H3K27AC	chr5	158311639	158312234	550	5.86798e-06
NSD2 dependant	VCAP	H3K27AC	chr5	67635961	67636569	3361	3.58587e-05
NSD2 dependant	VCAP	H3K27AC	chr1	10109169	10110090	1472	1.57048e-05
NSD2 dependant	VCAP	H3K27AC	chrX	118841932	118842743	114	1.21627e-06
NSD2 dependant	VCAP	H3K27AC	chr10	126580718	126581695	5444	5.80823e-05
NSD2 dependant	VCAP	H3K27AC	chr6	10932953	10933663	525	5.60125e-06
NSD2 dependant	VCAP	H3K27AC	chr2	42876050	42876905	6760	7.21228e-05
NSD2 dependant	VCAP	H3K27AC	chr4	95336497	95337304	2872	3.06415e-05
NSD2 dependant	VCAP	H3K27AC	chr7	73749340	73750509	10503	0.000112057
NSD2 dependant	VCAP	H3K27AC	chr5	166280301	166281362	76	8.10848e-07
NSD2 dependant	VCAP	H3K27AC	chr4	71525372	71525970	1418	1.51287e-05
NSD2 dependant	VCAP	H3K27AC	chr12	50713154	50714085	1973	2.105e-05
NSD2 dependant	VCAP	H3K27AC	chr3	163951122	163951695	531	5.66527e-06
NSD2 dependant	VCAP	H3K27AC	chr21	28957251	28958368	4822	5.14462e-05
NSD2 dependant	VCAP	H3K27AC	chr13	96397438	96398238	64	6.82819e-07
NSD2 dependant	VCAP	H3K27AC	chr19	5268950	5270007	4539	4.84268e-05
NSD2 dependant	VCAP	H3K27AC	chr1	212133162	212133949	863	9.20739e-06
NSD2 dependant	VCAP	H3K27AC	chr18	48357015	48357637	16855	0.000179827
NSD2 dependant	VCAP	H3K27AC	chr17	13159478	13160392	690	7.36164e-06
NSD2 dependant	VCAP	H3K27AC	chr2	129334623	129335316	1218	1.29949e-05
NSD2 dependant	VCAP	H3K27AC	chr3	188691790	188692689	2200	2.34719e-05
NSD2 dependant	VCAP	H3K27AC	chr12	78799296	78800252	494	5.27051e-06
NSD2 dependant	VCAP	H3K27AC	chr21	45225480	45226837	7835	8.3592e-05
NSD2 dependant	VCAP	H3K27AC	chr6	53139974	53140975	1680	1.7924e-05
NSD2 dependant	VCAP	H3K27AC	chr12	58309202	58310157	1797	1.91723e-05
NSD2 dependant	VCAP	H3K27AC	chr11	26847177	26847866	677	7.22295e-06
NSD2 dependant	VCAP	H3K27AC	chr18	43984247	43985270	1267	1.35177e-05
NSD2 dependant	VCAP	H3K27AC	chr4	159013448	159014549	5257	5.60872e-05
NSD2 dependant	VCAP	H3K27AC	chr8	93225875	93226678	3873	4.13212e-05
NSD2 dependant	VCAP	H3K27AC	chr8	100017722	100018421	3057	3.26153e-05
NSD2 dependant	VCAP	H3K27AC	chr7	55177423	55178207	15307	0.000163311
NSD2 dependant	VCAP	H3K27AC	chrX	83966223	83966791	0	0
NSD2 dependant	VCAP	H3K27AC	chr1	216902601	216903320	3542	3.77898e-05
NSD2 dependant	VCAP	H3K27AC	chr1	24128880	24129769	2660	2.83797e-05
NSD2 dependant	VCAP	H3K27AC	chr8	56019353	56020118	4731	5.04753e-05
NSD2 dependant	VCAP	H3K27AC	chr10	20895513	20896289	662	7.06291e-06
NSD2 dependant	VCAP	H3K27AC	chr5	105898304	105899291	675	7.20161e-06
NSD2 dependant	VCAP	H3K27AC	chr10	92028653	92029495	529	5.64393e-06
NSD2 dependant	VCAP	H3K27AC	chr10	8144258	8144999	1499	1.59929e-05
NSD2 dependant	VCAP	H3K27AC	chr5	131159755	131160701	1032	1.10105e-05
NSD2 dependant	VCAP	H3K27AC	chr17	69239621	69240452	1095	1.16826e-05
NSD2 dependant	VCAP	H3K27AC	chr2	19476155	19476968	1703	1.81694e-05
NSD2 dependant	VCAP	H3K27AC	chr4	73275031	73275756	2618	2.79316e-05
NSD2 dependant	VCAP	H3K27AC	chr7	142165901	142167046	2626	2.80169e-05
NSD2 dependant	VCAP	H3K27AC	chr12	71786406	71787331	2335	2.49122e-05
NSD2 dependant	VCAP	H3K27AC	chr9	107698627	107699277	9336	9.96062e-05
NSD2 dependant	VCAP	H3K27AC	chrX	65830992	65831767	380	4.05424e-06
NSD2 dependant	VCAP	H3K27AC	chr5	138548510	138549094	1459	1.55661e-05
NSD2 dependant	VCAP	H3K27AC	chr1	111841066	111841956	3596	3.83659e-05
NSD2 dependant	VCAP	H3K27AC	chr16	72188252	72188990	753	8.03379e-06
NSD2 dependant	VCAP	H3K27AC	chr15	48507179	48507797	1318	1.40618e-05
NSD2 dependant	VCAP	H3K27AC	chr6	144411103	144412142	3584	3.82379e-05
NSD2 dependant	VCAP	H3K27AC	chr1	176065351	176065873	143	1.52567e-06
NSD2 dependant	VCAP	H3K27AC	chr7	110754530	110755064	304	3.24339e-06
NSD2 dependant	VCAP	H3K27AC	chr10	80850269	80851197	1143	1.21947e-05
NSD2 dependant	VCAP	H3K27AC	chr11	4727153	4727846	649	6.92421e-06
NSD2 dependant	VCAP	H3K27AC	chr12	117037960	117039219	17171	0.000183198
NSD2 dependant	VCAP	H3K27AC	chr4	78104776	78105792	1184	1.26322e-05
NSD2 dependant	VCAP	H3K27AC	chr7	26413143	26413985	3265	3.48344e-05
NSD2 dependant	VCAP	H3K27AC	chr11	131415352	131416530	5367	5.72608e-05
NSD2 dependant	VCAP	H3K27AC	chr8	129976965	129977937	2353	2.51043e-05
NSD2 dependant	VCAP	H3K27AC	chr17	61511362	61511859	1629	1.73799e-05
NSD2 dependant	VCAP	H3K27AC	chr8	142676783	142677799	11952	0.000127516
NSD2 dependant	VCAP	H3K27AC	chr8	111114027	111114670	556	5.93199e-06
NSD2 dependant	VCAP	H3K27AC	chr12	57277917	57278979	5345	5.70261e-05
NSD2 dependant	VCAP	H3K27AC	chr7	26022312	26022980	934	9.96489e-06
NSD2 dependant	VCAP	H3K27AC	chr8	70667566	70668696	2740	2.92332e-05
NSD2 dependant	VCAP	H3K27AC	chr3	62415984	62416744	3226	3.44184e-05
NSD2 dependant	VCAP	H3K27AC	chr2	16943343	16944057	637	6.79618e-06
NSD2 dependant	VCAP	H3K27AC	chr5	36285786	36286801	1671	1.7828e-05
NSD2 dependant	VCAP	H3K27AC	chr1	49025040	49025723	546	5.8253e-06
NSD2 dependant	VCAP	H3K27AC	chr5	36366797	36367869	4723	5.03899e-05
NSD2 dependant	VCAP	H3K27AC	chr7	30102037	30102979	712	7.59636e-06
NSD2 dependant	VCAP	H3K27AC	chr4	1899398	1900414	3850	4.10758e-05
NSD2 dependant	VCAP	H3K27AC	chrY	15345099	15346071	3842	4.09905e-05
NSD2 dependant	VCAP	H3K27AC	chr3	87595655	87596373	718	7.66038e-06
NSD2 dependant	VCAP	H3K27AC	chr18	38883266	38884187	342	3.64881e-06
NSD2 dependant	VCAP	H3K27AC	chrX	35449354	35449913	0	0
NSD2 dependant	VCAP	H3K27AC	chr2	196206687	196207212	1445	1.54168e-05
NSD2 dependant	VCAP	H3K27AC	chr4	40806900	40807878	2702	2.88278e-05
NSD2 dependant	VCAP	H3K27AC	chr5	52817697	52818376	646	6.89221e-06
NSD2 dependant	VCAP	H3K27AC	chr14	81366137	81366753	2752	2.93612e-05
NSD2 dependant	VCAP	H3K27AC	chr1	111642792	111643759	765	8.16182e-06
NSD2 dependant	VCAP	H3K27AC	chr20	19966775	19967646	3788	4.04144e-05
NSD2 dependant	VCAP	H3K27AC	chr11	56691051	56691713	228	2.43254e-06
NSD2 dependant	VCAP	H3K27AC	chr20	52724279	52725105	721	7.69238e-06
NSD2 dependant	VCAP	H3K27AC	chr11	25989936	25990802	1272	1.3571e-05
NSD2 dependant	VCAP	H3K27AC	chr20	33611628	33612615	5887	6.28087e-05
NSD2 dependant	VCAP	H3K27AC	chr11	38184880	38185704	0	0
NSD2 dependant	VCAP	H3K27AC	chr3	87137497	87138190	388	4.13959e-06
NSD2 dependant	VCAP	H3K27AC	chr11	35255209	35256104	2480	2.64592e-05
NSD2 dependant	VCAP	H3K27AC	chr3	29912599	29913372	1454	1.55128e-05
NSD2 dependant	VCAP	H3K27AC	chr8	28289999	28290734	739	7.88443e-06
NSD2 dependant	VCAP	H3K27AC	chr3	102599740	102600616	1104	1.17786e-05
NSD2 dependant	VCAP	H3K27AC	chr9	69023035	69023710	1493	1.59289e-05
NSD2 dependant	VCAP	H3K27AC	chr3	129423855	129424530	4565	4.87042e-05
NSD2 dependant	VCAP	H3K27AC	chr1	220812159	220812777	872	9.30341e-06
NSD2 dependant	VCAP	H3K27AC	chr2	110984317	110985340	1720	1.83508e-05
NSD2 dependant	VCAP	H3K27AC	chr10	64109167	64110129	730	7.78841e-06
NSD2 dependant	VCAP	H3K27AC	chr17	27414810	27415646	3285	3.50478e-05
NSD2 dependant	VCAP	H3K27AC	chr6	44639774	44640724	3496	3.7299e-05
NSD2 dependant	VCAP	H3K27AC	chr10	78166557	78167562	2412	2.57337e-05
NSD2 dependant	VCAP	H3K27AC	chr15	54096429	54097713	304	3.24339e-06
NSD2 dependant	VCAP	H3K27AC	chr1	69088214	69088953	361	3.85153e-06
NSD2 dependant	VCAP	H3K27AC	chr6	142350172	142351016	722	7.70305e-06
NSD2 dependant	VCAP	H3K27AC	chr5	115490366	115491133	1386	1.47873e-05
NSD2 dependant	VCAP	H3K27AC	chr6	148887192	148888229	1551	1.65477e-05
NSD2 dependant	VCAP	H3K27AC	chr8	62006009	62006679	918	9.79419e-06
NSD2 dependant	VCAP	H3K27AC	chr16	63463317	63464035	76	8.10848e-07
NSD2 dependant	VCAP	H3K27AC	chr4	146047345	146048208	912	9.73017e-06
NSD2 dependant	VCAP	H3K27AC	chr3	61862335	61863214	1980	2.11247e-05
NSD2 dependant	VCAP	H3K27AC	chr4	43658543	43659151	114	1.21627e-06
NSD2 dependant	VCAP	H3K27AC	chr10	96858519	96859372	1043	1.11278e-05
NSD2 dependant	VCAP	H3K27AC	chr21	41520491	41521228	18348	0.000195756
NSD2 dependant	VCAP	H3K27AC	chr8	84492106	84492772	1505	1.60569e-05
NSD2 dependant	VCAP	H3K27AC	chr11	62341934	62342659	573	6.11337e-06
NSD2 dependant	VCAP	H3K27AC	chr1	26799532	26800611	10300	0.000109891
NSD2 dependant	VCAP	H3K27AC	chr18	47519292	47519930	3572	3.81098e-05
NSD2 dependant	VCAP	H3K27AC	chr7	150735852	150736559	1364	1.45526e-05
NSD2 dependant	VCAP	H3K27AC	chr2	138025683	138026951	1367	1.45846e-05
NSD2 dependant	VCAP	H3K27AC	chr3	65621057	65621962	2198	2.34506e-05
NSD2 dependant	VCAP	H3K27AC	chr10	46137305	46137808	332	3.54212e-06
NSD2 dependant	VCAP	H3K27AC	chr14	72188909	72189533	413	4.40632e-06
NSD2 dependant	VCAP	H3K27AC	chr6	25804741	25805349	210	2.2405e-06
NSD2 dependant	VCAP	H3K27AC	chr3	144104473	144106017	986	1.05197e-05
NSD2 dependant	VCAP	H3K27AC	chr3	141228389	141228905	626	6.67883e-06
NSD2 dependant	VCAP	H3K27AC	chr18	39788121	39789507	1444	1.54061e-05
NSD2 dependant	VCAP	H3K27AC	chr5	104295124	104295975	1415	1.50967e-05
NSD2 dependant	VCAP	H3K27AC	chr5	121777344	121778337	532	5.67593e-06
NSD2 dependant	VCAP	H3K27AC	chr7	120442173	120443262	208	2.21916e-06
NSD2 dependant	VCAP	H3K27AC	chr12	115829755	115830855	11368	0.000121286
NSD2 dependant	VCAP	H3K27AC	chr20	701548	702161	3894	4.15453e-05
NSD2 dependant	VCAP	H3K27AC	chr6	148620006	148620951	993	1.05944e-05
NSD2 dependant	VCAP	H3K27AC	chr18	26765304	26765920	1815	1.93643e-05
NSD2 dependant	VCAP	H3K27AC	chr3	176376525	176377287	364	3.88353e-06
NSD2 dependant	VCAP	H3K27AC	chr17	27085247	27085920	152	1.6217e-06
NSD2 dependant	VCAP	H3K27AC	chr6	3310551	3311280	1288	1.37417e-05
NSD2 dependant	VCAP	H3K27AC	chr5	114565831	114566381	1652	1.76253e-05
NSD2 dependant	VCAP	H3K27AC	chr2	175606200	175606916	3742	3.99236e-05
NSD2 dependant	VCAP	H3K27AC	chr10	78426100	78426681	724	7.72439e-06
NSD2 dependant	VCAP	H3K27AC	chr10	36172915	36173814	2103	2.2437e-05
NSD2 dependant	VCAP	H3K27AC	chr15	81404410	81405325	783	8.35387e-06
NSD2 dependant	VCAP	H3K27AC	chr1	49332806	49333473	114	1.21627e-06
NSD2 dependant	VCAP	H3K27AC	chr8	12795186	12795959	436	4.65171e-06
NSD2 dependant	VCAP	H3K27AC	chr1	81727502	81728805	907	9.67683e-06
NSD2 dependant	VCAP	H3K27AC	chr10	92990395	92990976	810	8.64193e-06
NSD2 dependant	VCAP	H3K27AC	chr20	21278639	21279422	3315	3.53679e-05
NSD2 dependant	VCAP	H3K27AC	chr5	142817952	142818471	2436	2.59898e-05
NSD2 dependant	VCAP	H3K27AC	chr3	189449615	189450514	2484	2.65019e-05
NSD2 dependant	VCAP	H3K27AC	chr4	26124556	26125259	646	6.89221e-06
NSD2 dependant	VCAP	H3K27AC	chr15	33234019	33234846	2353	2.51043e-05
NSD2 dependant	VCAP	H3K27AC	chr5	124573427	124574144	3285	3.50478e-05
NSD2 dependant	VCAP	H3K27AC	chr9	27539432	27540348	1677	1.7892e-05
NSD2 dependant	VCAP	H3K27AC	chr7	136023190	136024188	3576	3.81525e-05
NSD2 dependant	VCAP	H3K27AC	chr9	69564566	69565210	2360	2.5179e-05
NSD2 dependant	VCAP	H3K27AC	chr2	82487197	82487750	434	4.63037e-06
NSD2 dependant	VCAP	H3K27AC	chr8	81351355	81351869	767	8.18316e-06
NSD2 dependant	VCAP	H3K27AC	chr6	137173716	137174604	1248	1.3315e-05
NSD2 dependant	VCAP	H3K27AC	chr1	100983623	100984223	271	2.89131e-06
NSD2 dependant	VCAP	H3K27AC	chr2	191931914	191932888	1057	1.12772e-05
NSD2 dependant	VCAP	H3K27AC	chr6	110389706	110390381	4170	4.44899e-05
NSD2 dependant	VCAP	H3K27AC	chr17	33086687	33087478	5746	6.13044e-05
NSD2 dependant	VCAP	H3K27AC	chr7	112957779	112958560	911	9.7195e-06
NSD2 dependant	VCAP	H3K27AC	chr16	80708491	80709473	789	8.41788e-06
NSD2 dependant	VCAP	H3K27AC	chr1	106862394	106863068	228	2.43254e-06
NSD2 dependant	VCAP	H3K27AC	chr4	134450742	134451379	38	4.05424e-07
NSD2 dependant	VCAP	H3K27AC	chr2	230097560	230098267	349	3.7235e-06
NSD2 dependant	VCAP	H3K27AC	chr11	66801488	66802368	2375	2.5339e-05
NSD2 dependant	VCAP	H3K27AC	chr17	63039409	63039848	1089	1.16186e-05
NSD2 dependant	VCAP	H3K27AC	chr13	77055094	77056557	3422	3.65095e-05
NSD2 dependant	VCAP	H3K27AC	chr7	43547390	43548229	342	3.64881e-06
NSD2 dependant	VCAP	H3K27AC	chr12	98701129	98702076	1808	1.92896e-05
NSD2 dependant	VCAP	H3K27AC	chr10	116429105	116429862	149	1.58969e-06
NSD2 dependant	VCAP	H3K27AC	chr2	209278174	209278798	527	5.62259e-06
NSD2 dependant	VCAP	H3K27AC	chr7	77667555	77668300	2490	2.65659e-05
NSD2 dependant	VCAP	H3K27AC	chr17	20999811	21000919	4444	4.74133e-05
NSD2 dependant	VCAP	H3K27AC	chrY	12729527	12730322	847	9.03669e-06
NSD2 dependant	VCAP	H3K27AC	chr14	59121899	59122958	990	1.05624e-05
NSD2 dependant	VCAP	H3K27AC	chr12	80585105	80585723	939	1.00182e-05
NSD2 dependant	VCAP	H3K27AC	chr12	88502501	88503172	727	7.7564e-06
NSD2 dependant	VCAP	H3K27AC	chr14	84420167	84421190	151	1.61103e-06
NSD2 dependant	VCAP	H3K27AC	chr4	124879202	124879786	342	3.64881e-06
NSD2 dependant	VCAP	H3K27AC	chr15	52070997	52071927	683	7.28696e-06
NSD2 dependant	VCAP	H3K27AC	chr2	191877810	191878433	380	4.05424e-06
NSD2 dependant	VCAP	H3K27AC	chr8	100465644	100466198	6768	7.22081e-05
NSD2 dependant	VCAP	H3K27AC	chr16	78915635	78916382	979	1.0445e-05
NSD2 dependant	VCAP	H3K27AC	chr11	15605986	15606621	1338	1.42752e-05
NSD2 dependant	VCAP	H3K27AC	chr2	116706135	116706796	519	5.53724e-06
NSD2 dependant	VCAP	H3K27AC	chr5	137403736	137404613	7921	8.45095e-05
NSD2 dependant	VCAP	H3K27AC	chr17	42984259	42985100	1496	1.59609e-05
NSD2 dependant	VCAP	H3K27AC	chr11	62100802	62101384	266	2.83797e-06
NSD2 dependant	VCAP	H3K27AC	chr4	58022108	58022668	0	0
NSD2 dependant	VCAP	H3K27AC	chr2	124183195	124184239	1274	1.35924e-05
NSD2 dependant	VCAP	H3K27AC	chr22	22559246	22560339	3191	3.40449e-05
NSD2 dependant	VCAP	H3K27AC	chr6	150320281	150320882	698	7.447e-06
NSD2 dependant	VCAP	H3K27AC	chr12	93552404	93552929	528	5.63326e-06
NSD2 dependant	VCAP	H3K27AC	chr14	81610603	81611571	228	2.43254e-06
NSD2 dependant	VCAP	H3K27AC	chr6	25329810	25330508	2040	2.17649e-05
NSD2 dependant	VCAP	H3K27AC	chr22	46067644	46068314	7421	7.9175e-05
NSD2 dependant	VCAP	H3K27AC	chr6	130007763	130008761	1995	2.12848e-05
NSD2 dependant	VCAP	H3K27AC	chr13	94157602	94158301	1507	1.60783e-05
NSD2 dependant	VCAP	H3K27AC	chr3	155304142	155304737	2429	2.59151e-05
NSD2 dependant	VCAP	H3K27AC	chr9	82919152	82920324	1316	1.40405e-05
NSD2 dependant	VCAP	H3K27AC	chr5	133289969	133290487	2013	2.14768e-05
NSD2 dependant	VCAP	H3K27AC	chr15	68021850	68022556	2200	2.34719e-05
NSD2 dependant	VCAP	H3K27AC	chr6	152356650	152357176	76	8.10848e-07
NSD2 dependant	VCAP	H3K27AC	chr3	119797917	119798631	571	6.09203e-06
NSD2 dependant	VCAP	H3K27AC	chr11	32329277	32329879	320	3.4141e-06
NSD2 dependant	VCAP	H3K27AC	chr8	97447483	97448102	1536	1.63877e-05
NSD2 dependant	VCAP	H3K27AC	chr1	219518099	219518794	372	3.96889e-06
NSD2 dependant	VCAP	H3K27AC	chr7	12941531	12941945	677	7.22295e-06
NSD2 dependant	VCAP	H3K27AC	chr20	18396758	18397649	3626	3.8686e-05
NSD2 dependant	VCAP	H3K27AC	chr6	151056498	151057369	5016	5.3516e-05
NSD2 dependant	VCAP	H3K27AC	chr2	82694517	82695459	2706	2.88704e-05
NSD2 dependant	VCAP	H3K27AC	chr10	59578266	59578869	954	1.01783e-05
NSD2 dependant	VCAP	H3K27AC	chr4	25607241	25607878	934	9.96489e-06
NSD2 dependant	VCAP	H3K27AC	chr2	164849670	164850576	1442	1.53848e-05
NSD2 dependant	VCAP	H3K27AC	chr2	79984709	79985536	954	1.01783e-05
NSD2 dependant	VCAP	H3K27AC	chrX	110675366	110675988	184	1.96311e-06
NSD2 dependant	VCAP	H3K27AC	chr8	122728332	122729021	1065	1.13625e-05
NSD2 dependant	VCAP	H3K27AC	chr7	74198980	74200216	5924	6.32035e-05
NSD2 dependant	VCAP	H3K27AC	chr3	29936992	29937818	474	5.05713e-06
NSD2 dependant	VCAP	H3K27AC	chr16	85349473	85350139	1590	1.69638e-05
NSD2 dependant	VCAP	H3K27AC	chrX	67746900	67747852	95512	0.00101902
NSD2 dependant	VCAP	H3K27AC	chr15	100897603	100898375	11900	0.000126962
NSD2 dependant	VCAP	H3K27AC	chr3	187335906	187336445	3274	3.49305e-05
NSD2 dependant	VCAP	H3K27AC	chrX	109995049	109995775	228	2.43254e-06
NSD2 dependant	VCAP	H3K27AC	chr11	7635461	7636398	12558	0.000133982
NSD2 dependant	VCAP	H3K27AC	chr6	43145847	43146615	2626	2.80169e-05
NSD2 dependant	VCAP	H3K27AC	chr22	27764766	27765395	998	1.06477e-05
NSD2 dependant	VCAP	H3K27AC	chr4	75158552	75159394	903	9.63415e-06
NSD2 dependant	VCAP	H3K27AC	chr10	90580091	90580609	489	5.21717e-06
NSD2 dependant	VCAP	H3K27AC	chr13	52172889	52173908	6397	6.82499e-05
NSD2 dependant	VCAP	H3K27AC	chr11	44208992	44209526	996	1.06264e-05
NSD2 dependant	VCAP	H3K27AC	chr2	242108947	242109665	2459	2.62352e-05
NSD2 dependant	VCAP	H3K27AC	chr17	19843204	19843875	342	3.64881e-06
NSD2 dependant	VCAP	H3K27AC	chr3	12410144	12410884	1530	1.63236e-05
NSD2 dependant	VCAP	H3K27AC	chr5	136225692	136226399	3294	3.51438e-05
NSD2 dependant	VCAP	H3K27AC	chr4	42331816	42332596	943	1.00609e-05
NSD2 dependant	VCAP	H3K27AC	chr11	115220071	115221021	2819	3.00761e-05
NSD2 dependant	VCAP	H3K27AC	chr1	42176679	42177262	840	8.962e-06
NSD2 dependant	VCAP	H3K27AC	chr8	56395309	56395962	190	2.02712e-06
NSD2 dependant	VCAP	H3K27AC	chr11	4947756	4948222	0	0
NSD2 dependant	VCAP	H3K27AC	chr11	35304362	35305082	3242	3.45891e-05
NSD2 dependant	VCAP	H3K27AC	chr20	38999998	39000633	3053	3.25726e-05
NSD2 dependant	VCAP	H3K27AC	chr19	40461649	40462459	1961	2.0922e-05
NSD2 dependant	VCAP	H3K27AC	chr12	52682830	52683576	3001	3.20178e-05
NSD2 dependant	VCAP	H3K27AC	chr5	173042479	173043133	1700	1.81374e-05
NSD2 dependant	VCAP	H3K27AC	chr13	108340344	108341003	647	6.90288e-06
NSD2 dependant	VCAP	H3K27AC	chr2	217220421	217221303	684	7.29763e-06
NSD2 dependant	VCAP	H3K27AC	chr11	126943161	126943883	5093	5.43375e-05
NSD2 dependant	VCAP	H3K27AC	chr11	59031021	59031566	615	6.56147e-06
NSD2 dependant	VCAP	H3K27AC	chr12	11623079	11623876	3770	4.02223e-05
NSD2 dependant	VCAP	H3K27AC	chr6	10682314	10683276	570	6.08136e-06
NSD2 dependant	VCAP	H3K27AC	chr13	49476480	49477314	515	5.49456e-06
NSD2 dependant	VCAP	H3K27AC	chr10	131908118	131908732	1339	1.42859e-05
NSD2 dependant	VCAP	H3K27AC	chr6	21613689	21614589	4483	4.78293e-05
NSD2 dependant	VCAP	H3K27AC	chr4	24804859	24805631	5523	5.89252e-05
NSD2 dependant	VCAP	H3K27AC	chr11	125039670	125040290	835	8.90866e-06
NSD2 dependant	VCAP	H3K27AC	chr6	113129332	113129945	414	4.41699e-06
NSD2 dependant	VCAP	H3K27AC	chr5	151463078	151463856	1734	1.85001e-05
NSD2 dependant	VCAP	H3K27AC	chr7	55431740	55432593	10018	0.000106883
NSD2 dependant	VCAP	H3K27AC	chr20	15419202	15420467	4519	4.82134e-05
NSD2 dependant	VCAP	H3K27AC	chr8	74715427	74715936	1897	2.02392e-05
NSD2 dependant	VCAP	H3K27AC	chr9	124356526	124357855	4742	5.05926e-05
NSD2 dependant	VCAP	H3K27AC	chr10	74072589	74073227	307	3.2754e-06
NSD2 dependant	VCAP	H3K27AC	chr11	73996260	73997026	1583	1.68891e-05
NSD2 dependant	VCAP	H3K27AC	chr3	124100573	124101515	1069	1.14052e-05
NSD2 dependant	VCAP	H3K27AC	chr1	147626553	147627589	4096	4.37004e-05
NSD2 dependant	VCAP	H3K27AC	chr3	157134605	157135173	3296	3.51652e-05
NSD2 dependant	VCAP	H3K27AC	chr1	162568600	162569294	2659	2.8369e-05
NSD2 dependant	VCAP	H3K27AC	chr9	73831853	73833433	1531	1.63343e-05
NSD2 dependant	VCAP	H3K27AC	chr20	25273368	25274058	4787	5.10727e-05
NSD2 dependant	VCAP	H3K27AC	chr7	128785572	128786728	865	9.22873e-06
NSD2 dependant	VCAP	H3K27AC	chr15	39574968	39575946	2059	2.19676e-05
NSD2 dependant	VCAP	H3K27AC	chr16	80177608	80178811	2477	2.64272e-05
NSD2 dependant	VCAP	H3K27AC	chr2	117978350	117979126	570	6.08136e-06
NSD2 dependant	VCAP	H3K27AC	chr2	41448250	41449514	3115	3.32341e-05
NSD2 dependant	VCAP	H3K27AC	chr6	116417600	116418480	845	9.01535e-06
NSD2 dependant	VCAP	H3K27AC	chr14	85345108	85345687	648	6.91354e-06
NSD2 dependant	VCAP	H3K27AC	chr17	57075327	57076243	3089	3.29567e-05
NSD2 dependant	VCAP	H3K27AC	chr22	35589571	35590263	3357	3.5816e-05
NSD2 dependant	VCAP	H3K27AC	chr3	84105950	84106847	299	3.19005e-06
NSD2 dependant	VCAP	H3K27AC	chr10	1320588	1321300	1814	1.93537e-05
NSD2 dependant	VCAP	H3K27AC	chr13	29574610	29575557	2660	2.83797e-05
NSD2 dependant	VCAP	H3K27AC	chr11	120522784	120523652	1273	1.35817e-05
NSD2 dependant	VCAP	H3K27AC	chr13	95267832	95268414	1154	1.23121e-05
NSD2 dependant	VCAP	H3K27AC	chr21	35637427	35637885	524	5.59058e-06
NSD2 dependant	VCAP	H3K27AC	chr4	88204700	88205305	1720	1.83508e-05
NSD2 dependant	VCAP	H3K27AC	chr6	131458590	131460188	3523	3.75871e-05
NSD2 dependant	VCAP	H3K27AC	chr18	79629582	79630483	1845	1.96844e-05
NSD2 dependant	VCAP	H3K27AC	chr7	92802293	92803018	1805	1.92576e-05
NSD2 dependant	VCAP	H3K27AC	chr15	86933999	86934880	1148	1.22481e-05
NSD2 dependant	VCAP	H3K27AC	chr3	47442971	47444180	4407	4.70185e-05
NSD2 dependant	VCAP	H3K27AC	chr1	242146960	242147876	667	7.11626e-06
NSD2 dependant	VCAP	H3K27AC	chr15	85910240	85911287	11660	0.000124401
NSD2 dependant	VCAP	H3K27AC	chr16	79808885	79809860	2637	2.81343e-05
NSD2 dependant	VCAP	H3K27AC	chr17	41600009	41601130	10456	0.000111556
NSD2 dependant	VCAP	H3K27AC	chr21	28226217	28226991	2985	3.18471e-05
NSD2 dependant	VCAP	H3K27AC	chr8	17085564	17086024	184	1.96311e-06
NSD2 dependant	VCAP	H3K27AC	chr6	143880449	143881222	457	4.87576e-06
NSD2 dependant	VCAP	H3K27AC	chr12	30436895	30437947	1963	2.09433e-05
NSD2 dependant	VCAP	H3K27AC	chr1	27277866	27278589	524	5.59058e-06
NSD2 dependant	VCAP	H3K27AC	chr2	135163200	135163838	1743	1.85962e-05
NSD2 dependant	VCAP	H3K27AC	chr14	29340591	29341362	108	1.15226e-06
NSD2 dependant	VCAP	H3K27AC	chr6	166078390	166079111	608	6.48678e-06
NSD2 dependant	VCAP	H3K27AC	chr8	101572801	101573484	2182	2.32799e-05
NSD2 dependant	VCAP	H3K27AC	chr13	51612462	51613248	1072	1.14372e-05
NSD2 dependant	VCAP	H3K27AC	chr1	7970915	7971790	2602	2.77609e-05
NSD2 dependant	VCAP	H3K27AC	chr3	141797113	141798081	17105	0.000182494
NSD2 dependant	VCAP	H3K27AC	chr15	92770432	92771051	1520	1.6217e-05
NSD2 dependant	VCAP	H3K27AC	chr7	20351744	20352340	865	9.22873e-06
NSD2 dependant	VCAP	H3K27AC	chr15	59668547	59669324	76	8.10848e-07
NSD2 dependant	VCAP	H3K27AC	chr18	62554910	62555592	961	1.0253e-05
NSD2 dependant	VCAP	H3K27AC	chr18	8703912	8704936	11467	0.000122342
NSD2 dependant	VCAP	H3K27AC	chrX	118022692	118023118	0	0
NSD2 dependant	VCAP	H3K27AC	chrX	66744954	66745789	494	5.27051e-06
NSD2 dependant	VCAP	H3K27AC	chr1	81234191	81234774	172	1.83508e-06
NSD2 dependant	VCAP	H3K27AC	chr2	178252176	178252771	380	4.05424e-06
NSD2 dependant	VCAP	H3K27AC	chr2	217865300	217865845	4103	4.37751e-05
NSD2 dependant	VCAP	H3K27AC	chr10	91023298	91023942	1677	1.7892e-05
NSD2 dependant	VCAP	H3K27AC	chr2	77238192	77238776	751	8.01246e-06
NSD2 dependant	VCAP	H3K27AC	chr3	51544485	51545605	1591	1.69745e-05
NSD2 dependant	VCAP	H3K27AC	chr1	239876515	239877016	604	6.44411e-06
NSD2 dependant	VCAP	H3K27AC	chr7	108279869	108280763	4958	5.28971e-05
NSD2 dependant	VCAP	H3K27AC	chr1	222946133	222947000	1614	1.72198e-05
NSD2 dependant	VCAP	H3K27AC	chr8	48737555	48738324	1766	1.88415e-05
NSD2 dependant	VCAP	H3K27AC	chr11	128453522	128454247	3048	3.25193e-05
NSD2 dependant	VCAP	H3K27AC	chr1	39133053	39133642	4213	4.49487e-05
NSD2 dependant	VCAP	H3K27AC	chr15	42286393	42287072	699	7.45767e-06
NSD2 dependant	VCAP	H3K27AC	chr19	35430276	35431012	6572	7.0117e-05
NSD2 dependant	VCAP	H3K27AC	chr15	44046166	44047108	456	4.86509e-06
NSD2 dependant	VCAP	H3K27AC	chr6	165552143	165552910	1436	1.53208e-05
NSD2 dependant	VCAP	H3K27AC	chr6	23649769	23650969	7038	7.50888e-05
NSD2 dependant	VCAP	H3K27AC	chr5	39187955	39188760	608	6.48678e-06
NSD2 dependant	VCAP	H3K27AC	chr17	12128519	12129767	1139	1.2152e-05
NSD2 dependant	VCAP	H3K27AC	chr15	77817354	77818196	2013	2.14768e-05
NSD2 dependant	VCAP	H3K27AC	chr17	31880124	31880902	5497	5.86478e-05
NSD2 dependant	VCAP	H3K27AC	chr4	1211276	1212275	8657	9.2362e-05
NSD2 dependant	VCAP	H3K27AC	chr10	43186970	43187780	1727	1.84254e-05
NSD2 dependant	VCAP	H3K27AC	chr20	53408688	53409649	2978	3.17724e-05
NSD2 dependant	VCAP	H3K27AC	chr9	107432683	107433614	16315	0.000174066
NSD2 dependant	VCAP	H3K27AC	chr19	32910737	32911346	1009	1.07651e-05
NSD2 dependant	VCAP	H3K27AC	chr3	52869292	52870220	1762	1.87989e-05
NSD2 dependant	VCAP	H3K27AC	chr4	13385950	13386673	190	2.02712e-06
NSD2 dependant	VCAP	H3K27AC	chr3	172513236	172514220	5925	6.32141e-05
NSD2 dependant	VCAP	H3K27AC	chr15	33304798	33305412	1960	2.09113e-05
NSD2 dependant	VCAP	H3K27AC	chr15	50671659	50672533	456	4.86509e-06
NSD2 dependant	VCAP	H3K27AC	chr13	45067710	45068379	788	8.40721e-06
NSD2 dependant	VCAP	H3K27AC	chr8	572559	573673	6158	6.57e-05
NSD2 dependant	VCAP	H3K27AC	chr19	39463038	39464107	1932	2.06126e-05
NSD2 dependant	VCAP	H3K27AC	chr8	26000208	26001109	830	8.85531e-06
NSD2 dependant	VCAP	H3K27AC	chr15	48481058	48482114	2615	2.78996e-05
NSD2 dependant	VCAP	H3K27AC	chr3	104695998	104696914	1269	1.3539e-05
NSD2 dependant	VCAP	H3K27AC	chr15	45811472	45812655	2737	2.92012e-05
NSD2 dependant	VCAP	H3K27AC	chr11	116946289	116946991	3099	3.30634e-05
NSD2 dependant	VCAP	H3K27AC	chr10	59300104	59300905	1025	1.09358e-05
NSD2 dependant	VCAP	H3K27AC	chr9	123319674	123320414	12201	0.000130173
NSD2 dependant	VCAP	H3K27AC	chr11	74035195	74036011	1009	1.07651e-05
NSD2 dependant	VCAP	H3K27AC	chr17	7227805	7228793	1693	1.80627e-05
NSD2 dependant	VCAP	H3K27AC	chr7	123407882	123408563	988	1.0541e-05
NSD2 dependant	VCAP	H3K27AC	chr9	100285548	100286423	2428	2.59045e-05
NSD2 dependant	VCAP	H3K27AC	chr3	189586597	189587261	785	8.3752e-06
NSD2 dependant	VCAP	H3K27AC	chr9	312374	313182	2332	2.48802e-05
NSD2 dependant	VCAP	H3K27AC	chr15	54805059	54806047	2083	2.22236e-05
NSD2 dependant	VCAP	H3K27AC	chr3	165212626	165213201	450	4.80107e-06
NSD2 dependant	VCAP	H3K27AC	chrX	118584065	118585332	152	1.6217e-06
NSD2 dependant	VCAP	H3K27AC	chr1	112529391	112530798	4008	4.27616e-05
NSD2 dependant	VCAP	H3K27AC	chr13	93736789	93737305	646	6.89221e-06
NSD2 dependant	VCAP	H3K27AC	chr3	151112597	151113444	758	8.08714e-06
NSD2 dependant	VCAP	H3K27AC	chr4	168256153	168257176	1790	1.90976e-05
NSD2 dependant	VCAP	H3K27AC	chr1	222006277	222007173	1040	1.10958e-05
NSD2 dependant	VCAP	H3K27AC	chr15	71626624	71627346	2438	2.60111e-05
NSD2 dependant	VCAP	H3K27AC	chr6	148521011	148521549	1049	1.11918e-05
NSD2 dependant	VCAP	H3K27AC	chr11	129055106	129055840	2148	2.29171e-05
NSD2 dependant	VCAP	H3K27AC	chr5	106965506	106966409	105	1.12025e-06
NSD2 dependant	VCAP	H3K27AC	chr16	23202887	23203500	1053	1.12345e-05
NSD2 dependant	VCAP	H3K27AC	chr10	27960265	27961373	521	5.55857e-06
NSD2 dependant	VCAP	H3K27AC	chr7	82540064	82540674	651	6.94555e-06
NSD2 dependant	VCAP	H3K27AC	chr10	130081817	130082491	418	4.45966e-06
NSD2 dependant	VCAP	H3K27AC	chr18	23237898	23238568	4676	4.98885e-05
NSD2 dependant	VCAP	H3K27AC	chr17	41264464	41265207	747	7.96978e-06
NSD2 dependant	VCAP	H3K27AC	chr2	216877870	216878541	1090	1.16293e-05
NSD2 dependant	VCAP	H3K27AC	chr10	13857519	13858283	1407	1.50114e-05
NSD2 dependant	VCAP	H3K27AC	chr14	59632482	59633068	981	1.04663e-05
NSD2 dependant	VCAP	H3K27AC	chr7	35616878	35617827	737	7.86309e-06
NSD2 dependant	VCAP	H3K27AC	chr8	128141816	128142393	5391	5.75168e-05
NSD2 dependant	VCAP	H3K27AC	chr21	36787918	36788791	7642	8.15329e-05
NSD2 dependant	VCAP	H3K27AC	chr1	199901217	199901970	822	8.76996e-06
NSD2 dependant	VCAP	H3K27AC	chr1	51567457	51568318	2655	2.83263e-05
NSD2 dependant	VCAP	H3K27AC	chr6	116130253	116131332	1430	1.52567e-05
NSD2 dependant	VCAP	H3K27AC	chr15	98527949	98528863	1520	1.6217e-05
NSD2 dependant	VCAP	H3K27AC	chr3	56858245	56858776	2780	2.966e-05
NSD2 dependant	VCAP	H3K27AC	chr7	119965166	119965723	190	2.02712e-06
NSD2 dependant	VCAP	H3K27AC	chr5	33549950	33550650	3827	4.08305e-05
NSD2 dependant	VCAP	H3K27AC	chr18	75320684	75321819	2230	2.3792e-05
NSD2 dependant	VCAP	H3K27AC	chr3	103138866	103139543	573	6.11337e-06
NSD2 dependant	VCAP	H3K27AC	chr21	41582997	41583820	11959	0.000127591
NSD2 dependant	VCAP	H3K27AC	chr14	35378987	35379991	2166	2.31092e-05
NSD2 dependant	VCAP	H3K27AC	chr1	9746570	9747173	456	4.86509e-06
NSD2 dependant	VCAP	H3K27AC	chr8	25478488	25479119	1103	1.1768e-05
NSD2 dependant	VCAP	H3K27AC	chr12	23388928	23389736	225	2.40054e-06
NSD2 dependant	VCAP	H3K27AC	chr14	79529567	79530283	1397	1.49047e-05
NSD2 dependant	VCAP	H3K27AC	chr2	118114713	118115262	695	7.41499e-06
NSD2 dependant	VCAP	H3K27AC	chr2	147560581	147561423	387	4.12892e-06
NSD2 dependant	VCAP	H3K27AC	chr5	1364121	1364642	2186	2.33225e-05
NSD2 dependant	VCAP	H3K27AC	chr12	81999230	82000545	304	3.24339e-06
NSD2 dependant	VCAP	H3K27AC	chr14	54815071	54815565	1057	1.12772e-05
NSD2 dependant	VCAP	H3K27AC	chr6	127131861	127133018	527	5.62259e-06
NSD2 dependant	VCAP	H3K27AC	chr7	51915465	51916288	134	1.42965e-06
NSD2 dependant	VCAP	H3K27AC	chr7	86199542	86200259	202	2.15515e-06
NSD2 dependant	VCAP	H3K27AC	chr5	159396902	159397751	437	4.66237e-06
NSD2 dependant	VCAP	H3K27AC	chr9	16512183	16512970	805	8.58859e-06
NSD2 dependant	VCAP	H3K27AC	chr1	85297448	85298501	8653	9.23193e-05
NSD2 dependant	VCAP	H3K27AC	chr20	25190279	25190982	2800	2.98733e-05
NSD2 dependant	VCAP	H3K27AC	chr2	236073909	236074902	4172	4.45113e-05
NSD2 dependant	VCAP	H3K27AC	chr18	57381947	57382833	279	2.97666e-06
NSD2 dependant	VCAP	H3K27AC	chr9	42433254	42433945	114	1.21627e-06
NSD2 dependant	VCAP	H3K27AC	chr6	129207707	129208428	1427	1.52247e-05
NSD2 dependant	VCAP	H3K27AC	chr11	27477881	27478581	1006	1.07331e-05
NSD2 dependant	VCAP	H3K27AC	chr16	20596774	20597082	114	1.21627e-06
NSD2 dependant	VCAP	H3K27AC	chr10	111581266	111582042	266	2.83797e-06
NSD2 dependant	VCAP	H3K27AC	chr7	16628816	16629581	1340	1.42965e-05
NSD2 dependant	VCAP	H3K27AC	chr1	85934510	85934943	0	0
NSD2 dependant	VCAP	H3K27AC	chr4	82614825	82615396	1875	2.00045e-05
NSD2 dependant	VCAP	H3K27AC	chr3	161586545	161587679	1296	1.38271e-05
NSD2 dependant	VCAP	H3K27AC	chr2	145026938	145027792	1537	1.63983e-05
NSD2 dependant	VCAP	H3K27AC	chr3	104299982	104300690	76	8.10848e-07
NSD2 dependant	VCAP	H3K27AC	chr9	15070585	15071193	327	3.48878e-06
NSD2 dependant	VCAP	H3K27AC	chrX	21734068	21734564	1837	1.9599e-05
NSD2 dependant	VCAP	H3K27AC	chr17	35030426	35031397	1986	2.11887e-05
NSD2 dependant	VCAP	H3K27AC	chr15	100890199	100890833	5077	5.41668e-05
NSD2 dependant	VCAP	H3K27AC	chr1	24384532	24385192	2256	2.40694e-05
NSD2 dependant	VCAP	H3K27AC	chr14	92088106	92088961	568	6.06002e-06
NSD2 dependant	VCAP	H3K27AC	chr5	101715349	101716064	405	4.32097e-06
NSD2 dependant	VCAP	H3K27AC	chr3	31254694	31255606	3508	3.7427e-05
NSD2 dependant	VCAP	H3K27AC	chr5	76368774	76369491	1211	1.29202e-05
NSD2 dependant	VCAP	H3K27AC	chr5	146507208	146507885	1303	1.39018e-05
NSD2 dependant	VCAP	H3K27AC	chr7	110281314	110281830	468	4.99312e-06
NSD2 dependant	VCAP	H3K27AC	chr11	4677981	4678367	86	9.17538e-07
NSD2 dependant	VCAP	H3K27AC	chr18	7689923	7690863	2622	2.79742e-05
NSD2 dependant	VCAP	H3K27AC	chr7	134261389	134262374	1919	2.04739e-05
NSD2 dependant	VCAP	H3K27AC	chr18	24861596	24862758	5283	5.63646e-05
NSD2 dependant	VCAP	H3K27AC	chr4	39343238	39344038	1144	1.22054e-05
NSD2 dependant	VCAP	H3K27AC	chr9	105064567	105065696	3620	3.8622e-05
NSD2 dependant	VCAP	H3K27AC	chrX	117298498	117299281	0	0
NSD2 dependant	VCAP	H3K27AC	chr14	70954754	70956218	1656	1.76679e-05
NSD2 dependant	VCAP	H3K27AC	chr16	19131300	19131893	2339	2.49549e-05
NSD2 dependant	VCAP	H3K27AC	chr7	17016408	17016967	430	4.58769e-06
NSD2 dependant	VCAP	H3K27AC	chr6	132931380	132932287	1294	1.38058e-05
NSD2 dependant	VCAP	H3K27AC	chr1	150014584	150015062	533	5.6866e-06
NSD2 dependant	VCAP	H3K27AC	chr6	74753543	74754747	608	6.48678e-06
NSD2 dependant	VCAP	H3K27AC	chr9	105572311	105572768	369	3.93688e-06
NSD2 dependant	VCAP	H3K27AC	chrUn_GL000195v1	152360	152916	329	3.51012e-06
NSD2 dependant	VCAP	H3K27AC	chr1	100916411	100917222	521	5.55857e-06
NSD2 dependant	VCAP	H3K27AC	chr11	93645286	93646201	5329	5.68554e-05
NSD2 dependant	VCAP	H3K27AC	chr3	150157778	150158597	1850	1.97377e-05
NSD2 dependant	VCAP	H3K27AC	chr5	104824691	104825410	0	0
NSD2 dependant	VCAP	H3K27AC	chr7	132471548	132472189	2274	2.42614e-05
NSD2 dependant	VCAP	H3K27AC	chr2	215543712	215544450	1243	1.32616e-05
NSD2 dependant	VCAP	H3K27AC	chr13	75640608	75641288	228	2.43254e-06
NSD2 dependant	VCAP	H3K27AC	chr19	43694544	43695082	1239	1.3219e-05
NSD2 dependant	VCAP	H3K27AC	chr8	7027081	7027762	453	4.83308e-06
NSD2 dependant	VCAP	H3K27AC	chr20	8815338	8816591	3626	3.8686e-05
NSD2 dependant	VCAP	H3K27AC	chr14	34548758	34549455	1306	1.39338e-05
NSD2 dependant	VCAP	H3K27AC	chr16	77625173	77625702	87	9.28207e-07
NSD2 dependant	VCAP	H3K27AC	chr1	95286217	95286932	772	8.23651e-06
NSD2 dependant	VCAP	H3K27AC	chr15	70995279	70996018	908	9.6875e-06
NSD2 dependant	VCAP	H3K27AC	chr1	199581688	199582486	1204	1.28455e-05
NSD2 dependant	VCAP	H3K27AC	chr2	161314534	161315324	643	6.8602e-06
NSD2 dependant	VCAP	H3K27AC	chr11	108234656	108235645	728	7.76707e-06
NSD2 dependant	VCAP	H3K27AC	chr10	14041909	14042504	1051	1.12132e-05
NSD2 dependant	VCAP	H3K27AC	chr1	152047549	152048382	14823	0.000158147
NSD2 dependant	VCAP	H3K27AC	chr1	224304650	224305266	802	8.55658e-06
NSD2 dependant	VCAP	H3K27AC	chr7	142868263	142868710	2966	3.16444e-05
NSD2 dependant	VCAP	H3K27AC	chr6	55511114	55512169	489	5.21717e-06
NSD2 dependant	VCAP	H3K27AC	chr6	79818826	79819923	380	4.05424e-06
NSD2 dependant	VCAP	H3K27AC	chr4	100082757	100083697	593	6.32675e-06
NSD2 dependant	VCAP	H3K27AC	chr13	28513493	28514576	622	6.63615e-06
NSD2 dependant	VCAP	H3K27AC	chr20	38065643	38066330	1330	1.41898e-05
NSD2 dependant	VCAP	H3K27AC	chr2	133287222	133288217	988	1.0541e-05
NSD2 dependant	VCAP	H3K27AC	chr2	157283393	157283979	670	7.14826e-06
NSD2 dependant	VCAP	H3K27AC	chr4	185349996	185350770	2184	2.33012e-05
NSD2 dependant	VCAP	H3K27AC	chr7	157259822	157260515	1242	1.3251e-05
NSD2 dependant	VCAP	H3K27AC	chr11	74079556	74081122	2726	2.90838e-05
NSD2 dependant	VCAP	H3K27AC	chrX	40887423	40888074	249	2.65659e-06
NSD2 dependant	VCAP	H3K27AC	chr3	11314211	11315032	830	8.85531e-06
NSD2 dependant	VCAP	H3K27AC	chr6	40732788	40733851	2127	2.26931e-05
NSD2 dependant	VCAP	H3K27AC	chr11	95087050	95087950	3818	4.07344e-05
NSD2 dependant	VCAP	H3K27AC	chr6	119678709	119679331	114	1.21627e-06
NSD2 dependant	VCAP	H3K27AC	chrX	65838152	65838896	418	4.45966e-06
NSD2 dependant	VCAP	H3K27AC	chr19	19059959	19060458	2774	2.95959e-05
NSD2 dependant	VCAP	H3K27AC	chr16	19396158	19397043	7500	8.00179e-05
NSD2 dependant	VCAP	H3K27AC	chr19	2528660	2529225	2991	3.19111e-05
NSD2 dependant	VCAP	H3K27AC	chr6	114172491	114174008	1166	1.24401e-05
NSD2 dependant	VCAP	H3K27AC	chr1	64760604	64761372	180	1.92043e-06
NSD2 dependant	VCAP	H3K27AC	chr5	52861164	52861884	190	2.02712e-06
NSD2 dependant	VCAP	H3K27AC	chr8	25312159	25312924	913	9.74084e-06
NSD2 dependant	VCAP	H3K27AC	chr1	193762014	193762517	596	6.35875e-06
NSD2 dependant	VCAP	H3K27AC	chr16	72201250	72202151	816	8.70594e-06
NSD2 dependant	VCAP	H3K27AC	chr7	107527171	107527932	2752	2.93612e-05
NSD2 dependant	VCAP	H3K27AC	chr18	33781123	33781825	3814	4.06918e-05
NSD2 dependant	VCAP	H3K27AC	chr18	7635839	7636458	1934	2.06339e-05
NSD2 dependant	VCAP	H3K27AC	chr11	110774984	110775862	2037	2.17329e-05
NSD2 dependant	VCAP	H3K27AC	chr12	92963470	92964306	770	8.21517e-06
NSD2 dependant	VCAP	H3K27AC	chr7	99128178	99128982	2818	3.00654e-05
NSD2 dependant	VCAP	H3K27AC	chr1	116172449	116173146	1788	1.90763e-05
NSD2 dependant	VCAP	H3K27AC	chr6	6812051	6813361	474	5.05713e-06
NSD2 dependant	VCAP	H3K27AC	chr16	1532402	1532819	3325	3.54746e-05
NSD2 dependant	VCAP	H3K27AC	chr6	38857750	38858405	2213	2.36106e-05
NSD2 dependant	VCAP	H3K27AC	chr7	116231667	116232388	2150	2.29385e-05
NSD2 dependant	VCAP	H3K27AC	chr13	38943143	38943661	370	3.94755e-06
NSD2 dependant	VCAP	H3K27AC	chr22	47069494	47071032	1448	1.54488e-05
NSD2 dependant	VCAP	H3K27AC	chr3	179533222	179533742	1234	1.31656e-05
NSD2 dependant	VCAP	H3K27AC	chr3	62159638	62160260	494	5.27051e-06
NSD2 dependant	VCAP	H3K27AC	chr4	143781247	143782901	1865	1.98978e-05
NSD2 dependant	VCAP	H3K27AC	chr20	32067349	32067896	460	4.90776e-06
NSD2 dependant	VCAP	H3K27AC	chr3	175102037	175102903	1866	1.99084e-05
NSD2 dependant	VCAP	H3K27AC	chr1	3528932	3529906	7379	7.87269e-05
NSD2 dependant	VCAP	H3K27AC	chr5	179683745	179684481	2107	2.24797e-05
NSD2 dependant	VCAP	H3K27AC	chr15	48463375	48464012	1294	1.38058e-05
NSD2 dependant	VCAP	H3K27AC	chr17	37315583	37316013	1571	1.67611e-05
NSD2 dependant	VCAP	H3K27AC	chr22	45118340	45119046	1391	1.48406e-05
NSD2 dependant	VCAP	H3K27AC	chr1	174113886	174114520	460	4.90776e-06
NSD2 dependant	VCAP	H3K27AC	chr6	42923410	42924316	8250	8.80197e-05
NSD2 dependant	VCAP	H3K27AC	chr5	112354119	112354868	1096	1.16933e-05
NSD2 dependant	VCAP	H3K27AC	chr20	40892482	40893179	1267	1.35177e-05
NSD2 dependant	VCAP	H3K27AC	chr7	39662976	39663777	2134	2.27678e-05
NSD2 dependant	VCAP	H3K27AC	chr15	73002210	73002876	881	9.39943e-06
NSD2 dependant	VCAP	H3K27AC	chr3	128623432	128624376	994	1.0605e-05
NSD2 dependant	VCAP	H3K27AC	chr4	27184262	27184931	587	6.26273e-06
NSD2 dependant	VCAP	H3K27AC	chr19	2093216	2093893	3443	3.67335e-05
NSD2 dependant	VCAP	H3K27AC	chr2	147284789	147285370	393	4.19294e-06
NSD2 dependant	VCAP	H3K27AC	chrX	100658873	100659681	1176	1.25468e-05
NSD2 dependant	VCAP	H3K27AC	chr6	35782358	35782789	532	5.67593e-06
NSD2 dependant	VCAP	H3K27AC	chr7	19681359	19682161	424	4.52368e-06
NSD2 dependant	VCAP	H3K27AC	chr2	8225428	8226030	1541	1.6441e-05
NSD2 dependant	VCAP	H3K27AC	chr18	8341507	8342013	3087	3.29354e-05
NSD2 dependant	VCAP	H3K27AC	chr10	57962746	57963256	619	6.60414e-06
NSD2 dependant	VCAP	H3K27AC	chr16	46986640	46987418	824	8.7913e-06
NSD2 dependant	VCAP	H3K27AC	chr5	165629095	165629984	2909	3.10363e-05
NSD2 dependant	VCAP	H3K27AC	chr13	57107101	57108376	76	8.10848e-07
NSD2 dependant	VCAP	H3K27AC	chr2	219781157	219781835	840	8.962e-06
NSD2 dependant	VCAP	H3K27AC	chr12	123398223	123398793	6734	7.18454e-05
NSD2 dependant	VCAP	H3K27AC	chr16	34035157	34035723	0	0
NSD2 dependant	VCAP	H3K27AC	chr2	112084772	112085592	1534	1.63663e-05
NSD2 dependant	VCAP	H3K27AC	chr2	14493037	14493745	745	7.94844e-06
NSD2 dependant	VCAP	H3K27AC	chr5	9329194	9329991	74	7.8951e-07
NSD2 dependant	VCAP	H3K27AC	chr15	98659989	98660588	2137	2.27998e-05
NSD2 dependant	VCAP	H3K27AC	chr1	64340607	64341218	750	8.00179e-06
NSD2 dependant	VCAP	H3K27AC	chr18	42633517	42634065	288	3.07269e-06
NSD2 dependant	VCAP	H3K27AC	chr21	32739164	32739855	667	7.11626e-06
NSD2 dependant	VCAP	H3K27AC	chr4	158860738	158861638	1013	1.08077e-05
NSD2 dependant	VCAP	H3K27AC	chr12	111559900	111560632	3416	3.64455e-05
NSD2 dependant	VCAP	H3K27AC	chr12	77456690	77457373	1196	1.27602e-05
NSD2 dependant	VCAP	H3K27AC	chr7	144510567	144511404	2254	2.4048e-05
NSD2 dependant	VCAP	H3K27AC	chr11	78168099	78169359	6020	6.42277e-05
NSD2 dependant	VCAP	H3K27AC	chr15	62557635	62558275	1702	1.81587e-05
NSD2 dependant	VCAP	H3K27AC	chr9	132390982	132391818	2162	2.30665e-05
NSD2 dependant	VCAP	H3K27AC	chr19	51960234	51961190	11757	0.000125436
NSD2 dependant	VCAP	H3K27AC	chr9	16485983	16486776	2467	2.63205e-05
NSD2 dependant	VCAP	H3K27AC	chr10	131144885	131145397	828	8.83397e-06
NSD2 dependant	VCAP	H3K27AC	chr3	14676927	14677443	2649	2.82623e-05
NSD2 dependant	VCAP	H3K27AC	chr6	102422335	102423052	494	5.27051e-06
NSD2 dependant	VCAP	H3K27AC	chr11	30369996	30370584	302	3.22205e-06
NSD2 dependant	VCAP	H3K27AC	chr2	111826390	111827743	646	6.89221e-06
NSD2 dependant	VCAP	H3K27AC	chr7	136402564	136403148	102	1.08824e-06
NSD2 dependant	VCAP	H3K27AC	chr10	111657488	111658080	190	2.02712e-06
NSD2 dependant	VCAP	H3K27AC	chr12	91613391	91613834	95	1.01356e-06
NSD2 dependant	VCAP	H3K27AC	chr1	32224213	32224947	2573	2.74515e-05
NSD2 dependant	VCAP	H3K27AC	chr17	27321445	27321964	1514	1.61529e-05
NSD2 dependant	VCAP	H3K27AC	chr3	1991854	1992368	1206	1.28669e-05
NSD2 dependant	VCAP	H3K27AC	chr8	131882506	131883390	500	5.33452e-06
NSD2 dependant	VCAP	H3K27AC	chr5	127615586	127616512	2375	2.5339e-05
NSD2 dependant	VCAP	H3K27AC	chr15	61132407	61133098	1829	1.95137e-05
NSD2 dependant	VCAP	H3K27AC	chr16	78866399	78867098	1244	1.32723e-05
NSD2 dependant	VCAP	H3K27AC	chr5	50505009	50506088	678	7.23362e-06
NSD2 dependant	VCAP	H3K27AC	chr16	2039303	2040084	7056	7.52808e-05
NSD2 dependant	VCAP	H3K27AC	chr3	37517171	37518450	5430	5.79329e-05
NSD2 dependant	VCAP	H3K27AC	chr6	51843342	51844070	1720	1.83508e-05
NSD2 dependant	VCAP	H3K27AC	chr7	105962808	105963520	3826	4.08198e-05
NSD2 dependant	VCAP	H3K27AC	chr8	18651598	18652202	1330	1.41898e-05
NSD2 dependant	VCAP	H3K27AC	chr1	106276313	106277217	228	2.43254e-06
NSD2 dependant	VCAP	H3K27AC	chr6	89148133	89148999	1839	1.96204e-05
NSD2 dependant	VCAP	H3K27AC	chr18	36044471	36045274	608	6.48678e-06
NSD2 dependant	VCAP	H3K27AC	chr2	179847988	179848710	76	8.10848e-07
NSD2 dependant	VCAP	H3K27AC	chr6	150526890	150527548	791	8.43922e-06
NSD2 dependant	VCAP	H3K27AC	chr7	141006244	141007061	10210	0.000108931
NSD2 dependant	VCAP	H3K27AC	chr1	106998383	106998887	114	1.21627e-06
NSD2 dependant	VCAP	H3K27AC	chr3	40371695	40372337	988	1.0541e-05
NSD2 dependant	VCAP	H3K27AC	chr8	133545816	133546468	2958	3.1559e-05
NSD2 dependant	VCAP	H3K27AC	chr14	91609142	91609807	342	3.64881e-06
NSD2 dependant	VCAP	H3K27AC	chr11	75739580	75740354	1502	1.60249e-05
NSD2 dependant	VCAP	H3K27AC	chr2	62424902	62425446	1178	1.25681e-05
NSD2 dependant	VCAP	H3K27AC	chr21	45885293	45886233	5203	5.55111e-05
NSD2 dependant	VCAP	H3K27AC	chr5	32144652	32146169	4968	5.30038e-05
NSD2 dependant	VCAP	H3K27AC	chr18	26034817	26035495	609	6.49745e-06
NSD2 dependant	VCAP	H3K27AC	chr1	168560271	168560916	412	4.39565e-06
NSD2 dependant	VCAP	H3K27AC	chr18	57924475	57925619	1463	1.56088e-05
NSD2 dependant	VCAP	H3K27AC	chr2	85921225	85921957	2678	2.85717e-05
NSD2 dependant	VCAP	H3K27AC	chr12	82174924	82175397	266	2.83797e-06
NSD2 dependant	VCAP	H3K27AC	chr3	188076958	188077519	2354	2.51149e-05
NSD2 dependant	VCAP	H3K27AC	chr1	246449471	246450265	2556	2.72701e-05
NSD2 dependant	VCAP	H3K27AC	chr4	98999614	99000258	851	9.07936e-06
NSD2 dependant	VCAP	H3K27AC	chr8	22840542	22841149	445	4.74773e-06
NSD2 dependant	VCAP	H3K27AC	chrY	21334330	21334861	152	1.6217e-06
NSD2 dependant	VCAP	H3K27AC	chr16	3874969	3875441	555	5.92132e-06
NSD2 dependant	VCAP	H3K27AC	chr4	114466077	114466795	1164	1.24188e-05
NSD2 dependant	VCAP	H3K27AC	chr5	148384894	148385648	1057	1.12772e-05
NSD2 dependant	VCAP	H3K27AC	chr10	111810302	111810978	352	3.75551e-06
NSD2 dependant	VCAP	H3K27AC	chr12	6020721	6021641	5724	6.10696e-05
NSD2 dependant	VCAP	H3K27AC	chr3	157540341	157541512	1998	2.13168e-05
NSD2 dependant	VCAP	H3K27AC	chr2	134457583	134458417	6364	6.78978e-05
NSD2 dependant	VCAP	H3K27AC	chr1	184705069	184705911	788	8.40721e-06
NSD2 dependant	VCAP	H3K27AC	chr14	30143654	30144237	979	1.0445e-05
NSD2 dependant	VCAP	H3K27AC	chr15	68787490	68788009	2036	2.17222e-05
NSD2 dependant	VCAP	H3K27AC	chr18	73733281	73733943	190	2.02712e-06
NSD2 dependant	VCAP	H3K27AC	chr2	224934507	224935278	4492	4.79254e-05
NSD2 dependant	VCAP	H3K27AC	chr11	124882325	124883076	5982	6.38223e-05
NSD2 dependant	VCAP	H3K27AC	chr16	72247806	72248669	338	3.60614e-06
NSD2 dependant	VCAP	H3K27AC	chr19	23679956	23680620	266	2.83797e-06
NSD2 dependant	VCAP	H3K27AC	chr4	99230058	99230785	114	1.21627e-06
NSD2 dependant	VCAP	H3K27AC	chr5	80976544	80977278	604	6.44411e-06
NSD2 dependant	VCAP	H3K27AC	chr7	137118	137810	1280	1.36564e-05
NSD2 dependant	VCAP	H3K27AC	chr1	178147246	178148024	418	4.45966e-06
NSD2 dependant	VCAP	H3K27AC	chr11	9978735	9979287	367	3.91554e-06
NSD2 dependant	VCAP	H3K27AC	chr14	31395682	31396420	646	6.89221e-06
NSD2 dependant	VCAP	H3K27AC	chr9	26791266	26792007	836	8.91933e-06
NSD2 dependant	VCAP	H3K27AC	chr18	76338965	76339742	557	5.94266e-06
NSD2 dependant	VCAP	H3K27AC	chr8	95143264	95143870	3166	3.37782e-05
NSD2 dependant	VCAP	H3K27AC	chr5	73998253	73998967	3738	3.98809e-05
NSD2 dependant	VCAP	H3K27AC	chr8	30675569	30676951	104	1.10958e-06
NSD2 dependant	VCAP	H3K27AC	chr17	69480132	69480546	838	8.94066e-06
NSD2 dependant	VCAP	H3K27AC	chr2	31962347	31963178	798	8.5139e-06
NSD2 dependant	VCAP	H3K27AC	chr7	107616870	107617920	2518	2.68647e-05
NSD2 dependant	VCAP	H3K27AC	chr8	70478444	70479039	1424	1.51927e-05
NSD2 dependant	VCAP	H3K27AC	chr1	116292846	116293458	2987	3.18685e-05
NSD2 dependant	VCAP	H3K27AC	chr3	65632251	65633133	1331	1.42005e-05
NSD2 dependant	VCAP	H3K27AC	chr18	14089424	14090127	836	8.91933e-06
NSD2 dependant	VCAP	H3K27AC	chr16	27650117	27651176	2816	3.0044e-05
NSD2 dependant	VCAP	H3K27AC	chr10	72787596	72788456	1086	1.15866e-05
NSD2 dependant	VCAP	H3K27AC	chr7	88864707	88865160	38	4.05424e-07
NSD2 dependant	VCAP	H3K27AC	chr7	19986558	19987391	445	4.74773e-06
NSD2 dependant	VCAP	H3K27AC	chr5	36864519	36865381	304	3.24339e-06
NSD2 dependant	VCAP	H3K27AC	chr8	18066469	18067775	1704	1.81801e-05
NSD2 dependant	VCAP	H3K27AC	chr12	3851434	3852453	1569	1.67397e-05
NSD2 dependant	VCAP	H3K27AC	chr20	33644954	33645625	10714	0.000114308
NSD2 dependant	VCAP	H3K27AC	chr3	11804151	11805365	646	6.89221e-06
NSD2 dependant	VCAP	H3K27AC	chr3	61232232	61233339	2473	2.63846e-05
NSD2 dependant	VCAP	H3K27AC	chr4	24832059	24832610	637	6.79618e-06
NSD2 dependant	VCAP	H3K27AC	chr12	115496798	115497402	1869	1.99405e-05
NSD2 dependant	VCAP	H3K27AC	chr2	86046821	86047380	2806	2.99374e-05
NSD2 dependant	VCAP	H3K27AC	chr10	31143454	31144332	3247	3.46424e-05
NSD2 dependant	VCAP	H3K27AC	chr11	125300714	125301330	3278	3.49731e-05
NSD2 dependant	VCAP	H3K27AC	chr14	67550918	67551458	2106	2.2469e-05
NSD2 dependant	VCAP	H3K27AC	chr4	140557750	140558318	1039	1.10851e-05
NSD2 dependant	VCAP	H3K27AC	chr8	123024327	123025136	3768	4.0201e-05
NSD2 dependant	VCAP	H3K27AC	chr8	9261945	9262699	265	2.8273e-06
NSD2 dependant	VCAP	H3K27AC	chr10	86664802	86665337	6059	6.46438e-05
NSD2 dependant	VCAP	H3K27AC	chr20	33826616	33827288	5752	6.13684e-05
NSD2 dependant	VCAP	H3K27AC	chr8	76916040	76917092	684	7.29763e-06
NSD2 dependant	VCAP	H3K27AC	chr2	158665817	158666254	1104	1.17786e-05
NSD2 dependant	VCAP	H3K27AC	chr4	40587518	40588346	6348	6.77271e-05
NSD2 dependant	VCAP	H3K27AC	chr5	8538504	8539271	190	2.02712e-06
NSD2 dependant	VCAP	H3K27AC	chrX	124084773	124085597	380	4.05424e-06
NSD2 dependant	VCAP	H3K27AC	chr13	33882524	33883267	1865	1.98978e-05
NSD2 dependant	VCAP	H3K27AC	chr14	84656784	84657451	76	8.10848e-07
NSD2 dependant	VCAP	H3K27AC	chr20	62214951	62215983	21969	0.000234388
NSD2 dependant	VCAP	H3K27AC	chr21	18107063	18107623	1517	1.61849e-05
NSD2 dependant	VCAP	H3K27AC	chr5	13730818	13731907	1012	1.07971e-05
NSD2 dependant	VCAP	H3K27AC	chr1	8244155	8244818	2322	2.47735e-05
NSD2 dependant	VCAP	H3K27AC	chr8	26445292	26446194	0	0
NSD2 dependant	VCAP	H3K27AC	chr4	42130912	42131860	4446	4.74346e-05
NSD2 dependant	VCAP	H3K27AC	chr9	98175451	98176366	6687	7.13439e-05
NSD2 dependant	VCAP	H3K27AC	chr16	58756869	58757684	829	8.84464e-06
NSD2 dependant	VCAP	H3K27AC	chr3	133642339	133643321	997	1.0637e-05
NSD2 dependant	VCAP	H3K27AC	chr5	136375723	136376428	456	4.86509e-06
NSD2 dependant	VCAP	H3K27AC	chr8	86652595	86653184	114	1.21627e-06
NSD2 dependant	VCAP	H3K27AC	chr9	14477839	14478497	4977	5.30999e-05
NSD2 dependant	VCAP	H3K27AC	chr17	56400137	56401152	711	7.58569e-06
NSD2 dependant	VCAP	H3K27AC	chr20	63207494	63209125	6325	6.74817e-05
NSD2 dependant	VCAP	H3K27AC	chr5	157744947	157745547	419	4.47033e-06
NSD2 dependant	VCAP	H3K27AC	chr13	21372408	21373110	555	5.92132e-06
NSD2 dependant	VCAP	H3K27AC	chr3	114089517	114090117	1433	1.52887e-05
NSD2 dependant	VCAP	H3K27AC	chr11	79353464	79354075	1499	1.59929e-05
NSD2 dependant	VCAP	H3K27AC	chr12	132343435	132343957	882	9.4101e-06
NSD2 dependant	VCAP	H3K27AC	chr1	50123097	50123863	1833	1.95564e-05
NSD2 dependant	VCAP	H3K27AC	chr7	18856738	18857772	77	8.21517e-07
NSD2 dependant	VCAP	H3K27AC	chr10	86904421	86905389	2522	2.69073e-05
NSD2 dependant	VCAP	H3K27AC	chr2	24996893	24997463	1338	1.42752e-05
NSD2 dependant	VCAP	H3K27AC	chr3	161246871	161247840	283	3.01934e-06
NSD2 dependant	VCAP	H3K27AC	chrX	64161573	64162154	152	1.6217e-06
NSD2 dependant	VCAP	H3K27AC	chr18	44839690	44840453	13803	0.000147265
NSD2 dependant	VCAP	H3K27AC	chr13	91797511	91798434	351	3.74484e-06
NSD2 dependant	VCAP	H3K27AC	chr15	51424743	51425243	228	2.43254e-06
NSD2 dependant	VCAP	H3K27AC	chr2	197170015	197170555	3116	3.32448e-05
NSD2 dependant	VCAP	H3K27AC	chr15	42786958	42787656	1594	1.70065e-05
NSD2 dependant	VCAP	H3K27AC	chr9	14700294	14701020	4058	4.3295e-05
NSD2 dependant	VCAP	H3K27AC	chr10	102477522	102478020	784	8.36453e-06
NSD2 dependant	VCAP	H3K27AC	chr1	203238964	203240087	1717	1.83188e-05
NSD2 dependant	VCAP	H3K27AC	chr11	27177229	27177695	380	4.05424e-06
NSD2 dependant	VCAP	H3K27AC	chr2	67516050	67516673	1516	1.61743e-05
NSD2 dependant	VCAP	H3K27AC	chr3	104810842	104811359	371	3.95822e-06
NSD2 dependant	VCAP	H3K27AC	chr12	2342616	2343426	4883	5.2097e-05
NSD2 dependant	VCAP	H3K27AC	chr5	125243915	125244487	600	6.40143e-06
NSD2 dependant	VCAP	H3K27AC	chr15	60439682	60440317	1123	1.19813e-05
NSD2 dependant	VCAP	H3K27AC	chrX	133799412	133800316	1306	1.39338e-05
NSD2 dependant	VCAP	H3K27AC	chr11	67512775	67513377	1591	1.69745e-05
NSD2 dependant	VCAP	H3K27AC	chr11	97609759	97610270	3279	3.49838e-05
NSD2 dependant	VCAP	H3K27AC	chr21	44735978	44736999	2153	2.29705e-05
NSD2 dependant	VCAP	H3K27AC	chr6	4235022	4235952	342	3.64881e-06
NSD2 dependant	VCAP	H3K27AC	chr2	15766198	15767037	2729	2.91158e-05
NSD2 dependant	VCAP	H3K27AC	chr12	67540329	67540989	1381	1.4734e-05
NSD2 dependant	VCAP	H3K27AC	chr13	27088312	27089039	743	7.9271e-06
NSD2 dependant	VCAP	H3K27AC	chr15	47764071	47764535	376	4.01156e-06
NSD2 dependant	VCAP	H3K27AC	chr9	128103044	128103746	3420	3.64881e-05
NSD2 dependant	VCAP	H3K27AC	chrX	110703505	110704122	166	1.77106e-06
NSD2 dependant	VCAP	H3K27AC	chr5	76823463	76824081	815	8.69528e-06
NSD2 dependant	VCAP	H3K27AC	chr17	20735357	20736136	266	2.83797e-06
NSD2 dependant	VCAP	H3K27AC	chr6	34595616	34596160	8695	9.27674e-05
NSD2 dependant	VCAP	H3K27AC	chr22	35265920	35266804	3540	3.77684e-05
NSD2 dependant	VCAP	H3K27AC	chr1	199821138	199821807	790	8.42855e-06
NSD2 dependant	VCAP	H3K27AC	chr13	52553387	52553678	0	0
NSD2 dependant	VCAP	H3K27AC	chr21	30443019	30443755	1010	1.07757e-05
NSD2 dependant	VCAP	H3K27AC	chr6	100712818	100713584	667	7.11626e-06
NSD2 dependant	VCAP	H3K27AC	chr10	19785333	19786031	190	2.02712e-06
NSD2 dependant	VCAP	H3K27AC	chr10	27938695	27939541	914	9.75151e-06
NSD2 dependant	VCAP	H3K27AC	chr14	100039871	100040347	2333	2.48909e-05
NSD2 dependant	VCAP	H3K27AC	chr20	4949034	4950130	2360	2.5179e-05
NSD2 dependant	VCAP	H3K27AC	chr5	77449162	77449849	790	8.42855e-06
NSD2 dependant	VCAP	H3K27AC	chr17	48213654	48214549	1498	1.59822e-05
NSD2 dependant	VCAP	H3K27AC	chr9	16461718	16462288	1491	1.59076e-05
NSD2 dependant	VCAP	H3K27AC	chr1	9384627	9385342	2822	3.01081e-05
NSD2 dependant	VCAP	H3K27AC	chr3	95967880	95968619	147	1.56835e-06
NSD2 dependant	VCAP	H3K27AC	chr16	52501843	52502429	362	3.8622e-06
NSD2 dependant	VCAP	H3K27AC	chr6	168919578	168920328	1371	1.46273e-05
NSD2 dependant	VCAP	H3K27AC	chr8	89173533	89174466	228	2.43254e-06
NSD2 dependant	VCAP	H3K27AC	chr1	45826953	45827690	1136	1.212e-05
NSD2 dependant	VCAP	H3K27AC	chr18	5245948	5246602	190	2.02712e-06
NSD2 dependant	VCAP	H3K27AC	chr3	105455165	105455860	304	3.24339e-06
NSD2 dependant	VCAP	H3K27AC	chr9	121090349	121091189	646	6.89221e-06
NSD2 dependant	VCAP	H3K27AC	chr4	40612755	40613239	504	5.3772e-06
NSD2 dependant	VCAP	H3K27AC	chr11	82234958	82235523	217	2.31518e-06
NSD2 dependant	VCAP	H3K27AC	chr1	77745249	77746019	140	1.49367e-06
NSD2 dependant	VCAP	H3K27AC	chr4	100555523	100556243	372	3.96889e-06
NSD2 dependant	VCAP	H3K27AC	chr5	63400069	63400729	1102	1.17573e-05
NSD2 dependant	VCAP	H3K27AC	chr7	124525532	124526328	1191	1.27068e-05
NSD2 dependant	VCAP	H3K27AC	chr12	108567921	108568422	1383	1.47553e-05
NSD2 dependant	VCAP	H3K27AC	chr7	101941750	101942441	5980	6.38009e-05
NSD2 dependant	VCAP	H3K27AC	chr10	67373822	67374541	445	4.74773e-06
NSD2 dependant	VCAP	H3K27AC	chr13	51397277	51397954	870	9.28207e-06
NSD2 dependant	VCAP	H3K27AC	chr17	17201221	17201806	1645	1.75506e-05
NSD2 dependant	VCAP	H3K27AC	chr2	15284390	15285110	988	1.0541e-05
NSD2 dependant	VCAP	H3K27AC	chr9	91355160	91356076	1126	1.20133e-05
NSD2 dependant	VCAP	H3K27AC	chr16	71456778	71457357	532	5.67593e-06
NSD2 dependant	VCAP	H3K27AC	chr2	183547298	183548448	114	1.21627e-06
NSD2 dependant	VCAP	H3K27AC	chr5	27387394	27387973	106	1.13092e-06
NSD2 dependant	VCAP	H3K27AC	chr8	108945920	108946439	344	3.67015e-06
NSD2 dependant	VCAP	H3K27AC	chr16	30599392	30600151	946	1.00929e-05
NSD2 dependant	VCAP	H3K27AC	chr16	75120152	75120900	225	2.40054e-06
NSD2 dependant	VCAP	H3K27AC	chr18	74948850	74949491	671	7.15893e-06
NSD2 dependant	VCAP	H3K27AC	chr8	114756265	114757025	163	1.73906e-06
NSD2 dependant	VCAP	H3K27AC	chr8	126785412	126786330	684	7.29763e-06
NSD2 dependant	VCAP	H3K27AC	chr14	64521504	64522146	379	4.04357e-06
NSD2 dependant	VCAP	H3K27AC	chr18	58779395	58779919	1142	1.21841e-05
NSD2 dependant	VCAP	H3K27AC	chr3	173540652	173541414	790	8.42855e-06
NSD2 dependant	VCAP	H3K27AC	chr5	127549525	127550050	152	1.6217e-06
NSD2 dependant	VCAP	H3K27AC	chr6	146373223	146374057	320	3.4141e-06
NSD2 dependant	VCAP	H3K27AC	chr10	103923773	103924576	1295	1.38164e-05
NSD2 dependant	VCAP	H3K27AC	chr2	120955089	120956243	3757	4.00836e-05
NSD2 dependant	VCAP	H3K27AC	chr4	186825924	186826768	1309	1.39658e-05
NSD2 dependant	VCAP	H3K27AC	chr11	134355384	134356178	2323	2.47842e-05
NSD2 dependant	VCAP	H3K27AC	chr12	40895206	40895923	38	4.05424e-07
NSD2 dependant	VCAP	H3K27AC	chr7	41579180	41579982	805	8.58859e-06
NSD2 dependant	VCAP	H3K27AC	chr18	14935429	14936325	11219	0.000119696
NSD2 dependant	VCAP	H3K27AC	chr15	57478814	57479434	4710	5.02512e-05
NSD2 dependant	VCAP	H3K27AC	chr4	174246792	174247442	1825	1.9471e-05
NSD2 dependant	VCAP	H3K27AC	chr6	141164040	141165359	5222	5.57138e-05
NSD2 dependant	VCAP	H3K27AC	chr1	185342820	185343336	686	7.31897e-06
NSD2 dependant	VCAP	H3K27AC	chr14	94654890	94655720	3641	3.8846e-05
NSD2 dependant	VCAP	H3K27AC	chr5	181263627	181264148	5699	6.08029e-05
NSD2 dependant	VCAP	H3K27AC	chr8	41401442	41402631	1382	1.47446e-05
NSD2 dependant	VCAP	H3K27AC	chr18	41889159	41889823	1103	1.1768e-05
NSD2 dependant	VCAP	H3K27AC	chr21	46161833	46162795	6562	7.00103e-05
NSD2 dependant	VCAP	H3K27AC	chr11	130430005	130430479	554	5.91065e-06
NSD2 dependant	VCAP	H3K27AC	chr16	79327567	79328359	795	8.48189e-06
NSD2 dependant	VCAP	H3K27AC	chr4	27321991	27322842	2532	2.7014e-05
NSD2 dependant	VCAP	H3K27AC	chr1	118332389	118333007	685	7.3083e-06
NSD2 dependant	VCAP	H3K27AC	chr13	35964305	35965118	1201	1.28135e-05
NSD2 dependant	VCAP	H3K27AC	chr18	73563953	73564558	475	5.0678e-06
NSD2 dependant	VCAP	H3K27AC	chr10	122850782	122851614	1575	1.68038e-05
NSD2 dependant	VCAP	H3K27AC	chr16	52756632	52757248	669	7.13759e-06
NSD2 dependant	VCAP	H3K27AC	chr15	29776853	29777368	459	4.89709e-06
NSD2 dependant	VCAP	H3K27AC	chr1	205958737	205959473	1183	1.26215e-05
NSD2 dependant	VCAP	H3K27AC	chr21	30535457	30536071	711	7.58569e-06
NSD2 dependant	VCAP	H3K27AC	chr6	46023638	46024780	190	2.02712e-06
NSD2 dependant	VCAP	H3K27AC	chr18	53838598	53839271	76	8.10848e-07
NSD2 dependant	VCAP	H3K27AC	chr20	49895386	49896166	3909	4.17053e-05
NSD2 dependant	VCAP	H3K27AC	chr3	70071929	70072627	228	2.43254e-06
NSD2 dependant	VCAP	H3K27AC	chrX	130197421	130198015	598	6.38009e-06
NSD2 dependant	VCAP	H3K27AC	chr11	95898608	95899327	972	1.03703e-05
NSD2 dependant	VCAP	H3K27AC	chr3	162959412	162959778	171	1.82441e-06
NSD2 dependant	VCAP	H3K27AC	chr5	42858734	42859354	2825	3.01401e-05
NSD2 dependant	VCAP	H3K27AC	chr5	66365708	66366342	2490	2.65659e-05
NSD2 dependant	VCAP	H3K27AC	chr5	93575470	93576290	1035	1.10425e-05
NSD2 dependant	VCAP	H3K27AC	chr11	102364521	102365578	2758	2.94252e-05
NSD2 dependant	VCAP	H3K27AC	chr10	17624927	17625406	549	5.85731e-06
NSD2 dependant	VCAP	H3K27AC	chr15	58384587	58385408	1388	1.48086e-05
NSD2 dependant	VCAP	H3K27AC	chr18	11449606	11450373	351	3.74484e-06
NSD2 dependant	VCAP	H3K27AC	chr12	102919650	102920943	9066	9.67256e-05
NSD2 dependant	VCAP	H3K27AC	chr3	143286267	143286862	1444	1.54061e-05
NSD2 dependant	VCAP	H3K27AC	chr8	81368130	81368680	901	9.61281e-06
NSD2 dependant	VCAP	H3K27AC	chr9	96068366	96069186	2752	2.93612e-05
NSD2 dependant	VCAP	H3K27AC	chr6	96582763	96583786	380	4.05424e-06
NSD2 dependant	VCAP	H3K27AC	chr15	55204283	55204916	597	6.36942e-06
NSD2 dependant	VCAP	H3K27AC	chr17	75607403	75608203	540	5.76129e-06
NSD2 dependant	VCAP	H3K27AC	chr18	73692320	73692768	284	3.03001e-06
NSD2 dependant	VCAP	H3K27AC	chr8	97651974	97652944	980	1.04557e-05
NSD2 dependant	VCAP	H3K27AC	chr9	89621526	89622022	3357	3.5816e-05
NSD2 dependant	VCAP	H3K27AC	chr1	107162738	107163516	380	4.05424e-06
NSD2 dependant	VCAP	H3K27AC	chr17	68430144	68430694	1379	1.47126e-05
NSD2 dependant	VCAP	H3K27AC	chr18	79011296	79011947	190	2.02712e-06
NSD2 dependant	VCAP	H3K27AC	chr7	19263270	19264200	76	8.10848e-07
NSD2 dependant	VCAP	H3K27AC	chr8	132046709	132047295	2703	2.88384e-05
NSD2 dependant	VCAP	H3K27AC	chr3	180063629	180064449	190	2.02712e-06
NSD2 dependant	VCAP	H3K27AC	chr15	74779011	74779641	2452	2.61605e-05
NSD2 dependant	VCAP	H3K27AC	chr2	210389821	210390616	2266	2.41761e-05
NSD2 dependant	VCAP	H3K27AC	chr3	119981563	119982541	2561	2.73234e-05
NSD2 dependant	VCAP	H3K27AC	chr1	33482291	33482980	387	4.12892e-06
NSD2 dependant	VCAP	H3K27AC	chr16	84449720	84450516	4220	4.50234e-05
NSD2 dependant	VCAP	H3K27AC	chr5	138659748	138660506	3166	3.37782e-05
NSD2 dependant	VCAP	H3K27AC	chr3	72763299	72763887	3566	3.80458e-05
NSD2 dependant	VCAP	H3K27AC	chr5	149719604	149720200	2165	2.30985e-05
NSD2 dependant	VCAP	H3K27AC	chr8	28147140	28148588	3143	3.35328e-05
NSD2 dependant	VCAP	H3K27AC	chr16	49937190	49937629	261	2.78462e-06
NSD2 dependant	VCAP	H3K27AC	chr17	18055505	18056057	488	5.2065e-06
NSD2 dependant	VCAP	H3K27AC	chr4	43718192	43719160	48	5.12114e-07
NSD2 dependant	VCAP	H3K27AC	chr10	32693055	32694071	725	7.73506e-06
NSD2 dependant	VCAP	H3K27AC	chr1	21810241	21810777	605	6.45478e-06
NSD2 dependant	VCAP	H3K27AC	chr15	75526905	75527901	3009	3.21032e-05
NSD2 dependant	VCAP	H3K27AC	chr6	82030019	82030942	2596	2.76969e-05
NSD2 dependant	VCAP	H3K27AC	chr2	204069180	204070003	234	2.49656e-06
NSD2 dependant	VCAP	H3K27AC	chr9	13588218	13589124	3714	3.96249e-05
NSD2 dependant	VCAP	H3K27AC	chr7	20916793	20918073	1320	1.40831e-05
NSD2 dependant	VCAP	H3K27AC	chr6	35590596	35591170	1443	1.53954e-05
NSD2 dependant	VCAP	H3K27AC	chrX	106808964	106809773	0	0
NSD2 dependant	VCAP	H3K27AC	chr16	15942694	15943845	1900	2.02712e-05
NSD2 dependant	VCAP	H3K27AC	chr20	44092574	44093174	1292	1.37844e-05
NSD2 dependant	VCAP	H3K27AC	chr6	145968520	145969681	1653	1.76359e-05
NSD2 dependant	VCAP	H3K27AC	chr7	146647038	146648189	840	8.962e-06
NSD2 dependant	VCAP	H3K27AC	chr1	209610928	209611549	2547	2.71741e-05
NSD2 dependant	VCAP	H3K27AC	chr16	52897824	52898770	317	3.38209e-06
NSD2 dependant	VCAP	H3K27AC	chr6	149021945	149022544	1330	1.41898e-05
NSD2 dependant	VCAP	H3K27AC	chr3	15263757	15264453	2673	2.85184e-05
NSD2 dependant	VCAP	H3K27AC	chrX	40965193	40965581	380	4.05424e-06
NSD2 dependant	VCAP	H3K27AC	chr1	162660557	162661097	572	6.1027e-06
NSD2 dependant	VCAP	H3K27AC	chr14	106549110	106549550	283	3.01934e-06
NSD2 dependant	VCAP	H3K27AC	chr15	74359332	74360566	1572	1.67717e-05
NSD2 dependant	VCAP	H3K27AC	chr10	58509061	58509987	1608	1.71558e-05
NSD2 dependant	VCAP	H3K27AC	chr11	55262951	55263983	129	1.37631e-06
NSD2 dependant	VCAP	H3K27AC	chr15	67232425	67233288	1513	1.61423e-05
NSD2 dependant	VCAP	H3K27AC	chr5	66363124	66363711	1584	1.68998e-05
NSD2 dependant	VCAP	H3K27AC	chr1	115349618	115350268	849	9.05802e-06
NSD2 dependant	VCAP	H3K27AC	chr4	15649764	15650873	2425	2.58724e-05
NSD2 dependant	VCAP	H3K27AC	chr11	24731433	24732174	2424	2.58618e-05
NSD2 dependant	VCAP	H3K27AC	chr11	43062509	43063119	554	5.91065e-06
NSD2 dependant	VCAP	H3K27AC	chr1	228090443	228091362	1121	1.196e-05
NSD2 dependant	VCAP	H3K27AC	chr14	94564541	94565319	946	1.00929e-05
NSD2 dependant	VCAP	H3K27AC	chr15	66649418	66650784	14109	0.00015053
NSD2 dependant	VCAP	H3K27AC	chr2	186440461	186440943	228	2.43254e-06
NSD2 dependant	VCAP	H3K27AC	chr7	26994181	26995286	2806	2.99374e-05
NSD2 dependant	VCAP	H3K27AC	chr1	116423492	116424116	649	6.92421e-06
NSD2 dependant	VCAP	H3K27AC	chr14	29239676	29240475	228	2.43254e-06
NSD2 dependant	VCAP	H3K27AC	chr21	16086696	16087475	894	9.53813e-06
NSD2 dependant	VCAP	H3K27AC	chr21	36481328	36482036	2733	2.91585e-05
NSD2 dependant	VCAP	H3K27AC	chr9	137744564	137745282	4828	5.15102e-05
NSD2 dependant	VCAP	H3K27AC	chr12	20902847	20903700	86	9.17538e-07
NSD2 dependant	VCAP	H3K27AC	chr19	30152451	30153076	5475	5.8413e-05
NSD2 dependant	VCAP	H3K27ME3	chr15	61702255	61703309	76	1.06089e-06
NSD2 dependant	VCAP	H3K27ME3	chr6	160172645	160173304	0	0
NSD2 dependant	VCAP	H3K27ME3	chr8	11286485	11287428	0	0
NSD2 dependant	VCAP	H3K27ME3	chr8	101438203	101438866	0	0
NSD2 dependant	VCAP	H3K27ME3	chr12	42011920	42012738	1771	2.47216e-05
NSD2 dependant	VCAP	H3K27ME3	chr15	27398526	27399145	0	0
NSD2 dependant	VCAP	H3K27ME3	chr9	108789378	108790465	152	2.12179e-06
NSD2 dependant	VCAP	H3K27ME3	chr22	23938552	23939406	76	1.06089e-06
NSD2 dependant	VCAP	H3K27ME3	chr15	60721970	60722884	0	0
NSD2 dependant	VCAP	H3K27ME3	chr13	95438039	95438813	0	0
NSD2 dependant	VCAP	H3K27ME3	chr11	4956145	4956943	1825	2.54754e-05
NSD2 dependant	VCAP	H3K27ME3	chr7	47976801	47977435	0	0
NSD2 dependant	VCAP	H3K27ME3	chr4	24496566	24497124	76	1.06089e-06
NSD2 dependant	VCAP	H3K27ME3	chr3	66571936	66572672	0	0
NSD2 dependant	VCAP	H3K27ME3	chr5	96958134	96959242	76	1.06089e-06
NSD2 dependant	VCAP	H3K27ME3	chr5	76547226	76548028	0	0
NSD2 dependant	VCAP	H3K27ME3	chr11	134527052	134528099	228	3.18268e-06
NSD2 dependant	VCAP	H3K27ME3	chr2	172155114	172156218	0	0
NSD2 dependant	VCAP	H3K27ME3	chr12	121299764	121300663	0	0
NSD2 dependant	VCAP	H3K27ME3	chr19	12991131	12991969	152	2.12179e-06
NSD2 dependant	VCAP	H3K27ME3	chr1	111150866	111151574	0	0
NSD2 dependant	VCAP	H3K27ME3	chr5	9032259	9033203	1244	1.73652e-05
NSD2 dependant	VCAP	H3K27ME3	chr3	68936553	68937667	29	4.04815e-07
NSD2 dependant	VCAP	H3K27ME3	chr15	32823670	32824456	76	1.06089e-06
NSD2 dependant	VCAP	H3K27ME3	chr18	35470259	35471119	0	0
NSD2 dependant	VCAP	H3K27ME3	chrX	56000778	56001458	0	0
NSD2 dependant	VCAP	H3K27ME3	chr2	129100828	129101588	0	0
NSD2 dependant	VCAP	H3K27ME3	chr5	68093355	68094117	0	0
NSD2 dependant	VCAP	H3K27ME3	chr5	97643940	97644775	406	5.66741e-06
NSD2 dependant	VCAP	H3K27ME3	chr18	6992600	6993418	1	1.39591e-08
NSD2 dependant	VCAP	H3K27ME3	chr8	80246512	80247376	38	5.30447e-07
NSD2 dependant	VCAP	H3K27ME3	chr14	48865655	48866412	0	0
NSD2 dependant	VCAP	H3K27ME3	chr7	22004765	22005652	443	6.1839e-06
NSD2 dependant	VCAP	H3K27ME3	chr1	95575138	95576161	76	1.06089e-06
NSD2 dependant	VCAP	H3K27ME3	chr3	51651728	51652745	0	0
NSD2 dependant	VCAP	H3K27ME3	chr11	7622607	7623298	0	0
NSD2 dependant	VCAP	H3K27ME3	chr10	34152348	34153200	0	0
NSD2 dependant	VCAP	H3K27ME3	chr15	66581745	66582962	0	0
NSD2 dependant	VCAP	H3K27ME3	chr1	5727143	5727961	70	9.77139e-07
NSD2 dependant	VCAP	H3K27ME3	chr17	66968768	66969495	0	0
NSD2 dependant	VCAP	H3K27ME3	chr3	17805510	17806568	0	0
NSD2 dependant	VCAP	H3K27ME3	chr5	58698945	58700002	25	3.48978e-07
NSD2 dependant	VCAP	H3K27ME3	chrY	20929582	20930737	76	1.06089e-06
NSD2 dependant	VCAP	H3K27ME3	chr15	23599010	23599545	0	0
NSD2 dependant	VCAP	H3K27ME3	chr8	58285887	58286702	0	0
NSD2 dependant	VCAP	H3K27ME3	chr21	31267560	31268375	0	0
NSD2 dependant	VCAP	H3K27ME3	chr8	64856856	64857583	352	4.91361e-06
NSD2 dependant	VCAP	H3K27ME3	chrY	8611684	8612304	0	0
NSD2 dependant	VCAP	H3K27ME3	chr15	83663048	83663945	281	3.92252e-06
NSD2 dependant	VCAP	H3K27ME3	chr3	151572678	151573479	0	0
NSD2 dependant	VCAP	H3K27ME3	chr3	142982859	142983922	0	0
NSD2 dependant	VCAP	H3K27ME3	chr20	10658362	10659424	89	1.24236e-06
NSD2 dependant	VCAP	H3K27ME3	chr20	34252453	34253152	0	0
NSD2 dependant	VCAP	H3K27ME3	chr2	235052713	235053435	0	0
NSD2 dependant	VCAP	H3K27ME3	chr1	193108333	193109244	0	0
NSD2 dependant	VCAP	H3K27ME3	chr18	72188123	72188964	742	1.03577e-05
NSD2 dependant	VCAP	H3K27ME3	chr16	59337193	59338125	1459	2.03664e-05
NSD2 dependant	VCAP	H3K27ME3	chr7	95955606	95956310	38	5.30447e-07
NSD2 dependant	VCAP	H3K27ME3	chr1	162731685	162733255	152	2.12179e-06
NSD2 dependant	VCAP	H3K27ME3	chr11	83139118	83140256	0	0
NSD2 dependant	VCAP	H3K27ME3	chr16	1630587	1631414	0	0
NSD2 dependant	VCAP	H3K27ME3	chr11	129538195	129538922	299	4.17378e-06
NSD2 dependant	VCAP	H3K27ME3	chr11	36467839	36468345	0	0
NSD2 dependant	VCAP	H3K27ME3	chr18	24636519	24637420	0	0
NSD2 dependant	VCAP	H3K27ME3	chr14	80053698	80054887	0	0
NSD2 dependant	VCAP	H3K27ME3	chr8	56387349	56388327	8790	0.000122701
NSD2 dependant	VCAP	H3K27ME3	chr10	61124441	61125341	0	0
NSD2 dependant	VCAP	H3K27ME3	chr11	32304432	32305227	0	0
NSD2 dependant	VCAP	H3K27ME3	chr13	49930348	49931067	0	0
NSD2 dependant	VCAP	H3K27ME3	chr16	16041013	16042399	0	0
NSD2 dependant	VCAP	H3K27ME3	chr5	121736540	121737470	1578	2.20275e-05
NSD2 dependant	VCAP	H3K27ME3	chr3	154693052	154693589	56	7.81711e-07
NSD2 dependant	VCAP	H3K27ME3	chr15	61199535	61200400	0	0
NSD2 dependant	VCAP	H3K27ME3	chr6	137873220	137873973	0	0
NSD2 dependant	VCAP	H3K27ME3	chr5	146020009	146020629	0	0
NSD2 dependant	VCAP	H3K27ME3	chr20	16740376	16741192	76	1.06089e-06
NSD2 dependant	VCAP	H3K27ME3	chr3	74564279	74565206	76	1.06089e-06
NSD2 dependant	VCAP	H3K27ME3	chr1	48405343	48406268	152	2.12179e-06
NSD2 dependant	VCAP	H3K27ME3	chr17	3659908	3660924	64	8.93384e-07
NSD2 dependant	VCAP	H3K27ME3	chr1	181358821	181359598	76	1.06089e-06
NSD2 dependant	VCAP	H3K27ME3	chr2	191092914	191093810	76	1.06089e-06
NSD2 dependant	VCAP	H3K27ME3	chr6	36349208	36349989	0	0
NSD2 dependant	VCAP	H3K27ME3	chr7	112561661	112562642	185	2.58244e-06
NSD2 dependant	VCAP	H3K27ME3	chr9	2653628	2654350	0	0
NSD2 dependant	VCAP	H3K27ME3	chr1	63787896	63788449	0	0
NSD2 dependant	VCAP	H3K27ME3	chr9	35258459	35259163	0	0
NSD2 dependant	VCAP	H3K27ME3	chr16	29740092	29741250	23	3.2106e-07
NSD2 dependant	VCAP	H3K27ME3	chr6	166087009	166087997	76	1.06089e-06
NSD2 dependant	VCAP	H3K27ME3	chrX	130941195	130941973	0	0
NSD2 dependant	VCAP	H3K27ME3	chr1	205698854	205699534	0	0
NSD2 dependant	VCAP	H3K27ME3	chr11	25390481	25391037	0	0
NSD2 dependant	VCAP	H3K27ME3	chr6	160954187	160954808	0	0
NSD2 dependant	VCAP	H3K27ME3	chr10	78649096	78649927	221	3.08497e-06
NSD2 dependant	VCAP	H3K27ME3	chr1	61640540	61641088	0	0
NSD2 dependant	VCAP	H3K27ME3	chr3	48885456	48886465	152	2.12179e-06
NSD2 dependant	VCAP	H3K27ME3	chr9	103265735	103266846	76	1.06089e-06
NSD2 dependant	VCAP	H3K27ME3	chr20	37303477	37304171	0	0
NSD2 dependant	VCAP	H3K27ME3	chr11	114477949	114479109	152	2.12179e-06
NSD2 dependant	VCAP	H3K27ME3	chr9	71190658	71191947	0	0
NSD2 dependant	VCAP	H3K27ME3	chr22	45974915	45975928	152	2.12179e-06
NSD2 dependant	VCAP	H3K27ME3	chr16	72023773	72024520	0	0
NSD2 dependant	VCAP	H3K27ME3	chr16	11912860	11913548	0	0
NSD2 dependant	VCAP	H3K27ME3	chr2	176484562	176485361	34	4.7461e-07
NSD2 dependant	VCAP	H3K27ME3	chr7	2830614	2831567	0	0
NSD2 dependant	VCAP	H3K27ME3	chr9	26453432	26454191	1417	1.97801e-05
NSD2 dependant	VCAP	H3K27ME3	chr12	73964388	73965219	0	0
NSD2 dependant	VCAP	H3K27ME3	chr4	13733611	13734459	74	1.03298e-06
NSD2 dependant	VCAP	H3K27ME3	chrX	125449513	125450435	0	0
NSD2 dependant	VCAP	H3K27ME3	chrX	51523028	51524006	76	1.06089e-06
NSD2 dependant	VCAP	H3K27ME3	chr11	42756119	42757197	256	3.57354e-06
NSD2 dependant	VCAP	H3K27ME3	chr6	168414503	168415374	257	3.5875e-06
NSD2 dependant	VCAP	H3K27ME3	chr4	8351518	8352648	56	7.81711e-07
NSD2 dependant	VCAP	H3K27ME3	chr5	175597716	175598193	0	0
NSD2 dependant	VCAP	H3K27ME3	chr5	161192765	161193596	658	9.18511e-06
NSD2 dependant	VCAP	H3K27ME3	chr3	189949673	189950668	76	1.06089e-06
NSD2 dependant	VCAP	H3K27ME3	chr7	42628671	42629291	0	0
NSD2 dependant	VCAP	H3K27ME3	chr3	182824695	182825562	0	0
NSD2 dependant	VCAP	H3K27ME3	chr17	50763802	50764537	171	2.38701e-06
NSD2 dependant	VCAP	H3K27ME3	chr10	78589483	78590237	0	0
NSD2 dependant	VCAP	H3K27ME3	chr1	81559670	81560850	0	0
NSD2 dependant	VCAP	H3K27ME3	chr9	78003588	78004384	0	0
NSD2 dependant	VCAP	H3K27ME3	chr14_KI270722v1_random	190957	191739	152	2.12179e-06
NSD2 dependant	VCAP	H3K27ME3	chr15	40389670	40390752	0	0
NSD2 dependant	VCAP	H3K27ME3	chr5	158311639	158312234	0	0
NSD2 dependant	VCAP	H3K27ME3	chr5	67635961	67636569	0	0
NSD2 dependant	VCAP	H3K27ME3	chr1	10109169	10110090	76	1.06089e-06
NSD2 dependant	VCAP	H3K27ME3	chrX	118841932	118842743	0	0
NSD2 dependant	VCAP	H3K27ME3	chr10	126580718	126581695	0	0
NSD2 dependant	VCAP	H3K27ME3	chr6	10932953	10933663	0	0
NSD2 dependant	VCAP	H3K27ME3	chr2	42876050	42876905	0	0
NSD2 dependant	VCAP	H3K27ME3	chr4	95336497	95337304	0	0
NSD2 dependant	VCAP	H3K27ME3	chr7	73749340	73750509	0	0
NSD2 dependant	VCAP	H3K27ME3	chr5	166280301	166281362	354	4.94153e-06
NSD2 dependant	VCAP	H3K27ME3	chr4	71525372	71525970	76	1.06089e-06
NSD2 dependant	VCAP	H3K27ME3	chr12	50713154	50714085	107	1.49363e-06
NSD2 dependant	VCAP	H3K27ME3	chr3	163951122	163951695	0	0
NSD2 dependant	VCAP	H3K27ME3	chr21	28957251	28958368	76	1.06089e-06
NSD2 dependant	VCAP	H3K27ME3	chr13	96397438	96398238	443	6.1839e-06
NSD2 dependant	VCAP	H3K27ME3	chr19	5268950	5270007	0	0
NSD2 dependant	VCAP	H3K27ME3	chr1	212133162	212133949	6	8.37548e-08
NSD2 dependant	VCAP	H3K27ME3	chr18	48357015	48357637	0	0
NSD2 dependant	VCAP	H3K27ME3	chr17	13159478	13160392	1978	2.76112e-05
NSD2 dependant	VCAP	H3K27ME3	chr2	129334623	129335316	0	0
NSD2 dependant	VCAP	H3K27ME3	chr3	188691790	188692689	0	0
NSD2 dependant	VCAP	H3K27ME3	chr12	78799296	78800252	752	1.04973e-05
NSD2 dependant	VCAP	H3K27ME3	chr21	45225480	45226837	0	0
NSD2 dependant	VCAP	H3K27ME3	chr6	53139974	53140975	76	1.06089e-06
NSD2 dependant	VCAP	H3K27ME3	chr12	58309202	58310157	213	2.97329e-06
NSD2 dependant	VCAP	H3K27ME3	chr11	26847177	26847866	76	1.06089e-06
NSD2 dependant	VCAP	H3K27ME3	chr18	43984247	43985270	190	2.65223e-06
NSD2 dependant	VCAP	H3K27ME3	chr4	159013448	159014549	0	0
NSD2 dependant	VCAP	H3K27ME3	chr8	93225875	93226678	1	1.39591e-08
NSD2 dependant	VCAP	H3K27ME3	chr8	100017722	100018421	0	0
NSD2 dependant	VCAP	H3K27ME3	chr7	55177423	55178207	114	1.59134e-06
NSD2 dependant	VCAP	H3K27ME3	chrX	83966223	83966791	76	1.06089e-06
NSD2 dependant	VCAP	H3K27ME3	chr1	216902601	216903320	0	0
NSD2 dependant	VCAP	H3K27ME3	chr1	24128880	24129769	0	0
NSD2 dependant	VCAP	H3K27ME3	chr8	56019353	56020118	0	0
NSD2 dependant	VCAP	H3K27ME3	chr10	20895513	20896289	0	0
NSD2 dependant	VCAP	H3K27ME3	chr5	105898304	105899291	76	1.06089e-06
NSD2 dependant	VCAP	H3K27ME3	chr10	92028653	92029495	0	0
NSD2 dependant	VCAP	H3K27ME3	chr10	8144258	8144999	17	2.37305e-07
NSD2 dependant	VCAP	H3K27ME3	chr5	131159755	131160701	0	0
NSD2 dependant	VCAP	H3K27ME3	chr17	69239621	69240452	76	1.06089e-06
NSD2 dependant	VCAP	H3K27ME3	chr2	19476155	19476968	76	1.06089e-06
NSD2 dependant	VCAP	H3K27ME3	chr4	73275031	73275756	76	1.06089e-06
NSD2 dependant	VCAP	H3K27ME3	chr7	142165901	142167046	0	0
NSD2 dependant	VCAP	H3K27ME3	chr12	71786406	71787331	76	1.06089e-06
NSD2 dependant	VCAP	H3K27ME3	chr9	107698627	107699277	76	1.06089e-06
NSD2 dependant	VCAP	H3K27ME3	chrX	65830992	65831767	1166	1.62763e-05
NSD2 dependant	VCAP	H3K27ME3	chr5	138548510	138549094	152	2.12179e-06
NSD2 dependant	VCAP	H3K27ME3	chr1	111841066	111841956	0	0
NSD2 dependant	VCAP	H3K27ME3	chr16	72188252	72188990	0	0
NSD2 dependant	VCAP	H3K27ME3	chr15	48507179	48507797	0	0
NSD2 dependant	VCAP	H3K27ME3	chr6	144411103	144412142	0	0
NSD2 dependant	VCAP	H3K27ME3	chr1	176065351	176065873	74	1.03298e-06
NSD2 dependant	VCAP	H3K27ME3	chr7	110754530	110755064	0	0
NSD2 dependant	VCAP	H3K27ME3	chr10	80850269	80851197	0	0
NSD2 dependant	VCAP	H3K27ME3	chr11	4727153	4727846	76	1.06089e-06
NSD2 dependant	VCAP	H3K27ME3	chr12	117037960	117039219	114	1.59134e-06
NSD2 dependant	VCAP	H3K27ME3	chr4	78104776	78105792	494	6.89581e-06
NSD2 dependant	VCAP	H3K27ME3	chr7	26413143	26413985	0	0
NSD2 dependant	VCAP	H3K27ME3	chr11	131415352	131416530	76	1.06089e-06
NSD2 dependant	VCAP	H3K27ME3	chr8	129976965	129977937	76	1.06089e-06
NSD2 dependant	VCAP	H3K27ME3	chr17	61511362	61511859	0	0
NSD2 dependant	VCAP	H3K27ME3	chr8	142676783	142677799	0	0
NSD2 dependant	VCAP	H3K27ME3	chr8	111114027	111114670	1645	2.29628e-05
NSD2 dependant	VCAP	H3K27ME3	chr12	57277917	57278979	0	0
NSD2 dependant	VCAP	H3K27ME3	chr7	26022312	26022980	0	0
NSD2 dependant	VCAP	H3K27ME3	chr8	70667566	70668696	76	1.06089e-06
NSD2 dependant	VCAP	H3K27ME3	chr3	62415984	62416744	0	0
NSD2 dependant	VCAP	H3K27ME3	chr2	16943343	16944057	76	1.06089e-06
NSD2 dependant	VCAP	H3K27ME3	chr5	36285786	36286801	103	1.43779e-06
NSD2 dependant	VCAP	H3K27ME3	chr1	49025040	49025723	0	0
NSD2 dependant	VCAP	H3K27ME3	chr5	36366797	36367869	0	0
NSD2 dependant	VCAP	H3K27ME3	chr7	30102037	30102979	0	0
NSD2 dependant	VCAP	H3K27ME3	chr4	1899398	1900414	0	0
NSD2 dependant	VCAP	H3K27ME3	chrY	15345099	15346071	0	0
NSD2 dependant	VCAP	H3K27ME3	chr3	87595655	87596373	0	0
NSD2 dependant	VCAP	H3K27ME3	chr18	38883266	38884187	3389	4.73075e-05
NSD2 dependant	VCAP	H3K27ME3	chrX	35449354	35449913	152	2.12179e-06
NSD2 dependant	VCAP	H3K27ME3	chr2	196206687	196207212	0	0
NSD2 dependant	VCAP	H3K27ME3	chr4	40806900	40807878	0	0
NSD2 dependant	VCAP	H3K27ME3	chr5	52817697	52818376	26	3.62937e-07
NSD2 dependant	VCAP	H3K27ME3	chr14	81366137	81366753	152	2.12179e-06
NSD2 dependant	VCAP	H3K27ME3	chr1	111642792	111643759	0	0
NSD2 dependant	VCAP	H3K27ME3	chr20	19966775	19967646	0	0
NSD2 dependant	VCAP	H3K27ME3	chr11	56691051	56691713	38	5.30447e-07
NSD2 dependant	VCAP	H3K27ME3	chr20	52724279	52725105	0	0
NSD2 dependant	VCAP	H3K27ME3	chr11	25989936	25990802	0	0
NSD2 dependant	VCAP	H3K27ME3	chr20	33611628	33612615	76	1.06089e-06
NSD2 dependant	VCAP	H3K27ME3	chr11	38184880	38185704	114	1.59134e-06
NSD2 dependant	VCAP	H3K27ME3	chr3	87137497	87138190	0	0
NSD2 dependant	VCAP	H3K27ME3	chr11	35255209	35256104	76	1.06089e-06
NSD2 dependant	VCAP	H3K27ME3	chr3	29912599	29913372	0	0
NSD2 dependant	VCAP	H3K27ME3	chr8	28289999	28290734	0	0
NSD2 dependant	VCAP	H3K27ME3	chr3	102599740	102600616	0	0
NSD2 dependant	VCAP	H3K27ME3	chr9	69023035	69023710	29	4.04815e-07
NSD2 dependant	VCAP	H3K27ME3	chr3	129423855	129424530	0	0
NSD2 dependant	VCAP	H3K27ME3	chr1	220812159	220812777	0	0
NSD2 dependant	VCAP	H3K27ME3	chr2	110984317	110985340	114	1.59134e-06
NSD2 dependant	VCAP	H3K27ME3	chr10	64109167	64110129	0	0
NSD2 dependant	VCAP	H3K27ME3	chr17	27414810	27415646	0	0
NSD2 dependant	VCAP	H3K27ME3	chr6	44639774	44640724	0	0
NSD2 dependant	VCAP	H3K27ME3	chr10	78166557	78167562	0	0
NSD2 dependant	VCAP	H3K27ME3	chr15	54096429	54097713	1360	1.89844e-05
NSD2 dependant	VCAP	H3K27ME3	chr1	69088214	69088953	0	0
NSD2 dependant	VCAP	H3K27ME3	chr6	142350172	142351016	24	3.35019e-07
NSD2 dependant	VCAP	H3K27ME3	chr5	115490366	115491133	76	1.06089e-06
NSD2 dependant	VCAP	H3K27ME3	chr6	148887192	148888229	0	0
NSD2 dependant	VCAP	H3K27ME3	chr8	62006009	62006679	38	5.30447e-07
NSD2 dependant	VCAP	H3K27ME3	chr16	63463317	63464035	228	3.18268e-06
NSD2 dependant	VCAP	H3K27ME3	chr4	146047345	146048208	0	0
NSD2 dependant	VCAP	H3K27ME3	chr3	61862335	61863214	0	0
NSD2 dependant	VCAP	H3K27ME3	chr4	43658543	43659151	114	1.59134e-06
NSD2 dependant	VCAP	H3K27ME3	chr10	96858519	96859372	76	1.06089e-06
NSD2 dependant	VCAP	H3K27ME3	chr21	41520491	41521228	76	1.06089e-06
NSD2 dependant	VCAP	H3K27ME3	chr8	84492106	84492772	76	1.06089e-06
NSD2 dependant	VCAP	H3K27ME3	chr11	62341934	62342659	76	1.06089e-06
NSD2 dependant	VCAP	H3K27ME3	chr1	26799532	26800611	0	0
NSD2 dependant	VCAP	H3K27ME3	chr18	47519292	47519930	76	1.06089e-06
NSD2 dependant	VCAP	H3K27ME3	chr7	150735852	150736559	0	0
NSD2 dependant	VCAP	H3K27ME3	chr2	138025683	138026951	0	0
NSD2 dependant	VCAP	H3K27ME3	chr3	65621057	65621962	0	0
NSD2 dependant	VCAP	H3K27ME3	chr10	46137305	46137808	0	0
NSD2 dependant	VCAP	H3K27ME3	chr14	72188909	72189533	76	1.06089e-06
NSD2 dependant	VCAP	H3K27ME3	chr6	25804741	25805349	0	0
NSD2 dependant	VCAP	H3K27ME3	chr3	144104473	144106017	0	0
NSD2 dependant	VCAP	H3K27ME3	chr3	141228389	141228905	0	0
NSD2 dependant	VCAP	H3K27ME3	chr18	39788121	39789507	102	1.42383e-06
NSD2 dependant	VCAP	H3K27ME3	chr5	104295124	104295975	0	0
NSD2 dependant	VCAP	H3K27ME3	chr5	121777344	121778337	618	8.62674e-06
NSD2 dependant	VCAP	H3K27ME3	chr7	120442173	120443262	567	7.91483e-06
NSD2 dependant	VCAP	H3K27ME3	chr12	115829755	115830855	76	1.06089e-06
NSD2 dependant	VCAP	H3K27ME3	chr20	701548	702161	0	0
NSD2 dependant	VCAP	H3K27ME3	chr6	148620006	148620951	0	0
NSD2 dependant	VCAP	H3K27ME3	chr18	26765304	26765920	0	0
NSD2 dependant	VCAP	H3K27ME3	chr3	176376525	176377287	0	0
NSD2 dependant	VCAP	H3K27ME3	chr17	27085247	27085920	4415	6.16296e-05
NSD2 dependant	VCAP	H3K27ME3	chr6	3310551	3311280	0	0
NSD2 dependant	VCAP	H3K27ME3	chr5	114565831	114566381	0	0
NSD2 dependant	VCAP	H3K27ME3	chr2	175606200	175606916	76	1.06089e-06
NSD2 dependant	VCAP	H3K27ME3	chr10	78426100	78426681	0	0
NSD2 dependant	VCAP	H3K27ME3	chr10	36172915	36173814	0	0
NSD2 dependant	VCAP	H3K27ME3	chr15	81404410	81405325	114	1.59134e-06
NSD2 dependant	VCAP	H3K27ME3	chr1	49332806	49333473	0	0
NSD2 dependant	VCAP	H3K27ME3	chr8	12795186	12795959	468	6.53287e-06
NSD2 dependant	VCAP	H3K27ME3	chr1	81727502	81728805	0	0
NSD2 dependant	VCAP	H3K27ME3	chr10	92990395	92990976	38	5.30447e-07
NSD2 dependant	VCAP	H3K27ME3	chr20	21278639	21279422	0	0
NSD2 dependant	VCAP	H3K27ME3	chr5	142817952	142818471	114	1.59134e-06
NSD2 dependant	VCAP	H3K27ME3	chr3	189449615	189450514	0	0
NSD2 dependant	VCAP	H3K27ME3	chr4	26124556	26125259	0	0
NSD2 dependant	VCAP	H3K27ME3	chr15	33234019	33234846	0	0
NSD2 dependant	VCAP	H3K27ME3	chr5	124573427	124574144	38	5.30447e-07
NSD2 dependant	VCAP	H3K27ME3	chr9	27539432	27540348	152	2.12179e-06
NSD2 dependant	VCAP	H3K27ME3	chr7	136023190	136024188	0	0
NSD2 dependant	VCAP	H3K27ME3	chr9	69564566	69565210	0	0
NSD2 dependant	VCAP	H3K27ME3	chr2	82487197	82487750	38	5.30447e-07
NSD2 dependant	VCAP	H3K27ME3	chr8	81351355	81351869	0	0
NSD2 dependant	VCAP	H3K27ME3	chr6	137173716	137174604	25	3.48978e-07
NSD2 dependant	VCAP	H3K27ME3	chr1	100983623	100984223	0	0
NSD2 dependant	VCAP	H3K27ME3	chr2	191931914	191932888	0	0
NSD2 dependant	VCAP	H3K27ME3	chr6	110389706	110390381	23	3.2106e-07
NSD2 dependant	VCAP	H3K27ME3	chr17	33086687	33087478	0	0
NSD2 dependant	VCAP	H3K27ME3	chr7	112957779	112958560	76	1.06089e-06
NSD2 dependant	VCAP	H3K27ME3	chr16	80708491	80709473	0	0
NSD2 dependant	VCAP	H3K27ME3	chr1	106862394	106863068	1389	1.93892e-05
NSD2 dependant	VCAP	H3K27ME3	chr4	134450742	134451379	213	2.97329e-06
NSD2 dependant	VCAP	H3K27ME3	chr2	230097560	230098267	456	6.36536e-06
NSD2 dependant	VCAP	H3K27ME3	chr11	66801488	66802368	190	2.65223e-06
NSD2 dependant	VCAP	H3K27ME3	chr17	63039409	63039848	0	0
NSD2 dependant	VCAP	H3K27ME3	chr13	77055094	77056557	0	0
NSD2 dependant	VCAP	H3K27ME3	chr7	43547390	43548229	203	2.8337e-06
NSD2 dependant	VCAP	H3K27ME3	chr12	98701129	98702076	38	5.30447e-07
NSD2 dependant	VCAP	H3K27ME3	chr10	116429105	116429862	0	0
NSD2 dependant	VCAP	H3K27ME3	chr2	209278174	209278798	152	2.12179e-06
NSD2 dependant	VCAP	H3K27ME3	chr7	77667555	77668300	0	0
NSD2 dependant	VCAP	H3K27ME3	chr17	20999811	21000919	76	1.06089e-06
NSD2 dependant	VCAP	H3K27ME3	chrY	12729527	12730322	0	0
NSD2 dependant	VCAP	H3K27ME3	chr14	59121899	59122958	76	1.06089e-06
NSD2 dependant	VCAP	H3K27ME3	chr12	80585105	80585723	0	0
NSD2 dependant	VCAP	H3K27ME3	chr12	88502501	88503172	0	0
NSD2 dependant	VCAP	H3K27ME3	chr14	84420167	84421190	680	9.49221e-06
NSD2 dependant	VCAP	H3K27ME3	chr4	124879202	124879786	76	1.06089e-06
NSD2 dependant	VCAP	H3K27ME3	chr15	52070997	52071927	38	5.30447e-07
NSD2 dependant	VCAP	H3K27ME3	chr2	191877810	191878433	152	2.12179e-06
NSD2 dependant	VCAP	H3K27ME3	chr8	100465644	100466198	0	0
NSD2 dependant	VCAP	H3K27ME3	chr16	78915635	78916382	0	0
NSD2 dependant	VCAP	H3K27ME3	chr11	15605986	15606621	0	0
NSD2 dependant	VCAP	H3K27ME3	chr2	116706135	116706796	39	5.44406e-07
NSD2 dependant	VCAP	H3K27ME3	chr5	137403736	137404613	76	1.06089e-06
NSD2 dependant	VCAP	H3K27ME3	chr17	42984259	42985100	0	0
NSD2 dependant	VCAP	H3K27ME3	chr11	62100802	62101384	38	5.30447e-07
NSD2 dependant	VCAP	H3K27ME3	chr4	58022108	58022668	76	1.06089e-06
NSD2 dependant	VCAP	H3K27ME3	chr2	124183195	124184239	0	0
NSD2 dependant	VCAP	H3K27ME3	chr22	22559246	22560339	0	0
NSD2 dependant	VCAP	H3K27ME3	chr6	150320281	150320882	292	4.07607e-06
NSD2 dependant	VCAP	H3K27ME3	chr12	93552404	93552929	0	0
NSD2 dependant	VCAP	H3K27ME3	chr14	81610603	81611571	906	1.2647e-05
NSD2 dependant	VCAP	H3K27ME3	chr6	25329810	25330508	76	1.06089e-06
NSD2 dependant	VCAP	H3K27ME3	chr22	46067644	46068314	0	0
NSD2 dependant	VCAP	H3K27ME3	chr6	130007763	130008761	0	0
NSD2 dependant	VCAP	H3K27ME3	chr13	94157602	94158301	152	2.12179e-06
NSD2 dependant	VCAP	H3K27ME3	chr3	155304142	155304737	69	9.6318e-07
NSD2 dependant	VCAP	H3K27ME3	chr9	82919152	82920324	0	0
NSD2 dependant	VCAP	H3K27ME3	chr5	133289969	133290487	0	0
NSD2 dependant	VCAP	H3K27ME3	chr15	68021850	68022556	152	2.12179e-06
NSD2 dependant	VCAP	H3K27ME3	chr6	152356650	152357176	152	2.12179e-06
NSD2 dependant	VCAP	H3K27ME3	chr3	119797917	119798631	76	1.06089e-06
NSD2 dependant	VCAP	H3K27ME3	chr11	32329277	32329879	7	9.77139e-08
NSD2 dependant	VCAP	H3K27ME3	chr8	97447483	97448102	76	1.06089e-06
NSD2 dependant	VCAP	H3K27ME3	chr1	219518099	219518794	0	0
NSD2 dependant	VCAP	H3K27ME3	chr7	12941531	12941945	0	0
NSD2 dependant	VCAP	H3K27ME3	chr20	18396758	18397649	76	1.06089e-06
NSD2 dependant	VCAP	H3K27ME3	chr6	151056498	151057369	0	0
NSD2 dependant	VCAP	H3K27ME3	chr2	82694517	82695459	76	1.06089e-06
NSD2 dependant	VCAP	H3K27ME3	chr10	59578266	59578869	0	0
NSD2 dependant	VCAP	H3K27ME3	chr4	25607241	25607878	228	3.18268e-06
NSD2 dependant	VCAP	H3K27ME3	chr2	164849670	164850576	0	0
NSD2 dependant	VCAP	H3K27ME3	chr2	79984709	79985536	0	0
NSD2 dependant	VCAP	H3K27ME3	chrX	110675366	110675988	76	1.06089e-06
NSD2 dependant	VCAP	H3K27ME3	chr8	122728332	122729021	139	1.94032e-06
NSD2 dependant	VCAP	H3K27ME3	chr7	74198980	74200216	109	1.52155e-06
NSD2 dependant	VCAP	H3K27ME3	chr3	29936992	29937818	0	0
NSD2 dependant	VCAP	H3K27ME3	chr16	85349473	85350139	0	0
NSD2 dependant	VCAP	H3K27ME3	chrX	67746900	67747852	364	5.08112e-06
NSD2 dependant	VCAP	H3K27ME3	chr15	100897603	100898375	0	0
NSD2 dependant	VCAP	H3K27ME3	chr3	187335906	187336445	0	0
NSD2 dependant	VCAP	H3K27ME3	chrX	109995049	109995775	0	0
NSD2 dependant	VCAP	H3K27ME3	chr11	7635461	7636398	0	0
NSD2 dependant	VCAP	H3K27ME3	chr6	43145847	43146615	0	0
NSD2 dependant	VCAP	H3K27ME3	chr22	27764766	27765395	0	0
NSD2 dependant	VCAP	H3K27ME3	chr4	75158552	75159394	0	0
NSD2 dependant	VCAP	H3K27ME3	chr10	90580091	90580609	0	0
NSD2 dependant	VCAP	H3K27ME3	chr13	52172889	52173908	0	0
NSD2 dependant	VCAP	H3K27ME3	chr11	44208992	44209526	76	1.06089e-06
NSD2 dependant	VCAP	H3K27ME3	chr2	242108947	242109665	0	0
NSD2 dependant	VCAP	H3K27ME3	chr17	19843204	19843875	0	0
NSD2 dependant	VCAP	H3K27ME3	chr3	12410144	12410884	38	5.30447e-07
NSD2 dependant	VCAP	H3K27ME3	chr5	136225692	136226399	0	0
NSD2 dependant	VCAP	H3K27ME3	chr4	42331816	42332596	114	1.59134e-06
NSD2 dependant	VCAP	H3K27ME3	chr11	115220071	115221021	0	0
NSD2 dependant	VCAP	H3K27ME3	chr1	42176679	42177262	0	0
NSD2 dependant	VCAP	H3K27ME3	chr8	56395309	56395962	2483	3.46605e-05
NSD2 dependant	VCAP	H3K27ME3	chr11	4947756	4948222	571	7.97066e-06
NSD2 dependant	VCAP	H3K27ME3	chr11	35304362	35305082	0	0
NSD2 dependant	VCAP	H3K27ME3	chr20	38999998	39000633	84	1.17257e-06
NSD2 dependant	VCAP	H3K27ME3	chr19	40461649	40462459	0	0
NSD2 dependant	VCAP	H3K27ME3	chr12	52682830	52683576	26	3.62937e-07
NSD2 dependant	VCAP	H3K27ME3	chr5	173042479	173043133	0	0
NSD2 dependant	VCAP	H3K27ME3	chr13	108340344	108341003	2390	3.33623e-05
NSD2 dependant	VCAP	H3K27ME3	chr2	217220421	217221303	76	1.06089e-06
NSD2 dependant	VCAP	H3K27ME3	chr11	126943161	126943883	0	0
NSD2 dependant	VCAP	H3K27ME3	chr11	59031021	59031566	76	1.06089e-06
NSD2 dependant	VCAP	H3K27ME3	chr12	11623079	11623876	0	0
NSD2 dependant	VCAP	H3K27ME3	chr6	10682314	10683276	0	0
NSD2 dependant	VCAP	H3K27ME3	chr13	49476480	49477314	0	0
NSD2 dependant	VCAP	H3K27ME3	chr10	131908118	131908732	0	0
NSD2 dependant	VCAP	H3K27ME3	chr6	21613689	21614589	0	0
NSD2 dependant	VCAP	H3K27ME3	chr4	24804859	24805631	0	0
NSD2 dependant	VCAP	H3K27ME3	chr11	125039670	125040290	0	0
NSD2 dependant	VCAP	H3K27ME3	chr6	113129332	113129945	0	0
NSD2 dependant	VCAP	H3K27ME3	chr5	151463078	151463856	38	5.30447e-07
NSD2 dependant	VCAP	H3K27ME3	chr7	55431740	55432593	0	0
NSD2 dependant	VCAP	H3K27ME3	chr20	15419202	15420467	0	0
NSD2 dependant	VCAP	H3K27ME3	chr8	74715427	74715936	76	1.06089e-06
NSD2 dependant	VCAP	H3K27ME3	chr9	124356526	124357855	0	0
NSD2 dependant	VCAP	H3K27ME3	chr10	74072589	74073227	0	0
NSD2 dependant	VCAP	H3K27ME3	chr11	73996260	73997026	38	5.30447e-07
NSD2 dependant	VCAP	H3K27ME3	chr3	124100573	124101515	30	4.18774e-07
NSD2 dependant	VCAP	H3K27ME3	chr1	147626553	147627589	76	1.06089e-06
NSD2 dependant	VCAP	H3K27ME3	chr3	157134605	157135173	0	0
NSD2 dependant	VCAP	H3K27ME3	chr1	162568600	162569294	0	0
NSD2 dependant	VCAP	H3K27ME3	chr9	73831853	73833433	76	1.06089e-06
NSD2 dependant	VCAP	H3K27ME3	chr20	25273368	25274058	0	0
NSD2 dependant	VCAP	H3K27ME3	chr7	128785572	128786728	413	5.76512e-06
NSD2 dependant	VCAP	H3K27ME3	chr15	39574968	39575946	0	0
NSD2 dependant	VCAP	H3K27ME3	chr16	80177608	80178811	0	0
NSD2 dependant	VCAP	H3K27ME3	chr2	117978350	117979126	0	0
NSD2 dependant	VCAP	H3K27ME3	chr2	41448250	41449514	0	0
NSD2 dependant	VCAP	H3K27ME3	chr6	116417600	116418480	0	0
NSD2 dependant	VCAP	H3K27ME3	chr14	85345108	85345687	0	0
NSD2 dependant	VCAP	H3K27ME3	chr17	57075327	57076243	0	0
NSD2 dependant	VCAP	H3K27ME3	chr22	35589571	35590263	0	0
NSD2 dependant	VCAP	H3K27ME3	chr3	84105950	84106847	1017	1.41964e-05
NSD2 dependant	VCAP	H3K27ME3	chr10	1320588	1321300	76	1.06089e-06
NSD2 dependant	VCAP	H3K27ME3	chr13	29574610	29575557	76	1.06089e-06
NSD2 dependant	VCAP	H3K27ME3	chr11	120522784	120523652	69	9.6318e-07
NSD2 dependant	VCAP	H3K27ME3	chr13	95267832	95268414	0	0
NSD2 dependant	VCAP	H3K27ME3	chr21	35637427	35637885	133	1.85656e-06
NSD2 dependant	VCAP	H3K27ME3	chr4	88204700	88205305	0	0
NSD2 dependant	VCAP	H3K27ME3	chr6	131458590	131460188	76	1.06089e-06
NSD2 dependant	VCAP	H3K27ME3	chr18	79629582	79630483	76	1.06089e-06
NSD2 dependant	VCAP	H3K27ME3	chr7	92802293	92803018	76	1.06089e-06
NSD2 dependant	VCAP	H3K27ME3	chr15	86933999	86934880	0	0
NSD2 dependant	VCAP	H3K27ME3	chr3	47442971	47444180	0	0
NSD2 dependant	VCAP	H3K27ME3	chr1	242146960	242147876	0	0
NSD2 dependant	VCAP	H3K27ME3	chr15	85910240	85911287	76	1.06089e-06
NSD2 dependant	VCAP	H3K27ME3	chr16	79808885	79809860	76	1.06089e-06
NSD2 dependant	VCAP	H3K27ME3	chr17	41600009	41601130	0	0
NSD2 dependant	VCAP	H3K27ME3	chr21	28226217	28226991	0	0
NSD2 dependant	VCAP	H3K27ME3	chr8	17085564	17086024	480	6.70038e-06
NSD2 dependant	VCAP	H3K27ME3	chr6	143880449	143881222	0	0
NSD2 dependant	VCAP	H3K27ME3	chr12	30436895	30437947	152	2.12179e-06
NSD2 dependant	VCAP	H3K27ME3	chr1	27277866	27278589	0	0
NSD2 dependant	VCAP	H3K27ME3	chr2	135163200	135163838	0	0
NSD2 dependant	VCAP	H3K27ME3	chr14	29340591	29341362	418	5.83492e-06
NSD2 dependant	VCAP	H3K27ME3	chr6	166078390	166079111	152	2.12179e-06
NSD2 dependant	VCAP	H3K27ME3	chr8	101572801	101573484	0	0
NSD2 dependant	VCAP	H3K27ME3	chr13	51612462	51613248	67	9.35262e-07
NSD2 dependant	VCAP	H3K27ME3	chr1	7970915	7971790	0	0
NSD2 dependant	VCAP	H3K27ME3	chr3	141797113	141798081	76	1.06089e-06
NSD2 dependant	VCAP	H3K27ME3	chr15	92770432	92771051	0	0
NSD2 dependant	VCAP	H3K27ME3	chr7	20351744	20352340	0	0
NSD2 dependant	VCAP	H3K27ME3	chr15	59668547	59669324	0	0
NSD2 dependant	VCAP	H3K27ME3	chr18	62554910	62555592	0	0
NSD2 dependant	VCAP	H3K27ME3	chr18	8703912	8704936	0	0
NSD2 dependant	VCAP	H3K27ME3	chrX	118022692	118023118	121	1.68905e-06
NSD2 dependant	VCAP	H3K27ME3	chrX	66744954	66745789	0	0
NSD2 dependant	VCAP	H3K27ME3	chr1	81234191	81234774	861	1.20188e-05
NSD2 dependant	VCAP	H3K27ME3	chr2	178252176	178252771	0	0
NSD2 dependant	VCAP	H3K27ME3	chr2	217865300	217865845	0	0
NSD2 dependant	VCAP	H3K27ME3	chr10	91023298	91023942	0	0
NSD2 dependant	VCAP	H3K27ME3	chr2	77238192	77238776	76	1.06089e-06
NSD2 dependant	VCAP	H3K27ME3	chr3	51544485	51545605	0	0
NSD2 dependant	VCAP	H3K27ME3	chr1	239876515	239877016	0	0
NSD2 dependant	VCAP	H3K27ME3	chr7	108279869	108280763	0	0
NSD2 dependant	VCAP	H3K27ME3	chr1	222946133	222947000	0	0
NSD2 dependant	VCAP	H3K27ME3	chr8	48737555	48738324	76	1.06089e-06
NSD2 dependant	VCAP	H3K27ME3	chr11	128453522	128454247	0	0
NSD2 dependant	VCAP	H3K27ME3	chr1	39133053	39133642	0	0
NSD2 dependant	VCAP	H3K27ME3	chr15	42286393	42287072	76	1.06089e-06
NSD2 dependant	VCAP	H3K27ME3	chr19	35430276	35431012	0	0
NSD2 dependant	VCAP	H3K27ME3	chr15	44046166	44047108	0	0
NSD2 dependant	VCAP	H3K27ME3	chr6	165552143	165552910	148	2.06595e-06
NSD2 dependant	VCAP	H3K27ME3	chr6	23649769	23650969	102	1.42383e-06
NSD2 dependant	VCAP	H3K27ME3	chr5	39187955	39188760	24	3.35019e-07
NSD2 dependant	VCAP	H3K27ME3	chr17	12128519	12129767	0	0
NSD2 dependant	VCAP	H3K27ME3	chr15	77817354	77818196	394	5.4999e-06
NSD2 dependant	VCAP	H3K27ME3	chr17	31880124	31880902	0	0
NSD2 dependant	VCAP	H3K27ME3	chr4	1211276	1212275	0	0
NSD2 dependant	VCAP	H3K27ME3	chr10	43186970	43187780	0	0
NSD2 dependant	VCAP	H3K27ME3	chr20	53408688	53409649	0	0
NSD2 dependant	VCAP	H3K27ME3	chr9	107432683	107433614	76	1.06089e-06
NSD2 dependant	VCAP	H3K27ME3	chr19	32910737	32911346	46	6.4212e-07
NSD2 dependant	VCAP	H3K27ME3	chr3	52869292	52870220	76	1.06089e-06
NSD2 dependant	VCAP	H3K27ME3	chr4	13385950	13386673	0	0
NSD2 dependant	VCAP	H3K27ME3	chr3	172513236	172514220	76	1.06089e-06
NSD2 dependant	VCAP	H3K27ME3	chr15	33304798	33305412	0	0
NSD2 dependant	VCAP	H3K27ME3	chr15	50671659	50672533	0	0
NSD2 dependant	VCAP	H3K27ME3	chr13	45067710	45068379	0	0
NSD2 dependant	VCAP	H3K27ME3	chr8	572559	573673	0	0
NSD2 dependant	VCAP	H3K27ME3	chr19	39463038	39464107	76	1.06089e-06
NSD2 dependant	VCAP	H3K27ME3	chr8	26000208	26001109	0	0
NSD2 dependant	VCAP	H3K27ME3	chr15	48481058	48482114	0	0
NSD2 dependant	VCAP	H3K27ME3	chr3	104695998	104696914	76	1.06089e-06
NSD2 dependant	VCAP	H3K27ME3	chr15	45811472	45812655	152	2.12179e-06
NSD2 dependant	VCAP	H3K27ME3	chr11	116946289	116946991	0	0
NSD2 dependant	VCAP	H3K27ME3	chr10	59300104	59300905	0	0
NSD2 dependant	VCAP	H3K27ME3	chr9	123319674	123320414	76	1.06089e-06
NSD2 dependant	VCAP	H3K27ME3	chr11	74035195	74036011	0	0
NSD2 dependant	VCAP	H3K27ME3	chr17	7227805	7228793	0	0
NSD2 dependant	VCAP	H3K27ME3	chr7	123407882	123408563	76	1.06089e-06
NSD2 dependant	VCAP	H3K27ME3	chr9	100285548	100286423	0	0
NSD2 dependant	VCAP	H3K27ME3	chr3	189586597	189587261	287	4.00627e-06
NSD2 dependant	VCAP	H3K27ME3	chr9	312374	313182	152	2.12179e-06
NSD2 dependant	VCAP	H3K27ME3	chr15	54805059	54806047	0	0
NSD2 dependant	VCAP	H3K27ME3	chr3	165212626	165213201	60	8.37548e-07
NSD2 dependant	VCAP	H3K27ME3	chrX	118584065	118585332	76	1.06089e-06
NSD2 dependant	VCAP	H3K27ME3	chr1	112529391	112530798	0	0
NSD2 dependant	VCAP	H3K27ME3	chr13	93736789	93737305	0	0
NSD2 dependant	VCAP	H3K27ME3	chr3	151112597	151113444	0	0
NSD2 dependant	VCAP	H3K27ME3	chr4	168256153	168257176	228	3.18268e-06
NSD2 dependant	VCAP	H3K27ME3	chr1	222006277	222007173	0	0
NSD2 dependant	VCAP	H3K27ME3	chr15	71626624	71627346	69	9.6318e-07
NSD2 dependant	VCAP	H3K27ME3	chr6	148521011	148521549	0	0
NSD2 dependant	VCAP	H3K27ME3	chr11	129055106	129055840	106	1.47967e-06
NSD2 dependant	VCAP	H3K27ME3	chr5	106965506	106966409	190	2.65223e-06
NSD2 dependant	VCAP	H3K27ME3	chr16	23202887	23203500	0	0
NSD2 dependant	VCAP	H3K27ME3	chr10	27960265	27961373	38	5.30447e-07
NSD2 dependant	VCAP	H3K27ME3	chr7	82540064	82540674	0	0
NSD2 dependant	VCAP	H3K27ME3	chr10	130081817	130082491	0	0
NSD2 dependant	VCAP	H3K27ME3	chr18	23237898	23238568	0	0
NSD2 dependant	VCAP	H3K27ME3	chr17	41264464	41265207	3422	4.77681e-05
NSD2 dependant	VCAP	H3K27ME3	chr2	216877870	216878541	0	0
NSD2 dependant	VCAP	H3K27ME3	chr10	13857519	13858283	0	0
NSD2 dependant	VCAP	H3K27ME3	chr14	59632482	59633068	76	1.06089e-06
NSD2 dependant	VCAP	H3K27ME3	chr7	35616878	35617827	76	1.06089e-06
NSD2 dependant	VCAP	H3K27ME3	chr8	128141816	128142393	154	2.14971e-06
NSD2 dependant	VCAP	H3K27ME3	chr21	36787918	36788791	152	2.12179e-06
NSD2 dependant	VCAP	H3K27ME3	chr1	199901217	199901970	152	2.12179e-06
NSD2 dependant	VCAP	H3K27ME3	chr1	51567457	51568318	0	0
NSD2 dependant	VCAP	H3K27ME3	chr6	116130253	116131332	76	1.06089e-06
NSD2 dependant	VCAP	H3K27ME3	chr15	98527949	98528863	94	1.31216e-06
NSD2 dependant	VCAP	H3K27ME3	chr3	56858245	56858776	0	0
NSD2 dependant	VCAP	H3K27ME3	chr7	119965166	119965723	451	6.29557e-06
NSD2 dependant	VCAP	H3K27ME3	chr5	33549950	33550650	0	0
NSD2 dependant	VCAP	H3K27ME3	chr18	75320684	75321819	38	5.30447e-07
NSD2 dependant	VCAP	H3K27ME3	chr3	103138866	103139543	38	5.30447e-07
NSD2 dependant	VCAP	H3K27ME3	chr21	41582997	41583820	0	0
NSD2 dependant	VCAP	H3K27ME3	chr14	35378987	35379991	0	0
NSD2 dependant	VCAP	H3K27ME3	chr1	9746570	9747173	0	0
NSD2 dependant	VCAP	H3K27ME3	chr8	25478488	25479119	0	0
NSD2 dependant	VCAP	H3K27ME3	chr12	23388928	23389736	1142	1.59413e-05
NSD2 dependant	VCAP	H3K27ME3	chr14	79529567	79530283	0	0
NSD2 dependant	VCAP	H3K27ME3	chr2	118114713	118115262	0	0
NSD2 dependant	VCAP	H3K27ME3	chr2	147560581	147561423	0	0
NSD2 dependant	VCAP	H3K27ME3	chr5	1364121	1364642	0	0
NSD2 dependant	VCAP	H3K27ME3	chr12	81999230	82000545	1393	1.94451e-05
NSD2 dependant	VCAP	H3K27ME3	chr14	54815071	54815565	0	0
NSD2 dependant	VCAP	H3K27ME3	chr6	127131861	127133018	0	0
NSD2 dependant	VCAP	H3K27ME3	chr7	51915465	51916288	1162	1.62205e-05
NSD2 dependant	VCAP	H3K27ME3	chr7	86199542	86200259	304	4.24358e-06
NSD2 dependant	VCAP	H3K27ME3	chr5	159396902	159397751	0	0
NSD2 dependant	VCAP	H3K27ME3	chr9	16512183	16512970	34	4.7461e-07
NSD2 dependant	VCAP	H3K27ME3	chr1	85297448	85298501	0	0
NSD2 dependant	VCAP	H3K27ME3	chr20	25190279	25190982	152	2.12179e-06
NSD2 dependant	VCAP	H3K27ME3	chr2	236073909	236074902	0	0
NSD2 dependant	VCAP	H3K27ME3	chr18	57381947	57382833	0	0
NSD2 dependant	VCAP	H3K27ME3	chr9	42433254	42433945	901	1.25772e-05
NSD2 dependant	VCAP	H3K27ME3	chr6	129207707	129208428	0	0
NSD2 dependant	VCAP	H3K27ME3	chr11	27477881	27478581	0	0
NSD2 dependant	VCAP	H3K27ME3	chr16	20596774	20597082	76	1.06089e-06
NSD2 dependant	VCAP	H3K27ME3	chr10	111581266	111582042	76	1.06089e-06
NSD2 dependant	VCAP	H3K27ME3	chr7	16628816	16629581	35	4.8857e-07
NSD2 dependant	VCAP	H3K27ME3	chr1	85934510	85934943	274	3.8248e-06
NSD2 dependant	VCAP	H3K27ME3	chr4	82614825	82615396	0	0
NSD2 dependant	VCAP	H3K27ME3	chr3	161586545	161587679	0	0
NSD2 dependant	VCAP	H3K27ME3	chr2	145026938	145027792	76	1.06089e-06
NSD2 dependant	VCAP	H3K27ME3	chr3	104299982	104300690	745	1.03996e-05
NSD2 dependant	VCAP	H3K27ME3	chr9	15070585	15071193	76	1.06089e-06
NSD2 dependant	VCAP	H3K27ME3	chrX	21734068	21734564	38	5.30447e-07
NSD2 dependant	VCAP	H3K27ME3	chr17	35030426	35031397	180	2.51264e-06
NSD2 dependant	VCAP	H3K27ME3	chr15	100890199	100890833	0	0
NSD2 dependant	VCAP	H3K27ME3	chr1	24384532	24385192	0	0
NSD2 dependant	VCAP	H3K27ME3	chr14	92088106	92088961	0	0
NSD2 dependant	VCAP	H3K27ME3	chr5	101715349	101716064	0	0
NSD2 dependant	VCAP	H3K27ME3	chr3	31254694	31255606	0	0
NSD2 dependant	VCAP	H3K27ME3	chr5	76368774	76369491	0	0
NSD2 dependant	VCAP	H3K27ME3	chr5	146507208	146507885	0	0
NSD2 dependant	VCAP	H3K27ME3	chr7	110281314	110281830	152	2.12179e-06
NSD2 dependant	VCAP	H3K27ME3	chr11	4677981	4678367	0	0
NSD2 dependant	VCAP	H3K27ME3	chr18	7689923	7690863	0	0
NSD2 dependant	VCAP	H3K27ME3	chr7	134261389	134262374	0	0
NSD2 dependant	VCAP	H3K27ME3	chr18	24861596	24862758	0	0
NSD2 dependant	VCAP	H3K27ME3	chr4	39343238	39344038	0	0
NSD2 dependant	VCAP	H3K27ME3	chr9	105064567	105065696	0	0
NSD2 dependant	VCAP	H3K27ME3	chrX	117298498	117299281	253	3.53166e-06
NSD2 dependant	VCAP	H3K27ME3	chr14	70954754	70956218	0	0
NSD2 dependant	VCAP	H3K27ME3	chr16	19131300	19131893	76	1.06089e-06
NSD2 dependant	VCAP	H3K27ME3	chr7	17016408	17016967	65	9.07344e-07
NSD2 dependant	VCAP	H3K27ME3	chr6	132931380	132932287	76	1.06089e-06
NSD2 dependant	VCAP	H3K27ME3	chr1	150014584	150015062	0	0
NSD2 dependant	VCAP	H3K27ME3	chr6	74753543	74754747	0	0
NSD2 dependant	VCAP	H3K27ME3	chr9	105572311	105572768	0	0
NSD2 dependant	VCAP	H3K27ME3	chrUn_GL000195v1	152360	152916	0	0
NSD2 dependant	VCAP	H3K27ME3	chr1	100916411	100917222	0	0
NSD2 dependant	VCAP	H3K27ME3	chr11	93645286	93646201	0	0
NSD2 dependant	VCAP	H3K27ME3	chr3	150157778	150158597	76	1.06089e-06
NSD2 dependant	VCAP	H3K27ME3	chr5	104824691	104825410	531	7.4123e-06
NSD2 dependant	VCAP	H3K27ME3	chr7	132471548	132472189	70	9.77139e-07
NSD2 dependant	VCAP	H3K27ME3	chr2	215543712	215544450	114	1.59134e-06
NSD2 dependant	VCAP	H3K27ME3	chr13	75640608	75641288	152	2.12179e-06
NSD2 dependant	VCAP	H3K27ME3	chr19	43694544	43695082	215	3.00121e-06
NSD2 dependant	VCAP	H3K27ME3	chr8	7027081	7027762	608	8.48715e-06
NSD2 dependant	VCAP	H3K27ME3	chr20	8815338	8816591	76	1.06089e-06
NSD2 dependant	VCAP	H3K27ME3	chr14	34548758	34549455	0	0
NSD2 dependant	VCAP	H3K27ME3	chr16	77625173	77625702	76	1.06089e-06
NSD2 dependant	VCAP	H3K27ME3	chr1	95286217	95286932	0	0
NSD2 dependant	VCAP	H3K27ME3	chr15	70995279	70996018	0	0
NSD2 dependant	VCAP	H3K27ME3	chr1	199581688	199582486	76	1.06089e-06
NSD2 dependant	VCAP	H3K27ME3	chr2	161314534	161315324	0	0
NSD2 dependant	VCAP	H3K27ME3	chr11	108234656	108235645	0	0
NSD2 dependant	VCAP	H3K27ME3	chr10	14041909	14042504	0	0
NSD2 dependant	VCAP	H3K27ME3	chr1	152047549	152048382	0	0
NSD2 dependant	VCAP	H3K27ME3	chr1	224304650	224305266	0	0
NSD2 dependant	VCAP	H3K27ME3	chr7	142868263	142868710	76	1.06089e-06
NSD2 dependant	VCAP	H3K27ME3	chr6	55511114	55512169	79	1.10277e-06
NSD2 dependant	VCAP	H3K27ME3	chr6	79818826	79819923	76	1.06089e-06
NSD2 dependant	VCAP	H3K27ME3	chr4	100082757	100083697	0	0
NSD2 dependant	VCAP	H3K27ME3	chr13	28513493	28514576	76	1.06089e-06
NSD2 dependant	VCAP	H3K27ME3	chr20	38065643	38066330	76	1.06089e-06
NSD2 dependant	VCAP	H3K27ME3	chr2	133287222	133288217	0	0
NSD2 dependant	VCAP	H3K27ME3	chr2	157283393	157283979	33	4.60651e-07
NSD2 dependant	VCAP	H3K27ME3	chr4	185349996	185350770	0	0
NSD2 dependant	VCAP	H3K27ME3	chr7	157259822	157260515	0	0
NSD2 dependant	VCAP	H3K27ME3	chr11	74079556	74081122	76	1.06089e-06
NSD2 dependant	VCAP	H3K27ME3	chrX	40887423	40888074	0	0
NSD2 dependant	VCAP	H3K27ME3	chr3	11314211	11315032	0	0
NSD2 dependant	VCAP	H3K27ME3	chr6	40732788	40733851	0	0
NSD2 dependant	VCAP	H3K27ME3	chr11	95087050	95087950	0	0
NSD2 dependant	VCAP	H3K27ME3	chr6	119678709	119679331	388	5.41614e-06
NSD2 dependant	VCAP	H3K27ME3	chrX	65838152	65838896	1069	1.49223e-05
NSD2 dependant	VCAP	H3K27ME3	chr19	19059959	19060458	0	0
NSD2 dependant	VCAP	H3K27ME3	chr16	19396158	19397043	0	0
NSD2 dependant	VCAP	H3K27ME3	chr19	2528660	2529225	0	0
NSD2 dependant	VCAP	H3K27ME3	chr6	114172491	114174008	76	1.06089e-06
NSD2 dependant	VCAP	H3K27ME3	chr1	64760604	64761372	0	0
NSD2 dependant	VCAP	H3K27ME3	chr5	52861164	52861884	0	0
NSD2 dependant	VCAP	H3K27ME3	chr8	25312159	25312924	0	0
NSD2 dependant	VCAP	H3K27ME3	chr1	193762014	193762517	0	0
NSD2 dependant	VCAP	H3K27ME3	chr16	72201250	72202151	0	0
NSD2 dependant	VCAP	H3K27ME3	chr7	107527171	107527932	76	1.06089e-06
NSD2 dependant	VCAP	H3K27ME3	chr18	33781123	33781825	57	7.9567e-07
NSD2 dependant	VCAP	H3K27ME3	chr18	7635839	7636458	0	0
NSD2 dependant	VCAP	H3K27ME3	chr11	110774984	110775862	64	8.93384e-07
NSD2 dependant	VCAP	H3K27ME3	chr12	92963470	92964306	0	0
NSD2 dependant	VCAP	H3K27ME3	chr7	99128178	99128982	0	0
NSD2 dependant	VCAP	H3K27ME3	chr1	116172449	116173146	114	1.59134e-06
NSD2 dependant	VCAP	H3K27ME3	chr6	6812051	6813361	0	0
NSD2 dependant	VCAP	H3K27ME3	chr16	1532402	1532819	0	0
NSD2 dependant	VCAP	H3K27ME3	chr6	38857750	38858405	152	2.12179e-06
NSD2 dependant	VCAP	H3K27ME3	chr7	116231667	116232388	76	1.06089e-06
NSD2 dependant	VCAP	H3K27ME3	chr13	38943143	38943661	0	0
NSD2 dependant	VCAP	H3K27ME3	chr22	47069494	47071032	114	1.59134e-06
NSD2 dependant	VCAP	H3K27ME3	chr3	179533222	179533742	0	0
NSD2 dependant	VCAP	H3K27ME3	chr3	62159638	62160260	0	0
NSD2 dependant	VCAP	H3K27ME3	chr4	143781247	143782901	76	1.06089e-06
NSD2 dependant	VCAP	H3K27ME3	chr20	32067349	32067896	213	2.97329e-06
NSD2 dependant	VCAP	H3K27ME3	chr3	175102037	175102903	0	0
NSD2 dependant	VCAP	H3K27ME3	chr1	3528932	3529906	146	2.03803e-06
NSD2 dependant	VCAP	H3K27ME3	chr5	179683745	179684481	0	0
NSD2 dependant	VCAP	H3K27ME3	chr15	48463375	48464012	0	0
NSD2 dependant	VCAP	H3K27ME3	chr17	37315583	37316013	0	0
NSD2 dependant	VCAP	H3K27ME3	chr22	45118340	45119046	0	0
NSD2 dependant	VCAP	H3K27ME3	chr1	174113886	174114520	76	1.06089e-06
NSD2 dependant	VCAP	H3K27ME3	chr6	42923410	42924316	0	0
NSD2 dependant	VCAP	H3K27ME3	chr5	112354119	112354868	77	1.07485e-06
NSD2 dependant	VCAP	H3K27ME3	chr20	40892482	40893179	76	1.06089e-06
NSD2 dependant	VCAP	H3K27ME3	chr7	39662976	39663777	0	0
NSD2 dependant	VCAP	H3K27ME3	chr15	73002210	73002876	76	1.06089e-06
NSD2 dependant	VCAP	H3K27ME3	chr3	128623432	128624376	76	1.06089e-06
NSD2 dependant	VCAP	H3K27ME3	chr4	27184262	27184931	76	1.06089e-06
NSD2 dependant	VCAP	H3K27ME3	chr19	2093216	2093893	0	0
NSD2 dependant	VCAP	H3K27ME3	chr2	147284789	147285370	57	7.9567e-07
NSD2 dependant	VCAP	H3K27ME3	chrX	100658873	100659681	0	0
NSD2 dependant	VCAP	H3K27ME3	chr6	35782358	35782789	76	1.06089e-06
NSD2 dependant	VCAP	H3K27ME3	chr7	19681359	19682161	152	2.12179e-06
NSD2 dependant	VCAP	H3K27ME3	chr2	8225428	8226030	76	1.06089e-06
NSD2 dependant	VCAP	H3K27ME3	chr18	8341507	8342013	0	0
NSD2 dependant	VCAP	H3K27ME3	chr10	57962746	57963256	77	1.07485e-06
NSD2 dependant	VCAP	H3K27ME3	chr16	46986640	46987418	76	1.06089e-06
NSD2 dependant	VCAP	H3K27ME3	chr5	165629095	165629984	0	0
NSD2 dependant	VCAP	H3K27ME3	chr13	57107101	57108376	458	6.39328e-06
NSD2 dependant	VCAP	H3K27ME3	chr2	219781157	219781835	0	0
NSD2 dependant	VCAP	H3K27ME3	chr12	123398223	123398793	0	0
NSD2 dependant	VCAP	H3K27ME3	chr16	34035157	34035723	147	2.05199e-06
NSD2 dependant	VCAP	H3K27ME3	chr2	112084772	112085592	0	0
NSD2 dependant	VCAP	H3K27ME3	chr2	14493037	14493745	0	0
NSD2 dependant	VCAP	H3K27ME3	chr5	9329194	9329991	3093	4.31756e-05
NSD2 dependant	VCAP	H3K27ME3	chr15	98659989	98660588	0	0
NSD2 dependant	VCAP	H3K27ME3	chr1	64340607	64341218	76	1.06089e-06
NSD2 dependant	VCAP	H3K27ME3	chr18	42633517	42634065	76	1.06089e-06
NSD2 dependant	VCAP	H3K27ME3	chr21	32739164	32739855	0	0
NSD2 dependant	VCAP	H3K27ME3	chr4	158860738	158861638	0	0
NSD2 dependant	VCAP	H3K27ME3	chr12	111559900	111560632	0	0
NSD2 dependant	VCAP	H3K27ME3	chr12	77456690	77457373	152	2.12179e-06
NSD2 dependant	VCAP	H3K27ME3	chr7	144510567	144511404	0	0
NSD2 dependant	VCAP	H3K27ME3	chr11	78168099	78169359	0	0
NSD2 dependant	VCAP	H3K27ME3	chr15	62557635	62558275	0	0
NSD2 dependant	VCAP	H3K27ME3	chr9	132390982	132391818	38	5.30447e-07
NSD2 dependant	VCAP	H3K27ME3	chr19	51960234	51961190	38	5.30447e-07
NSD2 dependant	VCAP	H3K27ME3	chr9	16485983	16486776	0	0
NSD2 dependant	VCAP	H3K27ME3	chr10	131144885	131145397	76	1.06089e-06
NSD2 dependant	VCAP	H3K27ME3	chr3	14676927	14677443	0	0
NSD2 dependant	VCAP	H3K27ME3	chr6	102422335	102423052	0	0
NSD2 dependant	VCAP	H3K27ME3	chr11	30369996	30370584	38	5.30447e-07
NSD2 dependant	VCAP	H3K27ME3	chr2	111826390	111827743	0	0
NSD2 dependant	VCAP	H3K27ME3	chr7	136402564	136403148	1685	2.35211e-05
NSD2 dependant	VCAP	H3K27ME3	chr10	111657488	111658080	354	4.94153e-06
NSD2 dependant	VCAP	H3K27ME3	chr12	91613391	91613834	76	1.06089e-06
NSD2 dependant	VCAP	H3K27ME3	chr1	32224213	32224947	0	0
NSD2 dependant	VCAP	H3K27ME3	chr17	27321445	27321964	0	0
NSD2 dependant	VCAP	H3K27ME3	chr3	1991854	1992368	38	5.30447e-07
NSD2 dependant	VCAP	H3K27ME3	chr8	131882506	131883390	541	7.55189e-06
NSD2 dependant	VCAP	H3K27ME3	chr5	127615586	127616512	0	0
NSD2 dependant	VCAP	H3K27ME3	chr15	61132407	61133098	49	6.83997e-07
NSD2 dependant	VCAP	H3K27ME3	chr16	78866399	78867098	0	0
NSD2 dependant	VCAP	H3K27ME3	chr5	50505009	50506088	0	0
NSD2 dependant	VCAP	H3K27ME3	chr16	2039303	2040084	76	1.06089e-06
NSD2 dependant	VCAP	H3K27ME3	chr3	37517171	37518450	76	1.06089e-06
NSD2 dependant	VCAP	H3K27ME3	chr6	51843342	51844070	0	0
NSD2 dependant	VCAP	H3K27ME3	chr7	105962808	105963520	0	0
NSD2 dependant	VCAP	H3K27ME3	chr8	18651598	18652202	0	0
NSD2 dependant	VCAP	H3K27ME3	chr1	106276313	106277217	972	1.35683e-05
NSD2 dependant	VCAP	H3K27ME3	chr6	89148133	89148999	0	0
NSD2 dependant	VCAP	H3K27ME3	chr18	36044471	36045274	76	1.06089e-06
NSD2 dependant	VCAP	H3K27ME3	chr2	179847988	179848710	152	2.12179e-06
NSD2 dependant	VCAP	H3K27ME3	chr6	150526890	150527548	266	3.71313e-06
NSD2 dependant	VCAP	H3K27ME3	chr7	141006244	141007061	0	0
NSD2 dependant	VCAP	H3K27ME3	chr1	106998383	106998887	174	2.42889e-06
NSD2 dependant	VCAP	H3K27ME3	chr3	40371695	40372337	76	1.06089e-06
NSD2 dependant	VCAP	H3K27ME3	chr8	133545816	133546468	76	1.06089e-06
NSD2 dependant	VCAP	H3K27ME3	chr14	91609142	91609807	0	0
NSD2 dependant	VCAP	H3K27ME3	chr11	75739580	75740354	38	5.30447e-07
NSD2 dependant	VCAP	H3K27ME3	chr2	62424902	62425446	174	2.42889e-06
NSD2 dependant	VCAP	H3K27ME3	chr21	45885293	45886233	146	2.03803e-06
NSD2 dependant	VCAP	H3K27ME3	chr5	32144652	32146169	0	0
NSD2 dependant	VCAP	H3K27ME3	chr18	26034817	26035495	0	0
NSD2 dependant	VCAP	H3K27ME3	chr1	168560271	168560916	0	0
NSD2 dependant	VCAP	H3K27ME3	chr18	57924475	57925619	0	0
NSD2 dependant	VCAP	H3K27ME3	chr2	85921225	85921957	38	5.30447e-07
NSD2 dependant	VCAP	H3K27ME3	chr12	82174924	82175397	70	9.77139e-07
NSD2 dependant	VCAP	H3K27ME3	chr3	188076958	188077519	0	0
NSD2 dependant	VCAP	H3K27ME3	chr1	246449471	246450265	0	0
NSD2 dependant	VCAP	H3K27ME3	chr4	98999614	99000258	0	0
NSD2 dependant	VCAP	H3K27ME3	chr8	22840542	22841149	26	3.62937e-07
NSD2 dependant	VCAP	H3K27ME3	chrY	21334330	21334861	0	0
NSD2 dependant	VCAP	H3K27ME3	chr16	3874969	3875441	0	0
NSD2 dependant	VCAP	H3K27ME3	chr4	114466077	114466795	51	7.11916e-07
NSD2 dependant	VCAP	H3K27ME3	chr5	148384894	148385648	0	0
NSD2 dependant	VCAP	H3K27ME3	chr10	111810302	111810978	38	5.30447e-07
NSD2 dependant	VCAP	H3K27ME3	chr12	6020721	6021641	494	6.89581e-06
NSD2 dependant	VCAP	H3K27ME3	chr3	157540341	157541512	216	3.01517e-06
NSD2 dependant	VCAP	H3K27ME3	chr2	134457583	134458417	0	0
NSD2 dependant	VCAP	H3K27ME3	chr1	184705069	184705911	0	0
NSD2 dependant	VCAP	H3K27ME3	chr14	30143654	30144237	0	0
NSD2 dependant	VCAP	H3K27ME3	chr15	68787490	68788009	0	0
NSD2 dependant	VCAP	H3K27ME3	chr18	73733281	73733943	114	1.59134e-06
NSD2 dependant	VCAP	H3K27ME3	chr2	224934507	224935278	0	0
NSD2 dependant	VCAP	H3K27ME3	chr11	124882325	124883076	0	0
NSD2 dependant	VCAP	H3K27ME3	chr16	72247806	72248669	38	5.30447e-07
NSD2 dependant	VCAP	H3K27ME3	chr19	23679956	23680620	0	0
NSD2 dependant	VCAP	H3K27ME3	chr4	99230058	99230785	0	0
NSD2 dependant	VCAP	H3K27ME3	chr5	80976544	80977278	62	8.65466e-07
NSD2 dependant	VCAP	H3K27ME3	chr7	137118	137810	0	0
NSD2 dependant	VCAP	H3K27ME3	chr1	178147246	178148024	38	5.30447e-07
NSD2 dependant	VCAP	H3K27ME3	chr11	9978735	9979287	0	0
NSD2 dependant	VCAP	H3K27ME3	chr14	31395682	31396420	0	0
NSD2 dependant	VCAP	H3K27ME3	chr9	26791266	26792007	76	1.06089e-06
NSD2 dependant	VCAP	H3K27ME3	chr18	76338965	76339742	633	8.83613e-06
NSD2 dependant	VCAP	H3K27ME3	chr8	95143264	95143870	50	6.97957e-07
NSD2 dependant	VCAP	H3K27ME3	chr5	73998253	73998967	0	0
NSD2 dependant	VCAP	H3K27ME3	chr8	30675569	30676951	0	0
NSD2 dependant	VCAP	H3K27ME3	chr17	69480132	69480546	76	1.06089e-06
NSD2 dependant	VCAP	H3K27ME3	chr2	31962347	31963178	76	1.06089e-06
NSD2 dependant	VCAP	H3K27ME3	chr7	107616870	107617920	24	3.35019e-07
NSD2 dependant	VCAP	H3K27ME3	chr8	70478444	70479039	152	2.12179e-06
NSD2 dependant	VCAP	H3K27ME3	chr1	116292846	116293458	0	0
NSD2 dependant	VCAP	H3K27ME3	chr3	65632251	65633133	152	2.12179e-06
NSD2 dependant	VCAP	H3K27ME3	chr18	14089424	14090127	0	0
NSD2 dependant	VCAP	H3K27ME3	chr16	27650117	27651176	0	0
NSD2 dependant	VCAP	H3K27ME3	chr10	72787596	72788456	76	1.06089e-06
NSD2 dependant	VCAP	H3K27ME3	chr7	88864707	88865160	114	1.59134e-06
NSD2 dependant	VCAP	H3K27ME3	chr7	19986558	19987391	0	0
NSD2 dependant	VCAP	H3K27ME3	chr5	36864519	36865381	0	0
NSD2 dependant	VCAP	H3K27ME3	chr8	18066469	18067775	0	0
NSD2 dependant	VCAP	H3K27ME3	chr12	3851434	3852453	0	0
NSD2 dependant	VCAP	H3K27ME3	chr20	33644954	33645625	132	1.84261e-06
NSD2 dependant	VCAP	H3K27ME3	chr3	11804151	11805365	76	1.06089e-06
NSD2 dependant	VCAP	H3K27ME3	chr3	61232232	61233339	38	5.30447e-07
NSD2 dependant	VCAP	H3K27ME3	chr4	24832059	24832610	0	0
NSD2 dependant	VCAP	H3K27ME3	chr12	115496798	115497402	0	0
NSD2 dependant	VCAP	H3K27ME3	chr2	86046821	86047380	0	0
NSD2 dependant	VCAP	H3K27ME3	chr10	31143454	31144332	0	0
NSD2 dependant	VCAP	H3K27ME3	chr11	125300714	125301330	0	0
NSD2 dependant	VCAP	H3K27ME3	chr14	67550918	67551458	0	0
NSD2 dependant	VCAP	H3K27ME3	chr4	140557750	140558318	0	0
NSD2 dependant	VCAP	H3K27ME3	chr8	123024327	123025136	0	0
NSD2 dependant	VCAP	H3K27ME3	chr8	9261945	9262699	0	0
NSD2 dependant	VCAP	H3K27ME3	chr10	86664802	86665337	38	5.30447e-07
NSD2 dependant	VCAP	H3K27ME3	chr20	33826616	33827288	38	5.30447e-07
NSD2 dependant	VCAP	H3K27ME3	chr8	76916040	76917092	76	1.06089e-06
NSD2 dependant	VCAP	H3K27ME3	chr2	158665817	158666254	0	0
NSD2 dependant	VCAP	H3K27ME3	chr4	40587518	40588346	0	0
NSD2 dependant	VCAP	H3K27ME3	chr5	8538504	8539271	568	7.92879e-06
NSD2 dependant	VCAP	H3K27ME3	chrX	124084773	124085597	23	3.2106e-07
NSD2 dependant	VCAP	H3K27ME3	chr13	33882524	33883267	0	0
NSD2 dependant	VCAP	H3K27ME3	chr14	84656784	84657451	1059	1.47827e-05
NSD2 dependant	VCAP	H3K27ME3	chr20	62214951	62215983	0	0
NSD2 dependant	VCAP	H3K27ME3	chr21	18107063	18107623	76	1.06089e-06
NSD2 dependant	VCAP	H3K27ME3	chr5	13730818	13731907	0	0
NSD2 dependant	VCAP	H3K27ME3	chr1	8244155	8244818	0	0
NSD2 dependant	VCAP	H3K27ME3	chr8	26445292	26446194	0	0
NSD2 dependant	VCAP	H3K27ME3	chr4	42130912	42131860	0	0
NSD2 dependant	VCAP	H3K27ME3	chr9	98175451	98176366	0	0
NSD2 dependant	VCAP	H3K27ME3	chr16	58756869	58757684	0	0
NSD2 dependant	VCAP	H3K27ME3	chr3	133642339	133643321	0	0
NSD2 dependant	VCAP	H3K27ME3	chr5	136375723	136376428	76	1.06089e-06
NSD2 dependant	VCAP	H3K27ME3	chr8	86652595	86653184	1344	1.87611e-05
NSD2 dependant	VCAP	H3K27ME3	chr9	14477839	14478497	0	0
NSD2 dependant	VCAP	H3K27ME3	chr17	56400137	56401152	15	2.09387e-07
NSD2 dependant	VCAP	H3K27ME3	chr20	63207494	63209125	76	1.06089e-06
NSD2 dependant	VCAP	H3K27ME3	chr5	157744947	157745547	0	0
NSD2 dependant	VCAP	H3K27ME3	chr13	21372408	21373110	0	0
NSD2 dependant	VCAP	H3K27ME3	chr3	114089517	114090117	0	0
NSD2 dependant	VCAP	H3K27ME3	chr11	79353464	79354075	152	2.12179e-06
NSD2 dependant	VCAP	H3K27ME3	chr12	132343435	132343957	266	3.71313e-06
NSD2 dependant	VCAP	H3K27ME3	chr1	50123097	50123863	0	0
NSD2 dependant	VCAP	H3K27ME3	chr7	18856738	18857772	1670	2.33117e-05
NSD2 dependant	VCAP	H3K27ME3	chr10	86904421	86905389	0	0
NSD2 dependant	VCAP	H3K27ME3	chr2	24996893	24997463	38	5.30447e-07
NSD2 dependant	VCAP	H3K27ME3	chr3	161246871	161247840	0	0
NSD2 dependant	VCAP	H3K27ME3	chrX	64161573	64162154	0	0
NSD2 dependant	VCAP	H3K27ME3	chr18	44839690	44840453	0	0
NSD2 dependant	VCAP	H3K27ME3	chr13	91797511	91798434	76	1.06089e-06
NSD2 dependant	VCAP	H3K27ME3	chr15	51424743	51425243	38	5.30447e-07
NSD2 dependant	VCAP	H3K27ME3	chr2	197170015	197170555	0	0
NSD2 dependant	VCAP	H3K27ME3	chr15	42786958	42787656	0	0
NSD2 dependant	VCAP	H3K27ME3	chr9	14700294	14701020	208	2.9035e-06
NSD2 dependant	VCAP	H3K27ME3	chr10	102477522	102478020	23	3.2106e-07
NSD2 dependant	VCAP	H3K27ME3	chr1	203238964	203240087	76	1.06089e-06
NSD2 dependant	VCAP	H3K27ME3	chr11	27177229	27177695	38	5.30447e-07
NSD2 dependant	VCAP	H3K27ME3	chr2	67516050	67516673	0	0
NSD2 dependant	VCAP	H3K27ME3	chr3	104810842	104811359	76	1.06089e-06
NSD2 dependant	VCAP	H3K27ME3	chr12	2342616	2343426	76	1.06089e-06
NSD2 dependant	VCAP	H3K27ME3	chr5	125243915	125244487	114	1.59134e-06
NSD2 dependant	VCAP	H3K27ME3	chr15	60439682	60440317	0	0
NSD2 dependant	VCAP	H3K27ME3	chrX	133799412	133800316	0	0
NSD2 dependant	VCAP	H3K27ME3	chr11	67512775	67513377	114	1.59134e-06
NSD2 dependant	VCAP	H3K27ME3	chr11	97609759	97610270	76	1.06089e-06
NSD2 dependant	VCAP	H3K27ME3	chr21	44735978	44736999	199	2.77787e-06
NSD2 dependant	VCAP	H3K27ME3	chr6	4235022	4235952	76	1.06089e-06
NSD2 dependant	VCAP	H3K27ME3	chr2	15766198	15767037	0	0
NSD2 dependant	VCAP	H3K27ME3	chr12	67540329	67540989	0	0
NSD2 dependant	VCAP	H3K27ME3	chr13	27088312	27089039	0	0
NSD2 dependant	VCAP	H3K27ME3	chr15	47764071	47764535	76	1.06089e-06
NSD2 dependant	VCAP	H3K27ME3	chr9	128103044	128103746	0	0
NSD2 dependant	VCAP	H3K27ME3	chrX	110703505	110704122	0	0
NSD2 dependant	VCAP	H3K27ME3	chr5	76823463	76824081	0	0
NSD2 dependant	VCAP	H3K27ME3	chr17	20735357	20736136	266	3.71313e-06
NSD2 dependant	VCAP	H3K27ME3	chr6	34595616	34596160	119	1.66114e-06
NSD2 dependant	VCAP	H3K27ME3	chr22	35265920	35266804	38	5.30447e-07
NSD2 dependant	VCAP	H3K27ME3	chr1	199821138	199821807	0	0
NSD2 dependant	VCAP	H3K27ME3	chr13	52553387	52553678	0	0
NSD2 dependant	VCAP	H3K27ME3	chr21	30443019	30443755	1368	1.90961e-05
NSD2 dependant	VCAP	H3K27ME3	chr6	100712818	100713584	3	4.18774e-08
NSD2 dependant	VCAP	H3K27ME3	chr10	19785333	19786031	1025	1.43081e-05
NSD2 dependant	VCAP	H3K27ME3	chr10	27938695	27939541	0	0
NSD2 dependant	VCAP	H3K27ME3	chr14	100039871	100040347	0	0
NSD2 dependant	VCAP	H3K27ME3	chr20	4949034	4950130	76	1.06089e-06
NSD2 dependant	VCAP	H3K27ME3	chr5	77449162	77449849	0	0
NSD2 dependant	VCAP	H3K27ME3	chr17	48213654	48214549	0	0
NSD2 dependant	VCAP	H3K27ME3	chr9	16461718	16462288	0	0
NSD2 dependant	VCAP	H3K27ME3	chr1	9384627	9385342	0	0
NSD2 dependant	VCAP	H3K27ME3	chr3	95967880	95968619	252	3.5177e-06
NSD2 dependant	VCAP	H3K27ME3	chr16	52501843	52502429	0	0
NSD2 dependant	VCAP	H3K27ME3	chr6	168919578	168920328	152	2.12179e-06
NSD2 dependant	VCAP	H3K27ME3	chr8	89173533	89174466	900	1.25632e-05
NSD2 dependant	VCAP	H3K27ME3	chr1	45826953	45827690	0	0
NSD2 dependant	VCAP	H3K27ME3	chr18	5245948	5246602	2901	4.04954e-05
NSD2 dependant	VCAP	H3K27ME3	chr3	105455165	105455860	0	0
NSD2 dependant	VCAP	H3K27ME3	chr9	121090349	121091189	0	0
NSD2 dependant	VCAP	H3K27ME3	chr4	40612755	40613239	76	1.06089e-06
NSD2 dependant	VCAP	H3K27ME3	chr11	82234958	82235523	0	0
NSD2 dependant	VCAP	H3K27ME3	chr1	77745249	77746019	0	0
NSD2 dependant	VCAP	H3K27ME3	chr4	100555523	100556243	0	0
NSD2 dependant	VCAP	H3K27ME3	chr5	63400069	63400729	152	2.12179e-06
NSD2 dependant	VCAP	H3K27ME3	chr7	124525532	124526328	0	0
NSD2 dependant	VCAP	H3K27ME3	chr12	108567921	108568422	152	2.12179e-06
NSD2 dependant	VCAP	H3K27ME3	chr7	101941750	101942441	76	1.06089e-06
NSD2 dependant	VCAP	H3K27ME3	chr10	67373822	67374541	76	1.06089e-06
NSD2 dependant	VCAP	H3K27ME3	chr13	51397277	51397954	0	0
NSD2 dependant	VCAP	H3K27ME3	chr17	17201221	17201806	0	0
NSD2 dependant	VCAP	H3K27ME3	chr2	15284390	15285110	0	0
NSD2 dependant	VCAP	H3K27ME3	chr9	91355160	91356076	76	1.06089e-06
NSD2 dependant	VCAP	H3K27ME3	chr16	71456778	71457357	0	0
NSD2 dependant	VCAP	H3K27ME3	chr2	183547298	183548448	912	1.27307e-05
NSD2 dependant	VCAP	H3K27ME3	chr5	27387394	27387973	612	8.54299e-06
NSD2 dependant	VCAP	H3K27ME3	chr8	108945920	108946439	0	0
NSD2 dependant	VCAP	H3K27ME3	chr16	30599392	30600151	0	0
NSD2 dependant	VCAP	H3K27ME3	chr16	75120152	75120900	114	1.59134e-06
NSD2 dependant	VCAP	H3K27ME3	chr18	74948850	74949491	0	0
NSD2 dependant	VCAP	H3K27ME3	chr8	114756265	114757025	697	9.72951e-06
NSD2 dependant	VCAP	H3K27ME3	chr8	126785412	126786330	1421	1.98359e-05
NSD2 dependant	VCAP	H3K27ME3	chr14	64521504	64522146	0	0
NSD2 dependant	VCAP	H3K27ME3	chr18	58779395	58779919	38	5.30447e-07
NSD2 dependant	VCAP	H3K27ME3	chr3	173540652	173541414	0	0
NSD2 dependant	VCAP	H3K27ME3	chr5	127549525	127550050	0	0
NSD2 dependant	VCAP	H3K27ME3	chr6	146373223	146374057	114	1.59134e-06
NSD2 dependant	VCAP	H3K27ME3	chr10	103923773	103924576	74	1.03298e-06
NSD2 dependant	VCAP	H3K27ME3	chr2	120955089	120956243	76	1.06089e-06
NSD2 dependant	VCAP	H3K27ME3	chr4	186825924	186826768	0	0
NSD2 dependant	VCAP	H3K27ME3	chr11	134355384	134356178	0	0
NSD2 dependant	VCAP	H3K27ME3	chr12	40895206	40895923	1829	2.55313e-05
NSD2 dependant	VCAP	H3K27ME3	chr7	41579180	41579982	0	0
NSD2 dependant	VCAP	H3K27ME3	chr18	14935429	14936325	76	1.06089e-06
NSD2 dependant	VCAP	H3K27ME3	chr15	57478814	57479434	0	0
NSD2 dependant	VCAP	H3K27ME3	chr4	174246792	174247442	0	0
NSD2 dependant	VCAP	H3K27ME3	chr6	141164040	141165359	152	2.12179e-06
NSD2 dependant	VCAP	H3K27ME3	chr1	185342820	185343336	0	0
NSD2 dependant	VCAP	H3K27ME3	chr14	94654890	94655720	0	0
NSD2 dependant	VCAP	H3K27ME3	chr5	181263627	181264148	76	1.06089e-06
NSD2 dependant	VCAP	H3K27ME3	chr8	41401442	41402631	76	1.06089e-06
NSD2 dependant	VCAP	H3K27ME3	chr18	41889159	41889823	0	0
NSD2 dependant	VCAP	H3K27ME3	chr21	46161833	46162795	0	0
NSD2 dependant	VCAP	H3K27ME3	chr11	130430005	130430479	1725	2.40795e-05
NSD2 dependant	VCAP	H3K27ME3	chr16	79327567	79328359	38	5.30447e-07
NSD2 dependant	VCAP	H3K27ME3	chr4	27321991	27322842	0	0
NSD2 dependant	VCAP	H3K27ME3	chr1	118332389	118333007	0	0
NSD2 dependant	VCAP	H3K27ME3	chr13	35964305	35965118	0	0
NSD2 dependant	VCAP	H3K27ME3	chr18	73563953	73564558	0	0
NSD2 dependant	VCAP	H3K27ME3	chr10	122850782	122851614	0	0
NSD2 dependant	VCAP	H3K27ME3	chr16	52756632	52757248	0	0
NSD2 dependant	VCAP	H3K27ME3	chr15	29776853	29777368	0	0
NSD2 dependant	VCAP	H3K27ME3	chr1	205958737	205959473	190	2.65223e-06
NSD2 dependant	VCAP	H3K27ME3	chr21	30535457	30536071	152	2.12179e-06
NSD2 dependant	VCAP	H3K27ME3	chr6	46023638	46024780	76	1.06089e-06
NSD2 dependant	VCAP	H3K27ME3	chr18	53838598	53839271	625	8.72446e-06
NSD2 dependant	VCAP	H3K27ME3	chr20	49895386	49896166	0	0
NSD2 dependant	VCAP	H3K27ME3	chr3	70071929	70072627	457	6.37932e-06
NSD2 dependant	VCAP	H3K27ME3	chrX	130197421	130198015	0	0
NSD2 dependant	VCAP	H3K27ME3	chr11	95898608	95899327	76	1.06089e-06
NSD2 dependant	VCAP	H3K27ME3	chr3	162959412	162959778	76	1.06089e-06
NSD2 dependant	VCAP	H3K27ME3	chr5	42858734	42859354	0	0
NSD2 dependant	VCAP	H3K27ME3	chr5	66365708	66366342	0	0
NSD2 dependant	VCAP	H3K27ME3	chr5	93575470	93576290	228	3.18268e-06
NSD2 dependant	VCAP	H3K27ME3	chr11	102364521	102365578	0	0
NSD2 dependant	VCAP	H3K27ME3	chr10	17624927	17625406	0	0
NSD2 dependant	VCAP	H3K27ME3	chr15	58384587	58385408	0	0
NSD2 dependant	VCAP	H3K27ME3	chr18	11449606	11450373	0	0
NSD2 dependant	VCAP	H3K27ME3	chr12	102919650	102920943	0	0
NSD2 dependant	VCAP	H3K27ME3	chr3	143286267	143286862	0	0
NSD2 dependant	VCAP	H3K27ME3	chr8	81368130	81368680	118	1.64718e-06
NSD2 dependant	VCAP	H3K27ME3	chr9	96068366	96069186	76	1.06089e-06
NSD2 dependant	VCAP	H3K27ME3	chr6	96582763	96583786	1640	2.2893e-05
NSD2 dependant	VCAP	H3K27ME3	chr15	55204283	55204916	0	0
NSD2 dependant	VCAP	H3K27ME3	chr17	75607403	75608203	0	0
NSD2 dependant	VCAP	H3K27ME3	chr18	73692320	73692768	0	0
NSD2 dependant	VCAP	H3K27ME3	chr8	97651974	97652944	0	0
NSD2 dependant	VCAP	H3K27ME3	chr9	89621526	89622022	36	5.02529e-07
NSD2 dependant	VCAP	H3K27ME3	chr1	107162738	107163516	0	0
NSD2 dependant	VCAP	H3K27ME3	chr17	68430144	68430694	76	1.06089e-06
NSD2 dependant	VCAP	H3K27ME3	chr18	79011296	79011947	0	0
NSD2 dependant	VCAP	H3K27ME3	chr7	19263270	19264200	1332	1.85936e-05
NSD2 dependant	VCAP	H3K27ME3	chr8	132046709	132047295	114	1.59134e-06
NSD2 dependant	VCAP	H3K27ME3	chr3	180063629	180064449	1370	1.9124e-05
NSD2 dependant	VCAP	H3K27ME3	chr15	74779011	74779641	0	0
NSD2 dependant	VCAP	H3K27ME3	chr2	210389821	210390616	0	0
NSD2 dependant	VCAP	H3K27ME3	chr3	119981563	119982541	0	0
NSD2 dependant	VCAP	H3K27ME3	chr1	33482291	33482980	179	2.49868e-06
NSD2 dependant	VCAP	H3K27ME3	chr16	84449720	84450516	0	0
NSD2 dependant	VCAP	H3K27ME3	chr5	138659748	138660506	207	2.88954e-06
NSD2 dependant	VCAP	H3K27ME3	chr3	72763299	72763887	0	0
NSD2 dependant	VCAP	H3K27ME3	chr5	149719604	149720200	0	0
NSD2 dependant	VCAP	H3K27ME3	chr8	28147140	28148588	147	2.05199e-06
NSD2 dependant	VCAP	H3K27ME3	chr16	49937190	49937629	0	0
NSD2 dependant	VCAP	H3K27ME3	chr17	18055505	18056057	0	0
NSD2 dependant	VCAP	H3K27ME3	chr4	43718192	43719160	2710	3.78292e-05
NSD2 dependant	VCAP	H3K27ME3	chr10	32693055	32694071	0	0
NSD2 dependant	VCAP	H3K27ME3	chr1	21810241	21810777	74	1.03298e-06
NSD2 dependant	VCAP	H3K27ME3	chr15	75526905	75527901	0	0
NSD2 dependant	VCAP	H3K27ME3	chr6	82030019	82030942	0	0
NSD2 dependant	VCAP	H3K27ME3	chr2	204069180	204070003	0	0
NSD2 dependant	VCAP	H3K27ME3	chr9	13588218	13589124	0	0
NSD2 dependant	VCAP	H3K27ME3	chr7	20916793	20918073	152	2.12179e-06
NSD2 dependant	VCAP	H3K27ME3	chr6	35590596	35591170	0	0
NSD2 dependant	VCAP	H3K27ME3	chrX	106808964	106809773	0	0
NSD2 dependant	VCAP	H3K27ME3	chr16	15942694	15943845	0	0
NSD2 dependant	VCAP	H3K27ME3	chr20	44092574	44093174	76	1.06089e-06
NSD2 dependant	VCAP	H3K27ME3	chr6	145968520	145969681	0	0
NSD2 dependant	VCAP	H3K27ME3	chr7	146647038	146648189	130	1.81469e-06
NSD2 dependant	VCAP	H3K27ME3	chr1	209610928	209611549	134	1.87052e-06
NSD2 dependant	VCAP	H3K27ME3	chr16	52897824	52898770	76	1.06089e-06
NSD2 dependant	VCAP	H3K27ME3	chr6	149021945	149022544	0	0
NSD2 dependant	VCAP	H3K27ME3	chr3	15263757	15264453	2	2.79183e-08
NSD2 dependant	VCAP	H3K27ME3	chrX	40965193	40965581	0	0
NSD2 dependant	VCAP	H3K27ME3	chr1	162660557	162661097	0	0
NSD2 dependant	VCAP	H3K27ME3	chr14	106549110	106549550	0	0
NSD2 dependant	VCAP	H3K27ME3	chr15	74359332	74360566	227	3.16872e-06
NSD2 dependant	VCAP	H3K27ME3	chr10	58509061	58509987	0	0
NSD2 dependant	VCAP	H3K27ME3	chr11	55262951	55263983	1243	1.73512e-05
NSD2 dependant	VCAP	H3K27ME3	chr15	67232425	67233288	76	1.06089e-06
NSD2 dependant	VCAP	H3K27ME3	chr5	66363124	66363711	0	0
NSD2 dependant	VCAP	H3K27ME3	chr1	115349618	115350268	0	0
NSD2 dependant	VCAP	H3K27ME3	chr4	15649764	15650873	0	0
NSD2 dependant	VCAP	H3K27ME3	chr11	24731433	24732174	0	0
NSD2 dependant	VCAP	H3K27ME3	chr11	43062509	43063119	0	0
NSD2 dependant	VCAP	H3K27ME3	chr1	228090443	228091362	76	1.06089e-06
NSD2 dependant	VCAP	H3K27ME3	chr14	94564541	94565319	0	0
NSD2 dependant	VCAP	H3K27ME3	chr15	66649418	66650784	9	1.25632e-07
NSD2 dependant	VCAP	H3K27ME3	chr2	186440461	186440943	0	0
NSD2 dependant	VCAP	H3K27ME3	chr7	26994181	26995286	0	0
NSD2 dependant	VCAP	H3K27ME3	chr1	116423492	116424116	0	0
NSD2 dependant	VCAP	H3K27ME3	chr14	29239676	29240475	36	5.02529e-07
NSD2 dependant	VCAP	H3K27ME3	chr21	16086696	16087475	0	0
NSD2 dependant	VCAP	H3K27ME3	chr21	36481328	36482036	0	0
[truncated: 8,011 more rows]

## Sheet: ED Fig 3e,3g
chr	start	end	coverage	Set	Sample	Target	Norm	Scaled
chr15	61699755	61705809	2191	NSD2 dependent	NSD2-KO	H3K27me3	7.92067e-06	9.77331e-06
chr6	160170145	160175804	1805	NSD2 dependent	NSD2-KO	H3K27me3	6.52524e-06	8.0515e-06
chr8	11283985	11289928	810	NSD2 dependent	NSD2-KO	H3K27me3	2.92822e-06	3.61314e-06
chr8	101435703	101441366	1034	NSD2 dependent	NSD2-KO	H3K27me3	3.73801e-06	4.61232e-06
chr12	42009420	42015238	4370	NSD2 dependent	NSD2-KO	H3K27me3	1.5798e-05	1.94931e-05
chr15	27396026	27401645	3105	NSD2 dependent	NSD2-KO	H3K27me3	1.12249e-05	1.38504e-05
chr9	108786878	108792965	2137	NSD2 dependent	NSD2-KO	H3K27me3	7.72545e-06	9.53244e-06
chr22	23936052	23941906	374	NSD2 dependent	NSD2-KO	H3K27me3	1.35204e-06	1.66829e-06
chr15	60719470	60725384	1407	NSD2 dependent	NSD2-KO	H3K27me3	5.08643e-06	6.27615e-06
chr13	95435539	95441313	1459	NSD2 dependent	NSD2-KO	H3K27me3	5.27442e-06	6.50811e-06
chr11	4953645	4959443	33400	NSD2 dependent	NSD2-KO	H3K27me3	0.000120744	0.000148986
chr7	47974301	47979935	1387	NSD2 dependent	NSD2-KO	H3K27me3	5.01413e-06	6.18694e-06
chr4	24494066	24499624	4336	NSD2 dependent	NSD2-KO	H3K27me3	1.5675e-05	1.93414e-05
chr3	66569436	66575172	2198	NSD2 dependent	NSD2-KO	H3K27me3	7.94597e-06	9.80454e-06
chr5	96955634	96961742	1530	NSD2 dependent	NSD2-KO	H3K27me3	5.53109e-06	6.82481e-06
chr5	76544726	76550528	2038	NSD2 dependent	NSD2-KO	H3K27me3	7.36756e-06	9.09083e-06
chr11	134524552	134530599	2114	NSD2 dependent	NSD2-KO	H3K27me3	7.6423e-06	9.42984e-06
chr2	172152614	172158718	1470	NSD2 dependent	NSD2-KO	H3K27me3	5.31419e-06	6.55717e-06
chr12	121297264	121303163	1104	NSD2 dependent	NSD2-KO	H3K27me3	3.99106e-06	4.92457e-06
chr19	12988631	12994469	1277	NSD2 dependent	NSD2-KO	H3K27me3	4.61647e-06	5.69627e-06
chr1	111148366	111154074	624	NSD2 dependent	NSD2-KO	H3K27me3	2.25582e-06	2.78345e-06
chr5	9029759	9035703	7392	NSD2 dependent	NSD2-KO	H3K27me3	2.67228e-05	3.29732e-05
chr3	68934053	68940167	2428	NSD2 dependent	NSD2-KO	H3K27me3	8.77744e-06	1.08305e-05
chr15	32821170	32826956	1347	NSD2 dependent	NSD2-KO	H3K27me3	4.86953e-06	6.00851e-06
chr18	35467759	35473619	1820	NSD2 dependent	NSD2-KO	H3K27me3	6.57947e-06	8.11841e-06
chrX	55998278	56003958	3724	NSD2 dependent	NSD2-KO	H3K27me3	1.34626e-05	1.66115e-05
chr2	129098328	129104088	1229	NSD2 dependent	NSD2-KO	H3K27me3	4.44295e-06	5.48215e-06
chr5	68090855	68096617	1364	NSD2 dependent	NSD2-KO	H3K27me3	4.93099e-06	6.08434e-06
chr5	97641440	97647275	2721	NSD2 dependent	NSD2-KO	H3K27me3	9.83667e-06	1.21375e-05
chr18	6990100	6995918	972	NSD2 dependent	NSD2-KO	H3K27me3	3.51387e-06	4.33576e-06
chr8	80244012	80249876	544	NSD2 dependent	NSD2-KO	H3K27me3	1.96661e-06	2.4266e-06
chr14	48863155	48868912	3177	NSD2 dependent	NSD2-KO	H3K27me3	1.14851e-05	1.41715e-05
chr7	22002265	22008152	11200	NSD2 dependent	NSD2-KO	H3K27me3	4.0489e-05	4.99594e-05
chr1	95572638	95578661	22953	NSD2 dependent	NSD2-KO	H3K27me3	8.29772e-05	0.000102386
chr3	51649228	51655245	1158	NSD2 dependent	NSD2-KO	H3K27me3	4.18628e-06	5.16545e-06
chr11	7620107	7625798	6663	NSD2 dependent	NSD2-KO	H3K27me3	2.40874e-05	2.97214e-05
chr10	34149848	34155700	1358	NSD2 dependent	NSD2-KO	H3K27me3	4.9093e-06	6.05758e-06
chr15	66579245	66585462	1396	NSD2 dependent	NSD2-KO	H3K27me3	5.04667e-06	6.22708e-06
chr1	5724643	5730461	3960	NSD2 dependent	NSD2-KO	H3K27me3	1.43158e-05	1.76642e-05
chr17	66966268	66971995	2746	NSD2 dependent	NSD2-KO	H3K27me3	9.92704e-06	1.2249e-05
chr3	17803010	17809068	6279	NSD2 dependent	NSD2-KO	H3K27me3	2.26992e-05	2.80085e-05
chr5	58696445	58702502	19024	NSD2 dependent	NSD2-KO	H3K27me3	6.87735e-05	8.48596e-05
chrY	20927082	20933237	1657	NSD2 dependent	NSD2-KO	H3K27me3	5.99021e-06	7.39132e-06
chr15	23596510	23602045	4611	NSD2 dependent	NSD2-KO	H3K27me3	1.66692e-05	2.05681e-05
chr8	58283387	58289202	1172	NSD2 dependent	NSD2-KO	H3K27me3	4.23689e-06	5.2279e-06
chr21	31265060	31270875	15690	NSD2 dependent	NSD2-KO	H3K27me3	5.67208e-05	6.99878e-05
chr8	64854356	64860083	4741	NSD2 dependent	NSD2-KO	H3K27me3	1.71392e-05	2.1148e-05
chrY	8609184	8614804	2080	NSD2 dependent	NSD2-KO	H3K27me3	7.51939e-06	9.27818e-06
chr15	83660548	83666445	8629	NSD2 dependent	NSD2-KO	H3K27me3	3.11946e-05	3.84911e-05
chr3	151570178	151575979	2300	NSD2 dependent	NSD2-KO	H3K27me3	8.31471e-06	1.02595e-05
chr3	142980359	142986422	11535	NSD2 dependent	NSD2-KO	H3K27me3	4.17001e-05	5.14537e-05
chr20	10655862	10661924	2780	NSD2 dependent	NSD2-KO	H3K27me3	1.005e-05	1.24006e-05
chr20	34249953	34255652	2109	NSD2 dependent	NSD2-KO	H3K27me3	7.62423e-06	9.40754e-06
chr2	235050213	235055935	518	NSD2 dependent	NSD2-KO	H3K27me3	1.87262e-06	2.31062e-06
chr1	193105833	193111744	638	NSD2 dependent	NSD2-KO	H3K27me3	2.30643e-06	2.8459e-06
chr18	72185623	72191464	6139	NSD2 dependent	NSD2-KO	H3K27me3	2.21931e-05	2.7384e-05
chr16	59334693	59340625	31740	NSD2 dependent	NSD2-KO	H3K27me3	0.000114743	0.000141581
chr7	95953106	95958810	38789	NSD2 dependent	NSD2-KO	H3K27me3	0.000140226	0.000173025
chr1	162729185	162735755	2070	NSD2 dependent	NSD2-KO	H3K27me3	7.48324e-06	9.23357e-06
chr11	83136618	83142756	1013	NSD2 dependent	NSD2-KO	H3K27me3	3.66209e-06	4.51865e-06
chr16	1628087	1633914	485	NSD2 dependent	NSD2-KO	H3K27me3	1.75332e-06	2.16342e-06
chr11	129535695	129541422	3775	NSD2 dependent	NSD2-KO	H3K27me3	1.3647e-05	1.6839e-05
chr11	36465339	36470845	15794	NSD2 dependent	NSD2-KO	H3K27me3	5.70968e-05	7.04517e-05
chr18	24634019	24639920	7535	NSD2 dependent	NSD2-KO	H3K27me3	2.72397e-05	3.36111e-05
chr14	80051198	80057387	7184	NSD2 dependent	NSD2-KO	H3K27me3	2.59708e-05	3.20454e-05
chr8	56384849	56390827	3928	NSD2 dependent	NSD2-KO	H3K27me3	1.42001e-05	1.75215e-05
chr10	61121941	61127841	3710	NSD2 dependent	NSD2-KO	H3K27me3	1.3412e-05	1.65491e-05
chr11	32301932	32307727	2304	NSD2 dependent	NSD2-KO	H3K27me3	8.32917e-06	1.02774e-05
chr13	49927848	49933567	895	NSD2 dependent	NSD2-KO	H3K27me3	3.23551e-06	3.99229e-06
chr16	16038513	16044899	417	NSD2 dependent	NSD2-KO	H3K27me3	1.50749e-06	1.8601e-06
chr5	121734040	121739970	3631	NSD2 dependent	NSD2-KO	H3K27me3	1.31264e-05	1.61967e-05
chr3	154690552	154696089	3257	NSD2 dependent	NSD2-KO	H3K27me3	1.17744e-05	1.45284e-05
chr15	61197035	61202900	5496	NSD2 dependent	NSD2-KO	H3K27me3	1.98685e-05	2.45158e-05
chr6	137870720	137876473	4159	NSD2 dependent	NSD2-KO	H3K27me3	1.50352e-05	1.85519e-05
chr5	146017509	146023129	5516	NSD2 dependent	NSD2-KO	H3K27me3	1.99408e-05	2.4605e-05
chr20	16737876	16743692	11503	NSD2 dependent	NSD2-KO	H3K27me3	4.15844e-05	5.1311e-05
chr3	74561779	74567706	7024	NSD2 dependent	NSD2-KO	H3K27me3	2.53924e-05	3.13317e-05
chr1	48402843	48408768	3616	NSD2 dependent	NSD2-KO	H3K27me3	1.30722e-05	1.61298e-05
chr17	3657408	3663424	936	NSD2 dependent	NSD2-KO	H3K27me3	3.38373e-06	4.17518e-06
chr1	181356321	181362098	3251	NSD2 dependent	NSD2-KO	H3K27me3	1.17527e-05	1.45016e-05
chr2	191090414	191096310	1516	NSD2 dependent	NSD2-KO	H3K27me3	5.48048e-06	6.76236e-06
chr6	36346708	36352489	553	NSD2 dependent	NSD2-KO	H3K27me3	1.99915e-06	2.46675e-06
chr7	112559161	112565142	5364	NSD2 dependent	NSD2-KO	H3K27me3	1.93914e-05	2.3927e-05
chr9	2651128	2656850	2149	NSD2 dependent	NSD2-KO	H3K27me3	7.76883e-06	9.58596e-06
chr1	63785396	63790949	1867	NSD2 dependent	NSD2-KO	H3K27me3	6.74938e-06	8.32806e-06
chr9	35255959	35261663	1289	NSD2 dependent	NSD2-KO	H3K27me3	4.65985e-06	5.74979e-06
chr16	29737592	29743750	614	NSD2 dependent	NSD2-KO	H3K27me3	2.21967e-06	2.73885e-06
chr6	166084509	166090497	5687	NSD2 dependent	NSD2-KO	H3K27me3	2.0559e-05	2.53678e-05
chrX	130938695	130944473	902	NSD2 dependent	NSD2-KO	H3K27me3	3.26081e-06	4.02352e-06
chr1	205696354	205702034	1391	NSD2 dependent	NSD2-KO	H3K27me3	5.02859e-06	6.20478e-06
chr11	25387981	25393537	2798	NSD2 dependent	NSD2-KO	H3K27me3	1.0115e-05	1.24809e-05
chr6	160951687	160957308	3164	NSD2 dependent	NSD2-KO	H3K27me3	1.14382e-05	1.41135e-05
chr10	78646596	78652427	2297	NSD2 dependent	NSD2-KO	H3K27me3	8.30387e-06	1.02461e-05
chr1	61638040	61643588	1788	NSD2 dependent	NSD2-KO	H3K27me3	6.46378e-06	7.97566e-06
chr3	48882956	48888965	395	NSD2 dependent	NSD2-KO	H3K27me3	1.42796e-06	1.76196e-06
chr9	103263235	103269346	3887	NSD2 dependent	NSD2-KO	H3K27me3	1.40519e-05	1.73386e-05
chr20	37300977	37306671	1136	NSD2 dependent	NSD2-KO	H3K27me3	4.10674e-06	5.06731e-06
chr11	114475449	114481609	8681	NSD2 dependent	NSD2-KO	H3K27me3	3.13826e-05	3.8723e-05
chr9	71188158	71194447	2777	NSD2 dependent	NSD2-KO	H3K27me3	1.00391e-05	1.23873e-05
chr22	45972415	45978428	2414	NSD2 dependent	NSD2-KO	H3K27me3	8.72683e-06	1.0768e-05
chr16	72021273	72027020	613	NSD2 dependent	NSD2-KO	H3K27me3	2.21605e-06	2.73439e-06
chr16	11910360	11916048	427	NSD2 dependent	NSD2-KO	H3K27me3	1.54364e-06	1.9047e-06
chr2	176482062	176487861	30530	NSD2 dependent	NSD2-KO	H3K27me3	0.000110369	0.000136184
chr7	2828114	2834067	697	NSD2 dependent	NSD2-KO	H3K27me3	2.51972e-06	3.10908e-06
chr9	26450932	26456691	30898	NSD2 dependent	NSD2-KO	H3K27me3	0.000111699	0.000137826
chr12	73961888	73967719	4068	NSD2 dependent	NSD2-KO	H3K27me3	1.47062e-05	1.8146e-05
chr4	13731111	13736959	8151	NSD2 dependent	NSD2-KO	H3K27me3	2.94666e-05	3.63589e-05
chrX	125447013	125452935	455	NSD2 dependent	NSD2-KO	H3K27me3	1.64487e-06	2.0296e-06
chrX	51520528	51526506	5268	NSD2 dependent	NSD2-KO	H3K27me3	1.90443e-05	2.34988e-05
chr11	42753619	42759697	1731	NSD2 dependent	NSD2-KO	H3K27me3	6.25772e-06	7.72141e-06
chr6	168412003	168417874	7332	NSD2 dependent	NSD2-KO	H3K27me3	2.65059e-05	3.27056e-05
chr4	8349018	8355148	1863	NSD2 dependent	NSD2-KO	H3K27me3	6.73492e-06	8.31021e-06
chr5	175595216	175600693	25504	NSD2 dependent	NSD2-KO	H3K27me3	9.21993e-05	0.000113765
chr5	161190265	161196096	2107	NSD2 dependent	NSD2-KO	H3K27me3	7.617e-06	9.39862e-06
chr3	189947173	189953168	7441	NSD2 dependent	NSD2-KO	H3K27me3	2.68999e-05	3.31918e-05
chr7	42626171	42631791	6807	NSD2 dependent	NSD2-KO	H3K27me3	2.46079e-05	3.03637e-05
chr3	182822195	182828062	1280	NSD2 dependent	NSD2-KO	H3K27me3	4.62732e-06	5.70965e-06
chr17	50761302	50767037	1706	NSD2 dependent	NSD2-KO	H3K27me3	6.16735e-06	7.60989e-06
chr10	78586983	78592737	1586	NSD2 dependent	NSD2-KO	H3K27me3	5.73354e-06	7.07461e-06
chr1	81557170	81563350	10495	NSD2 dependent	NSD2-KO	H3K27me3	3.79404e-05	4.68147e-05
chr9	78001088	78006884	3313	NSD2 dependent	NSD2-KO	H3K27me3	1.19768e-05	1.47782e-05
chr14_KI270722v1_random	188457	194239	5005	NSD2 dependent	NSD2-KO	H3K27me3	1.80935e-05	2.23256e-05
chr15	40387170	40393252	741	NSD2 dependent	NSD2-KO	H3K27me3	2.67878e-06	3.30535e-06
chr5	158309139	158314734	10258	NSD2 dependent	NSD2-KO	H3K27me3	3.70836e-05	4.57575e-05
chr5	67633461	67639069	1563	NSD2 dependent	NSD2-KO	H3K27me3	5.65039e-06	6.97202e-06
chr1	10106669	10112590	1300	NSD2 dependent	NSD2-KO	H3K27me3	4.69962e-06	5.79886e-06
chrX	118839432	118845243	3633	NSD2 dependent	NSD2-KO	H3K27me3	1.31336e-05	1.62056e-05
chr10	126578218	126584195	2211	NSD2 dependent	NSD2-KO	H3K27me3	7.99297e-06	9.86252e-06
chr6	10930453	10936163	2622	NSD2 dependent	NSD2-KO	H3K27me3	9.47877e-06	1.16959e-05
chr2	42873550	42879405	897	NSD2 dependent	NSD2-KO	H3K27me3	3.24274e-06	4.00121e-06
chr4	95333997	95339804	4160	NSD2 dependent	NSD2-KO	H3K27me3	1.50388e-05	1.85564e-05
chr7	73746840	73753009	490	NSD2 dependent	NSD2-KO	H3K27me3	1.7714e-06	2.18572e-06
chr5	166277801	166283862	3552	NSD2 dependent	NSD2-KO	H3K27me3	1.28408e-05	1.58443e-05
chr4	71522872	71528470	3383	NSD2 dependent	NSD2-KO	H3K27me3	1.22299e-05	1.50904e-05
chr12	50710654	50716585	595	NSD2 dependent	NSD2-KO	H3K27me3	2.15098e-06	2.65409e-06
chr3	163948622	163954195	27187	NSD2 dependent	NSD2-KO	H3K27me3	9.82835e-05	0.000121272
chr21	28954751	28960868	378	NSD2 dependent	NSD2-KO	H3K27me3	1.3665e-06	1.68613e-06
chr13	96394938	96400738	3285	NSD2 dependent	NSD2-KO	H3K27me3	1.18756e-05	1.46533e-05
chr19	5266450	5272507	864	NSD2 dependent	NSD2-KO	H3K27me3	3.12344e-06	3.85401e-06
chr1	212130662	212136449	2822	NSD2 dependent	NSD2-KO	H3K27me3	1.02018e-05	1.2588e-05
chr18	48354515	48360137	4396	NSD2 dependent	NSD2-KO	H3K27me3	1.58919e-05	1.96091e-05
chr17	13156978	13162892	3449	NSD2 dependent	NSD2-KO	H3K27me3	1.24685e-05	1.53848e-05
chr2	129332123	129337816	7341	NSD2 dependent	NSD2-KO	H3K27me3	2.65384e-05	3.27457e-05
chr3	188689290	188695189	2015	NSD2 dependent	NSD2-KO	H3K27me3	7.28441e-06	8.98823e-06
chr12	78796796	78802752	3101	NSD2 dependent	NSD2-KO	H3K27me3	1.12104e-05	1.38325e-05
chr21	45222980	45229337	5153	NSD2 dependent	NSD2-KO	H3K27me3	1.86286e-05	2.29858e-05
chr6	53137474	53143475	1843	NSD2 dependent	NSD2-KO	H3K27me3	6.66261e-06	8.221e-06
chr12	58306702	58312657	1892	NSD2 dependent	NSD2-KO	H3K27me3	6.83975e-06	8.43957e-06
chr11	26844677	26850366	3341	NSD2 dependent	NSD2-KO	H3K27me3	1.2078e-05	1.49031e-05
chr18	43981747	43987770	3083	NSD2 dependent	NSD2-KO	H3K27me3	1.11453e-05	1.37522e-05
chr4	159010948	159017049	1375	NSD2 dependent	NSD2-KO	H3K27me3	4.97075e-06	6.13341e-06
chr8	93223375	93229178	2111	NSD2 dependent	NSD2-KO	H3K27me3	7.63146e-06	9.41646e-06
chr8	100015222	100020921	2385	NSD2 dependent	NSD2-KO	H3K27me3	8.62199e-06	1.06387e-05
chr7	55174923	55180707	1008	NSD2 dependent	NSD2-KO	H3K27me3	3.64401e-06	4.49635e-06
chrX	83963723	83969291	595	NSD2 dependent	NSD2-KO	H3K27me3	2.15098e-06	2.65409e-06
chr1	216900101	216905820	5674	NSD2 dependent	NSD2-KO	H3K27me3	2.0512e-05	2.53098e-05
chr1	24126380	24132269	1638	NSD2 dependent	NSD2-KO	H3K27me3	5.92152e-06	7.30656e-06
chr8	56016853	56022618	2736	NSD2 dependent	NSD2-KO	H3K27me3	9.89089e-06	1.22044e-05
chr10	20893013	20898789	2769	NSD2 dependent	NSD2-KO	H3K27me3	1.00102e-05	1.23516e-05
chr5	105895804	105901791	11715	NSD2 dependent	NSD2-KO	H3K27me3	4.23508e-05	5.22567e-05
chr10	92026153	92031995	947	NSD2 dependent	NSD2-KO	H3K27me3	3.42349e-06	4.22425e-06
chr10	8141758	8147499	6335	NSD2 dependent	NSD2-KO	H3K27me3	2.29016e-05	2.82583e-05
chr5	131157255	131163201	1092	NSD2 dependent	NSD2-KO	H3K27me3	3.94768e-06	4.87104e-06
chr17	69237121	69242952	6612	NSD2 dependent	NSD2-KO	H3K27me3	2.3903e-05	2.94939e-05
chr2	19473655	19479468	2416	NSD2 dependent	NSD2-KO	H3K27me3	8.73406e-06	1.0777e-05
chr4	73272531	73278256	5688	NSD2 dependent	NSD2-KO	H3K27me3	2.05626e-05	2.53722e-05
chr7	142163401	142169546	13570	NSD2 dependent	NSD2-KO	H3K27me3	4.90568e-05	6.05312e-05
chr12	71783906	71789831	1933	NSD2 dependent	NSD2-KO	H3K27me3	6.98797e-06	8.62246e-06
chr9	107696127	107701777	2305	NSD2 dependent	NSD2-KO	H3K27me3	8.33279e-06	1.02818e-05
chrX	65828492	65834267	1330	NSD2 dependent	NSD2-KO	H3K27me3	4.80807e-06	5.93268e-06
chr5	138546010	138551594	594	NSD2 dependent	NSD2-KO	H3K27me3	2.14736e-06	2.64963e-06
chr1	111838566	111844456	4870	NSD2 dependent	NSD2-KO	H3K27me3	1.76055e-05	2.17234e-05
chr16	72185752	72191490	4390	NSD2 dependent	NSD2-KO	H3K27me3	1.58703e-05	1.95823e-05
chr15	48504679	48510297	3824	NSD2 dependent	NSD2-KO	H3K27me3	1.38241e-05	1.70576e-05
chr6	144408603	144414642	1069	NSD2 dependent	NSD2-KO	H3K27me3	3.86453e-06	4.76845e-06
chr1	176062851	176068373	1730	NSD2 dependent	NSD2-KO	H3K27me3	6.25411e-06	7.71695e-06
chr7	110752030	110757564	2786	NSD2 dependent	NSD2-KO	H3K27me3	1.00716e-05	1.24274e-05
chr10	80847769	80853697	4549	NSD2 dependent	NSD2-KO	H3K27me3	1.64451e-05	2.02916e-05
chr11	4724653	4730346	4500	NSD2 dependent	NSD2-KO	H3K27me3	1.62679e-05	2.0073e-05
chr12	117035460	117041719	5488	NSD2 dependent	NSD2-KO	H3K27me3	1.98396e-05	2.44801e-05
chr4	78102276	78108292	6933	NSD2 dependent	NSD2-KO	H3K27me3	2.50634e-05	3.09258e-05
chr7	26410643	26416485	3454	NSD2 dependent	NSD2-KO	H3K27me3	1.24865e-05	1.54071e-05
chr11	131412852	131419030	1281	NSD2 dependent	NSD2-KO	H3K27me3	4.63093e-06	5.71411e-06
chr8	129974465	129980437	6930	NSD2 dependent	NSD2-KO	H3K27me3	2.50526e-05	3.09124e-05
chr17	61508862	61514359	2741	NSD2 dependent	NSD2-KO	H3K27me3	9.90897e-06	1.22267e-05
chr8	142674283	142680299	590	NSD2 dependent	NSD2-KO	H3K27me3	2.1329e-06	2.63179e-06
chr8	111111527	111117170	6355	NSD2 dependent	NSD2-KO	H3K27me3	2.29739e-05	2.83475e-05
chr12	57275417	57281479	390	NSD2 dependent	NSD2-KO	H3K27me3	1.40989e-06	1.73966e-06
chr7	26019812	26025480	666	NSD2 dependent	NSD2-KO	H3K27me3	2.40765e-06	2.9708e-06
chr8	70665066	70671196	1681	NSD2 dependent	NSD2-KO	H3K27me3	6.07697e-06	7.49837e-06
chr3	62413484	62419244	8201	NSD2 dependent	NSD2-KO	H3K27me3	2.96474e-05	3.65819e-05
chr2	16940843	16946557	10402	NSD2 dependent	NSD2-KO	H3K27me3	3.76042e-05	4.63998e-05
chr5	36283286	36289301	919	NSD2 dependent	NSD2-KO	H3K27me3	3.32227e-06	4.09935e-06
chr1	49022540	49028223	1820	NSD2 dependent	NSD2-KO	H3K27me3	6.57947e-06	8.11841e-06
chr5	36364297	36370369	1127	NSD2 dependent	NSD2-KO	H3K27me3	4.07421e-06	5.02717e-06
chr7	30099537	30105479	2417	NSD2 dependent	NSD2-KO	H3K27me3	8.73768e-06	1.07814e-05
chr4	1896898	1902914	3134	NSD2 dependent	NSD2-KO	H3K27me3	1.13297e-05	1.39797e-05
chrY	15342599	15348571	2047	NSD2 dependent	NSD2-KO	H3K27me3	7.40009e-06	9.13098e-06
chr3	87593155	87598873	5350	NSD2 dependent	NSD2-KO	H3K27me3	1.93407e-05	2.38645e-05
chr18	38880766	38886687	8809	NSD2 dependent	NSD2-KO	H3K27me3	3.18453e-05	3.9294e-05
chrX	35446854	35452413	618	NSD2 dependent	NSD2-KO	H3K27me3	2.23413e-06	2.75669e-06
chr2	196204187	196209712	275	NSD2 dependent	NSD2-KO	H3K27me3	9.9415e-07	1.22668e-06
chr4	40804400	40810378	2188	NSD2 dependent	NSD2-KO	H3K27me3	7.90982e-06	9.75993e-06
chr5	52815197	52820876	1924	NSD2 dependent	NSD2-KO	H3K27me3	6.95544e-06	8.58231e-06
chr14	81363637	81369253	3466	NSD2 dependent	NSD2-KO	H3K27me3	1.25299e-05	1.54607e-05
chr1	111640292	111646259	1409	NSD2 dependent	NSD2-KO	H3K27me3	5.09366e-06	6.28507e-06
chr20	19964275	19970146	2371	NSD2 dependent	NSD2-KO	H3K27me3	8.57138e-06	1.05762e-05
chr11	56688551	56694213	2105	NSD2 dependent	NSD2-KO	H3K27me3	7.60977e-06	9.38969e-06
chr20	52721779	52727605	7296	NSD2 dependent	NSD2-KO	H3K27me3	2.63757e-05	3.2545e-05
chr11	25987436	25993302	2543	NSD2 dependent	NSD2-KO	H3K27me3	9.19318e-06	1.13435e-05
chr20	33609128	33615115	923	NSD2 dependent	NSD2-KO	H3K27me3	3.33673e-06	4.11719e-06
chr11	38182380	38188204	6748	NSD2 dependent	NSD2-KO	H3K27me3	2.43946e-05	3.01005e-05
chr3	87134997	87140690	2489	NSD2 dependent	NSD2-KO	H3K27me3	8.99796e-06	1.11026e-05
chr11	35252709	35258604	3053	NSD2 dependent	NSD2-KO	H3K27me3	1.10369e-05	1.36184e-05
chr3	29910099	29915872	13747	NSD2 dependent	NSD2-KO	H3K27me3	4.96967e-05	6.13207e-05
chr8	28287499	28293234	1354	NSD2 dependent	NSD2-KO	H3K27me3	4.89483e-06	6.03974e-06
chr3	102597240	102603116	1378	NSD2 dependent	NSD2-KO	H3K27me3	4.9816e-06	6.14679e-06
chr9	69020535	69026210	10308	NSD2 dependent	NSD2-KO	H3K27me3	3.72644e-05	4.59805e-05
chr3	129421355	129427030	545	NSD2 dependent	NSD2-KO	H3K27me3	1.97023e-06	2.43106e-06
chr1	220809659	220815277	2219	NSD2 dependent	NSD2-KO	H3K27me3	8.02189e-06	9.89821e-06
chr2	110981817	110987840	3582	NSD2 dependent	NSD2-KO	H3K27me3	1.29493e-05	1.59781e-05
chr10	64106667	64112629	6908	NSD2 dependent	NSD2-KO	H3K27me3	2.49731e-05	3.08143e-05
chr17	27412310	27418146	2244	NSD2 dependent	NSD2-KO	H3K27me3	8.11227e-06	1.00097e-05
chr6	44637274	44643224	834	NSD2 dependent	NSD2-KO	H3K27me3	3.01499e-06	3.72019e-06
chr10	78164057	78170062	3476	NSD2 dependent	NSD2-KO	H3K27me3	1.25661e-05	1.55053e-05
chr15	54093929	54100213	5526	NSD2 dependent	NSD2-KO	H3K27me3	1.9977e-05	2.46496e-05
chr1	69085714	69091453	2792	NSD2 dependent	NSD2-KO	H3K27me3	1.00933e-05	1.24542e-05
chr6	142347672	142353516	1599	NSD2 dependent	NSD2-KO	H3K27me3	5.78053e-06	7.1326e-06
chr5	115487866	115493633	4115	NSD2 dependent	NSD2-KO	H3K27me3	1.48761e-05	1.83556e-05
chr6	148884692	148890729	2669	NSD2 dependent	NSD2-KO	H3K27me3	9.64868e-06	1.19055e-05
chr8	62003509	62009179	11124	NSD2 dependent	NSD2-KO	H3K27me3	4.02143e-05	4.96204e-05
chr16	63460817	63466535	8165	NSD2 dependent	NSD2-KO	H3K27me3	2.95172e-05	3.64213e-05
chr4	146044845	146050708	1408	NSD2 dependent	NSD2-KO	H3K27me3	5.09005e-06	6.28061e-06
chr3	61859835	61865714	6826	NSD2 dependent	NSD2-KO	H3K27me3	2.46766e-05	3.04485e-05
chr4	43656043	43661651	3902	NSD2 dependent	NSD2-KO	H3K27me3	1.41061e-05	1.74055e-05
chr10	96856019	96861872	1254	NSD2 dependent	NSD2-KO	H3K27me3	4.53333e-06	5.59367e-06
chr21	41517991	41523728	848	NSD2 dependent	NSD2-KO	H3K27me3	3.0656e-06	3.78264e-06
chr8	84489606	84495272	2919	NSD2 dependent	NSD2-KO	H3K27me3	1.05525e-05	1.30207e-05
chr11	62339434	62345159	778	NSD2 dependent	NSD2-KO	H3K27me3	2.81254e-06	3.4704e-06
chr1	26797032	26803111	635	NSD2 dependent	NSD2-KO	H3K27me3	2.29558e-06	2.83252e-06
chr18	47516792	47522430	6482	NSD2 dependent	NSD2-KO	H3K27me3	2.3433e-05	2.8914e-05
chr7	150733352	150739059	5516	NSD2 dependent	NSD2-KO	H3K27me3	1.99408e-05	2.4605e-05
chr2	138023183	138029451	1346	NSD2 dependent	NSD2-KO	H3K27me3	4.86591e-06	6.00405e-06
chr3	65618557	65624462	2008	NSD2 dependent	NSD2-KO	H3K27me3	7.25911e-06	8.95701e-06
chr10	46134805	46140308	223	NSD2 dependent	NSD2-KO	H3K27me3	8.06166e-07	9.94728e-07
chr14	72186409	72192033	6543	NSD2 dependent	NSD2-KO	H3K27me3	2.36535e-05	2.91861e-05
chr6	25802241	25807849	13196	NSD2 dependent	NSD2-KO	H3K27me3	4.77048e-05	5.88629e-05
chr3	144101973	144108517	2645	NSD2 dependent	NSD2-KO	H3K27me3	9.56192e-06	1.17985e-05
chr3	141225889	141231405	3988	NSD2 dependent	NSD2-KO	H3K27me3	1.4417e-05	1.77891e-05
chr18	39785621	39792007	7624	NSD2 dependent	NSD2-KO	H3K27me3	2.75615e-05	3.40081e-05
chr5	104292624	104298475	5935	NSD2 dependent	NSD2-KO	H3K27me3	2.14556e-05	2.6474e-05
chr5	121774844	121780837	25351	NSD2 dependent	NSD2-KO	H3K27me3	9.16462e-05	0.000113082
chr7	120439673	120445762	5249	NSD2 dependent	NSD2-KO	H3K27me3	1.89756e-05	2.3414e-05
chr12	115827255	115833355	1154	NSD2 dependent	NSD2-KO	H3K27me3	4.17182e-06	5.1476e-06
chr20	699048	704661	1497	NSD2 dependent	NSD2-KO	H3K27me3	5.41179e-06	6.67761e-06
chr6	148617506	148623451	3337	NSD2 dependent	NSD2-KO	H3K27me3	1.20636e-05	1.48852e-05
chr18	26762804	26768420	1237	NSD2 dependent	NSD2-KO	H3K27me3	4.47187e-06	5.51784e-06
chr3	176374025	176379787	2218	NSD2 dependent	NSD2-KO	H3K27me3	8.01827e-06	9.89375e-06
chr17	27082747	27088420	2643	NSD2 dependent	NSD2-KO	H3K27me3	9.55469e-06	1.17895e-05
chr6	3308051	3313780	6691	NSD2 dependent	NSD2-KO	H3K27me3	2.41886e-05	2.98463e-05
chr5	114563331	114568881	1220	NSD2 dependent	NSD2-KO	H3K27me3	4.41041e-06	5.44201e-06
chr2	175603700	175609416	14479	NSD2 dependent	NSD2-KO	H3K27me3	5.23429e-05	6.45859e-05
chr10	78423600	78429181	1312	NSD2 dependent	NSD2-KO	H3K27me3	4.743e-06	5.85239e-06
chr10	36170415	36176314	20577	NSD2 dependent	NSD2-KO	H3K27me3	7.43878e-05	9.1787e-05
chr15	81401910	81407825	6878	NSD2 dependent	NSD2-KO	H3K27me3	2.48646e-05	3.06804e-05
chr1	49330306	49335973	2548	NSD2 dependent	NSD2-KO	H3K27me3	9.21125e-06	1.13658e-05
chr8	12792686	12798459	8314	NSD2 dependent	NSD2-KO	H3K27me3	3.00559e-05	3.70859e-05
chr1	81725002	81731305	4236	NSD2 dependent	NSD2-KO	H3K27me3	1.53135e-05	1.88954e-05
chr10	92987895	92993476	3784	NSD2 dependent	NSD2-KO	H3K27me3	1.36795e-05	1.68791e-05
chr20	21276139	21281922	3116	NSD2 dependent	NSD2-KO	H3K27me3	1.12646e-05	1.38994e-05
chr5	142815452	142820971	900	NSD2 dependent	NSD2-KO	H3K27me3	3.25358e-06	4.0146e-06
chr3	189447115	189453014	3423	NSD2 dependent	NSD2-KO	H3K27me3	1.23745e-05	1.52688e-05
chr4	26122056	26127759	1332	NSD2 dependent	NSD2-KO	H3K27me3	4.8153e-06	5.9416e-06
chr15	33231519	33237346	16329	NSD2 dependent	NSD2-KO	H3K27me3	5.90308e-05	7.28382e-05
chr5	124570927	124576644	6443	NSD2 dependent	NSD2-KO	H3K27me3	2.3292e-05	2.874e-05
chr9	27536932	27542848	4076	NSD2 dependent	NSD2-KO	H3K27me3	1.47351e-05	1.81817e-05
chr7	136020690	136026688	2208	NSD2 dependent	NSD2-KO	H3K27me3	7.98212e-06	9.84914e-06
chr9	69562066	69567710	8723	NSD2 dependent	NSD2-KO	H3K27me3	3.15344e-05	3.89104e-05
chr2	82484697	82490250	1180	NSD2 dependent	NSD2-KO	H3K27me3	4.26581e-06	5.26358e-06
chr8	81348855	81354369	1478	NSD2 dependent	NSD2-KO	H3K27me3	5.34311e-06	6.59286e-06
chr6	137171216	137177104	1617	NSD2 dependent	NSD2-KO	H3K27me3	5.8456e-06	7.21289e-06
chr1	100981123	100986723	2871	NSD2 dependent	NSD2-KO	H3K27me3	1.03789e-05	1.28066e-05
chr2	191929414	191935388	3821	NSD2 dependent	NSD2-KO	H3K27me3	1.38133e-05	1.70442e-05
chr6	110387206	110392881	5623	NSD2 dependent	NSD2-KO	H3K27me3	2.03277e-05	2.50823e-05
chr17	33084187	33089978	4413	NSD2 dependent	NSD2-KO	H3K27me3	1.59534e-05	1.96849e-05
chr7	112955279	112961060	1479	NSD2 dependent	NSD2-KO	H3K27me3	5.34672e-06	6.59732e-06
chr16	80705991	80711973	524	NSD2 dependent	NSD2-KO	H3K27me3	1.89431e-06	2.33739e-06
chr1	106859894	106865568	7939	NSD2 dependent	NSD2-KO	H3K27me3	2.87002e-05	3.54132e-05
chr4	134448242	134453879	2078	NSD2 dependent	NSD2-KO	H3K27me3	7.51216e-06	9.26926e-06
chr2	230095060	230100767	1620	NSD2 dependent	NSD2-KO	H3K27me3	5.85645e-06	7.22627e-06
chr11	66798988	66804868	4083	NSD2 dependent	NSD2-KO	H3K27me3	1.47604e-05	1.82129e-05
chr17	63036909	63042348	1650	NSD2 dependent	NSD2-KO	H3K27me3	5.9649e-06	7.36009e-06
chr13	77052594	77059057	570	NSD2 dependent	NSD2-KO	H3K27me3	2.0606e-06	2.54258e-06
chr7	43544890	43550729	11975	NSD2 dependent	NSD2-KO	H3K27me3	4.32907e-05	5.34164e-05
chr12	98698629	98704576	2946	NSD2 dependent	NSD2-KO	H3K27me3	1.06501e-05	1.31411e-05
chr10	116426605	116432362	1542	NSD2 dependent	NSD2-KO	H3K27me3	5.57447e-06	6.87834e-06
chr2	209275674	209281298	4633	NSD2 dependent	NSD2-KO	H3K27me3	1.67487e-05	2.06662e-05
chr7	77665055	77670800	3091	NSD2 dependent	NSD2-KO	H3K27me3	1.11742e-05	1.37879e-05
chr17	20997311	21003419	818	NSD2 dependent	NSD2-KO	H3K27me3	2.95715e-06	3.64882e-06
chrY	12727027	12732822	183	NSD2 dependent	NSD2-KO	H3K27me3	6.61562e-07	8.16301e-07
chr14	59119399	59125458	7998	NSD2 dependent	NSD2-KO	H3K27me3	2.89135e-05	3.56764e-05
chr12	80582605	80588223	2781	NSD2 dependent	NSD2-KO	H3K27me3	1.00536e-05	1.24051e-05
chr12	88500001	88505672	1358	NSD2 dependent	NSD2-KO	H3K27me3	4.9093e-06	6.05758e-06
chr14	84417667	84423690	4972	NSD2 dependent	NSD2-KO	H3K27me3	1.79742e-05	2.21784e-05
chr4	124876702	124882286	13483	NSD2 dependent	NSD2-KO	H3K27me3	4.87423e-05	6.01431e-05
chr15	52068497	52074427	1628	NSD2 dependent	NSD2-KO	H3K27me3	5.88537e-06	7.26196e-06
chr2	191875310	191880933	3508	NSD2 dependent	NSD2-KO	H3K27me3	1.26817e-05	1.5648e-05
chr8	100463144	100468698	1460	NSD2 dependent	NSD2-KO	H3K27me3	5.27803e-06	6.51257e-06
chr16	78913135	78918882	7276	NSD2 dependent	NSD2-KO	H3K27me3	2.63034e-05	3.24558e-05
chr11	15603486	15609121	6931	NSD2 dependent	NSD2-KO	H3K27me3	2.50562e-05	3.09168e-05
chr2	116703635	116709296	4058	NSD2 dependent	NSD2-KO	H3K27me3	1.467e-05	1.81014e-05
chr5	137401236	137407113	17561	NSD2 dependent	NSD2-KO	H3K27me3	6.34846e-05	7.83337e-05
chr17	42981759	42987600	681	NSD2 dependent	NSD2-KO	H3K27me3	2.46188e-06	3.03771e-06
chr11	62098302	62103884	1820	NSD2 dependent	NSD2-KO	H3K27me3	6.57947e-06	8.11841e-06
chr4	58019608	58025168	2099	NSD2 dependent	NSD2-KO	H3K27me3	7.58808e-06	9.36293e-06
chr2	124180695	124186739	4036	NSD2 dependent	NSD2-KO	H3K27me3	1.45905e-05	1.80032e-05
chr22	22556746	22562839	720	NSD2 dependent	NSD2-KO	H3K27me3	2.60287e-06	3.21168e-06
chr6	150317781	150323382	3623	NSD2 dependent	NSD2-KO	H3K27me3	1.30975e-05	1.6161e-05
chr12	93549904	93555429	2029	NSD2 dependent	NSD2-KO	H3K27me3	7.33502e-06	9.05068e-06
chr14	81608103	81614071	12591	NSD2 dependent	NSD2-KO	H3K27me3	4.55176e-05	5.61642e-05
chr6	25327310	25333008	1342	NSD2 dependent	NSD2-KO	H3K27me3	4.85145e-06	5.98621e-06
chr22	46065144	46070814	607	NSD2 dependent	NSD2-KO	H3K27me3	2.19436e-06	2.70762e-06
chr6	130005263	130011261	2815	NSD2 dependent	NSD2-KO	H3K27me3	1.01765e-05	1.25568e-05
chr13	94155102	94160801	4548	NSD2 dependent	NSD2-KO	H3K27me3	1.64414e-05	2.02871e-05
chr3	155301642	155307237	1781	NSD2 dependent	NSD2-KO	H3K27me3	6.43848e-06	7.94444e-06
chr9	82916652	82922824	3487	NSD2 dependent	NSD2-KO	H3K27me3	1.26058e-05	1.55543e-05
chr5	133287469	133292987	2448	NSD2 dependent	NSD2-KO	H3K27me3	8.84975e-06	1.09197e-05
chr15	68019350	68025056	2036	NSD2 dependent	NSD2-KO	H3K27me3	7.36033e-06	9.08191e-06
chr6	152354150	152359676	39382	NSD2 dependent	NSD2-KO	H3K27me3	0.00014237	0.00017567
chr3	119795417	119801131	3929	NSD2 dependent	NSD2-KO	H3K27me3	1.42037e-05	1.75259e-05
chr11	32326777	32332379	4017	NSD2 dependent	NSD2-KO	H3K27me3	1.45218e-05	1.79185e-05
chr8	97444983	97450602	8656	NSD2 dependent	NSD2-KO	H3K27me3	3.12922e-05	3.86115e-05
chr1	219515599	219521294	1537	NSD2 dependent	NSD2-KO	H3K27me3	5.5564e-06	6.85604e-06
chr7	12939031	12944445	7313	NSD2 dependent	NSD2-KO	H3K27me3	2.64372e-05	3.26208e-05
chr20	18394258	18400149	2444	NSD2 dependent	NSD2-KO	H3K27me3	8.83529e-06	1.09019e-05
chr6	151053998	151059869	1218	NSD2 dependent	NSD2-KO	H3K27me3	4.40318e-06	5.43309e-06
chr2	82692017	82697959	1577	NSD2 dependent	NSD2-KO	H3K27me3	5.701e-06	7.03446e-06
chr10	59575766	59581369	14850	NSD2 dependent	NSD2-KO	H3K27me3	5.36841e-05	6.62408e-05
chr4	25604741	25610378	7050	NSD2 dependent	NSD2-KO	H3K27me3	2.54864e-05	3.14477e-05
chr2	164847170	164853076	2302	NSD2 dependent	NSD2-KO	H3K27me3	8.32194e-06	1.02684e-05
chr2	79982209	79988036	13040	NSD2 dependent	NSD2-KO	H3K27me3	4.71408e-05	5.8167e-05
chrX	110672866	110678488	1847	NSD2 dependent	NSD2-KO	H3K27me3	6.67708e-06	8.23884e-06
chr8	122725832	122731521	5078	NSD2 dependent	NSD2-KO	H3K27me3	1.83574e-05	2.26512e-05
chr7	74196480	74202716	844	NSD2 dependent	NSD2-KO	H3K27me3	3.05114e-06	3.7648e-06
chr3	29934492	29940318	3385	NSD2 dependent	NSD2-KO	H3K27me3	1.22371e-05	1.50993e-05
chr16	85346973	85352639	2536	NSD2 dependent	NSD2-KO	H3K27me3	9.16787e-06	1.13122e-05
chrX	67744400	67750352	759	NSD2 dependent	NSD2-KO	H3K27me3	2.74385e-06	3.38564e-06
chr15	100895103	100900875	836	NSD2 dependent	NSD2-KO	H3K27me3	3.02222e-06	3.72911e-06
chr3	187333406	187338945	14771	NSD2 dependent	NSD2-KO	H3K27me3	5.33985e-05	6.58884e-05
chrX	109992549	109998275	989	NSD2 dependent	NSD2-KO	H3K27me3	3.57533e-06	4.41159e-06
chr11	7632961	7638898	1221	NSD2 dependent	NSD2-KO	H3K27me3	4.41403e-06	5.44647e-06
chr6	43143347	43149115	2134	NSD2 dependent	NSD2-KO	H3K27me3	7.71461e-06	9.51905e-06
chr22	27762266	27767895	9518	NSD2 dependent	NSD2-KO	H3K27me3	3.44084e-05	4.24566e-05
chr4	75156052	75161894	12959	NSD2 dependent	NSD2-KO	H3K27me3	4.6848e-05	5.78057e-05
chr10	90577591	90583109	3625	NSD2 dependent	NSD2-KO	H3K27me3	1.31047e-05	1.61699e-05
chr13	52170389	52176408	1229	NSD2 dependent	NSD2-KO	H3K27me3	4.44295e-06	5.48215e-06
chr11	44206492	44212026	2002	NSD2 dependent	NSD2-KO	H3K27me3	7.23741e-06	8.93025e-06
chr2	242106447	242112165	220	NSD2 dependent	NSD2-KO	H3K27me3	7.9532e-07	9.81346e-07
chr17	19840704	19846375	2092	NSD2 dependent	NSD2-KO	H3K27me3	7.56277e-06	9.33171e-06
chr3	12407644	12413384	4650	NSD2 dependent	NSD2-KO	H3K27me3	1.68102e-05	2.07421e-05
chr5	136223192	136228899	13077	NSD2 dependent	NSD2-KO	H3K27me3	4.72746e-05	5.83321e-05
chr4	42329316	42335096	3396	NSD2 dependent	NSD2-KO	H3K27me3	1.22769e-05	1.51484e-05
chr11	115217571	115223521	22832	NSD2 dependent	NSD2-KO	H3K27me3	8.25398e-05	0.000101846
chr1	42174179	42179762	1563	NSD2 dependent	NSD2-KO	H3K27me3	5.65039e-06	6.97202e-06
chr8	56392809	56398462	5759	NSD2 dependent	NSD2-KO	H3K27me3	2.08193e-05	2.5689e-05
chr11	4945256	4950722	37393	NSD2 dependent	NSD2-KO	H3K27me3	0.000135179	0.000166798
chr11	35301862	35307582	1733	NSD2 dependent	NSD2-KO	H3K27me3	6.26495e-06	7.73033e-06
chr20	38997498	39003133	1631	NSD2 dependent	NSD2-KO	H3K27me3	5.89622e-06	7.27534e-06
chr19	40459149	40464959	850	NSD2 dependent	NSD2-KO	H3K27me3	3.07283e-06	3.79156e-06
chr12	52680330	52686076	20893	NSD2 dependent	NSD2-KO	H3K27me3	7.55301e-05	9.31966e-05
chr5	173039979	173045633	2317	NSD2 dependent	NSD2-KO	H3K27me3	8.37617e-06	1.03354e-05
chr13	108337844	108343503	9125	NSD2 dependent	NSD2-KO	H3K27me3	3.29877e-05	4.07035e-05
chr2	217217921	217223803	10329	NSD2 dependent	NSD2-KO	H3K27me3	3.73403e-05	4.60742e-05
chr11	126940661	126946383	23339	NSD2 dependent	NSD2-KO	H3K27me3	8.43726e-05	0.000104107
chr11	59028521	59034066	546	NSD2 dependent	NSD2-KO	H3K27me3	1.97384e-06	2.43552e-06
chr12	11620579	11626376	2005	NSD2 dependent	NSD2-KO	H3K27me3	7.24826e-06	8.94363e-06
chr6	10679814	10685776	2561	NSD2 dependent	NSD2-KO	H3K27me3	9.25825e-06	1.14238e-05
chr13	49473980	49479814	1066	NSD2 dependent	NSD2-KO	H3K27me3	3.85369e-06	4.75507e-06
chr10	131905618	131911232	1063	NSD2 dependent	NSD2-KO	H3K27me3	3.84284e-06	4.74168e-06
chr6	21611189	21617089	425	NSD2 dependent	NSD2-KO	H3K27me3	1.53641e-06	1.89578e-06
chr4	24802359	24808131	1302	NSD2 dependent	NSD2-KO	H3K27me3	4.70685e-06	5.80778e-06
chr11	125037170	125042790	1687	NSD2 dependent	NSD2-KO	H3K27me3	6.09866e-06	7.52514e-06
chr6	113126832	113132445	3637	NSD2 dependent	NSD2-KO	H3K27me3	1.31481e-05	1.62234e-05
chr5	151460578	151466356	17362	NSD2 dependent	NSD2-KO	H3K27me3	6.27652e-05	7.7446e-05
chr7	55429240	55435093	2873	NSD2 dependent	NSD2-KO	H3K27me3	1.03862e-05	1.28155e-05
chr20	15416702	15422967	13104	NSD2 dependent	NSD2-KO	H3K27me3	4.73722e-05	5.84525e-05
chr8	74712927	74718436	3684	NSD2 dependent	NSD2-KO	H3K27me3	1.3318e-05	1.64331e-05
chr9	124354026	124360355	842	NSD2 dependent	NSD2-KO	H3K27me3	3.04391e-06	3.75588e-06
chr10	74070089	74075727	1353	NSD2 dependent	NSD2-KO	H3K27me3	4.89122e-06	6.03528e-06
chr11	73993760	73999526	8485	NSD2 dependent	NSD2-KO	H3K27me3	3.06741e-05	3.78487e-05
chr3	124098073	124104015	4239	NSD2 dependent	NSD2-KO	H3K27me3	1.53244e-05	1.89087e-05
chr1	147624053	147630089	1460	NSD2 dependent	NSD2-KO	H3K27me3	5.27803e-06	6.51257e-06
chr3	157132105	157137673	4259	NSD2 dependent	NSD2-KO	H3K27me3	1.53967e-05	1.8998e-05
chr1	162566100	162571794	278	NSD2 dependent	NSD2-KO	H3K27me3	1.005e-06	1.24006e-06
chr9	73829353	73835933	20077	NSD2 dependent	NSD2-KO	H3K27me3	7.25802e-05	8.95567e-05
chr20	25270868	25276558	780	NSD2 dependent	NSD2-KO	H3K27me3	2.81977e-06	3.47932e-06
chr7	128783072	128789228	1456	NSD2 dependent	NSD2-KO	H3K27me3	5.26357e-06	6.49472e-06
chr15	39572468	39578446	1597	NSD2 dependent	NSD2-KO	H3K27me3	5.7733e-06	7.12368e-06
chr16	80175108	80181311	5972	NSD2 dependent	NSD2-KO	H3K27me3	2.15893e-05	2.66391e-05
chr2	117975850	117981626	3771	NSD2 dependent	NSD2-KO	H3K27me3	1.36325e-05	1.68212e-05
chr2	41445750	41452014	2887	NSD2 dependent	NSD2-KO	H3K27me3	1.04368e-05	1.28779e-05
chr6	116415100	116420980	14280	NSD2 dependent	NSD2-KO	H3K27me3	5.16235e-05	6.36983e-05
chr14	85342608	85348187	18812	NSD2 dependent	NSD2-KO	H3K27me3	6.80071e-05	8.3914e-05
chr17	57072827	57078743	731	NSD2 dependent	NSD2-KO	H3K27me3	2.64263e-06	3.26074e-06
chr22	35587071	35592763	1352	NSD2 dependent	NSD2-KO	H3K27me3	4.8876e-06	6.03082e-06
chr3	84103450	84109347	3862	NSD2 dependent	NSD2-KO	H3K27me3	1.39615e-05	1.72271e-05
chr10	1318088	1323800	4295	NSD2 dependent	NSD2-KO	H3K27me3	1.55268e-05	1.91585e-05
chr13	29572110	29578057	293	NSD2 dependent	NSD2-KO	H3K27me3	1.05922e-06	1.30697e-06
chr11	120520284	120526152	22137	NSD2 dependent	NSD2-KO	H3K27me3	8.00273e-05	9.87457e-05
chr13	95265332	95270914	244	NSD2 dependent	NSD2-KO	H3K27me3	8.82083e-07	1.0884e-06
chr21	35634927	35640385	28203	NSD2 dependent	NSD2-KO	H3K27me3	0.000101956	0.000125804
chr4	88202200	88207805	3241	NSD2 dependent	NSD2-KO	H3K27me3	1.17165e-05	1.4457e-05
chr6	131456090	131462688	4259	NSD2 dependent	NSD2-KO	H3K27me3	1.53967e-05	1.8998e-05
chr18	79627082	79632983	11215	NSD2 dependent	NSD2-KO	H3K27me3	4.05433e-05	5.00263e-05
chr7	92799793	92805518	4896	NSD2 dependent	NSD2-KO	H3K27me3	1.76995e-05	2.18394e-05
chr15	86931499	86937380	4265	NSD2 dependent	NSD2-KO	H3K27me3	1.54184e-05	1.90247e-05
chr3	47440471	47446680	904	NSD2 dependent	NSD2-KO	H3K27me3	3.26804e-06	4.03244e-06
chr1	242144460	242150376	2133	NSD2 dependent	NSD2-KO	H3K27me3	7.71099e-06	9.51459e-06
chr15	85907740	85913787	2514	NSD2 dependent	NSD2-KO	H3K27me3	9.08834e-06	1.12141e-05
chr16	79806385	79812360	1458	NSD2 dependent	NSD2-KO	H3K27me3	5.2708e-06	6.50365e-06
chr17	41597509	41603630	1069	NSD2 dependent	NSD2-KO	H3K27me3	3.86453e-06	4.76845e-06
chr21	28223717	28229491	1620	NSD2 dependent	NSD2-KO	H3K27me3	5.85645e-06	7.22627e-06
chr8	17083064	17088524	2411	NSD2 dependent	NSD2-KO	H3K27me3	8.71599e-06	1.07547e-05
chr6	143877949	143883722	4509	NSD2 dependent	NSD2-KO	H3K27me3	1.63005e-05	2.01131e-05
chr12	30434395	30440447	1038	NSD2 dependent	NSD2-KO	H3K27me3	3.75247e-06	4.63017e-06
chr1	27275366	27281089	2774	NSD2 dependent	NSD2-KO	H3K27me3	1.00283e-05	1.23739e-05
chr2	135160700	135166338	475	NSD2 dependent	NSD2-KO	H3K27me3	1.71717e-06	2.11881e-06
chr14	29338091	29343862	2666	NSD2 dependent	NSD2-KO	H3K27me3	9.63784e-06	1.18921e-05
chr6	166075890	166081611	8035	NSD2 dependent	NSD2-KO	H3K27me3	2.90473e-05	3.58414e-05
chr8	101570301	101575984	858	NSD2 dependent	NSD2-KO	H3K27me3	3.10175e-06	3.82725e-06
chr13	51609962	51615748	822	NSD2 dependent	NSD2-KO	H3K27me3	2.97161e-06	3.66666e-06
chr1	7968415	7974290	107	NSD2 dependent	NSD2-KO	H3K27me3	3.86815e-07	4.77291e-07
chr3	141794613	141800581	1792	NSD2 dependent	NSD2-KO	H3K27me3	6.47825e-06	7.99351e-06
chr15	92767932	92773551	1881	NSD2 dependent	NSD2-KO	H3K27me3	6.79999e-06	8.39051e-06
chr7	20349244	20354840	3937	NSD2 dependent	NSD2-KO	H3K27me3	1.42326e-05	1.75616e-05
chr15	59666047	59671824	1450	NSD2 dependent	NSD2-KO	H3K27me3	5.24188e-06	6.46796e-06
chr18	62552410	62558092	533	NSD2 dependent	NSD2-KO	H3K27me3	1.92684e-06	2.37753e-06
chr18	8701412	8707436	2057	NSD2 dependent	NSD2-KO	H3K27me3	7.43624e-06	9.17558e-06
chrX	118020192	118025618	445	NSD2 dependent	NSD2-KO	H3K27me3	1.60872e-06	1.98499e-06
chrX	66742454	66748289	627	NSD2 dependent	NSD2-KO	H3K27me3	2.26666e-06	2.79684e-06
chr1	81231691	81237274	31619	NSD2 dependent	NSD2-KO	H3K27me3	0.000114306	0.000141042
chr2	178249676	178255271	3873	NSD2 dependent	NSD2-KO	H3K27me3	1.40013e-05	1.72761e-05
chr2	217862800	217868345	2619	NSD2 dependent	NSD2-KO	H3K27me3	9.46793e-06	1.16825e-05
chr10	91020798	91026442	21957	NSD2 dependent	NSD2-KO	H3K27me3	7.93766e-05	9.79428e-05
chr2	77235692	77241276	3963	NSD2 dependent	NSD2-KO	H3K27me3	1.43266e-05	1.76776e-05
chr3	51541985	51548105	509	NSD2 dependent	NSD2-KO	H3K27me3	1.84008e-06	2.27048e-06
chr1	239874015	239879516	1855	NSD2 dependent	NSD2-KO	H3K27me3	6.706e-06	8.27453e-06
chr7	108277369	108283263	4061	NSD2 dependent	NSD2-KO	H3K27me3	1.46809e-05	1.81147e-05
chr1	222943633	222949500	1410	NSD2 dependent	NSD2-KO	H3K27me3	5.09728e-06	6.28953e-06
chr8	48735055	48740824	1006	NSD2 dependent	NSD2-KO	H3K27me3	3.63678e-06	4.48743e-06
chr11	128451022	128456747	5424	NSD2 dependent	NSD2-KO	H3K27me3	1.96083e-05	2.41946e-05
chr1	39130553	39136142	1909	NSD2 dependent	NSD2-KO	H3K27me3	6.90121e-06	8.5154e-06
chr15	42283893	42289572	2320	NSD2 dependent	NSD2-KO	H3K27me3	8.38701e-06	1.03487e-05
chr19	35427776	35433512	4832	NSD2 dependent	NSD2-KO	H3K27me3	1.74681e-05	2.15539e-05
chr15	44043666	44049608	2818	NSD2 dependent	NSD2-KO	H3K27me3	1.01873e-05	1.25701e-05
chr6	165549643	165555410	2115	NSD2 dependent	NSD2-KO	H3K27me3	7.64592e-06	9.4343e-06
chr6	23647269	23653469	3995	NSD2 dependent	NSD2-KO	H3K27me3	1.44423e-05	1.78203e-05
chr5	39185455	39191260	7696	NSD2 dependent	NSD2-KO	H3K27me3	2.78217e-05	3.43293e-05
chr17	12126019	12132267	1003	NSD2 dependent	NSD2-KO	H3K27me3	3.62594e-06	4.47404e-06
chr15	77814854	77820696	18115	NSD2 dependent	NSD2-KO	H3K27me3	6.54874e-05	8.08049e-05
chr17	31877624	31883402	604	NSD2 dependent	NSD2-KO	H3K27me3	2.18352e-06	2.69424e-06
chr4	1208776	1214775	259	NSD2 dependent	NSD2-KO	H3K27me3	9.36309e-07	1.15531e-06
chr10	43184470	43190280	1236	NSD2 dependent	NSD2-KO	H3K27me3	4.46825e-06	5.51338e-06
chr20	53406188	53412149	2201	NSD2 dependent	NSD2-KO	H3K27me3	7.95682e-06	9.81792e-06
chr9	107430183	107436114	1048	NSD2 dependent	NSD2-KO	H3K27me3	3.78862e-06	4.67477e-06
chr19	32908237	32913846	842	NSD2 dependent	NSD2-KO	H3K27me3	3.04391e-06	3.75588e-06
chr3	52866792	52872720	2283	NSD2 dependent	NSD2-KO	H3K27me3	8.25326e-06	1.01837e-05
chr4	13383450	13389173	2406	NSD2 dependent	NSD2-KO	H3K27me3	8.69791e-06	1.07324e-05
chr3	172510736	172516720	1668	NSD2 dependent	NSD2-KO	H3K27me3	6.02997e-06	7.44038e-06
chr15	33302298	33307912	22260	NSD2 dependent	NSD2-KO	H3K27me3	8.0472e-05	9.92943e-05
chr15	50669159	50675033	895	NSD2 dependent	NSD2-KO	H3K27me3	3.23551e-06	3.99229e-06
chr13	45065210	45070879	4285	NSD2 dependent	NSD2-KO	H3K27me3	1.54907e-05	1.91139e-05
chr8	570059	576173	5486	NSD2 dependent	NSD2-KO	H3K27me3	1.98324e-05	2.44712e-05
chr19	39460538	39466607	681	NSD2 dependent	NSD2-KO	H3K27me3	2.46188e-06	3.03771e-06
chr8	25997708	26003609	7125	NSD2 dependent	NSD2-KO	H3K27me3	2.57575e-05	3.17822e-05
chr15	48478558	48484614	4127	NSD2 dependent	NSD2-KO	H3K27me3	1.49195e-05	1.84092e-05
chr3	104693498	104699414	928	NSD2 dependent	NSD2-KO	H3K27me3	3.35481e-06	4.13949e-06
chr15	45808972	45815155	15359	NSD2 dependent	NSD2-KO	H3K27me3	5.55242e-05	6.85113e-05
chr11	116943789	116949491	4599	NSD2 dependent	NSD2-KO	H3K27me3	1.66258e-05	2.05146e-05
chr10	59297604	59303405	3701	NSD2 dependent	NSD2-KO	H3K27me3	1.33795e-05	1.65089e-05
chr9	123317174	123322914	1790	NSD2 dependent	NSD2-KO	H3K27me3	6.47101e-06	7.98459e-06
chr11	74032695	74038511	1212	NSD2 dependent	NSD2-KO	H3K27me3	4.38149e-06	5.40632e-06
chr17	7225305	7231293	603	NSD2 dependent	NSD2-KO	H3K27me3	2.1799e-06	2.68978e-06
chr7	123405382	123411063	2165	NSD2 dependent	NSD2-KO	H3K27me3	7.82667e-06	9.65733e-06
chr9	100283048	100288923	1107	NSD2 dependent	NSD2-KO	H3K27me3	4.00191e-06	4.93795e-06
chr3	189584097	189589761	4063	NSD2 dependent	NSD2-KO	H3K27me3	1.46881e-05	1.81237e-05
chr9	309874	315682	1894	NSD2 dependent	NSD2-KO	H3K27me3	6.84698e-06	8.44849e-06
chr15	54802559	54808547	10291	NSD2 dependent	NSD2-KO	H3K27me3	3.72029e-05	4.59047e-05
chr3	165210126	165215701	2250	NSD2 dependent	NSD2-KO	H3K27me3	8.13396e-06	1.00365e-05
chrX	118581565	118587832	2085	NSD2 dependent	NSD2-KO	H3K27me3	7.53747e-06	9.30048e-06
chr1	112526891	112533298	1122	NSD2 dependent	NSD2-KO	H3K27me3	4.05613e-06	5.00486e-06
chr13	93734289	93739805	961	NSD2 dependent	NSD2-KO	H3K27me3	3.4741e-06	4.2867e-06
chr3	151110097	151115944	7936	NSD2 dependent	NSD2-KO	H3K27me3	2.86894e-05	3.53998e-05
chr4	168253653	168259676	4521	NSD2 dependent	NSD2-KO	H3K27me3	1.63438e-05	2.01667e-05
chr1	222003777	222009673	948	NSD2 dependent	NSD2-KO	H3K27me3	3.42711e-06	4.22871e-06
chr15	71624124	71629846	3143	NSD2 dependent	NSD2-KO	H3K27me3	1.13622e-05	1.40199e-05
chr6	148518511	148524049	1567	NSD2 dependent	NSD2-KO	H3K27me3	5.66485e-06	6.98986e-06
chr11	129052606	129058340	6127	NSD2 dependent	NSD2-KO	H3K27me3	2.21497e-05	2.73305e-05
chr5	106963006	106968909	7087	NSD2 dependent	NSD2-KO	H3K27me3	2.56202e-05	3.16127e-05
chr16	23200387	23206000	1350	NSD2 dependent	NSD2-KO	H3K27me3	4.88037e-06	6.02189e-06
chr10	27957765	27963873	2930	NSD2 dependent	NSD2-KO	H3K27me3	1.05922e-05	1.30697e-05
chr7	82537564	82543174	21284	NSD2 dependent	NSD2-KO	H3K27me3	7.69436e-05	9.49407e-05
chr10	130079317	130084991	2689	NSD2 dependent	NSD2-KO	H3K27me3	9.72098e-06	1.19947e-05
chr18	23235398	23241068	2022	NSD2 dependent	NSD2-KO	H3K27me3	7.30972e-06	9.01946e-06
chr17	41261964	41267707	15032	NSD2 dependent	NSD2-KO	H3K27me3	5.43421e-05	6.70527e-05
chr2	216875370	216881041	5928	NSD2 dependent	NSD2-KO	H3K27me3	2.14303e-05	2.64428e-05
chr10	13855019	13860783	2912	NSD2 dependent	NSD2-KO	H3K27me3	1.05271e-05	1.29894e-05
chr14	59629982	59635568	11752	NSD2 dependent	NSD2-KO	H3K27me3	4.24846e-05	5.24217e-05
chr7	35614378	35620327	8990	NSD2 dependent	NSD2-KO	H3K27me3	3.24997e-05	4.01014e-05
chr8	128139316	128144893	2354	NSD2 dependent	NSD2-KO	H3K27me3	8.50993e-06	1.05004e-05
chr21	36785418	36791291	775	NSD2 dependent	NSD2-KO	H3K27me3	2.8017e-06	3.45701e-06
chr1	199898717	199904470	2191	NSD2 dependent	NSD2-KO	H3K27me3	7.92067e-06	9.77331e-06
chr1	51564957	51570818	764	NSD2 dependent	NSD2-KO	H3K27me3	2.76193e-06	3.40795e-06
chr6	116127753	116133832	2130	NSD2 dependent	NSD2-KO	H3K27me3	7.70015e-06	9.50121e-06
chr15	98525449	98531363	2626	NSD2 dependent	NSD2-KO	H3K27me3	9.49323e-06	1.17137e-05
chr3	56855745	56861276	8295	NSD2 dependent	NSD2-KO	H3K27me3	2.99872e-05	3.70012e-05
chr7	119962666	119968223	3908	NSD2 dependent	NSD2-KO	H3K27me3	1.41278e-05	1.74323e-05
chr5	33547450	33553150	2423	NSD2 dependent	NSD2-KO	H3K27me3	8.75937e-06	1.08082e-05
chr18	75318184	75324319	5309	NSD2 dependent	NSD2-KO	H3K27me3	1.91925e-05	2.36817e-05
chr3	103136366	103142043	1394	NSD2 dependent	NSD2-KO	H3K27me3	5.03944e-06	6.21816e-06
chr21	41580497	41586320	571	NSD2 dependent	NSD2-KO	H3K27me3	2.06422e-06	2.54704e-06
chr14	35376487	35382491	1009	NSD2 dependent	NSD2-KO	H3K27me3	3.64763e-06	4.50081e-06
chr1	9744070	9749673	1056	NSD2 dependent	NSD2-KO	H3K27me3	3.81754e-06	4.71046e-06
chr8	25475988	25481619	804	NSD2 dependent	NSD2-KO	H3K27me3	2.90653e-06	3.58637e-06
chr12	23386428	23392236	14073	NSD2 dependent	NSD2-KO	H3K27me3	5.08752e-05	6.27749e-05
chr14	79527067	79532783	3587	NSD2 dependent	NSD2-KO	H3K27me3	1.29673e-05	1.60004e-05
chr2	118112213	118117762	5541	NSD2 dependent	NSD2-KO	H3K27me3	2.00312e-05	2.47165e-05
chr2	147558081	147563923	2047	NSD2 dependent	NSD2-KO	H3K27me3	7.40009e-06	9.13098e-06
chr5	1361621	1367142	11587	NSD2 dependent	NSD2-KO	H3K27me3	4.18881e-05	5.16857e-05
chr12	81996730	82003045	3417	NSD2 dependent	NSD2-KO	H3K27me3	1.23528e-05	1.52421e-05
chr14	54812571	54818065	5593	NSD2 dependent	NSD2-KO	H3K27me3	2.02192e-05	2.49485e-05
chr6	127129361	127135518	9100	NSD2 dependent	NSD2-KO	H3K27me3	3.28973e-05	4.0592e-05
chr7	51912965	51918788	9403	NSD2 dependent	NSD2-KO	H3K27me3	3.39927e-05	4.19436e-05
chr7	86197042	86202759	1421	NSD2 dependent	NSD2-KO	H3K27me3	5.13705e-06	6.3386e-06
chr5	159394402	159400251	22695	NSD2 dependent	NSD2-KO	H3K27me3	8.20445e-05	0.000101235
chr9	16509683	16515470	3861	NSD2 dependent	NSD2-KO	H3K27me3	1.39579e-05	1.72226e-05
chr1	85294948	85301001	1359	NSD2 dependent	NSD2-KO	H3K27me3	4.91291e-06	6.06204e-06
chr20	25187779	25193482	3667	NSD2 dependent	NSD2-KO	H3K27me3	1.32565e-05	1.63572e-05
chr2	236071409	236077402	544	NSD2 dependent	NSD2-KO	H3K27me3	1.96661e-06	2.4266e-06
chr18	57379447	57385333	12184	NSD2 dependent	NSD2-KO	H3K27me3	4.40463e-05	5.43487e-05
chr9	42430754	42436445	6971	NSD2 dependent	NSD2-KO	H3K27me3	2.52008e-05	3.10953e-05
chr6	129205207	129210928	1570	NSD2 dependent	NSD2-KO	H3K27me3	5.67569e-06	7.00324e-06
chr11	27475381	27481081	3783	NSD2 dependent	NSD2-KO	H3K27me3	1.36759e-05	1.68747e-05
chr16	20594274	20599582	1215	NSD2 dependent	NSD2-KO	H3K27me3	4.39234e-06	5.4197e-06
chr10	111578766	111584542	7885	NSD2 dependent	NSD2-KO	H3K27me3	2.8505e-05	3.51723e-05
chr7	16626316	16632081	3366	NSD2 dependent	NSD2-KO	H3K27me3	1.21684e-05	1.50146e-05
chr1	85932010	85937443	8356	NSD2 dependent	NSD2-KO	H3K27me3	3.02077e-05	3.72733e-05
chr4	82612325	82617896	13705	NSD2 dependent	NSD2-KO	H3K27me3	4.95448e-05	6.11334e-05
chr3	161584045	161590179	15312	NSD2 dependent	NSD2-KO	H3K27me3	5.53543e-05	6.83017e-05
chr2	145024438	145030292	4445	NSD2 dependent	NSD2-KO	H3K27me3	1.60691e-05	1.98276e-05
chr3	104297482	104303190	2054	NSD2 dependent	NSD2-KO	H3K27me3	7.4254e-06	9.1622e-06
chr9	15068085	15073693	10738	NSD2 dependent	NSD2-KO	H3K27me3	3.88189e-05	4.78986e-05
chrX	21731568	21737064	935	NSD2 dependent	NSD2-KO	H3K27me3	3.38011e-06	4.17072e-06
chr17	35027926	35033897	1128	NSD2 dependent	NSD2-KO	H3K27me3	4.07782e-06	5.03163e-06
chr15	100887699	100893333	1012	NSD2 dependent	NSD2-KO	H3K27me3	3.65847e-06	4.51419e-06
chr1	24382032	24387692	952	NSD2 dependent	NSD2-KO	H3K27me3	3.44157e-06	4.24655e-06
chr14	92085606	92091461	2076	NSD2 dependent	NSD2-KO	H3K27me3	7.50493e-06	9.26033e-06
chr5	101712849	101718564	1574	NSD2 dependent	NSD2-KO	H3K27me3	5.69016e-06	7.02108e-06
chr3	31252194	31258106	2707	NSD2 dependent	NSD2-KO	H3K27me3	9.78605e-06	1.2075e-05
chr5	76366274	76371991	2712	NSD2 dependent	NSD2-KO	H3K27me3	9.80413e-06	1.20973e-05
chr5	146504708	146510385	755	NSD2 dependent	NSD2-KO	H3K27me3	2.72939e-06	3.3678e-06
chr7	110278814	110284330	18223	NSD2 dependent	NSD2-KO	H3K27me3	6.58778e-05	8.12866e-05
chr11	4675481	4680867	2097	NSD2 dependent	NSD2-KO	H3K27me3	7.58085e-06	9.35401e-06
chr18	7687423	7693363	1406	NSD2 dependent	NSD2-KO	H3K27me3	5.08282e-06	6.27169e-06
chr7	134258889	134264874	3049	NSD2 dependent	NSD2-KO	H3K27me3	1.10224e-05	1.36006e-05
chr18	24859096	24865258	9110	NSD2 dependent	NSD2-KO	H3K27me3	3.29335e-05	4.06366e-05
chr4	39340738	39346538	3626	NSD2 dependent	NSD2-KO	H3K27me3	1.31083e-05	1.61744e-05
chr9	105062067	105068196	1220	NSD2 dependent	NSD2-KO	H3K27me3	4.41041e-06	5.44201e-06
chrX	117295998	117301781	1960	NSD2 dependent	NSD2-KO	H3K27me3	7.08558e-06	8.7429e-06
chr14	70952254	70958718	1935	NSD2 dependent	NSD2-KO	H3K27me3	6.9952e-06	8.63138e-06
chr16	19128800	19134393	1861	NSD2 dependent	NSD2-KO	H3K27me3	6.72769e-06	8.30129e-06
chr7	17013908	17019467	4992	NSD2 dependent	NSD2-KO	H3K27me3	1.80465e-05	2.22676e-05
chr6	132928880	132934787	1990	NSD2 dependent	NSD2-KO	H3K27me3	7.19403e-06	8.87672e-06
chr1	150012084	150017562	529	NSD2 dependent	NSD2-KO	H3K27me3	1.91238e-06	2.35969e-06
chr6	74751043	74757247	2186	NSD2 dependent	NSD2-KO	H3K27me3	7.90259e-06	9.75101e-06
chr9	105569811	105575268	1620	NSD2 dependent	NSD2-KO	H3K27me3	5.85645e-06	7.22627e-06
chrUn_GL000195v1	149860	155416	198	NSD2 dependent	NSD2-KO	H3K27me3	7.15788e-07	8.83211e-07
chr1	100913911	100919722	3136	NSD2 dependent	NSD2-KO	H3K27me3	1.13369e-05	1.39886e-05
chr11	93642786	93648701	2721	NSD2 dependent	NSD2-KO	H3K27me3	9.83667e-06	1.21375e-05
chr3	150155278	150161097	2865	NSD2 dependent	NSD2-KO	H3K27me3	1.03572e-05	1.27798e-05
chr5	104822191	104827910	10126	NSD2 dependent	NSD2-KO	H3K27me3	3.66064e-05	4.51687e-05
chr7	132469048	132474689	14994	NSD2 dependent	NSD2-KO	H3K27me3	5.42047e-05	6.68832e-05
chr2	215541212	215546950	859	NSD2 dependent	NSD2-KO	H3K27me3	3.10536e-06	3.83171e-06
chr13	75638108	75643788	1401	NSD2 dependent	NSD2-KO	H3K27me3	5.06474e-06	6.24939e-06
chr19	43692044	43697582	4329	NSD2 dependent	NSD2-KO	H3K27me3	1.56497e-05	1.93102e-05
chr8	7024581	7030262	58252	NSD2 dependent	NSD2-KO	H3K27me3	0.000210586	0.000259842
chr20	8812838	8819091	1940	NSD2 dependent	NSD2-KO	H3K27me3	7.01328e-06	8.65368e-06
chr14	34546258	34551955	855	NSD2 dependent	NSD2-KO	H3K27me3	3.0909e-06	3.81387e-06
chr16	77622673	77628202	41924	NSD2 dependent	NSD2-KO	H3K27me3	0.000151559	0.000187009
chr1	95283717	95289432	17402	NSD2 dependent	NSD2-KO	H3K27me3	6.29098e-05	7.76244e-05
chr15	70992779	70998518	2846	NSD2 dependent	NSD2-KO	H3K27me3	1.02886e-05	1.2695e-05
chr1	199579188	199584986	10605	NSD2 dependent	NSD2-KO	H3K27me3	3.83381e-05	4.73053e-05
chr2	161312034	161317824	2204	NSD2 dependent	NSD2-KO	H3K27me3	7.96766e-06	9.8313e-06
chr11	108232156	108238145	2224	NSD2 dependent	NSD2-KO	H3K27me3	8.03997e-06	9.92051e-06
chr10	14039409	14045004	2142	NSD2 dependent	NSD2-KO	H3K27me3	7.74353e-06	9.55474e-06
chr1	152045049	152050882	1856	NSD2 dependent	NSD2-KO	H3K27me3	6.70961e-06	8.27899e-06
chr1	224302150	224307766	778	NSD2 dependent	NSD2-KO	H3K27me3	2.81254e-06	3.4704e-06
chr7	142865763	142871210	9227	NSD2 dependent	NSD2-KO	H3K27me3	3.33565e-05	4.11585e-05
chr6	55508614	55514669	9432	NSD2 dependent	NSD2-KO	H3K27me3	3.40975e-05	4.2073e-05
chr6	79816326	79822423	2754	NSD2 dependent	NSD2-KO	H3K27me3	9.95596e-06	1.22847e-05
chr4	100080257	100086197	380	NSD2 dependent	NSD2-KO	H3K27me3	1.37373e-06	1.69505e-06
chr13	28510993	28517076	3065	NSD2 dependent	NSD2-KO	H3K27me3	1.10803e-05	1.36719e-05
chr20	38063143	38068830	1398	NSD2 dependent	NSD2-KO	H3K27me3	5.0539e-06	6.23601e-06
chr2	133284722	133290717	3770	NSD2 dependent	NSD2-KO	H3K27me3	1.36289e-05	1.68167e-05
chr2	157280893	157286479	7075	NSD2 dependent	NSD2-KO	H3K27me3	2.55768e-05	3.15592e-05
chr4	185347496	185353270	1332	NSD2 dependent	NSD2-KO	H3K27me3	4.8153e-06	5.9416e-06
chr7	157257322	157263015	1016	NSD2 dependent	NSD2-KO	H3K27me3	3.67293e-06	4.53203e-06
chr11	74077056	74083622	2078	NSD2 dependent	NSD2-KO	H3K27me3	7.51216e-06	9.26926e-06
chrX	40884923	40890574	10872	NSD2 dependent	NSD2-KO	H3K27me3	3.93033e-05	4.84963e-05
chr3	11311711	11317532	2159	NSD2 dependent	NSD2-KO	H3K27me3	7.80498e-06	9.63057e-06
chr6	40730288	40736351	2483	NSD2 dependent	NSD2-KO	H3K27me3	8.97627e-06	1.10758e-05
chr11	95084550	95090450	380	NSD2 dependent	NSD2-KO	H3K27me3	1.37373e-06	1.69505e-06
chr6	119676209	119681831	5546	NSD2 dependent	NSD2-KO	H3K27me3	2.00493e-05	2.47388e-05
chrX	65835652	65841396	1896	NSD2 dependent	NSD2-KO	H3K27me3	6.85421e-06	8.45742e-06
chr19	19057459	19062958	330	NSD2 dependent	NSD2-KO	H3K27me3	1.19298e-06	1.47202e-06
chr16	19393658	19399543	1299	NSD2 dependent	NSD2-KO	H3K27me3	4.696e-06	5.7944e-06
chr19	2526160	2531725	1255	NSD2 dependent	NSD2-KO	H3K27me3	4.53694e-06	5.59813e-06
chr6	114169991	114176508	8436	NSD2 dependent	NSD2-KO	H3K27me3	3.04969e-05	3.76301e-05
chr1	64758104	64763872	2136	NSD2 dependent	NSD2-KO	H3K27me3	7.72184e-06	9.52797e-06
chr5	52858664	52864384	2716	NSD2 dependent	NSD2-KO	H3K27me3	9.81859e-06	1.21152e-05
chr8	25309659	25315424	1733	NSD2 dependent	NSD2-KO	H3K27me3	6.26495e-06	7.73033e-06
chr1	193759514	193765017	4241	NSD2 dependent	NSD2-KO	H3K27me3	1.53316e-05	1.89177e-05
chr16	72198750	72204651	5776	NSD2 dependent	NSD2-KO	H3K27me3	2.08808e-05	2.57648e-05
chr7	107524671	107530432	962	NSD2 dependent	NSD2-KO	H3K27me3	3.47772e-06	4.29116e-06
chr18	33778623	33784325	14735	NSD2 dependent	NSD2-KO	H3K27me3	5.32684e-05	6.57279e-05
chr18	7633339	7638958	2510	NSD2 dependent	NSD2-KO	H3K27me3	9.07388e-06	1.11963e-05
chr11	110772484	110778362	1336	NSD2 dependent	NSD2-KO	H3K27me3	4.82976e-06	5.95944e-06
chr12	92960970	92966806	601	NSD2 dependent	NSD2-KO	H3K27me3	2.17267e-06	2.68086e-06
chr7	99125678	99131482	301	NSD2 dependent	NSD2-KO	H3K27me3	1.08814e-06	1.34266e-06
chr1	116169949	116175646	2228	NSD2 dependent	NSD2-KO	H3K27me3	8.05443e-06	9.93836e-06
chr6	6809551	6815861	1517	NSD2 dependent	NSD2-KO	H3K27me3	5.48409e-06	6.76682e-06
chr16	1529902	1535319	3035	NSD2 dependent	NSD2-KO	H3K27me3	1.09718e-05	1.35381e-05
chr6	38855250	38860905	583	NSD2 dependent	NSD2-KO	H3K27me3	2.1076e-06	2.60057e-06
chr7	116229167	116234888	545	NSD2 dependent	NSD2-KO	H3K27me3	1.97023e-06	2.43106e-06
chr13	38940643	38946161	3950	NSD2 dependent	NSD2-KO	H3K27me3	1.42796e-05	1.76196e-05
chr22	47066994	47073532	646	NSD2 dependent	NSD2-KO	H3K27me3	2.33535e-06	2.88159e-06
chr3	179530722	179536242	4358	NSD2 dependent	NSD2-KO	H3K27me3	1.57546e-05	1.94396e-05
chr3	62157138	62162760	2887	NSD2 dependent	NSD2-KO	H3K27me3	1.04368e-05	1.28779e-05
chr4	143778747	143785401	20404	NSD2 dependent	NSD2-KO	H3K27me3	7.37623e-05	9.10154e-05
chr20	32064849	32070396	17743	NSD2 dependent	NSD2-KO	H3K27me3	6.41426e-05	7.91455e-05
chr3	175099537	175105403	980	NSD2 dependent	NSD2-KO	H3K27me3	3.54279e-06	4.37145e-06
chr1	3526432	3532406	8035	NSD2 dependent	NSD2-KO	H3K27me3	2.90473e-05	3.58414e-05
chr5	179681245	179686981	715	NSD2 dependent	NSD2-KO	H3K27me3	2.58479e-06	3.18937e-06
chr15	48460875	48466512	1639	NSD2 dependent	NSD2-KO	H3K27me3	5.92514e-06	7.31103e-06
chr17	37313083	37318513	303	NSD2 dependent	NSD2-KO	H3K27me3	1.09537e-06	1.35158e-06
chr22	45115840	45121546	1504	NSD2 dependent	NSD2-KO	H3K27me3	5.4371e-06	6.70884e-06
chr1	174111386	174117020	2855	NSD2 dependent	NSD2-KO	H3K27me3	1.03211e-05	1.27352e-05
chr6	42920910	42926816	826	NSD2 dependent	NSD2-KO	H3K27me3	2.98607e-06	3.68451e-06
chr5	112351619	112357368	9652	NSD2 dependent	NSD2-KO	H3K27me3	3.48929e-05	4.30543e-05
chr20	40889982	40895679	7977	NSD2 dependent	NSD2-KO	H3K27me3	2.88376e-05	3.55827e-05
chr7	39660476	39666277	2144	NSD2 dependent	NSD2-KO	H3K27me3	7.75076e-06	9.56366e-06
chr15	72999710	73005376	4229	NSD2 dependent	NSD2-KO	H3K27me3	1.52882e-05	1.88641e-05
chr3	128620932	128626876	267	NSD2 dependent	NSD2-KO	H3K27me3	9.6523e-07	1.191e-06
chr4	27181762	27187431	8085	NSD2 dependent	NSD2-KO	H3K27me3	2.9228e-05	3.60645e-05
chr19	2090716	2096393	653	NSD2 dependent	NSD2-KO	H3K27me3	2.36066e-06	2.91281e-06
chr2	147282289	147287870	8650	NSD2 dependent	NSD2-KO	H3K27me3	3.12705e-05	3.85847e-05
chrX	100656373	100662181	386	NSD2 dependent	NSD2-KO	H3K27me3	1.39543e-06	1.72182e-06
chr6	35779858	35785289	1255	NSD2 dependent	NSD2-KO	H3K27me3	4.53694e-06	5.59813e-06
chr7	19678859	19684661	2236	NSD2 dependent	NSD2-KO	H3K27me3	8.08335e-06	9.97404e-06
chr2	8222928	8228530	4526	NSD2 dependent	NSD2-KO	H3K27me3	1.63619e-05	2.0189e-05
chr18	8339007	8344513	2575	NSD2 dependent	NSD2-KO	H3K27me3	9.30886e-06	1.14862e-05
chr10	57960246	57965756	1963	NSD2 dependent	NSD2-KO	H3K27me3	7.09643e-06	8.75628e-06
chr16	46984140	46989918	2438	NSD2 dependent	NSD2-KO	H3K27me3	8.81359e-06	1.08751e-05
chr5	165626595	165632484	2242	NSD2 dependent	NSD2-KO	H3K27me3	8.10504e-06	1.00008e-05
chr13	57104601	57110876	2166	NSD2 dependent	NSD2-KO	H3K27me3	7.83029e-06	9.66179e-06
chr2	219778657	219784335	47801	NSD2 dependent	NSD2-KO	H3K27me3	0.000172805	0.000213224
chr12	123395723	123401293	795	NSD2 dependent	NSD2-KO	H3K27me3	2.874e-06	3.54623e-06
chr16	34032657	34038223	2649	NSD2 dependent	NSD2-KO	H3K27me3	9.57638e-06	1.18163e-05
chr2	112082272	112088092	712	NSD2 dependent	NSD2-KO	H3K27me3	2.57395e-06	3.17599e-06
chr2	14490537	14496245	1671	NSD2 dependent	NSD2-KO	H3K27me3	6.04082e-06	7.45377e-06
chr5	9326694	9332491	7318	NSD2 dependent	NSD2-KO	H3K27me3	2.64552e-05	3.26431e-05
chr15	98657489	98663088	9615	NSD2 dependent	NSD2-KO	H3K27me3	3.47591e-05	4.28893e-05
chr1	64338107	64343718	12310	NSD2 dependent	NSD2-KO	H3K27me3	4.45018e-05	5.49108e-05
chr18	42631017	42636565	1540	NSD2 dependent	NSD2-KO	H3K27me3	5.56724e-06	6.86942e-06
chr21	32736664	32742355	888	NSD2 dependent	NSD2-KO	H3K27me3	3.2102e-06	3.96107e-06
chr4	158858238	158864138	1783	NSD2 dependent	NSD2-KO	H3K27me3	6.44571e-06	7.95336e-06
chr12	111557400	111563132	631	NSD2 dependent	NSD2-KO	H3K27me3	2.28112e-06	2.81468e-06
chr12	77454190	77459873	10283	NSD2 dependent	NSD2-KO	H3K27me3	3.7174e-05	4.5869e-05
chr7	144508067	144513904	15464	NSD2 dependent	NSD2-KO	H3K27me3	5.59038e-05	6.89797e-05
chr11	78165599	78171859	873	NSD2 dependent	NSD2-KO	H3K27me3	3.15598e-06	3.89416e-06
chr15	62555135	62560775	11620	NSD2 dependent	NSD2-KO	H3K27me3	4.20074e-05	5.18329e-05
chr9	132388482	132394318	684	NSD2 dependent	NSD2-KO	H3K27me3	2.47272e-06	3.05109e-06
chr19	51957734	51963690	1901	NSD2 dependent	NSD2-KO	H3K27me3	6.87229e-06	8.47972e-06
chr9	16483483	16489276	8985	NSD2 dependent	NSD2-KO	H3K27me3	3.24816e-05	4.00791e-05
chr10	131142385	131147897	23413	NSD2 dependent	NSD2-KO	H3K27me3	8.46402e-05	0.000104437
chr3	14674427	14679943	5974	NSD2 dependent	NSD2-KO	H3K27me3	2.15966e-05	2.6648e-05
chr6	102419835	102425552	2138	NSD2 dependent	NSD2-KO	H3K27me3	7.72907e-06	9.5369e-06
chr11	30367496	30373084	8826	NSD2 dependent	NSD2-KO	H3K27me3	3.19068e-05	3.93698e-05
chr2	111823890	111830243	614	NSD2 dependent	NSD2-KO	H3K27me3	2.21967e-06	2.73885e-06
chr7	136400064	136405648	14174	NSD2 dependent	NSD2-KO	H3K27me3	5.12403e-05	6.32254e-05
chr10	111654988	111660580	3522	NSD2 dependent	NSD2-KO	H3K27me3	1.27324e-05	1.57105e-05
chr12	91610891	91616334	1064	NSD2 dependent	NSD2-KO	H3K27me3	3.84646e-06	4.74614e-06
chr1	32221713	32227447	614	NSD2 dependent	NSD2-KO	H3K27me3	2.21967e-06	2.73885e-06
chr17	27318945	27324464	1838	NSD2 dependent	NSD2-KO	H3K27me3	6.64454e-06	8.1987e-06
chr3	1989354	1994868	5359	NSD2 dependent	NSD2-KO	H3K27me3	1.93733e-05	2.39047e-05
chr8	131880006	131885890	17063	NSD2 dependent	NSD2-KO	H3K27me3	6.16843e-05	7.61123e-05
chr5	127613086	127619012	4887	NSD2 dependent	NSD2-KO	H3K27me3	1.7667e-05	2.17993e-05
chr15	61129907	61135598	3602	NSD2 dependent	NSD2-KO	H3K27me3	1.30216e-05	1.60673e-05
chr16	78863899	78869598	3560	NSD2 dependent	NSD2-KO	H3K27me3	1.28697e-05	1.588e-05
chr5	50502509	50508588	2260	NSD2 dependent	NSD2-KO	H3K27me3	8.17011e-06	1.00811e-05
chr16	2036803	2042584	385	NSD2 dependent	NSD2-KO	H3K27me3	1.39181e-06	1.71736e-06
chr3	37514671	37520950	7460	NSD2 dependent	NSD2-KO	H3K27me3	2.69686e-05	3.32765e-05
chr6	51840842	51846570	6953	NSD2 dependent	NSD2-KO	H3K27me3	2.51357e-05	3.1015e-05
chr7	105960308	105966020	4144	NSD2 dependent	NSD2-KO	H3K27me3	1.49809e-05	1.8485e-05
chr8	18649098	18654702	1732	NSD2 dependent	NSD2-KO	H3K27me3	6.26134e-06	7.72587e-06
chr1	106273813	106279717	2187	NSD2 dependent	NSD2-KO	H3K27me3	7.90621e-06	9.75547e-06
chr6	89145633	89151499	1229	NSD2 dependent	NSD2-KO	H3K27me3	4.44295e-06	5.48215e-06
chr18	36041971	36047774	991	NSD2 dependent	NSD2-KO	H3K27me3	3.58256e-06	4.42052e-06
chr2	179845488	179851210	3681	NSD2 dependent	NSD2-KO	H3K27me3	1.33072e-05	1.64197e-05
chr6	150524390	150530048	4557	NSD2 dependent	NSD2-KO	H3K27me3	1.6474e-05	2.03272e-05
chr7	141003744	141009561	1981	NSD2 dependent	NSD2-KO	H3K27me3	7.1615e-06	8.83657e-06
chr1	106995883	107001387	1131	NSD2 dependent	NSD2-KO	H3K27me3	4.08867e-06	5.04501e-06
chr3	40369195	40374837	5558	NSD2 dependent	NSD2-KO	H3K27me3	2.00927e-05	2.47924e-05
chr8	133543316	133548968	756	NSD2 dependent	NSD2-KO	H3K27me3	2.73301e-06	3.37226e-06
chr14	91606642	91612307	3175	NSD2 dependent	NSD2-KO	H3K27me3	1.14779e-05	1.41626e-05
chr11	75737080	75742854	7738	NSD2 dependent	NSD2-KO	H3K27me3	2.79736e-05	3.45166e-05
chr2	62422402	62427946	328	NSD2 dependent	NSD2-KO	H3K27me3	1.18575e-06	1.4631e-06
chr21	45882793	45888733	4666	NSD2 dependent	NSD2-KO	H3K27me3	1.6868e-05	2.08134e-05
chr5	32142152	32148669	415	NSD2 dependent	NSD2-KO	H3K27me3	1.50026e-06	1.85117e-06
chr18	26032317	26037995	1336	NSD2 dependent	NSD2-KO	H3K27me3	4.82976e-06	5.95944e-06
chr1	168557771	168563416	2889	NSD2 dependent	NSD2-KO	H3K27me3	1.0444e-05	1.28869e-05
chr18	57921975	57928119	976	NSD2 dependent	NSD2-KO	H3K27me3	3.52833e-06	4.35361e-06
chr2	85918725	85924457	965	NSD2 dependent	NSD2-KO	H3K27me3	3.48856e-06	4.30454e-06
chr12	82172424	82177897	2898	NSD2 dependent	NSD2-KO	H3K27me3	1.04765e-05	1.2927e-05
chr3	188074458	188080019	2870	NSD2 dependent	NSD2-KO	H3K27me3	1.03753e-05	1.28021e-05
chr1	246446971	246452765	4783	NSD2 dependent	NSD2-KO	H3K27me3	1.7291e-05	2.13353e-05
chr4	98997114	99002758	703	NSD2 dependent	NSD2-KO	H3K27me3	2.54141e-06	3.13585e-06
chr8	22838042	22843649	5148	NSD2 dependent	NSD2-KO	H3K27me3	1.86105e-05	2.29635e-05
chrY	21331830	21337361	1070	NSD2 dependent	NSD2-KO	H3K27me3	3.86815e-06	4.77291e-06
chr16	3872469	3877941	1640	NSD2 dependent	NSD2-KO	H3K27me3	5.92875e-06	7.31549e-06
chr4	114463577	114469295	13036	NSD2 dependent	NSD2-KO	H3K27me3	4.71263e-05	5.81492e-05
chr5	148382394	148388148	1777	NSD2 dependent	NSD2-KO	H3K27me3	6.42402e-06	7.9266e-06
chr10	111807802	111813478	2564	NSD2 dependent	NSD2-KO	H3K27me3	9.2691e-06	1.14371e-05
chr12	6018221	6024141	668	NSD2 dependent	NSD2-KO	H3K27me3	2.41488e-06	2.97972e-06
chr3	157537841	157544012	2731	NSD2 dependent	NSD2-KO	H3K27me3	9.87282e-06	1.21821e-05
chr2	134455083	134460917	2615	NSD2 dependent	NSD2-KO	H3K27me3	9.45347e-06	1.16646e-05
chr1	184702569	184708411	2784	NSD2 dependent	NSD2-KO	H3K27me3	1.00644e-05	1.24185e-05
chr14	30141154	30146737	1063	NSD2 dependent	NSD2-KO	H3K27me3	3.84284e-06	4.74168e-06
chr15	68784990	68790509	371	NSD2 dependent	NSD2-KO	H3K27me3	1.3412e-06	1.65491e-06
chr18	73730781	73736443	1615	NSD2 dependent	NSD2-KO	H3K27me3	5.83837e-06	7.20397e-06
chr2	224932007	224937778	3632	NSD2 dependent	NSD2-KO	H3K27me3	1.313e-05	1.62011e-05
chr11	124879825	124885576	1406	NSD2 dependent	NSD2-KO	H3K27me3	5.08282e-06	6.27169e-06
chr16	72245306	72251169	4614	NSD2 dependent	NSD2-KO	H3K27me3	1.668e-05	2.05815e-05
chr19	23677456	23683120	1058	NSD2 dependent	NSD2-KO	H3K27me3	3.82477e-06	4.71938e-06
chr4	99227558	99233285	1478	NSD2 dependent	NSD2-KO	H3K27me3	5.34311e-06	6.59286e-06
chr5	80974044	80979778	6250	NSD2 dependent	NSD2-KO	H3K27me3	2.25943e-05	2.78791e-05
chr7	134618	140310	7008	NSD2 dependent	NSD2-KO	H3K27me3	2.53346e-05	3.12603e-05
chr1	178144746	178150524	3674	NSD2 dependent	NSD2-KO	H3K27me3	1.32818e-05	1.63885e-05
chr11	9976235	9981787	3260	NSD2 dependent	NSD2-KO	H3K27me3	1.17852e-05	1.45418e-05
chr14	31393182	31398920	1761	NSD2 dependent	NSD2-KO	H3K27me3	6.36618e-06	7.85523e-06
chr9	26788766	26794507	3799	NSD2 dependent	NSD2-KO	H3K27me3	1.37337e-05	1.69461e-05
chr18	76336465	76342242	17186	NSD2 dependent	NSD2-KO	H3K27me3	6.2129e-05	7.66609e-05
chr8	95140764	95146370	2586	NSD2 dependent	NSD2-KO	H3K27me3	9.34863e-06	1.15353e-05
chr5	73995753	74001467	1120	NSD2 dependent	NSD2-KO	H3K27me3	4.0489e-06	4.99594e-06
chr8	30673069	30679451	822	NSD2 dependent	NSD2-KO	H3K27me3	2.97161e-06	3.66666e-06
chr17	69477632	69483046	6062	NSD2 dependent	NSD2-KO	H3K27me3	2.19147e-05	2.70405e-05
chr2	31959847	31965678	674	NSD2 dependent	NSD2-KO	H3K27me3	2.43657e-06	3.00649e-06
chr7	107614370	107620420	1178	NSD2 dependent	NSD2-KO	H3K27me3	4.25858e-06	5.25466e-06
chr8	70475944	70481539	2018	NSD2 dependent	NSD2-KO	H3K27me3	7.29526e-06	9.00162e-06
chr1	116290346	116295958	2565	NSD2 dependent	NSD2-KO	H3K27me3	9.27271e-06	1.14416e-05
chr3	65629751	65635633	2813	NSD2 dependent	NSD2-KO	H3K27me3	1.01693e-05	1.25478e-05
chr18	14086924	14092627	8089	NSD2 dependent	NSD2-KO	H3K27me3	2.92425e-05	3.60823e-05
chr16	27647617	27653676	2339	NSD2 dependent	NSD2-KO	H3K27me3	8.4557e-06	1.04335e-05
chr10	72785096	72790956	3576	NSD2 dependent	NSD2-KO	H3K27me3	1.29276e-05	1.59513e-05
chr7	88862207	88867660	18214	NSD2 dependent	NSD2-KO	H3K27me3	6.58453e-05	8.12465e-05
chr7	19984058	19989891	4289	NSD2 dependent	NSD2-KO	H3K27me3	1.55051e-05	1.91318e-05
chr5	36862019	36867881	5525	NSD2 dependent	NSD2-KO	H3K27me3	1.99734e-05	2.46452e-05
chr8	18063969	18070275	1704	NSD2 dependent	NSD2-KO	H3K27me3	6.16012e-06	7.60097e-06
chr12	3848934	3854953	1449	NSD2 dependent	NSD2-KO	H3K27me3	5.23827e-06	6.4635e-06
chr20	33642454	33648125	635	NSD2 dependent	NSD2-KO	H3K27me3	2.29558e-06	2.83252e-06
chr3	11801651	11807865	1634	NSD2 dependent	NSD2-KO	H3K27me3	5.90706e-06	7.28872e-06
chr3	61229732	61235839	2877	NSD2 dependent	NSD2-KO	H3K27me3	1.04006e-05	1.28333e-05
chr4	24829559	24835110	4505	NSD2 dependent	NSD2-KO	H3K27me3	1.6286e-05	2.00953e-05
chr12	115494298	115499902	1332	NSD2 dependent	NSD2-KO	H3K27me3	4.8153e-06	5.9416e-06
chr2	86044321	86049880	470	NSD2 dependent	NSD2-KO	H3K27me3	1.69909e-06	2.09651e-06
chr10	31140954	31146832	2795	NSD2 dependent	NSD2-KO	H3K27me3	1.01042e-05	1.24676e-05
chr11	125298214	125303830	9626	NSD2 dependent	NSD2-KO	H3K27me3	3.47989e-05	4.29383e-05
chr14	67548418	67553958	1623	NSD2 dependent	NSD2-KO	H3K27me3	5.86729e-06	7.23965e-06
chr4	140555250	140560818	2780	NSD2 dependent	NSD2-KO	H3K27me3	1.005e-05	1.24006e-05
chr8	123021827	123027636	1171	NSD2 dependent	NSD2-KO	H3K27me3	4.23327e-06	5.22344e-06
chr8	9259445	9265199	11198	NSD2 dependent	NSD2-KO	H3K27me3	4.04818e-05	4.99505e-05
chr10	86662302	86667837	1965	NSD2 dependent	NSD2-KO	H3K27me3	7.10366e-06	8.7652e-06
chr20	33824116	33829788	1058	NSD2 dependent	NSD2-KO	H3K27me3	3.82477e-06	4.71938e-06
chr8	76913540	76919592	6060	NSD2 dependent	NSD2-KO	H3K27me3	2.19075e-05	2.70316e-05
chr2	158663317	158668754	1629	NSD2 dependent	NSD2-KO	H3K27me3	5.88899e-06	7.26642e-06
chr4	40585018	40590846	1515	NSD2 dependent	NSD2-KO	H3K27me3	5.47686e-06	6.7579e-06
chr5	8536004	8541771	4561	NSD2 dependent	NSD2-KO	H3K27me3	1.64884e-05	2.03451e-05
chrX	124082273	124088097	920	NSD2 dependent	NSD2-KO	H3K27me3	3.32588e-06	4.10381e-06
chr13	33880024	33885767	1858	NSD2 dependent	NSD2-KO	H3K27me3	6.71684e-06	8.28791e-06
chr14	84654284	84659951	24512	NSD2 dependent	NSD2-KO	H3K27me3	8.86131e-05	0.00010934
chr20	62212451	62218483	5412	NSD2 dependent	NSD2-KO	H3K27me3	1.95649e-05	2.41411e-05
chr21	18104563	18110123	15033	NSD2 dependent	NSD2-KO	H3K27me3	5.43457e-05	6.70571e-05
chr5	13728318	13734407	1974	NSD2 dependent	NSD2-KO	H3K27me3	7.13619e-06	8.80535e-06
chr1	8241655	8247318	1009	NSD2 dependent	NSD2-KO	H3K27me3	3.64763e-06	4.50081e-06
chr8	26442792	26448694	2219	NSD2 dependent	NSD2-KO	H3K27me3	8.02189e-06	9.89821e-06
chr4	42128412	42134360	927	NSD2 dependent	NSD2-KO	H3K27me3	3.35119e-06	4.13503e-06
chr9	98172951	98178866	1456	NSD2 dependent	NSD2-KO	H3K27me3	5.26357e-06	6.49472e-06
chr16	58754369	58760184	3675	NSD2 dependent	NSD2-KO	H3K27me3	1.32855e-05	1.63929e-05
chr3	133639839	133645821	1225	NSD2 dependent	NSD2-KO	H3K27me3	4.42849e-06	5.46431e-06
chr5	136373223	136378928	36345	NSD2 dependent	NSD2-KO	H3K27me3	0.000131391	0.000162123
chr8	86650095	86655684	1717	NSD2 dependent	NSD2-KO	H3K27me3	6.20711e-06	7.65896e-06
chr9	14475339	14480997	519	NSD2 dependent	NSD2-KO	H3K27me3	1.87623e-06	2.31508e-06
chr17	56397637	56403652	3314	NSD2 dependent	NSD2-KO	H3K27me3	1.19804e-05	1.47826e-05
chr20	63204994	63211625	1167	NSD2 dependent	NSD2-KO	H3K27me3	4.21881e-06	5.20559e-06
chr5	157742447	157748047	10533	NSD2 dependent	NSD2-KO	H3K27me3	3.80778e-05	4.69842e-05
chr13	21369908	21375610	328	NSD2 dependent	NSD2-KO	H3K27me3	1.18575e-06	1.4631e-06
chr3	114087017	114092617	10419	NSD2 dependent	NSD2-KO	H3K27me3	3.76656e-05	4.64756e-05
chr11	79350964	79356575	14830	NSD2 dependent	NSD2-KO	H3K27me3	5.36118e-05	6.61516e-05
chr12	132340935	132346457	62409	NSD2 dependent	NSD2-KO	H3K27me3	0.000225614	0.000278385
chr1	50120597	50126363	5184	NSD2 dependent	NSD2-KO	H3K27me3	1.87406e-05	2.31241e-05
chr7	18854238	18860272	3521	NSD2 dependent	NSD2-KO	H3K27me3	1.27287e-05	1.5706e-05
chr10	86901921	86907889	713	NSD2 dependent	NSD2-KO	H3K27me3	2.57756e-06	3.18045e-06
chr2	24994393	24999963	3040	NSD2 dependent	NSD2-KO	H3K27me3	1.09899e-05	1.35604e-05
chr3	161244371	161250340	12631	NSD2 dependent	NSD2-KO	H3K27me3	4.56622e-05	5.63426e-05
chrX	64159073	64164654	2105	NSD2 dependent	NSD2-KO	H3K27me3	7.60977e-06	9.38969e-06
chr18	44837190	44842953	2168	NSD2 dependent	NSD2-KO	H3K27me3	7.83752e-06	9.67072e-06
chr13	91795011	91800934	10020	NSD2 dependent	NSD2-KO	H3K27me3	3.62232e-05	4.46958e-05
chr15	51422243	51427743	3210	NSD2 dependent	NSD2-KO	H3K27me3	1.16044e-05	1.43187e-05
chr2	197167515	197173055	2628	NSD2 dependent	NSD2-KO	H3K27me3	9.50046e-06	1.17226e-05
chr15	42784458	42790156	1070	NSD2 dependent	NSD2-KO	H3K27me3	3.86815e-06	4.77291e-06
chr9	14697794	14703520	1760	NSD2 dependent	NSD2-KO	H3K27me3	6.36256e-06	7.85077e-06
chr10	102475022	102480520	1312	NSD2 dependent	NSD2-KO	H3K27me3	4.743e-06	5.85239e-06
chr1	203236464	203242587	16171	NSD2 dependent	NSD2-KO	H3K27me3	5.84597e-05	7.21334e-05
chr11	27174729	27180195	7075	NSD2 dependent	NSD2-KO	H3K27me3	2.55768e-05	3.15592e-05
chr2	67513550	67519173	342	NSD2 dependent	NSD2-KO	H3K27me3	1.23636e-06	1.52555e-06
chr3	104808342	104813859	2317	NSD2 dependent	NSD2-KO	H3K27me3	8.37617e-06	1.03354e-05
chr12	2340116	2345926	3693	NSD2 dependent	NSD2-KO	H3K27me3	1.33505e-05	1.64732e-05
chr5	125241415	125246987	3122	NSD2 dependent	NSD2-KO	H3K27me3	1.12863e-05	1.39262e-05
chr15	60437182	60442817	1201	NSD2 dependent	NSD2-KO	H3K27me3	4.34173e-06	5.35726e-06
chrX	133796912	133802816	840	NSD2 dependent	NSD2-KO	H3K27me3	3.03668e-06	3.74696e-06
chr11	67510275	67515877	4051	NSD2 dependent	NSD2-KO	H3K27me3	1.46447e-05	1.80701e-05
chr11	97607259	97612770	4108	NSD2 dependent	NSD2-KO	H3K27me3	1.48508e-05	1.83244e-05
chr21	44733478	44739499	8690	NSD2 dependent	NSD2-KO	H3K27me3	3.14152e-05	3.87632e-05
chr6	4232522	4238452	4883	NSD2 dependent	NSD2-KO	H3K27me3	1.76525e-05	2.17814e-05
chr2	15763698	15769537	15371	NSD2 dependent	NSD2-KO	H3K27me3	5.55676e-05	6.85648e-05
chr12	67537829	67543489	18316	NSD2 dependent	NSD2-KO	H3K27me3	6.6214e-05	8.17015e-05
chr13	27085812	27091539	1285	NSD2 dependent	NSD2-KO	H3K27me3	4.64539e-06	5.73195e-06
chr15	47761571	47767035	20466	NSD2 dependent	NSD2-KO	H3K27me3	7.39865e-05	9.12919e-05
chr9	128100544	128106246	309	NSD2 dependent	NSD2-KO	H3K27me3	1.11706e-06	1.37834e-06
chrX	110701005	110706622	1625	NSD2 dependent	NSD2-KO	H3K27me3	5.87452e-06	7.24858e-06
chr5	76820963	76826581	1816	NSD2 dependent	NSD2-KO	H3K27me3	6.56501e-06	8.10056e-06
chr17	20732857	20738636	14998	NSD2 dependent	NSD2-KO	H3K27me3	5.42192e-05	6.6901e-05
chr6	34593116	34598660	1248	NSD2 dependent	NSD2-KO	H3K27me3	4.51164e-06	5.56691e-06
chr22	35263420	35269304	2194	NSD2 dependent	NSD2-KO	H3K27me3	7.93151e-06	9.78669e-06
chr1	199818638	199824307	12499	NSD2 dependent	NSD2-KO	H3K27me3	4.5185e-05	5.57538e-05
chr13	52550887	52556178	39	NSD2 dependent	NSD2-KO	H3K27me3	1.40989e-07	1.73966e-07
chr21	30440519	30446255	4513	NSD2 dependent	NSD2-KO	H3K27me3	1.63149e-05	2.0131e-05
chr6	100710318	100716084	6030	NSD2 dependent	NSD2-KO	H3K27me3	2.1799e-05	2.68978e-05
chr10	19782833	19788531	2631	NSD2 dependent	NSD2-KO	H3K27me3	9.51131e-06	1.1736e-05
chr10	27936195	27942041	5385	NSD2 dependent	NSD2-KO	H3K27me3	1.94673e-05	2.40207e-05
chr14	100037371	100042847	891	NSD2 dependent	NSD2-KO	H3K27me3	3.22105e-06	3.97445e-06
chr20	4946534	4952630	5838	NSD2 dependent	NSD2-KO	H3K27me3	2.11049e-05	2.60413e-05
chr5	77446662	77452349	1623	NSD2 dependent	NSD2-KO	H3K27me3	5.86729e-06	7.23965e-06
chr17	48211154	48217049	17950	NSD2 dependent	NSD2-KO	H3K27me3	6.48909e-05	8.00689e-05
chr9	16459218	16464788	3482	NSD2 dependent	NSD2-KO	H3K27me3	1.25878e-05	1.5532e-05
chr1	9382127	9387842	13192	NSD2 dependent	NSD2-KO	H3K27me3	4.76903e-05	5.88451e-05
chr3	95965380	95971119	3433	NSD2 dependent	NSD2-KO	H3K27me3	1.24106e-05	1.53135e-05
chr16	52499343	52504929	1547	NSD2 dependent	NSD2-KO	H3K27me3	5.59255e-06	6.90064e-06
chr6	168917078	168922828	6741	NSD2 dependent	NSD2-KO	H3K27me3	2.43693e-05	3.00693e-05
chr8	89171033	89176966	8240	NSD2 dependent	NSD2-KO	H3K27me3	2.97884e-05	3.67559e-05
chr1	45824453	45830190	2288	NSD2 dependent	NSD2-KO	H3K27me3	8.27133e-06	1.0206e-05
chr18	5243448	5249102	9666	NSD2 dependent	NSD2-KO	H3K27me3	3.49435e-05	4.31168e-05
chr3	105452665	105458360	1383	NSD2 dependent	NSD2-KO	H3K27me3	4.99967e-06	6.1691e-06
chr9	121087849	121093689	4134	NSD2 dependent	NSD2-KO	H3K27me3	1.49448e-05	1.84404e-05
chr4	40610255	40615739	722	NSD2 dependent	NSD2-KO	H3K27me3	2.6101e-06	3.2206e-06
chr11	82232458	82238023	35142	NSD2 dependent	NSD2-KO	H3K27me3	0.000127042	0.000156757
chr1	77742749	77748519	1195	NSD2 dependent	NSD2-KO	H3K27me3	4.32004e-06	5.33049e-06
chr4	100553023	100558743	922	NSD2 dependent	NSD2-KO	H3K27me3	3.33312e-06	4.11273e-06
chr5	63397569	63403229	14859	NSD2 dependent	NSD2-KO	H3K27me3	5.37167e-05	6.6281e-05
chr7	124523032	124528828	8863	NSD2 dependent	NSD2-KO	H3K27me3	3.20406e-05	3.95348e-05
chr12	108565421	108570922	2204	NSD2 dependent	NSD2-KO	H3K27me3	7.96766e-06	9.8313e-06
chr7	101939250	101944941	900	NSD2 dependent	NSD2-KO	H3K27me3	3.25358e-06	4.0146e-06
chr10	67371322	67377041	24449	NSD2 dependent	NSD2-KO	H3K27me3	8.83854e-05	0.000109059
chr13	51394777	51400454	553	NSD2 dependent	NSD2-KO	H3K27me3	1.99915e-06	2.46675e-06
chr17	17198721	17204306	1941	NSD2 dependent	NSD2-KO	H3K27me3	7.01689e-06	8.65815e-06
chr2	15281890	15287610	2977	NSD2 dependent	NSD2-KO	H3K27me3	1.07621e-05	1.32794e-05
chr9	91352660	91358576	1637	NSD2 dependent	NSD2-KO	H3K27me3	5.91791e-06	7.3021e-06
chr16	71454278	71459857	9048	NSD2 dependent	NSD2-KO	H3K27me3	3.27094e-05	4.03601e-05
chr2	183544798	183550948	2436	NSD2 dependent	NSD2-KO	H3K27me3	8.80636e-06	1.08662e-05
chr5	27384894	27390473	3813	NSD2 dependent	NSD2-KO	H3K27me3	1.37843e-05	1.70085e-05
chr8	108943420	108948939	10967	NSD2 dependent	NSD2-KO	H3K27me3	3.96467e-05	4.89201e-05
chr16	30596892	30602651	1655	NSD2 dependent	NSD2-KO	H3K27me3	5.98298e-06	7.3824e-06
chr16	75117652	75123400	1545	NSD2 dependent	NSD2-KO	H3K27me3	5.58532e-06	6.89172e-06
chr18	74946350	74951991	1280	NSD2 dependent	NSD2-KO	H3K27me3	4.62732e-06	5.70965e-06
chr8	114753765	114759525	2520	NSD2 dependent	NSD2-KO	H3K27me3	9.11003e-06	1.12409e-05
chr8	126782912	126788830	3021	NSD2 dependent	NSD2-KO	H3K27me3	1.09212e-05	1.34757e-05
chr14	64519004	64524646	1544	NSD2 dependent	NSD2-KO	H3K27me3	5.5817e-06	6.88726e-06
chr18	58776895	58782419	1055	NSD2 dependent	NSD2-KO	H3K27me3	3.81392e-06	4.706e-06
chr3	173538152	173543914	7907	NSD2 dependent	NSD2-KO	H3K27me3	2.85845e-05	3.52705e-05
chr5	127547025	127552550	3096	NSD2 dependent	NSD2-KO	H3K27me3	1.11923e-05	1.38102e-05
chr6	146370723	146376557	5565	NSD2 dependent	NSD2-KO	H3K27me3	2.0118e-05	2.48236e-05
chr10	103921273	103927076	2968	NSD2 dependent	NSD2-KO	H3K27me3	1.07296e-05	1.32392e-05
chr2	120952589	120958743	16657	NSD2 dependent	NSD2-KO	H3K27me3	6.02166e-05	7.43013e-05
chr4	186823424	186829268	5068	NSD2 dependent	NSD2-KO	H3K27me3	1.83213e-05	2.26066e-05
chr11	134352884	134358678	1355	NSD2 dependent	NSD2-KO	H3K27me3	4.89845e-06	6.0442e-06
chr12	40892706	40898423	33606	NSD2 dependent	NSD2-KO	H3K27me3	0.000121489	0.000149905
chr7	41576680	41582482	21711	NSD2 dependent	NSD2-KO	H3K27me3	7.84873e-05	9.68454e-05
chr18	14932929	14938825	9911	NSD2 dependent	NSD2-KO	H3K27me3	3.58292e-05	4.42096e-05
chr15	57476314	57481934	2369	NSD2 dependent	NSD2-KO	H3K27me3	8.56415e-06	1.05673e-05
chr4	174244292	174249942	6676	NSD2 dependent	NSD2-KO	H3K27me3	2.41344e-05	2.97794e-05
chr6	141161540	141167859	1115	NSD2 dependent	NSD2-KO	H3K27me3	4.03083e-06	4.97364e-06
chr1	185340320	185345836	5919	NSD2 dependent	NSD2-KO	H3K27me3	2.13977e-05	2.64027e-05
chr14	94652390	94658220	2440	NSD2 dependent	NSD2-KO	H3K27me3	8.82082e-06	1.0884e-05
chr5	181261127	181266648	962	NSD2 dependent	NSD2-KO	H3K27me3	3.47772e-06	4.29116e-06
chr8	41398942	41405131	13257	NSD2 dependent	NSD2-KO	H3K27me3	4.79253e-05	5.9135e-05
chr18	41886659	41892323	4140	NSD2 dependent	NSD2-KO	H3K27me3	1.49665e-05	1.84671e-05
chr21	46159333	46165295	1810	NSD2 dependent	NSD2-KO	H3K27me3	6.54332e-06	8.0738e-06
chr11	130427505	130432979	36683	NSD2 dependent	NSD2-KO	H3K27me3	0.000132612	0.00016363
chr16	79325067	79330859	12744	NSD2 dependent	NSD2-KO	H3K27me3	4.60707e-05	5.68467e-05
chr4	27319491	27325342	5630	NSD2 dependent	NSD2-KO	H3K27me3	2.0353e-05	2.51135e-05
chr1	118329889	118335507	5690	NSD2 dependent	NSD2-KO	H3K27me3	2.05699e-05	2.53812e-05
chr13	35961805	35967618	4113	NSD2 dependent	NSD2-KO	H3K27me3	1.48689e-05	1.83467e-05
chr18	73561453	73567058	1479	NSD2 dependent	NSD2-KO	H3K27me3	5.34672e-06	6.59732e-06
chr10	122848282	122854114	1687	NSD2 dependent	NSD2-KO	H3K27me3	6.09866e-06	7.52514e-06
chr16	52754132	52759748	3735	NSD2 dependent	NSD2-KO	H3K27me3	1.35024e-05	1.66606e-05
chr15	29774353	29779868	991	NSD2 dependent	NSD2-KO	H3K27me3	3.58256e-06	4.42052e-06
chr1	205956237	205961973	30957	NSD2 dependent	NSD2-KO	H3K27me3	0.000111912	0.000138089
chr21	30532957	30538571	2287	NSD2 dependent	NSD2-KO	H3K27me3	8.26772e-06	1.02015e-05
chr6	46021138	46027280	5507	NSD2 dependent	NSD2-KO	H3K27me3	1.99083e-05	2.45649e-05
chr18	53836098	53841771	10581	NSD2 dependent	NSD2-KO	H3K27me3	3.82513e-05	4.71983e-05
chr20	49892886	49898666	1079	NSD2 dependent	NSD2-KO	H3K27me3	3.90068e-06	4.81305e-06
chr3	70069429	70075127	34764	NSD2 dependent	NSD2-KO	H3K27me3	0.000125675	0.00015507
chrX	130194921	130200515	970	NSD2 dependent	NSD2-KO	H3K27me3	3.50664e-06	4.32684e-06
chr11	95896108	95901827	2570	NSD2 dependent	NSD2-KO	H3K27me3	9.29079e-06	1.14639e-05
chr3	162956912	162962278	3642	NSD2 dependent	NSD2-KO	H3K27me3	1.31662e-05	1.62457e-05
chr5	42856234	42861854	640	NSD2 dependent	NSD2-KO	H3K27me3	2.31366e-06	2.85482e-06
chr5	66363208	66368842	1360	NSD2 dependent	NSD2-KO	H3K27me3	4.91653e-06	6.0665e-06
chr5	93572970	93578790	9780	NSD2 dependent	NSD2-KO	H3K27me3	3.53556e-05	4.36253e-05
chr11	102362021	102368078	1891	NSD2 dependent	NSD2-KO	H3K27me3	6.83614e-06	8.43511e-06
chr10	17622427	17627906	6754	NSD2 dependent	NSD2-KO	H3K27me3	2.44163e-05	3.01273e-05
chr15	58382087	58387908	1541	NSD2 dependent	NSD2-KO	H3K27me3	5.57086e-06	6.87388e-06
chr18	11447106	11452873	10303	NSD2 dependent	NSD2-KO	H3K27me3	3.72463e-05	4.59582e-05
chr12	102917150	102923443	5030	NSD2 dependent	NSD2-KO	H3K27me3	1.81839e-05	2.24371e-05
chr3	143283767	143289362	3652	NSD2 dependent	NSD2-KO	H3K27me3	1.32023e-05	1.62903e-05
chr8	81365630	81371180	4141	NSD2 dependent	NSD2-KO	H3K27me3	1.49701e-05	1.84716e-05
chr9	96065866	96071686	5516	NSD2 dependent	NSD2-KO	H3K27me3	1.99408e-05	2.4605e-05
chr6	96580263	96586286	8341	NSD2 dependent	NSD2-KO	H3K27me3	3.01535e-05	3.72064e-05
chr15	55201783	55207416	4578	NSD2 dependent	NSD2-KO	H3K27me3	1.65499e-05	2.04209e-05
chr17	75604903	75610703	1596	NSD2 dependent	NSD2-KO	H3K27me3	5.76969e-06	7.11922e-06
chr18	73689820	73695268	1485	NSD2 dependent	NSD2-KO	H3K27me3	5.36841e-06	6.62408e-06
chr8	97649474	97655444	480	NSD2 dependent	NSD2-KO	H3K27me3	1.73524e-06	2.14112e-06
chr9	89619026	89624522	2235	NSD2 dependent	NSD2-KO	H3K27me3	8.07973e-06	9.96958e-06
chr1	107160238	107166016	2739	NSD2 dependent	NSD2-KO	H3K27me3	9.90174e-06	1.22178e-05
chr17	68427644	68433194	1546	NSD2 dependent	NSD2-KO	H3K27me3	5.58893e-06	6.89618e-06
chr18	79008796	79014447	11273	NSD2 dependent	NSD2-KO	H3K27me3	4.07529e-05	5.0285e-05
chr7	19260770	19266700	2182	NSD2 dependent	NSD2-KO	H3K27me3	7.88813e-06	9.73316e-06
chr8	132044209	132049795	7773	NSD2 dependent	NSD2-KO	H3K27me3	2.81001e-05	3.46727e-05
chr3	180061129	180066949	22438	NSD2 dependent	NSD2-KO	H3K27me3	8.11154e-05	0.000100088
chr15	74776511	74782141	927	NSD2 dependent	NSD2-KO	H3K27me3	3.35119e-06	4.13503e-06
chr2	210387321	210393116	2488	NSD2 dependent	NSD2-KO	H3K27me3	8.99435e-06	1.10981e-05
chr3	119979063	119985041	941	NSD2 dependent	NSD2-KO	H3K27me3	3.4018e-06	4.19748e-06
chr1	33479791	33485480	2486	NSD2 dependent	NSD2-KO	H3K27me3	8.98712e-06	1.10892e-05
chr16	84447220	84453016	1696	NSD2 dependent	NSD2-KO	H3K27me3	6.1312e-06	7.56528e-06
chr5	138657248	138663006	3078	NSD2 dependent	NSD2-KO	H3K27me3	1.11273e-05	1.37299e-05
chr3	72760799	72766387	1763	NSD2 dependent	NSD2-KO	H3K27me3	6.37341e-06	7.86415e-06
chr5	149717104	149722700	2599	NSD2 dependent	NSD2-KO	H3K27me3	9.39562e-06	1.15933e-05
chr8	28144640	28151088	1955	NSD2 dependent	NSD2-KO	H3K27me3	7.06751e-06	8.72059e-06
chr16	49934690	49940129	3752	NSD2 dependent	NSD2-KO	H3K27me3	1.35638e-05	1.67364e-05
chr17	18053005	18058557	1168	NSD2 dependent	NSD2-KO	H3K27me3	4.22243e-06	5.21005e-06
chr4	43715692	43721660	12573	NSD2 dependent	NSD2-KO	H3K27me3	4.54526e-05	5.60839e-05
chr10	32690555	32696571	1902	NSD2 dependent	NSD2-KO	H3K27me3	6.87591e-06	8.48418e-06
chr1	21807741	21813277	1043	NSD2 dependent	NSD2-KO	H3K27me3	3.77054e-06	4.65247e-06
chr15	75524405	75530401	171	NSD2 dependent	NSD2-KO	H3K27me3	6.18181e-07	7.62773e-07
chr6	82027519	82033442	4477	NSD2 dependent	NSD2-KO	H3K27me3	1.61848e-05	1.99704e-05
chr2	204066680	204072503	14638	NSD2 dependent	NSD2-KO	H3K27me3	5.29177e-05	6.52952e-05
chr9	13585718	13591624	3988	NSD2 dependent	NSD2-KO	H3K27me3	1.4417e-05	1.77891e-05
chr7	20914293	20920573	6617	NSD2 dependent	NSD2-KO	H3K27me3	2.39211e-05	2.95162e-05
chr6	35588096	35593670	899	NSD2 dependent	NSD2-KO	H3K27me3	3.24997e-06	4.01014e-06
chrX	106806464	106812273	663	NSD2 dependent	NSD2-KO	H3K27me3	2.39681e-06	2.95742e-06
chr16	15940194	15946345	944	NSD2 dependent	NSD2-KO	H3K27me3	3.41265e-06	4.21087e-06
chr20	44090074	44095674	3184	NSD2 dependent	NSD2-KO	H3K27me3	1.15105e-05	1.42027e-05
chr6	145966020	145972181	2325	NSD2 dependent	NSD2-KO	H3K27me3	8.40509e-06	1.0371e-05
chr7	146644538	146650689	3212	NSD2 dependent	NSD2-KO	H3K27me3	1.16117e-05	1.43276e-05
chr1	209608428	209614049	20561	NSD2 dependent	NSD2-KO	H3K27me3	7.43299e-05	9.17157e-05
chr16	52895324	52901270	4534	NSD2 dependent	NSD2-KO	H3K27me3	1.63908e-05	2.02246e-05
chr6	149019445	149025044	4394	NSD2 dependent	NSD2-KO	H3K27me3	1.58847e-05	1.96001e-05
chr3	15261257	15266953	8999	NSD2 dependent	NSD2-KO	H3K27me3	3.25322e-05	4.01415e-05
chrX	40962693	40968081	926	NSD2 dependent	NSD2-KO	H3K27me3	3.34758e-06	4.13057e-06
chr1	162658057	162663597	6211	NSD2 dependent	NSD2-KO	H3K27me3	2.24533e-05	2.77052e-05
chr14	106546610	106552050	1646	NSD2 dependent	NSD2-KO	H3K27me3	5.95044e-06	7.34225e-06
chr15	74356832	74363066	1123	NSD2 dependent	NSD2-KO	H3K27me3	4.05975e-06	5.00932e-06
chr10	58506561	58512487	6929	NSD2 dependent	NSD2-KO	H3K27me3	2.5049e-05	3.09079e-05
chr11	55260451	55266483	3186	NSD2 dependent	NSD2-KO	H3K27me3	1.15177e-05	1.42117e-05
chr15	67229925	67235788	1209	NSD2 dependent	NSD2-KO	H3K27me3	4.37065e-06	5.39294e-06
chr5	66360624	66366211	1403	NSD2 dependent	NSD2-KO	H3K27me3	5.07197e-06	6.25831e-06
chr1	115347118	115352768	12639	NSD2 dependent	NSD2-KO	H3K27me3	4.56912e-05	5.63783e-05
chr4	15647264	15653373	1157	NSD2 dependent	NSD2-KO	H3K27me3	4.18266e-06	5.16099e-06
chr11	24728933	24734674	1581	NSD2 dependent	NSD2-KO	H3K27me3	5.71546e-06	7.05231e-06
chr11	43060009	43065619	4635	NSD2 dependent	NSD2-KO	H3K27me3	1.6756e-05	2.06752e-05
chr1	228087943	228093862	604	NSD2 dependent	NSD2-KO	H3K27me3	2.18352e-06	2.69424e-06
chr14	94562041	94567819	7762	NSD2 dependent	NSD2-KO	H3K27me3	2.80603e-05	3.46237e-05
chr15	66646918	66653284	1193	NSD2 dependent	NSD2-KO	H3K27me3	4.3128e-06	5.32157e-06
chr2	186437961	186443443	1528	NSD2 dependent	NSD2-KO	H3K27me3	5.52386e-06	6.81589e-06
chr7	26991681	26997786	2486	NSD2 dependent	NSD2-KO	H3K27me3	8.98712e-06	1.10892e-05
chr1	116420992	116426616	2405	NSD2 dependent	NSD2-KO	H3K27me3	8.6943e-06	1.07279e-05
chr14	29237176	29242975	2401	NSD2 dependent	NSD2-KO	H3K27me3	8.67984e-06	1.07101e-05
chr21	16084196	16089975	457	NSD2 dependent	NSD2-KO	H3K27me3	1.6521e-06	2.03852e-06
chr21	36478828	36484536	1130	NSD2 dependent	NSD2-KO	H3K27me3	4.08505e-06	5.04055e-06
chr9	137742064	137747782	674	NSD2 dependent	NSD2-KO	H3K27me3	2.43657e-06	3.00649e-06
chr12	20900347	20906200	4116	NSD2 dependent	NSD2-KO	H3K27me3	1.48797e-05	1.83601e-05
chr19	30149951	30155576	17381	NSD2 dependent	NSD2-KO	H3K27me3	6.28339e-05	7.75308e-05
chr15	61699755	61705809	7377	NSD2 dependent	NSD2-KO	H3K36me2	0.000109826	0.000109826
chr6	160170145	160175804	8701	NSD2 dependent	NSD2-KO	H3K36me2	0.000129537	0.000129537
chr8	11283985	11289928	3269	NSD2 dependent	NSD2-KO	H3K36me2	4.86677e-05	4.86677e-05
chr8	101435703	101441366	6151	NSD2 dependent	NSD2-KO	H3K36me2	9.15738e-05	9.15738e-05
chr12	42009420	42015238	8702	NSD2 dependent	NSD2-KO	H3K36me2	0.000129552	0.000129552
chr15	27396026	27401645	7182	NSD2 dependent	NSD2-KO	H3K36me2	0.000106923	0.000106923
chr9	108786878	108792965	9460	NSD2 dependent	NSD2-KO	H3K36me2	0.000140837	0.000140837
chr22	23936052	23941906	1507	NSD2 dependent	NSD2-KO	H3K36me2	2.24357e-05	2.24357e-05
chr15	60719470	60725384	7886	NSD2 dependent	NSD2-KO	H3K36me2	0.000117404	0.000117404
chr13	95435539	95441313	5831	NSD2 dependent	NSD2-KO	H3K36me2	8.68098e-05	8.68098e-05
chr11	4953645	4959443	927	NSD2 dependent	NSD2-KO	H3K36me2	1.38008e-05	1.38008e-05
chr7	47974301	47979935	4423	NSD2 dependent	NSD2-KO	H3K36me2	6.5848e-05	6.5848e-05
chr4	24494066	24499624	7378	NSD2 dependent	NSD2-KO	H3K36me2	0.000109841	0.000109841
chr3	66569436	66575172	8789	NSD2 dependent	NSD2-KO	H3K36me2	0.000130847	0.000130847
chr5	96955634	96961742	8856	NSD2 dependent	NSD2-KO	H3K36me2	0.000131845	0.000131845
chr5	76544726	76550528	5499	NSD2 dependent	NSD2-KO	H3K36me2	8.18671e-05	8.18671e-05
chr11	134524552	134530599	7070	NSD2 dependent	NSD2-KO	H3K36me2	0.000105256	0.000105256
chr2	172152614	172158718	6091	NSD2 dependent	NSD2-KO	H3K36me2	9.06806e-05	9.06806e-05
chr12	121297264	121303163	4237	NSD2 dependent	NSD2-KO	H3K36me2	6.30789e-05	6.30789e-05
chr19	12988631	12994469	3358	NSD2 dependent	NSD2-KO	H3K36me2	4.99927e-05	4.99927e-05
chr1	111148366	111154074	6023	NSD2 dependent	NSD2-KO	H3K36me2	8.96682e-05	8.96682e-05
chr5	9029759	9035703	6045	NSD2 dependent	NSD2-KO	H3K36me2	8.99957e-05	8.99957e-05
chr3	68934053	68940167	9778	NSD2 dependent	NSD2-KO	H3K36me2	0.000145571	0.000145571
chr15	32821170	32826956	6714	NSD2 dependent	NSD2-KO	H3K36me2	9.99555e-05	9.99555e-05
chr18	35467759	35473619	5829	NSD2 dependent	NSD2-KO	H3K36me2	8.678e-05	8.678e-05
chrX	55998278	56003958	1790	NSD2 dependent	NSD2-KO	H3K36me2	2.66489e-05	2.66489e-05
chr2	129098328	129104088	6323	NSD2 dependent	NSD2-KO	H3K36me2	9.41345e-05	9.41345e-05
chr5	68090855	68096617	10463	NSD2 dependent	NSD2-KO	H3K36me2	0.000155769	0.000155769
chr5	97641440	97647275	5480	NSD2 dependent	NSD2-KO	H3K36me2	8.15842e-05	8.15842e-05
chr18	6990100	6995918	5790	NSD2 dependent	NSD2-KO	H3K36me2	8.61994e-05	8.61994e-05
chr8	80244012	80249876	6095	NSD2 dependent	NSD2-KO	H3K36me2	9.07401e-05	9.07401e-05
chr14	48863155	48868912	8292	NSD2 dependent	NSD2-KO	H3K36me2	0.000123448	0.000123448
chr7	22002265	22008152	7008	NSD2 dependent	NSD2-KO	H3K36me2	0.000104333	0.000104333
chr1	95572638	95578661	3933	NSD2 dependent	NSD2-KO	H3K36me2	5.8553e-05	5.8553e-05
chr3	51649228	51655245	2664	NSD2 dependent	NSD2-KO	H3K36me2	3.96606e-05	3.96606e-05
chr11	7620107	7625798	6682	NSD2 dependent	NSD2-KO	H3K36me2	9.94791e-05	9.94791e-05
chr10	34149848	34155700	8012	NSD2 dependent	NSD2-KO	H3K36me2	0.00011928	0.00011928
chr15	66579245	66585462	5953	NSD2 dependent	NSD2-KO	H3K36me2	8.86261e-05	8.86261e-05
chr1	5724643	5730461	6132	NSD2 dependent	NSD2-KO	H3K36me2	9.12909e-05	9.12909e-05
chr17	66966268	66971995	6330	NSD2 dependent	NSD2-KO	H3K36me2	9.42387e-05	9.42387e-05
chr3	17803010	17809068	7560	NSD2 dependent	NSD2-KO	H3K36me2	0.00011255	0.00011255
chr5	58696445	58702502	3656	NSD2 dependent	NSD2-KO	H3K36me2	5.44292e-05	5.44292e-05
chrY	20927082	20933237	2556	NSD2 dependent	NSD2-KO	H3K36me2	3.80528e-05	3.80528e-05
chr15	23596510	23602045	5974	NSD2 dependent	NSD2-KO	H3K36me2	8.89387e-05	8.89387e-05
chr8	58283387	58289202	6056	NSD2 dependent	NSD2-KO	H3K36me2	9.01595e-05	9.01595e-05
chr21	31265060	31270875	6290	NSD2 dependent	NSD2-KO	H3K36me2	9.36432e-05	9.36432e-05
chr8	64854356	64860083	6385	NSD2 dependent	NSD2-KO	H3K36me2	9.50575e-05	9.50575e-05
chrY	8609184	8614804	3541	NSD2 dependent	NSD2-KO	H3K36me2	5.27171e-05	5.27171e-05
chr15	83660548	83666445	3921	NSD2 dependent	NSD2-KO	H3K36me2	5.83744e-05	5.83744e-05
chr3	151570178	151575979	2237	NSD2 dependent	NSD2-KO	H3K36me2	3.33036e-05	3.33036e-05
chr3	142980359	142986422	6078	NSD2 dependent	NSD2-KO	H3K36me2	9.0487e-05	9.0487e-05
chr20	10655862	10661924	6845	NSD2 dependent	NSD2-KO	H3K36me2	0.000101906	0.000101906
chr20	34249953	34255652	7073	NSD2 dependent	NSD2-KO	H3K36me2	0.0001053	0.0001053
chr2	235050213	235055935	3375	NSD2 dependent	NSD2-KO	H3K36me2	5.02457e-05	5.02457e-05
chr1	193105833	193111744	11272	NSD2 dependent	NSD2-KO	H3K36me2	0.000167813	0.000167813
chr18	72185623	72191464	7533	NSD2 dependent	NSD2-KO	H3K36me2	0.000112149	0.000112149
chr16	59334693	59340625	2702	NSD2 dependent	NSD2-KO	H3K36me2	4.02264e-05	4.02264e-05
chr7	95953106	95958810	652	NSD2 dependent	NSD2-KO	H3K36me2	9.70673e-06	9.70673e-06
chr1	162729185	162735755	7852	NSD2 dependent	NSD2-KO	H3K36me2	0.000116898	0.000116898
chr11	83136618	83142756	7311	NSD2 dependent	NSD2-KO	H3K36me2	0.000108843	0.000108843
chr16	1628087	1633914	3786	NSD2 dependent	NSD2-KO	H3K36me2	5.63646e-05	5.63646e-05
chr11	129535695	129541422	6923	NSD2 dependent	NSD2-KO	H3K36me2	0.000103067	0.000103067
chr11	36465339	36470845	2773	NSD2 dependent	NSD2-KO	H3K36me2	4.12834e-05	4.12834e-05
chr18	24634019	24639920	7551	NSD2 dependent	NSD2-KO	H3K36me2	0.000112416	0.000112416
chr14	80051198	80057387	6450	NSD2 dependent	NSD2-KO	H3K36me2	9.60252e-05	9.60252e-05
chr8	56384849	56390827	7655	NSD2 dependent	NSD2-KO	H3K36me2	0.000113965	0.000113965
chr10	61121941	61127841	9859	NSD2 dependent	NSD2-KO	H3K36me2	0.000146777	0.000146777
chr11	32301932	32307727	7170	NSD2 dependent	NSD2-KO	H3K36me2	0.000106744	0.000106744
chr13	49927848	49933567	4201	NSD2 dependent	NSD2-KO	H3K36me2	6.25429e-05	6.25429e-05
chr16	16038513	16044899	3480	NSD2 dependent	NSD2-KO	H3K36me2	5.1809e-05	5.1809e-05
chr5	121734040	121739970	8987	NSD2 dependent	NSD2-KO	H3K36me2	0.000133795	0.000133795
chr3	154690552	154696089	10676	NSD2 dependent	NSD2-KO	H3K36me2	0.00015894	0.00015894
chr15	61197035	61202900	9976	NSD2 dependent	NSD2-KO	H3K36me2	0.000148519	0.000148519
chr6	137870720	137876473	3738	NSD2 dependent	NSD2-KO	H3K36me2	5.565e-05	5.565e-05
chr5	146017509	146023129	6407	NSD2 dependent	NSD2-KO	H3K36me2	9.5385e-05	9.5385e-05
chr20	16737876	16743692	4616	NSD2 dependent	NSD2-KO	H3K36me2	6.87213e-05	6.87213e-05
chr3	74561779	74567706	9282	NSD2 dependent	NSD2-KO	H3K36me2	0.000138187	0.000138187
chr1	48402843	48408768	9897	NSD2 dependent	NSD2-KO	H3K36me2	0.000147343	0.000147343
chr17	3657408	3663424	3255	NSD2 dependent	NSD2-KO	H3K36me2	4.84592e-05	4.84592e-05
chr1	181356321	181362098	7809	NSD2 dependent	NSD2-KO	H3K36me2	0.000116257	0.000116257
chr2	191090414	191096310	5343	NSD2 dependent	NSD2-KO	H3K36me2	7.95446e-05	7.95446e-05
chr6	36346708	36352489	8090	NSD2 dependent	NSD2-KO	H3K36me2	0.000120441	0.000120441
chr7	112559161	112565142	9542	NSD2 dependent	NSD2-KO	H3K36me2	0.000142058	0.000142058
chr9	2651128	2656850	5590	NSD2 dependent	NSD2-KO	H3K36me2	8.32218e-05	8.32218e-05
chr1	63785396	63790949	6656	NSD2 dependent	NSD2-KO	H3K36me2	9.90921e-05	9.90921e-05
chr9	35255959	35261663	6405	NSD2 dependent	NSD2-KO	H3K36me2	9.53553e-05	9.53553e-05
chr16	29737592	29743750	5755	NSD2 dependent	NSD2-KO	H3K36me2	8.56783e-05	8.56783e-05
chr6	166084509	166090497	8824	NSD2 dependent	NSD2-KO	H3K36me2	0.000131368	0.000131368
chrX	130938695	130944473	3763	NSD2 dependent	NSD2-KO	H3K36me2	5.60221e-05	5.60221e-05
chr1	205696354	205702034	8525	NSD2 dependent	NSD2-KO	H3K36me2	0.000126917	0.000126917
chr11	25387981	25393537	10026	NSD2 dependent	NSD2-KO	H3K36me2	0.000149263	0.000149263
chr6	160951687	160957308	8262	NSD2 dependent	NSD2-KO	H3K36me2	0.000123002	0.000123002
chr10	78646596	78652427	10123	NSD2 dependent	NSD2-KO	H3K36me2	0.000150707	0.000150707
chr1	61638040	61643588	7446	NSD2 dependent	NSD2-KO	H3K36me2	0.000110853	0.000110853
chr3	48882956	48888965	5500	NSD2 dependent	NSD2-KO	H3K36me2	8.1882e-05	8.1882e-05
chr9	103263235	103269346	9198	NSD2 dependent	NSD2-KO	H3K36me2	0.000136936	0.000136936
chr20	37300977	37306671	6526	NSD2 dependent	NSD2-KO	H3K36me2	9.71567e-05	9.71567e-05
chr11	114475449	114481609	7449	NSD2 dependent	NSD2-KO	H3K36me2	0.000110898	0.000110898
chr9	71188158	71194447	9025	NSD2 dependent	NSD2-KO	H3K36me2	0.000134361	0.000134361
chr22	45972415	45978428	1646	NSD2 dependent	NSD2-KO	H3K36me2	2.4505e-05	2.4505e-05
chr16	72021273	72027020	3432	NSD2 dependent	NSD2-KO	H3K36me2	5.10943e-05	5.10943e-05
chr16	11910360	11916048	2990	NSD2 dependent	NSD2-KO	H3K36me2	4.4514e-05	4.4514e-05
chr2	176482062	176487861	382	NSD2 dependent	NSD2-KO	H3K36me2	5.68707e-06	5.68707e-06
chr7	2828114	2834067	6325	NSD2 dependent	NSD2-KO	H3K36me2	9.41643e-05	9.41643e-05
chr9	26450932	26456691	3485	NSD2 dependent	NSD2-KO	H3K36me2	5.18834e-05	5.18834e-05
chr12	73961888	73967719	5291	NSD2 dependent	NSD2-KO	H3K36me2	7.87704e-05	7.87704e-05
chr4	13731111	13736959	5837	NSD2 dependent	NSD2-KO	H3K36me2	8.68991e-05	8.68991e-05
chrX	125447013	125452935	2936	NSD2 dependent	NSD2-KO	H3K36me2	4.37101e-05	4.37101e-05
chrX	51520528	51526506	3029	NSD2 dependent	NSD2-KO	H3K36me2	4.50946e-05	4.50946e-05
chr11	42753619	42759697	9240	NSD2 dependent	NSD2-KO	H3K36me2	0.000137562	0.000137562
chr6	168412003	168417874	7337	NSD2 dependent	NSD2-KO	H3K36me2	0.000109231	0.000109231
chr4	8349018	8355148	6279	NSD2 dependent	NSD2-KO	H3K36me2	9.34794e-05	9.34794e-05
chr5	175595216	175600693	4276	NSD2 dependent	NSD2-KO	H3K36me2	6.36595e-05	6.36595e-05
chr5	161190265	161196096	6147	NSD2 dependent	NSD2-KO	H3K36me2	9.15143e-05	9.15143e-05
chr3	189947173	189953168	4000	NSD2 dependent	NSD2-KO	H3K36me2	5.95505e-05	5.95505e-05
chr7	42626171	42631791	11048	NSD2 dependent	NSD2-KO	H3K36me2	0.000164479	0.000164479
chr3	182822195	182828062	3875	NSD2 dependent	NSD2-KO	H3K36me2	5.76896e-05	5.76896e-05
chr17	50761302	50767037	7314	NSD2 dependent	NSD2-KO	H3K36me2	0.000108888	0.000108888
chr10	78586983	78592737	8558	NSD2 dependent	NSD2-KO	H3K36me2	0.000127408	0.000127408
chr1	81557170	81563350	4578	NSD2 dependent	NSD2-KO	H3K36me2	6.81556e-05	6.81556e-05
chr9	78001088	78006884	7524	NSD2 dependent	NSD2-KO	H3K36me2	0.000112015	0.000112015
chr14_KI270722v1_random	188457	194239	16529	NSD2 dependent	NSD2-KO	H3K36me2	0.000246078	0.000246078
chr15	40387170	40393252	4739	NSD2 dependent	NSD2-KO	H3K36me2	7.05525e-05	7.05525e-05
chr5	158309139	158314734	5434	NSD2 dependent	NSD2-KO	H3K36me2	8.08994e-05	8.08994e-05
chr5	67633461	67639069	7503	NSD2 dependent	NSD2-KO	H3K36me2	0.000111702	0.000111702
chr1	10106669	10112590	5688	NSD2 dependent	NSD2-KO	H3K36me2	8.46808e-05	8.46808e-05
chrX	118839432	118845243	2098	NSD2 dependent	NSD2-KO	H3K36me2	3.12342e-05	3.12342e-05
chr10	126578218	126584195	7383	NSD2 dependent	NSD2-KO	H3K36me2	0.000109915	0.000109915
chr6	10930453	10936163	7077	NSD2 dependent	NSD2-KO	H3K36me2	0.00010536	0.00010536
chr2	42873550	42879405	2826	NSD2 dependent	NSD2-KO	H3K36me2	4.20724e-05	4.20724e-05
chr4	95333997	95339804	6146	NSD2 dependent	NSD2-KO	H3K36me2	9.14994e-05	9.14994e-05
chr7	73746840	73753009	6072	NSD2 dependent	NSD2-KO	H3K36me2	9.03977e-05	9.03977e-05
chr5	166277801	166283862	11114	NSD2 dependent	NSD2-KO	H3K36me2	0.000165461	0.000165461
chr4	71522872	71528470	9362	NSD2 dependent	NSD2-KO	H3K36me2	0.000139378	0.000139378
chr12	50710654	50716585	5797	NSD2 dependent	NSD2-KO	H3K36me2	8.63036e-05	8.63036e-05
chr3	163948622	163954195	1013	NSD2 dependent	NSD2-KO	H3K36me2	1.50812e-05	1.50812e-05
chr21	28954751	28960868	5368	NSD2 dependent	NSD2-KO	H3K36me2	7.99168e-05	7.99168e-05
chr13	96394938	96400738	5801	NSD2 dependent	NSD2-KO	H3K36me2	8.63631e-05	8.63631e-05
chr19	5266450	5272507	6615	NSD2 dependent	NSD2-KO	H3K36me2	9.84817e-05	9.84817e-05
chr1	212130662	212136449	9616	NSD2 dependent	NSD2-KO	H3K36me2	0.000143159	0.000143159
chr18	48354515	48360137	7572	NSD2 dependent	NSD2-KO	H3K36me2	0.000112729	0.000112729
chr17	13156978	13162892	12632	NSD2 dependent	NSD2-KO	H3K36me2	0.000188061	0.000188061
chr2	129332123	129337816	7961	NSD2 dependent	NSD2-KO	H3K36me2	0.00011852	0.00011852
chr3	188689290	188695189	8805	NSD2 dependent	NSD2-KO	H3K36me2	0.000131086	0.000131086
chr12	78796796	78802752	10028	NSD2 dependent	NSD2-KO	H3K36me2	0.000149293	0.000149293
chr21	45222980	45229337	5733	NSD2 dependent	NSD2-KO	H3K36me2	8.53508e-05	8.53508e-05
chr6	53137474	53143475	7514	NSD2 dependent	NSD2-KO	H3K36me2	0.000111866	0.000111866
chr12	58306702	58312657	6934	NSD2 dependent	NSD2-KO	H3K36me2	0.000103231	0.000103231
chr11	26844677	26850366	9579	NSD2 dependent	NSD2-KO	H3K36me2	0.000142609	0.000142609
chr18	43981747	43987770	6910	NSD2 dependent	NSD2-KO	H3K36me2	0.000102874	0.000102874
chr4	159010948	159017049	4297	NSD2 dependent	NSD2-KO	H3K36me2	6.39721e-05	6.39721e-05
chr8	93223375	93229178	7481	NSD2 dependent	NSD2-KO	H3K36me2	0.000111374	0.000111374
chr8	100015222	100020921	4512	NSD2 dependent	NSD2-KO	H3K36me2	6.7173e-05	6.7173e-05
chr7	55174923	55180707	5415	NSD2 dependent	NSD2-KO	H3K36me2	8.06165e-05	8.06165e-05
chrX	83963723	83969291	3055	NSD2 dependent	NSD2-KO	H3K36me2	4.54817e-05	4.54817e-05
chr1	216900101	216905820	8360	NSD2 dependent	NSD2-KO	H3K36me2	0.000124461	0.000124461
chr1	24126380	24132269	2334	NSD2 dependent	NSD2-KO	H3K36me2	3.47477e-05	3.47477e-05
chr8	56016853	56022618	6665	NSD2 dependent	NSD2-KO	H3K36me2	9.92261e-05	9.92261e-05
chr10	20893013	20898789	7915	NSD2 dependent	NSD2-KO	H3K36me2	0.000117836	0.000117836
chr5	105895804	105901791	8332	NSD2 dependent	NSD2-KO	H3K36me2	0.000124044	0.000124044
chr10	92026153	92031995	3796	NSD2 dependent	NSD2-KO	H3K36me2	5.65134e-05	5.65134e-05
chr10	8141758	8147499	7393	NSD2 dependent	NSD2-KO	H3K36me2	0.000110064	0.000110064
chr5	131157255	131163201	3964	NSD2 dependent	NSD2-KO	H3K36me2	5.90146e-05	5.90146e-05
chr17	69237121	69242952	5327	NSD2 dependent	NSD2-KO	H3K36me2	7.93064e-05	7.93064e-05
chr2	19473655	19479468	5142	NSD2 dependent	NSD2-KO	H3K36me2	7.65522e-05	7.65522e-05
chr4	73272531	73278256	7354	NSD2 dependent	NSD2-KO	H3K36me2	0.000109484	0.000109484
chr7	142163401	142169546	6767	NSD2 dependent	NSD2-KO	H3K36me2	0.000100745	0.000100745
chr12	71783906	71789831	5413	NSD2 dependent	NSD2-KO	H3K36me2	8.05867e-05	8.05867e-05
chr9	107696127	107701777	10418	NSD2 dependent	NSD2-KO	H3K36me2	0.000155099	0.000155099
chrX	65828492	65834267	3363	NSD2 dependent	NSD2-KO	H3K36me2	5.00671e-05	5.00671e-05
chr5	138546010	138551594	2914	NSD2 dependent	NSD2-KO	H3K36me2	4.33826e-05	4.33826e-05
chr1	111838566	111844456	8251	NSD2 dependent	NSD2-KO	H3K36me2	0.000122838	0.000122838
chr16	72185752	72191490	9189	NSD2 dependent	NSD2-KO	H3K36me2	0.000136802	0.000136802
chr15	48504679	48510297	7798	NSD2 dependent	NSD2-KO	H3K36me2	0.000116094	0.000116094
chr6	144408603	144414642	7024	NSD2 dependent	NSD2-KO	H3K36me2	0.000104571	0.000104571
chr1	176062851	176068373	10224	NSD2 dependent	NSD2-KO	H3K36me2	0.000152211	0.000152211
chr7	110752030	110757564	8542	NSD2 dependent	NSD2-KO	H3K36me2	0.00012717	0.00012717
chr10	80847769	80853697	8465	NSD2 dependent	NSD2-KO	H3K36me2	0.000126024	0.000126024
chr11	4724653	4730346	9614	NSD2 dependent	NSD2-KO	H3K36me2	0.00014313	0.00014313
chr12	117035460	117041719	6606	NSD2 dependent	NSD2-KO	H3K36me2	9.83477e-05	9.83477e-05
chr4	78102276	78108292	3771	NSD2 dependent	NSD2-KO	H3K36me2	5.61413e-05	5.61413e-05
chr7	26410643	26416485	7964	NSD2 dependent	NSD2-KO	H3K36me2	0.000118565	0.000118565
chr11	131412852	131419030	7813	NSD2 dependent	NSD2-KO	H3K36me2	0.000116317	0.000116317
chr8	129974465	129980437	6680	NSD2 dependent	NSD2-KO	H3K36me2	9.94494e-05	9.94494e-05
chr17	61508862	61514359	6456	NSD2 dependent	NSD2-KO	H3K36me2	9.61145e-05	9.61145e-05
chr8	142674283	142680299	3523	NSD2 dependent	NSD2-KO	H3K36me2	5.24491e-05	5.24491e-05
chr8	111111527	111117170	6254	NSD2 dependent	NSD2-KO	H3K36me2	9.31072e-05	9.31072e-05
chr12	57275417	57281479	2824	NSD2 dependent	NSD2-KO	H3K36me2	4.20427e-05	4.20427e-05
chr7	26019812	26025480	4046	NSD2 dependent	NSD2-KO	H3K36me2	6.02353e-05	6.02353e-05
chr8	70665066	70671196	5121	NSD2 dependent	NSD2-KO	H3K36me2	7.62396e-05	7.62396e-05
chr3	62413484	62419244	8531	NSD2 dependent	NSD2-KO	H3K36me2	0.000127006	0.000127006
chr2	16940843	16946557	5590	NSD2 dependent	NSD2-KO	H3K36me2	8.32218e-05	8.32218e-05
chr5	36283286	36289301	7423	NSD2 dependent	NSD2-KO	H3K36me2	0.000110511	0.000110511
chr1	49022540	49028223	7956	NSD2 dependent	NSD2-KO	H3K36me2	0.000118446	0.000118446
chr5	36364297	36370369	4762	NSD2 dependent	NSD2-KO	H3K36me2	7.08949e-05	7.08949e-05
chr7	30099537	30105479	8292	NSD2 dependent	NSD2-KO	H3K36me2	0.000123448	0.000123448
chr4	1896898	1902914	5533	NSD2 dependent	NSD2-KO	H3K36me2	8.23733e-05	8.23733e-05
chrY	15342599	15348571	3831	NSD2 dependent	NSD2-KO	H3K36me2	5.70345e-05	5.70345e-05
chr3	87593155	87598873	8967	NSD2 dependent	NSD2-KO	H3K36me2	0.000133497	0.000133497
chr18	38880766	38886687	7976	NSD2 dependent	NSD2-KO	H3K36me2	0.000118744	0.000118744
chrX	35446854	35452413	3485	NSD2 dependent	NSD2-KO	H3K36me2	5.18834e-05	5.18834e-05
chr2	196204187	196209712	4752	NSD2 dependent	NSD2-KO	H3K36me2	7.0746e-05	7.0746e-05
chr4	40804400	40810378	7998	NSD2 dependent	NSD2-KO	H3K36me2	0.000119071	0.000119071
chr5	52815197	52820876	6297	NSD2 dependent	NSD2-KO	H3K36me2	9.37474e-05	9.37474e-05
chr14	81363637	81369253	7676	NSD2 dependent	NSD2-KO	H3K36me2	0.000114277	0.000114277
chr1	111640292	111646259	10842	NSD2 dependent	NSD2-KO	H3K36me2	0.000161412	0.000161412
chr20	19964275	19970146	5633	NSD2 dependent	NSD2-KO	H3K36me2	8.3862e-05	8.3862e-05
chr11	56688551	56694213	7224	NSD2 dependent	NSD2-KO	H3K36me2	0.000107548	0.000107548
chr20	52721779	52727605	5645	NSD2 dependent	NSD2-KO	H3K36me2	8.40407e-05	8.40407e-05
chr11	25987436	25993302	9686	NSD2 dependent	NSD2-KO	H3K36me2	0.000144202	0.000144202
chr20	33609128	33615115	4490	NSD2 dependent	NSD2-KO	H3K36me2	6.68455e-05	6.68455e-05
chr11	38182380	38188204	7277	NSD2 dependent	NSD2-KO	H3K36me2	0.000108337	0.000108337
chr3	87134997	87140690	8218	NSD2 dependent	NSD2-KO	H3K36me2	0.000122347	0.000122347
chr11	35252709	35258604	10703	NSD2 dependent	NSD2-KO	H3K36me2	0.000159342	0.000159342
chr3	29910099	29915872	5907	NSD2 dependent	NSD2-KO	H3K36me2	8.79412e-05	8.79412e-05
chr8	28287499	28293234	5220	NSD2 dependent	NSD2-KO	H3K36me2	7.77134e-05	7.77134e-05
chr3	102597240	102603116	7230	NSD2 dependent	NSD2-KO	H3K36me2	0.000107638	0.000107638
chr9	69020535	69026210	4969	NSD2 dependent	NSD2-KO	H3K36me2	7.39766e-05	7.39766e-05
chr3	129421355	129427030	6868	NSD2 dependent	NSD2-KO	H3K36me2	0.000102248	0.000102248
chr1	220809659	220815277	7239	NSD2 dependent	NSD2-KO	H3K36me2	0.000107772	0.000107772
chr2	110981817	110987840	5892	NSD2 dependent	NSD2-KO	H3K36me2	8.77179e-05	8.77179e-05
chr10	64106667	64112629	9495	NSD2 dependent	NSD2-KO	H3K36me2	0.000141358	0.000141358
chr17	27412310	27418146	5787	NSD2 dependent	NSD2-KO	H3K36me2	8.61547e-05	8.61547e-05
chr6	44637274	44643224	7525	NSD2 dependent	NSD2-KO	H3K36me2	0.000112029	0.000112029
chr10	78164057	78170062	9484	NSD2 dependent	NSD2-KO	H3K36me2	0.000141194	0.000141194
chr15	54093929	54100213	7356	NSD2 dependent	NSD2-KO	H3K36me2	0.000109513	0.000109513
chr1	69085714	69091453	7783	NSD2 dependent	NSD2-KO	H3K36me2	0.00011587	0.00011587
chr6	142347672	142353516	5904	NSD2 dependent	NSD2-KO	H3K36me2	8.78966e-05	8.78966e-05
chr5	115487866	115493633	7529	NSD2 dependent	NSD2-KO	H3K36me2	0.000112089	0.000112089
chr6	148884692	148890729	8670	NSD2 dependent	NSD2-KO	H3K36me2	0.000129076	0.000129076
chr8	62003509	62009179	6557	NSD2 dependent	NSD2-KO	H3K36me2	9.76182e-05	9.76182e-05
chr16	63460817	63466535	4639	NSD2 dependent	NSD2-KO	H3K36me2	6.90637e-05	6.90637e-05
chr4	146044845	146050708	6168	NSD2 dependent	NSD2-KO	H3K36me2	9.18269e-05	9.18269e-05
chr3	61859835	61865714	8975	NSD2 dependent	NSD2-KO	H3K36me2	0.000133616	0.000133616
chr4	43656043	43661651	216	NSD2 dependent	NSD2-KO	H3K36me2	3.21573e-06	3.21573e-06
chr10	96856019	96861872	5730	NSD2 dependent	NSD2-KO	H3K36me2	8.53061e-05	8.53061e-05
chr21	41517991	41523728	5759	NSD2 dependent	NSD2-KO	H3K36me2	8.57379e-05	8.57379e-05
chr8	84489606	84495272	6100	NSD2 dependent	NSD2-KO	H3K36me2	9.08145e-05	9.08145e-05
chr11	62339434	62345159	5824	NSD2 dependent	NSD2-KO	H3K36me2	8.67056e-05	8.67056e-05
chr1	26797032	26803111	4629	NSD2 dependent	NSD2-KO	H3K36me2	6.89148e-05	6.89148e-05
chr18	47516792	47522430	8135	NSD2 dependent	NSD2-KO	H3K36me2	0.000121111	0.000121111
chr7	150733352	150739059	8612	NSD2 dependent	NSD2-KO	H3K36me2	0.000128212	0.000128212
chr2	138023183	138029451	10406	NSD2 dependent	NSD2-KO	H3K36me2	0.000154921	0.000154921
chr3	65618557	65624462	10482	NSD2 dependent	NSD2-KO	H3K36me2	0.000156052	0.000156052
chr10	46134805	46140308	328	NSD2 dependent	NSD2-KO	H3K36me2	4.88314e-06	4.88314e-06
chr14	72186409	72192033	6761	NSD2 dependent	NSD2-KO	H3K36me2	0.000100655	0.000100655
chr6	25802241	25807849	4618	NSD2 dependent	NSD2-KO	H3K36me2	6.87511e-05	6.87511e-05
chr3	144101973	144108517	9523	NSD2 dependent	NSD2-KO	H3K36me2	0.000141775	0.000141775
chr3	141225889	141231405	5619	NSD2 dependent	NSD2-KO	H3K36me2	8.36536e-05	8.36536e-05
chr18	39785621	39792007	9635	NSD2 dependent	NSD2-KO	H3K36me2	0.000143442	0.000143442
chr5	104292624	104298475	8735	NSD2 dependent	NSD2-KO	H3K36me2	0.000130043	0.000130043
chr5	121774844	121780837	4619	NSD2 dependent	NSD2-KO	H3K36me2	6.8766e-05	6.8766e-05
chr7	120439673	120445762	8788	NSD2 dependent	NSD2-KO	H3K36me2	0.000130832	0.000130832
chr12	115827255	115833355	8503	NSD2 dependent	NSD2-KO	H3K36me2	0.00012659	0.00012659
chr20	699048	704661	6856	NSD2 dependent	NSD2-KO	H3K36me2	0.00010207	0.00010207
chr6	148617506	148623451	8476	NSD2 dependent	NSD2-KO	H3K36me2	0.000126188	0.000126188
chr18	26762804	26768420	5737	NSD2 dependent	NSD2-KO	H3K36me2	8.54103e-05	8.54103e-05
chr3	176374025	176379787	8509	NSD2 dependent	NSD2-KO	H3K36me2	0.000126679	0.000126679
chr17	27082747	27088420	5418	NSD2 dependent	NSD2-KO	H3K36me2	8.06612e-05	8.06612e-05
chr6	3308051	3313780	4423	NSD2 dependent	NSD2-KO	H3K36me2	6.5848e-05	6.5848e-05
chr5	114563331	114568881	6642	NSD2 dependent	NSD2-KO	H3K36me2	9.88836e-05	9.88836e-05
chr2	175603700	175609416	1965	NSD2 dependent	NSD2-KO	H3K36me2	2.92542e-05	2.92542e-05
chr10	78423600	78429181	6941	NSD2 dependent	NSD2-KO	H3K36me2	0.000103335	0.000103335
chr10	36170415	36176314	4717	NSD2 dependent	NSD2-KO	H3K36me2	7.02249e-05	7.02249e-05
chr15	81401910	81407825	8987	NSD2 dependent	NSD2-KO	H3K36me2	0.000133795	0.000133795
chr1	49330306	49335973	7656	NSD2 dependent	NSD2-KO	H3K36me2	0.00011398	0.00011398
chr8	12792686	12798459	6255	NSD2 dependent	NSD2-KO	H3K36me2	9.31221e-05	9.31221e-05
chr1	81725002	81731305	6317	NSD2 dependent	NSD2-KO	H3K36me2	9.40452e-05	9.40452e-05
chr10	92987895	92993476	7928	NSD2 dependent	NSD2-KO	H3K36me2	0.000118029	0.000118029
chr20	21276139	21281922	5316	NSD2 dependent	NSD2-KO	H3K36me2	7.91426e-05	7.91426e-05
chr5	142815452	142820971	6401	NSD2 dependent	NSD2-KO	H3K36me2	9.52957e-05	9.52957e-05
chr3	189447115	189453014	8305	NSD2 dependent	NSD2-KO	H3K36me2	0.000123642	0.000123642
chr4	26122056	26127759	8471	NSD2 dependent	NSD2-KO	H3K36me2	0.000126113	0.000126113
chr15	33231519	33237346	4100	NSD2 dependent	NSD2-KO	H3K36me2	6.10393e-05	6.10393e-05
chr5	124570927	124576644	8474	NSD2 dependent	NSD2-KO	H3K36me2	0.000126158	0.000126158
chr9	27536932	27542848	7170	NSD2 dependent	NSD2-KO	H3K36me2	0.000106744	0.000106744
chr7	136020690	136026688	8058	NSD2 dependent	NSD2-KO	H3K36me2	0.000119965	0.000119965
chr9	69562066	69567710	10198	NSD2 dependent	NSD2-KO	H3K36me2	0.000151824	0.000151824
chr2	82484697	82490250	6081	NSD2 dependent	NSD2-KO	H3K36me2	9.05317e-05	9.05317e-05
chr8	81348855	81354369	7594	NSD2 dependent	NSD2-KO	H3K36me2	0.000113057	0.000113057
chr6	137171216	137177104	8412	NSD2 dependent	NSD2-KO	H3K36me2	0.000125235	0.000125235
chr1	100981123	100986723	7736	NSD2 dependent	NSD2-KO	H3K36me2	0.000115171	0.000115171
chr2	191929414	191935388	5053	NSD2 dependent	NSD2-KO	H3K36me2	7.52272e-05	7.52272e-05
chr6	110387206	110392881	6928	NSD2 dependent	NSD2-KO	H3K36me2	0.000103141	0.000103141
chr17	33084187	33089978	6997	NSD2 dependent	NSD2-KO	H3K36me2	0.000104169	0.000104169
chr7	112955279	112961060	8837	NSD2 dependent	NSD2-KO	H3K36me2	0.000131562	0.000131562
chr16	80705991	80711973	6899	NSD2 dependent	NSD2-KO	H3K36me2	0.00010271	0.00010271
chr1	106859894	106865568	5789	NSD2 dependent	NSD2-KO	H3K36me2	8.61845e-05	8.61845e-05
chr4	134448242	134453879	7582	NSD2 dependent	NSD2-KO	H3K36me2	0.000112878	0.000112878
chr2	230095060	230100767	4359	NSD2 dependent	NSD2-KO	H3K36me2	6.48952e-05	6.48952e-05
chr11	66798988	66804868	6266	NSD2 dependent	NSD2-KO	H3K36me2	9.32859e-05	9.32859e-05
chr17	63036909	63042348	5297	NSD2 dependent	NSD2-KO	H3K36me2	7.88598e-05	7.88598e-05
chr13	77052594	77059057	2378	NSD2 dependent	NSD2-KO	H3K36me2	3.54028e-05	3.54028e-05
chr7	43544890	43550729	7086	NSD2 dependent	NSD2-KO	H3K36me2	0.000105494	0.000105494
chr12	98698629	98704576	6085	NSD2 dependent	NSD2-KO	H3K36me2	9.05912e-05	9.05912e-05
chr10	116426605	116432362	6426	NSD2 dependent	NSD2-KO	H3K36me2	9.56679e-05	9.56679e-05
chr2	209275674	209281298	4275	NSD2 dependent	NSD2-KO	H3K36me2	6.36446e-05	6.36446e-05
chr7	77665055	77670800	7751	NSD2 dependent	NSD2-KO	H3K36me2	0.000115394	0.000115394
chr17	20997311	21003419	2552	NSD2 dependent	NSD2-KO	H3K36me2	3.79932e-05	3.79932e-05
chrY	12727027	12732822	2036	NSD2 dependent	NSD2-KO	H3K36me2	3.03112e-05	3.03112e-05
chr14	59119399	59125458	6158	NSD2 dependent	NSD2-KO	H3K36me2	9.1678e-05	9.1678e-05
chr12	80582605	80588223	7769	NSD2 dependent	NSD2-KO	H3K36me2	0.000115662	0.000115662
chr12	88500001	88505672	6200	NSD2 dependent	NSD2-KO	H3K36me2	9.23033e-05	9.23033e-05
chr14	84417667	84423690	7624	NSD2 dependent	NSD2-KO	H3K36me2	0.000113503	0.000113503
chr4	124876702	124882286	3469	NSD2 dependent	NSD2-KO	H3K36me2	5.16452e-05	5.16452e-05
chr15	52068497	52074427	5377	NSD2 dependent	NSD2-KO	H3K36me2	8.00508e-05	8.00508e-05
chr2	191875310	191880933	5758	NSD2 dependent	NSD2-KO	H3K36me2	8.5723e-05	8.5723e-05
chr8	100463144	100468698	5801	NSD2 dependent	NSD2-KO	H3K36me2	8.63631e-05	8.63631e-05
chr16	78913135	78918882	5713	NSD2 dependent	NSD2-KO	H3K36me2	8.5053e-05	8.5053e-05
chr11	15603486	15609121	6950	NSD2 dependent	NSD2-KO	H3K36me2	0.000103469	0.000103469
chr2	116703635	116709296	7131	NSD2 dependent	NSD2-KO	H3K36me2	0.000106164	0.000106164
chr5	137401236	137407113	6218	NSD2 dependent	NSD2-KO	H3K36me2	9.25713e-05	9.25713e-05
chr17	42981759	42987600	3536	NSD2 dependent	NSD2-KO	H3K36me2	5.26427e-05	5.26427e-05
chr11	62098302	62103884	3656	NSD2 dependent	NSD2-KO	H3K36me2	5.44292e-05	5.44292e-05
chr4	58019608	58025168	3322	NSD2 dependent	NSD2-KO	H3K36me2	4.94567e-05	4.94567e-05
chr2	124180695	124186739	8075	NSD2 dependent	NSD2-KO	H3K36me2	0.000120218	0.000120218
chr22	22556746	22562839	3771	NSD2 dependent	NSD2-KO	H3K36me2	5.61413e-05	5.61413e-05
chr6	150317781	150323382	7361	NSD2 dependent	NSD2-KO	H3K36me2	0.000109588	0.000109588
chr12	93549904	93555429	6098	NSD2 dependent	NSD2-KO	H3K36me2	9.07848e-05	9.07848e-05
chr14	81608103	81614071	7094	NSD2 dependent	NSD2-KO	H3K36me2	0.000105613	0.000105613
chr6	25327310	25333008	6606	NSD2 dependent	NSD2-KO	H3K36me2	9.83477e-05	9.83477e-05
chr22	46065144	46070814	1906	NSD2 dependent	NSD2-KO	H3K36me2	2.83758e-05	2.83758e-05
chr6	130005263	130011261	10149	NSD2 dependent	NSD2-KO	H3K36me2	0.000151095	0.000151095
chr13	94155102	94160801	6681	NSD2 dependent	NSD2-KO	H3K36me2	9.94643e-05	9.94643e-05
chr3	155301642	155307237	8055	NSD2 dependent	NSD2-KO	H3K36me2	0.00011992	0.00011992
chr9	82916652	82922824	7576	NSD2 dependent	NSD2-KO	H3K36me2	0.000112789	0.000112789
chr5	133287469	133292987	5126	NSD2 dependent	NSD2-KO	H3K36me2	7.6314e-05	7.6314e-05
chr15	68019350	68025056	8687	NSD2 dependent	NSD2-KO	H3K36me2	0.000129329	0.000129329
chr6	152354150	152359676	2890	NSD2 dependent	NSD2-KO	H3K36me2	4.30252e-05	4.30252e-05
chr3	119795417	119801131	6331	NSD2 dependent	NSD2-KO	H3K36me2	9.42536e-05	9.42536e-05
chr11	32326777	32332379	8563	NSD2 dependent	NSD2-KO	H3K36me2	0.000127483	0.000127483
chr8	97444983	97450602	6262	NSD2 dependent	NSD2-KO	H3K36me2	9.32263e-05	9.32263e-05
chr1	219515599	219521294	9794	NSD2 dependent	NSD2-KO	H3K36me2	0.000145809	0.000145809
chr7	12939031	12944445	2320	NSD2 dependent	NSD2-KO	H3K36me2	3.45393e-05	3.45393e-05
chr20	18394258	18400149	6822	NSD2 dependent	NSD2-KO	H3K36me2	0.000101563	0.000101563
chr6	151053998	151059869	6825	NSD2 dependent	NSD2-KO	H3K36me2	0.000101608	0.000101608
chr2	82692017	82697959	6938	NSD2 dependent	NSD2-KO	H3K36me2	0.00010329	0.00010329
chr10	59575766	59581369	5741	NSD2 dependent	NSD2-KO	H3K36me2	8.54699e-05	8.54699e-05
chr4	25604741	25610378	7657	NSD2 dependent	NSD2-KO	H3K36me2	0.000113995	0.000113995
chr2	164847170	164853076	5762	NSD2 dependent	NSD2-KO	H3K36me2	8.57825e-05	8.57825e-05
chr2	79982209	79988036	4951	NSD2 dependent	NSD2-KO	H3K36me2	7.37087e-05	7.37087e-05
chrX	110672866	110678488	4190	NSD2 dependent	NSD2-KO	H3K36me2	6.23792e-05	6.23792e-05
chr8	122725832	122731521	8815	NSD2 dependent	NSD2-KO	H3K36me2	0.000131234	0.000131234
chr7	74196480	74202716	3671	NSD2 dependent	NSD2-KO	H3K36me2	5.46525e-05	5.46525e-05
chr3	29934492	29940318	9426	NSD2 dependent	NSD2-KO	H3K36me2	0.000140331	0.000140331
chr16	85346973	85352639	5287	NSD2 dependent	NSD2-KO	H3K36me2	7.87109e-05	7.87109e-05
chrX	67744400	67750352	5478	NSD2 dependent	NSD2-KO	H3K36me2	8.15544e-05	8.15544e-05
chr15	100895103	100900875	5515	NSD2 dependent	NSD2-KO	H3K36me2	8.21053e-05	8.21053e-05
chr3	187333406	187338945	5726	NSD2 dependent	NSD2-KO	H3K36me2	8.52466e-05	8.52466e-05
chrX	109992549	109998275	4366	NSD2 dependent	NSD2-KO	H3K36me2	6.49994e-05	6.49994e-05
chr11	7632961	7638898	6869	NSD2 dependent	NSD2-KO	H3K36me2	0.000102263	0.000102263
chr6	43143347	43149115	6137	NSD2 dependent	NSD2-KO	H3K36me2	9.13654e-05	9.13654e-05
chr22	27762266	27767895	4623	NSD2 dependent	NSD2-KO	H3K36me2	6.88255e-05	6.88255e-05
chr4	75156052	75161894	5369	NSD2 dependent	NSD2-KO	H3K36me2	7.99317e-05	7.99317e-05
chr10	90577591	90583109	9942	NSD2 dependent	NSD2-KO	H3K36me2	0.000148013	0.000148013
chr13	52170389	52176408	3170	NSD2 dependent	NSD2-KO	H3K36me2	4.71938e-05	4.71938e-05
chr11	44206492	44212026	8193	NSD2 dependent	NSD2-KO	H3K36me2	0.000121974	0.000121974
chr2	242106447	242112165	705	NSD2 dependent	NSD2-KO	H3K36me2	1.04958e-05	1.04958e-05
chr17	19840704	19846375	8293	NSD2 dependent	NSD2-KO	H3K36me2	0.000123463	0.000123463
chr3	12407644	12413384	9019	NSD2 dependent	NSD2-KO	H3K36me2	0.000134272	0.000134272
chr5	136223192	136228899	6427	NSD2 dependent	NSD2-KO	H3K36me2	9.56828e-05	9.56828e-05
chr4	42329316	42335096	8767	NSD2 dependent	NSD2-KO	H3K36me2	0.00013052	0.00013052
chr11	115217571	115223521	5363	NSD2 dependent	NSD2-KO	H3K36me2	7.98424e-05	7.98424e-05
chr1	42174179	42179762	3435	NSD2 dependent	NSD2-KO	H3K36me2	5.1139e-05	5.1139e-05
chr8	56392809	56398462	7643	NSD2 dependent	NSD2-KO	H3K36me2	0.000113786	0.000113786
chr11	4945256	4950722	490	NSD2 dependent	NSD2-KO	H3K36me2	7.29494e-06	7.29494e-06
chr11	35301862	35307582	7947	NSD2 dependent	NSD2-KO	H3K36me2	0.000118312	0.000118312
chr20	38997498	39003133	6491	NSD2 dependent	NSD2-KO	H3K36me2	9.66356e-05	9.66356e-05
chr19	40459149	40464959	2452	NSD2 dependent	NSD2-KO	H3K36me2	3.65045e-05	3.65045e-05
chr12	52680330	52686076	7400	NSD2 dependent	NSD2-KO	H3K36me2	0.000110168	0.000110168
chr5	173039979	173045633	4602	NSD2 dependent	NSD2-KO	H3K36me2	6.85129e-05	6.85129e-05
chr13	108337844	108343503	4603	NSD2 dependent	NSD2-KO	H3K36me2	6.85278e-05	6.85278e-05
chr2	217217921	217223803	6355	NSD2 dependent	NSD2-KO	H3K36me2	9.46109e-05	9.46109e-05
chr11	126940661	126946383	3213	NSD2 dependent	NSD2-KO	H3K36me2	4.7834e-05	4.7834e-05
chr11	59028521	59034066	5431	NSD2 dependent	NSD2-KO	H3K36me2	8.08547e-05	8.08547e-05
chr12	11620579	11626376	6521	NSD2 dependent	NSD2-KO	H3K36me2	9.70822e-05	9.70822e-05
chr6	10679814	10685776	8854	NSD2 dependent	NSD2-KO	H3K36me2	0.000131815	0.000131815
chr13	49473980	49479814	4634	NSD2 dependent	NSD2-KO	H3K36me2	6.89893e-05	6.89893e-05
chr10	131905618	131911232	5267	NSD2 dependent	NSD2-KO	H3K36me2	7.84131e-05	7.84131e-05
chr6	21611189	21617089	5947	NSD2 dependent	NSD2-KO	H3K36me2	8.85367e-05	8.85367e-05
chr4	24802359	24808131	6431	NSD2 dependent	NSD2-KO	H3K36me2	9.57423e-05	9.57423e-05
chr11	125037170	125042790	7926	NSD2 dependent	NSD2-KO	H3K36me2	0.000117999	0.000117999
chr6	113126832	113132445	9229	NSD2 dependent	NSD2-KO	H3K36me2	0.000137398	0.000137398
chr5	151460578	151466356	6585	NSD2 dependent	NSD2-KO	H3K36me2	9.8035e-05	9.8035e-05
chr7	55429240	55435093	5492	NSD2 dependent	NSD2-KO	H3K36me2	8.17629e-05	8.17629e-05
chr20	15416702	15422967	4544	NSD2 dependent	NSD2-KO	H3K36me2	6.76494e-05	6.76494e-05
chr8	74712927	74718436	9582	NSD2 dependent	NSD2-KO	H3K36me2	0.000142653	0.000142653
chr9	124354026	124360355	4818	NSD2 dependent	NSD2-KO	H3K36me2	7.17286e-05	7.17286e-05
chr10	74070089	74075727	5921	NSD2 dependent	NSD2-KO	H3K36me2	8.81497e-05	8.81497e-05
chr11	73993760	73999526	5388	NSD2 dependent	NSD2-KO	H3K36me2	8.02145e-05	8.02145e-05
chr3	124098073	124104015	8651	NSD2 dependent	NSD2-KO	H3K36me2	0.000128793	0.000128793
chr1	147624053	147630089	5710	NSD2 dependent	NSD2-KO	H3K36me2	8.50084e-05	8.50084e-05
chr3	157132105	157137673	7142	NSD2 dependent	NSD2-KO	H3K36me2	0.000106327	0.000106327
chr1	162566100	162571794	3516	NSD2 dependent	NSD2-KO	H3K36me2	5.23449e-05	5.23449e-05
chr9	73829353	73835933	2629	NSD2 dependent	NSD2-KO	H3K36me2	3.91396e-05	3.91396e-05
chr20	25270868	25276558	2541	NSD2 dependent	NSD2-KO	H3K36me2	3.78295e-05	3.78295e-05
chr7	128783072	128789228	5743	NSD2 dependent	NSD2-KO	H3K36me2	8.54997e-05	8.54997e-05
chr15	39572468	39578446	6975	NSD2 dependent	NSD2-KO	H3K36me2	0.000103841	0.000103841
chr16	80175108	80181311	7339	NSD2 dependent	NSD2-KO	H3K36me2	0.00010926	0.00010926
chr2	117975850	117981626	5095	NSD2 dependent	NSD2-KO	H3K36me2	7.58525e-05	7.58525e-05
chr2	41445750	41452014	4350	NSD2 dependent	NSD2-KO	H3K36me2	6.47612e-05	6.47612e-05
chr6	116415100	116420980	5379	NSD2 dependent	NSD2-KO	H3K36me2	8.00806e-05	8.00806e-05
chr14	85342608	85348187	6440	NSD2 dependent	NSD2-KO	H3K36me2	9.58763e-05	9.58763e-05
chr17	57072827	57078743	6880	NSD2 dependent	NSD2-KO	H3K36me2	0.000102427	0.000102427
chr22	35587071	35592763	7144	NSD2 dependent	NSD2-KO	H3K36me2	0.000106357	0.000106357
chr3	84103450	84109347	8294	NSD2 dependent	NSD2-KO	H3K36me2	0.000123478	0.000123478
chr10	1318088	1323800	6905	NSD2 dependent	NSD2-KO	H3K36me2	0.000102799	0.000102799
chr13	29572110	29578057	3827	NSD2 dependent	NSD2-KO	H3K36me2	5.6975e-05	5.6975e-05
chr11	120520284	120526152	2168	NSD2 dependent	NSD2-KO	H3K36me2	3.22764e-05	3.22764e-05
chr13	95265332	95270914	3076	NSD2 dependent	NSD2-KO	H3K36me2	4.57943e-05	4.57943e-05
chr21	35634927	35640385	1893	NSD2 dependent	NSD2-KO	H3K36me2	2.81823e-05	2.81823e-05
chr4	88202200	88207805	7171	NSD2 dependent	NSD2-KO	H3K36me2	0.000106759	0.000106759
chr6	131456090	131462688	7778	NSD2 dependent	NSD2-KO	H3K36me2	0.000115796	0.000115796
chr18	79627082	79632983	5329	NSD2 dependent	NSD2-KO	H3K36me2	7.93362e-05	7.93362e-05
chr7	92799793	92805518	9485	NSD2 dependent	NSD2-KO	H3K36me2	0.000141209	0.000141209
chr15	86931499	86937380	7119	NSD2 dependent	NSD2-KO	H3K36me2	0.000105985	0.000105985
chr3	47440471	47446680	5230	NSD2 dependent	NSD2-KO	H3K36me2	7.78623e-05	7.78623e-05
chr1	242144460	242150376	7804	NSD2 dependent	NSD2-KO	H3K36me2	0.000116183	0.000116183
chr15	85907740	85913787	10535	NSD2 dependent	NSD2-KO	H3K36me2	0.000156841	0.000156841
chr16	79806385	79812360	7652	NSD2 dependent	NSD2-KO	H3K36me2	0.00011392	0.00011392
chr17	41597509	41603630	6684	NSD2 dependent	NSD2-KO	H3K36me2	9.95089e-05	9.95089e-05
chr21	28223717	28229491	7195	NSD2 dependent	NSD2-KO	H3K36me2	0.000107116	0.000107116
chr8	17083064	17088524	7675	NSD2 dependent	NSD2-KO	H3K36me2	0.000114263	0.000114263
chr6	143877949	143883722	8214	NSD2 dependent	NSD2-KO	H3K36me2	0.000122287	0.000122287
chr12	30434395	30440447	4240	NSD2 dependent	NSD2-KO	H3K36me2	6.31235e-05	6.31235e-05
chr1	27275366	27281089	7209	NSD2 dependent	NSD2-KO	H3K36me2	0.000107325	0.000107325
chr2	135160700	135166338	3789	NSD2 dependent	NSD2-KO	H3K36me2	5.64092e-05	5.64092e-05
chr14	29338091	29343862	10931	NSD2 dependent	NSD2-KO	H3K36me2	0.000162737	0.000162737
chr6	166075890	166081611	8063	NSD2 dependent	NSD2-KO	H3K36me2	0.000120039	0.000120039
chr8	101570301	101575984	4077	NSD2 dependent	NSD2-KO	H3K36me2	6.06969e-05	6.06969e-05
chr13	51609962	51615748	6484	NSD2 dependent	NSD2-KO	H3K36me2	9.65314e-05	9.65314e-05
chr1	7968415	7974290	3003	NSD2 dependent	NSD2-KO	H3K36me2	4.47076e-05	4.47076e-05
chr3	141794613	141800581	7626	NSD2 dependent	NSD2-KO	H3K36me2	0.000113533	0.000113533
chr15	92767932	92773551	6492	NSD2 dependent	NSD2-KO	H3K36me2	9.66505e-05	9.66505e-05
chr7	20349244	20354840	8624	NSD2 dependent	NSD2-KO	H3K36me2	0.000128391	0.000128391
chr15	59666047	59671824	6259	NSD2 dependent	NSD2-KO	H3K36me2	9.31817e-05	9.31817e-05
chr18	62552410	62558092	4572	NSD2 dependent	NSD2-KO	H3K36me2	6.80662e-05	6.80662e-05
chr18	8701412	8707436	3660	NSD2 dependent	NSD2-KO	H3K36me2	5.44887e-05	5.44887e-05
chrX	118020192	118025618	3053	NSD2 dependent	NSD2-KO	H3K36me2	4.54519e-05	4.54519e-05
chrX	66742454	66748289	2599	NSD2 dependent	NSD2-KO	H3K36me2	3.86929e-05	3.86929e-05
chr1	81231691	81237274	1012	NSD2 dependent	NSD2-KO	H3K36me2	1.50663e-05	1.50663e-05
chr2	178249676	178255271	6230	NSD2 dependent	NSD2-KO	H3K36me2	9.27499e-05	9.27499e-05
chr2	217862800	217868345	6582	NSD2 dependent	NSD2-KO	H3K36me2	9.79904e-05	9.79904e-05
chr10	91020798	91026442	5081	NSD2 dependent	NSD2-KO	H3K36me2	7.5644e-05	7.5644e-05
chr2	77235692	77241276	5188	NSD2 dependent	NSD2-KO	H3K36me2	7.7237e-05	7.7237e-05
chr3	51541985	51548105	4464	NSD2 dependent	NSD2-KO	H3K36me2	6.64584e-05	6.64584e-05
chr1	239874015	239879516	9540	NSD2 dependent	NSD2-KO	H3K36me2	0.000142028	0.000142028
chr7	108277369	108283263	8338	NSD2 dependent	NSD2-KO	H3K36me2	0.000124133	0.000124133
chr1	222943633	222949500	8862	NSD2 dependent	NSD2-KO	H3K36me2	0.000131934	0.000131934
chr8	48735055	48740824	9490	NSD2 dependent	NSD2-KO	H3K36me2	0.000141284	0.000141284
chr11	128451022	128456747	7149	NSD2 dependent	NSD2-KO	H3K36me2	0.000106432	0.000106432
chr1	39130553	39136142	5705	NSD2 dependent	NSD2-KO	H3K36me2	8.49339e-05	8.49339e-05
chr15	42283893	42289572	7606	NSD2 dependent	NSD2-KO	H3K36me2	0.000113235	0.000113235
chr19	35427776	35433512	4292	NSD2 dependent	NSD2-KO	H3K36me2	6.38977e-05	6.38977e-05
chr15	44043666	44049608	6204	NSD2 dependent	NSD2-KO	H3K36me2	9.23629e-05	9.23629e-05
chr6	165549643	165555410	6665	NSD2 dependent	NSD2-KO	H3K36me2	9.92261e-05	9.92261e-05
chr6	23647269	23653469	9018	NSD2 dependent	NSD2-KO	H3K36me2	0.000134257	0.000134257
chr5	39185455	39191260	6231	NSD2 dependent	NSD2-KO	H3K36me2	9.27648e-05	9.27648e-05
chr17	12126019	12132267	6265	NSD2 dependent	NSD2-KO	H3K36me2	9.3271e-05	9.3271e-05
chr15	77814854	77820696	4829	NSD2 dependent	NSD2-KO	H3K36me2	7.18924e-05	7.18924e-05
chr17	31877624	31883402	4057	NSD2 dependent	NSD2-KO	H3K36me2	6.03991e-05	6.03991e-05
chr4	1208776	1214775	1201	NSD2 dependent	NSD2-KO	H3K36me2	1.788e-05	1.788e-05
chr10	43184470	43190280	7715	NSD2 dependent	NSD2-KO	H3K36me2	0.000114858	0.000114858
chr20	53406188	53412149	8825	NSD2 dependent	NSD2-KO	H3K36me2	0.000131383	0.000131383
chr9	107430183	107436114	5989	NSD2 dependent	NSD2-KO	H3K36me2	8.9162e-05	8.9162e-05
chr19	32908237	32913846	4772	NSD2 dependent	NSD2-KO	H3K36me2	7.10438e-05	7.10438e-05
chr3	52866792	52872720	8780	NSD2 dependent	NSD2-KO	H3K36me2	0.000130713	0.000130713
chr4	13383450	13389173	7445	NSD2 dependent	NSD2-KO	H3K36me2	0.000110838	0.000110838
chr3	172510736	172516720	5082	NSD2 dependent	NSD2-KO	H3K36me2	7.56589e-05	7.56589e-05
chr15	33302298	33307912	8017	NSD2 dependent	NSD2-KO	H3K36me2	0.000119354	0.000119354
chr15	50669159	50675033	7141	NSD2 dependent	NSD2-KO	H3K36me2	0.000106313	0.000106313
chr13	45065210	45070879	5856	NSD2 dependent	NSD2-KO	H3K36me2	8.7182e-05	8.7182e-05
chr8	570059	576173	8995	NSD2 dependent	NSD2-KO	H3K36me2	0.000133914	0.000133914
chr19	39460538	39466607	2599	NSD2 dependent	NSD2-KO	H3K36me2	3.86929e-05	3.86929e-05
chr8	25997708	26003609	7247	NSD2 dependent	NSD2-KO	H3K36me2	0.000107891	0.000107891
chr15	48478558	48484614	7254	NSD2 dependent	NSD2-KO	H3K36me2	0.000107995	0.000107995
chr3	104693498	104699414	5863	NSD2 dependent	NSD2-KO	H3K36me2	8.72862e-05	8.72862e-05
chr15	45808972	45815155	6658	NSD2 dependent	NSD2-KO	H3K36me2	9.91218e-05	9.91218e-05
chr11	116943789	116949491	7556	NSD2 dependent	NSD2-KO	H3K36me2	0.000112491	0.000112491
chr10	59297604	59303405	6181	NSD2 dependent	NSD2-KO	H3K36me2	9.20204e-05	9.20204e-05
chr9	123317174	123322914	7425	NSD2 dependent	NSD2-KO	H3K36me2	0.000110541	0.000110541
chr11	74032695	74038511	7827	NSD2 dependent	NSD2-KO	H3K36me2	0.000116525	0.000116525
chr17	7225305	7231293	2671	NSD2 dependent	NSD2-KO	H3K36me2	3.97649e-05	3.97649e-05
chr7	123405382	123411063	7707	NSD2 dependent	NSD2-KO	H3K36me2	0.000114739	0.000114739
chr9	100283048	100288923	6055	NSD2 dependent	NSD2-KO	H3K36me2	9.01446e-05	9.01446e-05
chr3	189584097	189589761	4787	NSD2 dependent	NSD2-KO	H3K36me2	7.12671e-05	7.12671e-05
chr9	309874	315682	8791	NSD2 dependent	NSD2-KO	H3K36me2	0.000130877	0.000130877
chr15	54802559	54808547	7542	NSD2 dependent	NSD2-KO	H3K36me2	0.000112283	0.000112283
chr3	165210126	165215701	8066	NSD2 dependent	NSD2-KO	H3K36me2	0.000120084	0.000120084
chrX	118581565	118587832	3891	NSD2 dependent	NSD2-KO	H3K36me2	5.79278e-05	5.79278e-05
chr1	112526891	112533298	7510	NSD2 dependent	NSD2-KO	H3K36me2	0.000111806	0.000111806
chr13	93734289	93739805	5917	NSD2 dependent	NSD2-KO	H3K36me2	8.80901e-05	8.80901e-05
chr3	151110097	151115944	8948	NSD2 dependent	NSD2-KO	H3K36me2	0.000133215	0.000133215
chr4	168253653	168259676	6755	NSD2 dependent	NSD2-KO	H3K36me2	0.000100566	0.000100566
chr1	222003777	222009673	8140	NSD2 dependent	NSD2-KO	H3K36me2	0.000121185	0.000121185
chr15	71624124	71629846	9473	NSD2 dependent	NSD2-KO	H3K36me2	0.000141031	0.000141031
chr6	148518511	148524049	7517	NSD2 dependent	NSD2-KO	H3K36me2	0.00011191	0.00011191
chr11	129052606	129058340	7927	NSD2 dependent	NSD2-KO	H3K36me2	0.000118014	0.000118014
chr5	106963006	106968909	7494	NSD2 dependent	NSD2-KO	H3K36me2	0.000111568	0.000111568
chr16	23200387	23206000	5452	NSD2 dependent	NSD2-KO	H3K36me2	8.11674e-05	8.11674e-05
chr10	27957765	27963873	6648	NSD2 dependent	NSD2-KO	H3K36me2	9.8973e-05	9.8973e-05
chr7	82537564	82543174	3522	NSD2 dependent	NSD2-KO	H3K36me2	5.24342e-05	5.24342e-05
chr10	130079317	130084991	5152	NSD2 dependent	NSD2-KO	H3K36me2	7.67011e-05	7.67011e-05
chr18	23235398	23241068	6579	NSD2 dependent	NSD2-KO	H3K36me2	9.79457e-05	9.79457e-05
chr17	41261964	41267707	3382	NSD2 dependent	NSD2-KO	H3K36me2	5.035e-05	5.035e-05
chr2	216875370	216881041	5205	NSD2 dependent	NSD2-KO	H3K36me2	7.74901e-05	7.74901e-05
chr10	13855019	13860783	7844	NSD2 dependent	NSD2-KO	H3K36me2	0.000116779	0.000116779
chr14	59629982	59635568	3979	NSD2 dependent	NSD2-KO	H3K36me2	5.92379e-05	5.92379e-05
chr7	35614378	35620327	8661	NSD2 dependent	NSD2-KO	H3K36me2	0.000128942	0.000128942
chr8	128139316	128144893	8155	NSD2 dependent	NSD2-KO	H3K36me2	0.000121409	0.000121409
chr21	36785418	36791291	5795	NSD2 dependent	NSD2-KO	H3K36me2	8.62738e-05	8.62738e-05
chr1	199898717	199904470	8732	NSD2 dependent	NSD2-KO	H3K36me2	0.000129999	0.000129999
chr1	51564957	51570818	5066	NSD2 dependent	NSD2-KO	H3K36me2	7.54207e-05	7.54207e-05
chr6	116127753	116133832	6060	NSD2 dependent	NSD2-KO	H3K36me2	9.0219e-05	9.0219e-05
chr15	98525449	98531363	7977	NSD2 dependent	NSD2-KO	H3K36me2	0.000118759	0.000118759
chr3	56855745	56861276	7174	NSD2 dependent	NSD2-KO	H3K36me2	0.000106804	0.000106804
chr7	119962666	119968223	10674	NSD2 dependent	NSD2-KO	H3K36me2	0.000158911	0.000158911
chr5	33547450	33553150	7451	NSD2 dependent	NSD2-KO	H3K36me2	0.000110928	0.000110928
chr18	75318184	75324319	7039	NSD2 dependent	NSD2-KO	H3K36me2	0.000104794	0.000104794
chr3	103136366	103142043	9451	NSD2 dependent	NSD2-KO	H3K36me2	0.000140703	0.000140703
chr21	41580497	41586320	5057	NSD2 dependent	NSD2-KO	H3K36me2	7.52867e-05	7.52867e-05
chr14	35376487	35382491	5735	NSD2 dependent	NSD2-KO	H3K36me2	8.53806e-05	8.53806e-05
chr1	9744070	9749673	3869	NSD2 dependent	NSD2-KO	H3K36me2	5.76002e-05	5.76002e-05
chr8	25475988	25481619	6238	NSD2 dependent	NSD2-KO	H3K36me2	9.2869e-05	9.2869e-05
chr12	23386428	23392236	1940	NSD2 dependent	NSD2-KO	H3K36me2	2.8882e-05	2.8882e-05
chr14	79527067	79532783	7630	NSD2 dependent	NSD2-KO	H3K36me2	0.000113593	0.000113593
chr2	118112213	118117762	5669	NSD2 dependent	NSD2-KO	H3K36me2	8.4398e-05	8.4398e-05
chr2	147558081	147563923	8122	NSD2 dependent	NSD2-KO	H3K36me2	0.000120917	0.000120917
chr5	1361621	1367142	4495	NSD2 dependent	NSD2-KO	H3K36me2	6.69199e-05	6.69199e-05
chr12	81996730	82003045	9941	NSD2 dependent	NSD2-KO	H3K36me2	0.000147998	0.000147998
chr14	54812571	54818065	7407	NSD2 dependent	NSD2-KO	H3K36me2	0.000110273	0.000110273
chr6	127129361	127135518	7219	NSD2 dependent	NSD2-KO	H3K36me2	0.000107474	0.000107474
chr7	51912965	51918788	5745	NSD2 dependent	NSD2-KO	H3K36me2	8.55294e-05	8.55294e-05
chr7	86197042	86202759	5773	NSD2 dependent	NSD2-KO	H3K36me2	8.59463e-05	8.59463e-05
chr5	159394402	159400251	5883	NSD2 dependent	NSD2-KO	H3K36me2	8.75839e-05	8.75839e-05
chr9	16509683	16515470	7294	NSD2 dependent	NSD2-KO	H3K36me2	0.00010859	0.00010859
chr1	85294948	85301001	7683	NSD2 dependent	NSD2-KO	H3K36me2	0.000114382	0.000114382
chr20	25187779	25193482	8242	NSD2 dependent	NSD2-KO	H3K36me2	0.000122704	0.000122704
chr2	236071409	236077402	4484	NSD2 dependent	NSD2-KO	H3K36me2	6.67561e-05	6.67561e-05
chr18	57379447	57385333	6413	NSD2 dependent	NSD2-KO	H3K36me2	9.54744e-05	9.54744e-05
chr9	42430754	42436445	1212	NSD2 dependent	NSD2-KO	H3K36me2	1.80438e-05	1.80438e-05
chr6	129205207	129210928	6304	NSD2 dependent	NSD2-KO	H3K36me2	9.38516e-05	9.38516e-05
chr11	27475381	27481081	10152	NSD2 dependent	NSD2-KO	H3K36me2	0.000151139	0.000151139
chr16	20594274	20599582	2877	NSD2 dependent	NSD2-KO	H3K36me2	4.28317e-05	4.28317e-05
chr10	111578766	111584542	3288	NSD2 dependent	NSD2-KO	H3K36me2	4.89505e-05	4.89505e-05
chr7	16626316	16632081	6935	NSD2 dependent	NSD2-KO	H3K36me2	0.000103246	0.000103246
chr1	85932010	85937443	4497	NSD2 dependent	NSD2-KO	H3K36me2	6.69497e-05	6.69497e-05
chr4	82612325	82617896	6223	NSD2 dependent	NSD2-KO	H3K36me2	9.26457e-05	9.26457e-05
chr3	161584045	161590179	6872	NSD2 dependent	NSD2-KO	H3K36me2	0.000102308	0.000102308
chr2	145024438	145030292	5848	NSD2 dependent	NSD2-KO	H3K36me2	8.70629e-05	8.70629e-05
chr3	104297482	104303190	9778	NSD2 dependent	NSD2-KO	H3K36me2	0.000145571	0.000145571
chr9	15068085	15073693	5702	NSD2 dependent	NSD2-KO	H3K36me2	8.48893e-05	8.48893e-05
chrX	21731568	21737064	4150	NSD2 dependent	NSD2-KO	H3K36me2	6.17837e-05	6.17837e-05
chr17	35027926	35033897	4675	NSD2 dependent	NSD2-KO	H3K36me2	6.95997e-05	6.95997e-05
chr15	100887699	100893333	4398	NSD2 dependent	NSD2-KO	H3K36me2	6.54758e-05	6.54758e-05
chr1	24382032	24387692	4097	NSD2 dependent	NSD2-KO	H3K36me2	6.09946e-05	6.09946e-05
chr14	92085606	92091461	5840	NSD2 dependent	NSD2-KO	H3K36me2	8.69438e-05	8.69438e-05
chr5	101712849	101718564	6499	NSD2 dependent	NSD2-KO	H3K36me2	9.67547e-05	9.67547e-05
chr3	31252194	31258106	9237	NSD2 dependent	NSD2-KO	H3K36me2	0.000137517	0.000137517
chr5	76366274	76371991	7262	NSD2 dependent	NSD2-KO	H3K36me2	0.000108114	0.000108114
chr5	146504708	146510385	4598	NSD2 dependent	NSD2-KO	H3K36me2	6.84533e-05	6.84533e-05
chr7	110278814	110284330	3720	NSD2 dependent	NSD2-KO	H3K36me2	5.5382e-05	5.5382e-05
chr11	4675481	4680867	9212	NSD2 dependent	NSD2-KO	H3K36me2	0.000137145	0.000137145
chr18	7687423	7693363	9016	NSD2 dependent	NSD2-KO	H3K36me2	0.000134227	0.000134227
chr7	134258889	134264874	8448	NSD2 dependent	NSD2-KO	H3K36me2	0.000125771	0.000125771
chr18	24859096	24865258	10750	NSD2 dependent	NSD2-KO	H3K36me2	0.000160042	0.000160042
chr4	39340738	39346538	5992	NSD2 dependent	NSD2-KO	H3K36me2	8.92067e-05	8.92067e-05
chr9	105062067	105068196	5499	NSD2 dependent	NSD2-KO	H3K36me2	8.18671e-05	8.18671e-05
chrX	117295998	117301781	3218	NSD2 dependent	NSD2-KO	H3K36me2	4.79084e-05	4.79084e-05
chr14	70952254	70958718	6051	NSD2 dependent	NSD2-KO	H3K36me2	9.0085e-05	9.0085e-05
chr16	19128800	19134393	6924	NSD2 dependent	NSD2-KO	H3K36me2	0.000103082	0.000103082
chr7	17013908	17019467	4486	NSD2 dependent	NSD2-KO	H3K36me2	6.67859e-05	6.67859e-05
chr6	132928880	132934787	10340	NSD2 dependent	NSD2-KO	H3K36me2	0.000153938	0.000153938
chr1	150012084	150017562	7936	NSD2 dependent	NSD2-KO	H3K36me2	0.000118148	0.000118148
chr6	74751043	74757247	5696	NSD2 dependent	NSD2-KO	H3K36me2	8.47999e-05	8.47999e-05
chr9	105569811	105575268	8247	NSD2 dependent	NSD2-KO	H3K36me2	0.000122778	0.000122778
chrUn_GL000195v1	149860	155416	1685	NSD2 dependent	NSD2-KO	H3K36me2	2.50857e-05	2.50857e-05
chr1	100913911	100919722	4907	NSD2 dependent	NSD2-KO	H3K36me2	7.30536e-05	7.30536e-05
chr11	93642786	93648701	7555	NSD2 dependent	NSD2-KO	H3K36me2	0.000112476	0.000112476
chr3	150155278	150161097	10142	NSD2 dependent	NSD2-KO	H3K36me2	0.00015099	0.00015099
chr5	104822191	104827910	7386	NSD2 dependent	NSD2-KO	H3K36me2	0.00010996	0.00010996
chr7	132469048	132474689	5828	NSD2 dependent	NSD2-KO	H3K36me2	8.67651e-05	8.67651e-05
chr2	215541212	215546950	7547	NSD2 dependent	NSD2-KO	H3K36me2	0.000112357	0.000112357
chr13	75638108	75643788	3978	NSD2 dependent	NSD2-KO	H3K36me2	5.9223e-05	5.9223e-05
chr19	43692044	43697582	2046	NSD2 dependent	NSD2-KO	H3K36me2	3.04601e-05	3.04601e-05
chr8	7024581	7030262	1202	NSD2 dependent	NSD2-KO	H3K36me2	1.78949e-05	1.78949e-05
chr20	8812838	8819091	8718	NSD2 dependent	NSD2-KO	H3K36me2	0.00012979	0.00012979
chr14	34546258	34551955	4152	NSD2 dependent	NSD2-KO	H3K36me2	6.18134e-05	6.18134e-05
chr16	77622673	77628202	1142	NSD2 dependent	NSD2-KO	H3K36me2	1.70017e-05	1.70017e-05
chr1	95283717	95289432	5869	NSD2 dependent	NSD2-KO	H3K36me2	8.73755e-05	8.73755e-05
chr15	70992779	70998518	6585	NSD2 dependent	NSD2-KO	H3K36me2	9.8035e-05	9.8035e-05
chr1	199579188	199584986	10145	NSD2 dependent	NSD2-KO	H3K36me2	0.000151035	0.000151035
chr2	161312034	161317824	4253	NSD2 dependent	NSD2-KO	H3K36me2	6.33171e-05	6.33171e-05
chr11	108232156	108238145	6937	NSD2 dependent	NSD2-KO	H3K36me2	0.000103275	0.000103275
chr10	14039409	14045004	6755	NSD2 dependent	NSD2-KO	H3K36me2	0.000100566	0.000100566
chr1	152045049	152050882	8515	NSD2 dependent	NSD2-KO	H3K36me2	0.000126768	0.000126768
chr1	224302150	224307766	4589	NSD2 dependent	NSD2-KO	H3K36me2	6.83193e-05	6.83193e-05
chr7	142865763	142871210	1609	NSD2 dependent	NSD2-KO	H3K36me2	2.39542e-05	2.39542e-05
chr6	55508614	55514669	6321	NSD2 dependent	NSD2-KO	H3K36me2	9.41047e-05	9.41047e-05
chr6	79816326	79822423	7639	NSD2 dependent	NSD2-KO	H3K36me2	0.000113727	0.000113727
chr4	100080257	100086197	6027	NSD2 dependent	NSD2-KO	H3K36me2	8.97277e-05	8.97277e-05
chr13	28510993	28517076	5793	NSD2 dependent	NSD2-KO	H3K36me2	8.6244e-05	8.6244e-05
chr20	38063143	38068830	6324	NSD2 dependent	NSD2-KO	H3K36me2	9.41494e-05	9.41494e-05
chr2	133284722	133290717	8050	NSD2 dependent	NSD2-KO	H3K36me2	0.000119845	0.000119845
chr2	157280893	157286479	7137	NSD2 dependent	NSD2-KO	H3K36me2	0.000106253	0.000106253
chr4	185347496	185353270	5678	NSD2 dependent	NSD2-KO	H3K36me2	8.4532e-05	8.4532e-05
chr7	157257322	157263015	4006	NSD2 dependent	NSD2-KO	H3K36me2	5.96398e-05	5.96398e-05
chr11	74077056	74083622	5722	NSD2 dependent	NSD2-KO	H3K36me2	8.5187e-05	8.5187e-05
chrX	40884923	40890574	218	NSD2 dependent	NSD2-KO	H3K36me2	3.2455e-06	3.2455e-06
chr3	11311711	11317532	4840	NSD2 dependent	NSD2-KO	H3K36me2	7.20561e-05	7.20561e-05
chr6	40730288	40736351	4961	NSD2 dependent	NSD2-KO	H3K36me2	7.38575e-05	7.38575e-05
chr11	95084550	95090450	3795	NSD2 dependent	NSD2-KO	H3K36me2	5.64986e-05	5.64986e-05
chr6	119676209	119681831	10168	NSD2 dependent	NSD2-KO	H3K36me2	0.000151377	0.000151377
chrX	65835652	65841396	3295	NSD2 dependent	NSD2-KO	H3K36me2	4.90547e-05	4.90547e-05
chr19	19057459	19062958	3592	NSD2 dependent	NSD2-KO	H3K36me2	5.34764e-05	5.34764e-05
chr16	19393658	19399543	3200	NSD2 dependent	NSD2-KO	H3K36me2	4.76404e-05	4.76404e-05
chr19	2526160	2531725	6453	NSD2 dependent	NSD2-KO	H3K36me2	9.60699e-05	9.60699e-05
chr6	114169991	114176508	6693	NSD2 dependent	NSD2-KO	H3K36me2	9.96429e-05	9.96429e-05
chr1	64758104	64763872	9293	NSD2 dependent	NSD2-KO	H3K36me2	0.000138351	0.000138351
chr5	52858664	52864384	6456	NSD2 dependent	NSD2-KO	H3K36me2	9.61145e-05	9.61145e-05
chr8	25309659	25315424	6492	NSD2 dependent	NSD2-KO	H3K36me2	9.66505e-05	9.66505e-05
chr1	193759514	193765017	11467	NSD2 dependent	NSD2-KO	H3K36me2	0.000170716	0.000170716
chr16	72198750	72204651	4989	NSD2 dependent	NSD2-KO	H3K36me2	7.42744e-05	7.42744e-05
chr7	107524671	107530432	5626	NSD2 dependent	NSD2-KO	H3K36me2	8.37578e-05	8.37578e-05
chr18	33778623	33784325	6177	NSD2 dependent	NSD2-KO	H3K36me2	9.19609e-05	9.19609e-05
chr18	7633339	7638958	7425	NSD2 dependent	NSD2-KO	H3K36me2	0.000110541	0.000110541
chr11	110772484	110778362	6257	NSD2 dependent	NSD2-KO	H3K36me2	9.31519e-05	9.31519e-05
chr12	92960970	92966806	6432	NSD2 dependent	NSD2-KO	H3K36me2	9.57572e-05	9.57572e-05
chr7	99125678	99131482	5488	NSD2 dependent	NSD2-KO	H3K36me2	8.17033e-05	8.17033e-05
chr1	116169949	116175646	8131	NSD2 dependent	NSD2-KO	H3K36me2	0.000121051	0.000121051
chr6	6809551	6815861	7335	NSD2 dependent	NSD2-KO	H3K36me2	0.000109201	0.000109201
chr16	1529902	1535319	3211	NSD2 dependent	NSD2-KO	H3K36me2	4.78042e-05	4.78042e-05
chr6	38855250	38860905	7234	NSD2 dependent	NSD2-KO	H3K36me2	0.000107697	0.000107697
chr7	116229167	116234888	6034	NSD2 dependent	NSD2-KO	H3K36me2	8.9832e-05	8.9832e-05
chr13	38940643	38946161	5176	NSD2 dependent	NSD2-KO	H3K36me2	7.70584e-05	7.70584e-05
chr22	47066994	47073532	4686	NSD2 dependent	NSD2-KO	H3K36me2	6.97634e-05	6.97634e-05
chr3	179530722	179536242	6574	NSD2 dependent	NSD2-KO	H3K36me2	9.78713e-05	9.78713e-05
chr3	62157138	62162760	8417	NSD2 dependent	NSD2-KO	H3K36me2	0.000125309	0.000125309
chr4	143778747	143785401	2122	NSD2 dependent	NSD2-KO	H3K36me2	3.15915e-05	3.15915e-05
chr20	32064849	32070396	6659	NSD2 dependent	NSD2-KO	H3K36me2	9.91367e-05	9.91367e-05
chr3	175099537	175105403	5278	NSD2 dependent	NSD2-KO	H3K36me2	7.85769e-05	7.85769e-05
chr1	3526432	3532406	3064	NSD2 dependent	NSD2-KO	H3K36me2	4.56157e-05	4.56157e-05
chr5	179681245	179686981	4896	NSD2 dependent	NSD2-KO	H3K36me2	7.28898e-05	7.28898e-05
chr15	48460875	48466512	7153	NSD2 dependent	NSD2-KO	H3K36me2	0.000106491	0.000106491
chr17	37313083	37318513	5713	NSD2 dependent	NSD2-KO	H3K36me2	8.5053e-05	8.5053e-05
chr22	45115840	45121546	4385	NSD2 dependent	NSD2-KO	H3K36me2	6.52823e-05	6.52823e-05
chr1	174111386	174117020	8427	NSD2 dependent	NSD2-KO	H3K36me2	0.000125458	0.000125458
chr6	42920910	42926816	5082	NSD2 dependent	NSD2-KO	H3K36me2	7.56589e-05	7.56589e-05
chr5	112351619	112357368	8480	NSD2 dependent	NSD2-KO	H3K36me2	0.000126247	0.000126247
chr20	40889982	40895679	8258	NSD2 dependent	NSD2-KO	H3K36me2	0.000122942	0.000122942
chr7	39660476	39666277	7428	NSD2 dependent	NSD2-KO	H3K36me2	0.000110585	0.000110585
chr15	72999710	73005376	7002	NSD2 dependent	NSD2-KO	H3K36me2	0.000104243	0.000104243
chr3	128620932	128626876	1522	NSD2 dependent	NSD2-KO	H3K36me2	2.2659e-05	2.2659e-05
chr4	27181762	27187431	6177	NSD2 dependent	NSD2-KO	H3K36me2	9.19609e-05	9.19609e-05
chr19	2090716	2096393	3060	NSD2 dependent	NSD2-KO	H3K36me2	4.55561e-05	4.55561e-05
chr2	147282289	147287870	6067	NSD2 dependent	NSD2-KO	H3K36me2	9.03232e-05	9.03232e-05
chrX	100656373	100662181	3699	NSD2 dependent	NSD2-KO	H3K36me2	5.50693e-05	5.50693e-05
chr6	35779858	35785289	7018	NSD2 dependent	NSD2-KO	H3K36me2	0.000104481	0.000104481
chr7	19678859	19684661	7040	NSD2 dependent	NSD2-KO	H3K36me2	0.000104809	0.000104809
chr2	8222928	8228530	7317	NSD2 dependent	NSD2-KO	H3K36me2	0.000108933	0.000108933
chr18	8339007	8344513	8486	NSD2 dependent	NSD2-KO	H3K36me2	0.000126336	0.000126336
chr10	57960246	57965756	7961	NSD2 dependent	NSD2-KO	H3K36me2	0.00011852	0.00011852
chr16	46984140	46989918	6173	NSD2 dependent	NSD2-KO	H3K36me2	9.19013e-05	9.19013e-05
chr5	165626595	165632484	5920	NSD2 dependent	NSD2-KO	H3K36me2	8.81348e-05	8.81348e-05
chr13	57104601	57110876	5608	NSD2 dependent	NSD2-KO	H3K36me2	8.34898e-05	8.34898e-05
chr2	219778657	219784335	418	NSD2 dependent	NSD2-KO	H3K36me2	6.22303e-06	6.22303e-06
chr12	123395723	123401293	1787	NSD2 dependent	NSD2-KO	H3K36me2	2.66042e-05	2.66042e-05
chr16	34032657	34038223	3659	NSD2 dependent	NSD2-KO	H3K36me2	5.44738e-05	5.44738e-05
chr2	112082272	112088092	6162	NSD2 dependent	NSD2-KO	H3K36me2	9.17376e-05	9.17376e-05
chr2	14490537	14496245	5341	NSD2 dependent	NSD2-KO	H3K36me2	7.95148e-05	7.95148e-05
chr5	9326694	9332491	5551	NSD2 dependent	NSD2-KO	H3K36me2	8.26412e-05	8.26412e-05
chr15	98657489	98663088	5735	NSD2 dependent	NSD2-KO	H3K36me2	8.53806e-05	8.53806e-05
chr1	64338107	64343718	4985	NSD2 dependent	NSD2-KO	H3K36me2	7.42148e-05	7.42148e-05
chr18	42631017	42636565	8077	NSD2 dependent	NSD2-KO	H3K36me2	0.000120247	0.000120247
chr21	32736664	32742355	5321	NSD2 dependent	NSD2-KO	H3K36me2	7.92171e-05	7.92171e-05
chr4	158858238	158864138	6641	NSD2 dependent	NSD2-KO	H3K36me2	9.88687e-05	9.88687e-05
chr12	111557400	111563132	5789	NSD2 dependent	NSD2-KO	H3K36me2	8.61845e-05	8.61845e-05
chr12	77454190	77459873	5572	NSD2 dependent	NSD2-KO	H3K36me2	8.29539e-05	8.29539e-05
chr7	144508067	144513904	3452	NSD2 dependent	NSD2-KO	H3K36me2	5.13921e-05	5.13921e-05
chr11	78165599	78171859	6777	NSD2 dependent	NSD2-KO	H3K36me2	0.000100893	0.000100893
chr15	62555135	62560775	6363	NSD2 dependent	NSD2-KO	H3K36me2	9.473e-05	9.473e-05
chr9	132388482	132394318	3252	NSD2 dependent	NSD2-KO	H3K36me2	4.84146e-05	4.84146e-05
chr19	51957734	51963690	4040	NSD2 dependent	NSD2-KO	H3K36me2	6.0146e-05	6.0146e-05
chr9	16483483	16489276	10354	NSD2 dependent	NSD2-KO	H3K36me2	0.000154147	0.000154147
chr10	131142385	131147897	5985	NSD2 dependent	NSD2-KO	H3K36me2	8.91025e-05	8.91025e-05
chr3	14674427	14679943	7348	NSD2 dependent	NSD2-KO	H3K36me2	0.000109394	0.000109394
chr6	102419835	102425552	7338	NSD2 dependent	NSD2-KO	H3K36me2	0.000109245	0.000109245
chr11	30367496	30373084	6667	NSD2 dependent	NSD2-KO	H3K36me2	9.92558e-05	9.92558e-05
chr2	111823890	111830243	2268	NSD2 dependent	NSD2-KO	H3K36me2	3.37651e-05	3.37651e-05
chr7	136400064	136405648	7361	NSD2 dependent	NSD2-KO	H3K36me2	0.000109588	0.000109588
chr10	111654988	111660580	8955	NSD2 dependent	NSD2-KO	H3K36me2	0.000133319	0.000133319
chr12	91610891	91616334	8893	NSD2 dependent	NSD2-KO	H3K36me2	0.000132396	0.000132396
chr1	32221713	32227447	2138	NSD2 dependent	NSD2-KO	H3K36me2	3.18298e-05	3.18298e-05
chr17	27318945	27324464	6142	NSD2 dependent	NSD2-KO	H3K36me2	9.14398e-05	9.14398e-05
chr3	1989354	1994868	7863	NSD2 dependent	NSD2-KO	H3K36me2	0.000117061	0.000117061
chr8	131880006	131885890	3378	NSD2 dependent	NSD2-KO	H3K36me2	5.02904e-05	5.02904e-05
chr5	127613086	127619012	6295	NSD2 dependent	NSD2-KO	H3K36me2	9.37176e-05	9.37176e-05
chr15	61129907	61135598	7470	NSD2 dependent	NSD2-KO	H3K36me2	0.000111211	0.000111211
chr16	78863899	78869598	6197	NSD2 dependent	NSD2-KO	H3K36me2	9.22586e-05	9.22586e-05
chr5	50502509	50508588	7268	NSD2 dependent	NSD2-KO	H3K36me2	0.000108203	0.000108203
chr16	2036803	2042584	2895	NSD2 dependent	NSD2-KO	H3K36me2	4.30997e-05	4.30997e-05
chr3	37514671	37520950	10338	NSD2 dependent	NSD2-KO	H3K36me2	0.000153908	0.000153908
chr6	51840842	51846570	5768	NSD2 dependent	NSD2-KO	H3K36me2	8.58718e-05	8.58718e-05
chr7	105960308	105966020	8969	NSD2 dependent	NSD2-KO	H3K36me2	0.000133527	0.000133527
chr8	18649098	18654702	8562	NSD2 dependent	NSD2-KO	H3K36me2	0.000127468	0.000127468
chr1	106273813	106279717	8990	NSD2 dependent	NSD2-KO	H3K36me2	0.00013384	0.00013384
chr6	89145633	89151499	2702	NSD2 dependent	NSD2-KO	H3K36me2	4.02264e-05	4.02264e-05
chr18	36041971	36047774	7472	NSD2 dependent	NSD2-KO	H3K36me2	0.00011124	0.00011124
chr2	179845488	179851210	5184	NSD2 dependent	NSD2-KO	H3K36me2	7.71775e-05	7.71775e-05
chr6	150524390	150530048	9339	NSD2 dependent	NSD2-KO	H3K36me2	0.000139036	0.000139036
chr7	141003744	141009561	4329	NSD2 dependent	NSD2-KO	H3K36me2	6.44485e-05	6.44485e-05
chr1	106995883	107001387	5858	NSD2 dependent	NSD2-KO	H3K36me2	8.72117e-05	8.72117e-05
chr3	40369195	40374837	9328	NSD2 dependent	NSD2-KO	H3K36me2	0.000138872	0.000138872
chr8	133543316	133548968	1437	NSD2 dependent	NSD2-KO	H3K36me2	2.13935e-05	2.13935e-05
chr14	91606642	91612307	9245	NSD2 dependent	NSD2-KO	H3K36me2	0.000137636	0.000137636
chr11	75737080	75742854	6667	NSD2 dependent	NSD2-KO	H3K36me2	9.92558e-05	9.92558e-05
chr2	62422402	62427946	3209	NSD2 dependent	NSD2-KO	H3K36me2	4.77744e-05	4.77744e-05
chr21	45882793	45888733	5958	NSD2 dependent	NSD2-KO	H3K36me2	8.87005e-05	8.87005e-05
chr5	32142152	32148669	3752	NSD2 dependent	NSD2-KO	H3K36me2	5.58584e-05	5.58584e-05
chr18	26032317	26037995	5758	NSD2 dependent	NSD2-KO	H3K36me2	8.5723e-05	8.5723e-05
chr1	168557771	168563416	11772	NSD2 dependent	NSD2-KO	H3K36me2	0.000175257	0.000175257
chr18	57921975	57928119	10637	NSD2 dependent	NSD2-KO	H3K36me2	0.00015836	0.00015836
chr2	85918725	85924457	5710	NSD2 dependent	NSD2-KO	H3K36me2	8.50084e-05	8.50084e-05
chr12	82172424	82177897	6176	NSD2 dependent	NSD2-KO	H3K36me2	9.1946e-05	9.1946e-05
chr3	188074458	188080019	8221	NSD2 dependent	NSD2-KO	H3K36me2	0.000122391	0.000122391
chr1	246446971	246452765	9146	NSD2 dependent	NSD2-KO	H3K36me2	0.000136162	0.000136162
chr4	98997114	99002758	5035	NSD2 dependent	NSD2-KO	H3K36me2	7.49592e-05	7.49592e-05
chr8	22838042	22843649	8692	NSD2 dependent	NSD2-KO	H3K36me2	0.000129403	0.000129403
chrY	21331830	21337361	3115	NSD2 dependent	NSD2-KO	H3K36me2	4.6375e-05	4.6375e-05
chr16	3872469	3877941	6317	NSD2 dependent	NSD2-KO	H3K36me2	9.40452e-05	9.40452e-05
chr4	114463577	114469295	3744	NSD2 dependent	NSD2-KO	H3K36me2	5.57393e-05	5.57393e-05
chr5	148382394	148388148	6199	NSD2 dependent	NSD2-KO	H3K36me2	9.22884e-05	9.22884e-05
chr10	111807802	111813478	7422	NSD2 dependent	NSD2-KO	H3K36me2	0.000110496	0.000110496
chr12	6018221	6024141	2308	NSD2 dependent	NSD2-KO	H3K36me2	3.43606e-05	3.43606e-05
chr3	157537841	157544012	8012	NSD2 dependent	NSD2-KO	H3K36me2	0.00011928	0.00011928
chr2	134455083	134460917	5613	NSD2 dependent	NSD2-KO	H3K36me2	8.35643e-05	8.35643e-05
chr1	184702569	184708411	8165	NSD2 dependent	NSD2-KO	H3K36me2	0.000121557	0.000121557
chr14	30141154	30146737	7118	NSD2 dependent	NSD2-KO	H3K36me2	0.00010597	0.00010597
chr15	68784990	68790509	5040	NSD2 dependent	NSD2-KO	H3K36me2	7.50337e-05	7.50337e-05
chr18	73730781	73736443	9731	NSD2 dependent	NSD2-KO	H3K36me2	0.000144872	0.000144872
chr2	224932007	224937778	6377	NSD2 dependent	NSD2-KO	H3K36me2	9.49384e-05	9.49384e-05
chr11	124879825	124885576	5936	NSD2 dependent	NSD2-KO	H3K36me2	8.8373e-05	8.8373e-05
chr16	72245306	72251169	8408	NSD2 dependent	NSD2-KO	H3K36me2	0.000125175	0.000125175
chr19	23677456	23683120	4926	NSD2 dependent	NSD2-KO	H3K36me2	7.33365e-05	7.33365e-05
chr4	99227558	99233285	4677	NSD2 dependent	NSD2-KO	H3K36me2	6.96294e-05	6.96294e-05
chr5	80974044	80979778	8022	NSD2 dependent	NSD2-KO	H3K36me2	0.000119429	0.000119429
chr7	134618	140310	7780	NSD2 dependent	NSD2-KO	H3K36me2	0.000115826	0.000115826
chr1	178144746	178150524	9718	NSD2 dependent	NSD2-KO	H3K36me2	0.000144678	0.000144678
chr11	9976235	9981787	8626	NSD2 dependent	NSD2-KO	H3K36me2	0.000128421	0.000128421
chr14	31393182	31398920	4980	NSD2 dependent	NSD2-KO	H3K36me2	7.41404e-05	7.41404e-05
chr9	26788766	26794507	11731	NSD2 dependent	NSD2-KO	H3K36me2	0.000174647	0.000174647
chr18	76336465	76342242	4596	NSD2 dependent	NSD2-KO	H3K36me2	6.84235e-05	6.84235e-05
chr8	95140764	95146370	7426	NSD2 dependent	NSD2-KO	H3K36me2	0.000110556	0.000110556
chr5	73995753	74001467	7824	NSD2 dependent	NSD2-KO	H3K36me2	0.000116481	0.000116481
chr8	30673069	30679451	4113	NSD2 dependent	NSD2-KO	H3K36me2	6.12328e-05	6.12328e-05
chr17	69477632	69483046	9517	NSD2 dependent	NSD2-KO	H3K36me2	0.000141686	0.000141686
chr2	31959847	31965678	5273	NSD2 dependent	NSD2-KO	H3K36me2	7.85025e-05	7.85025e-05
chr7	107614370	107620420	4363	NSD2 dependent	NSD2-KO	H3K36me2	6.49547e-05	6.49547e-05
chr8	70475944	70481539	11725	NSD2 dependent	NSD2-KO	H3K36me2	0.000174557	0.000174557
chr1	116290346	116295958	8988	NSD2 dependent	NSD2-KO	H3K36me2	0.00013381	0.00013381
chr3	65629751	65635633	6970	NSD2 dependent	NSD2-KO	H3K36me2	0.000103767	0.000103767
chr18	14086924	14092627	6862	NSD2 dependent	NSD2-KO	H3K36me2	0.000102159	0.000102159
chr16	27647617	27653676	5911	NSD2 dependent	NSD2-KO	H3K36me2	8.80008e-05	8.80008e-05
chr10	72785096	72790956	8102	NSD2 dependent	NSD2-KO	H3K36me2	0.00012062	0.00012062
chr7	88862207	88867660	6487	NSD2 dependent	NSD2-KO	H3K36me2	9.65761e-05	9.65761e-05
chr7	19984058	19989891	10171	NSD2 dependent	NSD2-KO	H3K36me2	0.000151422	0.000151422
chr5	36862019	36867881	6219	NSD2 dependent	NSD2-KO	H3K36me2	9.25862e-05	9.25862e-05
chr8	18063969	18070275	5466	NSD2 dependent	NSD2-KO	H3K36me2	8.13758e-05	8.13758e-05
chr12	3848934	3854953	4795	NSD2 dependent	NSD2-KO	H3K36me2	7.13862e-05	7.13862e-05
chr20	33642454	33648125	2589	NSD2 dependent	NSD2-KO	H3K36me2	3.85441e-05	3.85441e-05
chr3	11801651	11807865	5920	NSD2 dependent	NSD2-KO	H3K36me2	8.81348e-05	8.81348e-05
chr3	61229732	61235839	16041	NSD2 dependent	NSD2-KO	H3K36me2	0.000238812	0.000238812
chr4	24829559	24835110	7376	NSD2 dependent	NSD2-KO	H3K36me2	0.000109811	0.000109811
chr12	115494298	115499902	8383	NSD2 dependent	NSD2-KO	H3K36me2	0.000124803	0.000124803
chr2	86044321	86049880	3199	NSD2 dependent	NSD2-KO	H3K36me2	4.76255e-05	4.76255e-05
chr10	31140954	31146832	7347	NSD2 dependent	NSD2-KO	H3K36me2	0.000109379	0.000109379
chr11	125298214	125303830	5912	NSD2 dependent	NSD2-KO	H3K36me2	8.80157e-05	8.80157e-05
chr14	67548418	67553958	6899	NSD2 dependent	NSD2-KO	H3K36me2	0.00010271	0.00010271
chr4	140555250	140560818	6182	NSD2 dependent	NSD2-KO	H3K36me2	9.20353e-05	9.20353e-05
chr8	123021827	123027636	8044	NSD2 dependent	NSD2-KO	H3K36me2	0.000119756	0.000119756
chr8	9259445	9265199	8721	NSD2 dependent	NSD2-KO	H3K36me2	0.000129835	0.000129835
chr10	86662302	86667837	3120	NSD2 dependent	NSD2-KO	H3K36me2	4.64494e-05	4.64494e-05
chr20	33824116	33829788	6169	NSD2 dependent	NSD2-KO	H3K36me2	9.18418e-05	9.18418e-05
chr8	76913540	76919592	7001	NSD2 dependent	NSD2-KO	H3K36me2	0.000104228	0.000104228
chr2	158663317	158668754	2495	NSD2 dependent	NSD2-KO	H3K36me2	3.71446e-05	3.71446e-05
chr4	40585018	40590846	7141	NSD2 dependent	NSD2-KO	H3K36me2	0.000106313	0.000106313
chr5	8536004	8541771	6289	NSD2 dependent	NSD2-KO	H3K36me2	9.36283e-05	9.36283e-05
chrX	124082273	124088097	2294	NSD2 dependent	NSD2-KO	H3K36me2	3.41522e-05	3.41522e-05
chr13	33880024	33885767	5829	NSD2 dependent	NSD2-KO	H3K36me2	8.678e-05	8.678e-05
chr14	84654284	84659951	5628	NSD2 dependent	NSD2-KO	H3K36me2	8.37876e-05	8.37876e-05
chr20	62212451	62218483	3737	NSD2 dependent	NSD2-KO	H3K36me2	5.56351e-05	5.56351e-05
chr21	18104563	18110123	5233	NSD2 dependent	NSD2-KO	H3K36me2	7.7907e-05	7.7907e-05
chr5	13728318	13734407	7148	NSD2 dependent	NSD2-KO	H3K36me2	0.000106417	0.000106417
chr1	8241655	8247318	6831	NSD2 dependent	NSD2-KO	H3K36me2	0.000101697	0.000101697
chr8	26442792	26448694	4979	NSD2 dependent	NSD2-KO	H3K36me2	7.41255e-05	7.41255e-05
chr4	42128412	42134360	6370	NSD2 dependent	NSD2-KO	H3K36me2	9.48342e-05	9.48342e-05
chr9	98172951	98178866	6497	NSD2 dependent	NSD2-KO	H3K36me2	9.67249e-05	9.67249e-05
chr16	58754369	58760184	4638	NSD2 dependent	NSD2-KO	H3K36me2	6.90488e-05	6.90488e-05
chr3	133639839	133645821	9317	NSD2 dependent	NSD2-KO	H3K36me2	0.000138708	0.000138708
chr5	136373223	136378928	811	NSD2 dependent	NSD2-KO	H3K36me2	1.20739e-05	1.20739e-05
chr8	86650095	86655684	8303	NSD2 dependent	NSD2-KO	H3K36me2	0.000123612	0.000123612
chr9	14475339	14480997	7114	NSD2 dependent	NSD2-KO	H3K36me2	0.000105911	0.000105911
chr17	56397637	56403652	6598	NSD2 dependent	NSD2-KO	H3K36me2	9.82286e-05	9.82286e-05
chr20	63204994	63211625	4938	NSD2 dependent	NSD2-KO	H3K36me2	7.35151e-05	7.35151e-05
chr5	157742447	157748047	4146	NSD2 dependent	NSD2-KO	H3K36me2	6.17241e-05	6.17241e-05
chr13	21369908	21375610	4481	NSD2 dependent	NSD2-KO	H3K36me2	6.67115e-05	6.67115e-05
chr3	114087017	114092617	7923	NSD2 dependent	NSD2-KO	H3K36me2	0.000117955	0.000117955
chr11	79350964	79356575	3399	NSD2 dependent	NSD2-KO	H3K36me2	5.06031e-05	5.06031e-05
chr12	132340935	132346457	1195	NSD2 dependent	NSD2-KO	H3K36me2	1.77907e-05	1.77907e-05
chr1	50120597	50126363	8351	NSD2 dependent	NSD2-KO	H3K36me2	0.000124327	0.000124327
chr7	18854238	18860272	8180	NSD2 dependent	NSD2-KO	H3K36me2	0.000121781	0.000121781
chr10	86901921	86907889	2669	NSD2 dependent	NSD2-KO	H3K36me2	3.97351e-05	3.97351e-05
chr2	24994393	24999963	4254	NSD2 dependent	NSD2-KO	H3K36me2	6.3332e-05	6.3332e-05
chr3	161244371	161250340	4417	NSD2 dependent	NSD2-KO	H3K36me2	6.57587e-05	6.57587e-05
chrX	64159073	64164654	2362	NSD2 dependent	NSD2-KO	H3K36me2	3.51646e-05	3.51646e-05
chr18	44837190	44842953	9019	NSD2 dependent	NSD2-KO	H3K36me2	0.000134272	0.000134272
chr13	91795011	91800934	2470	NSD2 dependent	NSD2-KO	H3K36me2	3.67724e-05	3.67724e-05
chr15	51422243	51427743	6606	NSD2 dependent	NSD2-KO	H3K36me2	9.83477e-05	9.83477e-05
chr2	197167515	197173055	5266	NSD2 dependent	NSD2-KO	H3K36me2	7.83983e-05	7.83983e-05
chr15	42784458	42790156	5935	NSD2 dependent	NSD2-KO	H3K36me2	8.83581e-05	8.83581e-05
chr9	14697794	14703520	6048	NSD2 dependent	NSD2-KO	H3K36me2	9.00404e-05	9.00404e-05
chr10	102475022	102480520	2410	NSD2 dependent	NSD2-KO	H3K36me2	3.58792e-05	3.58792e-05
chr1	203236464	203242587	6832	NSD2 dependent	NSD2-KO	H3K36me2	0.000101712	0.000101712
chr11	27174729	27180195	8107	NSD2 dependent	NSD2-KO	H3K36me2	0.000120694	0.000120694
chr2	67513550	67519173	3269	NSD2 dependent	NSD2-KO	H3K36me2	4.86677e-05	4.86677e-05
chr3	104808342	104813859	9095	NSD2 dependent	NSD2-KO	H3K36me2	0.000135403	0.000135403
chr12	2340116	2345926	11016	NSD2 dependent	NSD2-KO	H3K36me2	0.000164002	0.000164002
chr5	125241415	125246987	8198	NSD2 dependent	NSD2-KO	H3K36me2	0.000122049	0.000122049
chr15	60437182	60442817	6053	NSD2 dependent	NSD2-KO	H3K36me2	9.01148e-05	9.01148e-05
chrX	133796912	133802816	3424	NSD2 dependent	NSD2-KO	H3K36me2	5.09752e-05	5.09752e-05
chr11	67510275	67515877	4434	NSD2 dependent	NSD2-KO	H3K36me2	6.60117e-05	6.60117e-05
chr11	97607259	97612770	7289	NSD2 dependent	NSD2-KO	H3K36me2	0.000108516	0.000108516
chr21	44733478	44739499	3807	NSD2 dependent	NSD2-KO	H3K36me2	5.66772e-05	5.66772e-05
chr6	4232522	4238452	4619	NSD2 dependent	NSD2-KO	H3K36me2	6.8766e-05	6.8766e-05
chr2	15763698	15769537	3848	NSD2 dependent	NSD2-KO	H3K36me2	5.72876e-05	5.72876e-05
chr12	67537829	67543489	5642	NSD2 dependent	NSD2-KO	H3K36me2	8.3996e-05	8.3996e-05
chr13	27085812	27091539	5830	NSD2 dependent	NSD2-KO	H3K36me2	8.67949e-05	8.67949e-05
chr15	47761571	47767035	5180	NSD2 dependent	NSD2-KO	H3K36me2	7.71179e-05	7.71179e-05
chr9	128100544	128106246	2022	NSD2 dependent	NSD2-KO	H3K36me2	3.01028e-05	3.01028e-05
chrX	110701005	110706622	3675	NSD2 dependent	NSD2-KO	H3K36me2	5.4712e-05	5.4712e-05
chr5	76820963	76826581	6437	NSD2 dependent	NSD2-KO	H3K36me2	9.58317e-05	9.58317e-05
chr17	20732857	20738636	3655	NSD2 dependent	NSD2-KO	H3K36me2	5.44143e-05	5.44143e-05
chr6	34593116	34598660	3945	NSD2 dependent	NSD2-KO	H3K36me2	5.87317e-05	5.87317e-05
chr22	35263420	35269304	3597	NSD2 dependent	NSD2-KO	H3K36me2	5.35508e-05	5.35508e-05
chr1	199818638	199824307	9823	NSD2 dependent	NSD2-KO	H3K36me2	0.000146241	0.000146241
chr13	52550887	52556178	327	NSD2 dependent	NSD2-KO	H3K36me2	4.86825e-06	4.86825e-06
chr21	30440519	30446255	7396	NSD2 dependent	NSD2-KO	H3K36me2	0.000110109	0.000110109
chr6	100710318	100716084	5690	NSD2 dependent	NSD2-KO	H3K36me2	8.47106e-05	8.47106e-05
chr10	19782833	19788531	7890	NSD2 dependent	NSD2-KO	H3K36me2	0.000117463	0.000117463
chr10	27936195	27942041	9322	NSD2 dependent	NSD2-KO	H3K36me2	0.000138782	0.000138782
chr14	100037371	100042847	6629	NSD2 dependent	NSD2-KO	H3K36me2	9.86901e-05	9.86901e-05
chr20	4946534	4952630	7004	NSD2 dependent	NSD2-KO	H3K36me2	0.000104273	0.000104273
chr5	77446662	77452349	6471	NSD2 dependent	NSD2-KO	H3K36me2	9.63379e-05	9.63379e-05
chr17	48211154	48217049	4139	NSD2 dependent	NSD2-KO	H3K36me2	6.16199e-05	6.16199e-05
chr9	16459218	16464788	7347	NSD2 dependent	NSD2-KO	H3K36me2	0.000109379	0.000109379
chr1	9382127	9387842	5247	NSD2 dependent	NSD2-KO	H3K36me2	7.81154e-05	7.81154e-05
chr3	95965380	95971119	10213	NSD2 dependent	NSD2-KO	H3K36me2	0.000152047	0.000152047
chr16	52499343	52504929	6634	NSD2 dependent	NSD2-KO	H3K36me2	9.87645e-05	9.87645e-05
chr6	168917078	168922828	8327	NSD2 dependent	NSD2-KO	H3K36me2	0.000123969	0.000123969
chr8	89171033	89176966	6628	NSD2 dependent	NSD2-KO	H3K36me2	9.86752e-05	9.86752e-05
chr1	45824453	45830190	7274	NSD2 dependent	NSD2-KO	H3K36me2	0.000108293	0.000108293
chr18	5243448	5249102	4328	NSD2 dependent	NSD2-KO	H3K36me2	6.44337e-05	6.44337e-05
chr3	105452665	105458360	7918	NSD2 dependent	NSD2-KO	H3K36me2	0.00011788	0.00011788
chr9	121087849	121093689	8479	NSD2 dependent	NSD2-KO	H3K36me2	0.000126232	0.000126232
chr4	40610255	40615739	6202	NSD2 dependent	NSD2-KO	H3K36me2	9.23331e-05	9.23331e-05
chr11	82232458	82238023	2764	NSD2 dependent	NSD2-KO	H3K36me2	4.11494e-05	4.11494e-05
chr1	77742749	77748519	5246	NSD2 dependent	NSD2-KO	H3K36me2	7.81005e-05	7.81005e-05
chr4	100553023	100558743	8202	NSD2 dependent	NSD2-KO	H3K36me2	0.000122108	0.000122108
chr5	63397569	63403229	3771	NSD2 dependent	NSD2-KO	H3K36me2	5.61413e-05	5.61413e-05
chr7	124523032	124528828	7128	NSD2 dependent	NSD2-KO	H3K36me2	0.000106119	0.000106119
chr12	108565421	108570922	5134	NSD2 dependent	NSD2-KO	H3K36me2	7.64331e-05	7.64331e-05
chr7	101939250	101944941	3922	NSD2 dependent	NSD2-KO	H3K36me2	5.83893e-05	5.83893e-05
chr10	67371322	67377041	2622	NSD2 dependent	NSD2-KO	H3K36me2	3.90354e-05	3.90354e-05
chr13	51394777	51400454	3971	NSD2 dependent	NSD2-KO	H3K36me2	5.91188e-05	5.91188e-05
chr17	17198721	17204306	5161	NSD2 dependent	NSD2-KO	H3K36me2	7.68351e-05	7.68351e-05
chr2	15281890	15287610	6455	NSD2 dependent	NSD2-KO	H3K36me2	9.60996e-05	9.60996e-05
chr9	91352660	91358576	4843	NSD2 dependent	NSD2-KO	H3K36me2	7.21008e-05	7.21008e-05
chr16	71454278	71459857	3861	NSD2 dependent	NSD2-KO	H3K36me2	5.74811e-05	5.74811e-05
chr2	183544798	183550948	3436	NSD2 dependent	NSD2-KO	H3K36me2	5.11539e-05	5.11539e-05
chr5	27384894	27390473	9433	NSD2 dependent	NSD2-KO	H3K36me2	0.000140435	0.000140435
chr8	108943420	108948939	3333	NSD2 dependent	NSD2-KO	H3K36me2	4.96205e-05	4.96205e-05
chr16	30596892	30602651	3479	NSD2 dependent	NSD2-KO	H3K36me2	5.17941e-05	5.17941e-05
chr16	75117652	75123400	6240	NSD2 dependent	NSD2-KO	H3K36me2	9.28988e-05	9.28988e-05
chr18	74946350	74951991	6105	NSD2 dependent	NSD2-KO	H3K36me2	9.0889e-05	9.0889e-05
chr8	114753765	114759525	9947	NSD2 dependent	NSD2-KO	H3K36me2	0.000148087	0.000148087
chr8	126782912	126788830	7367	NSD2 dependent	NSD2-KO	H3K36me2	0.000109677	0.000109677
chr14	64519004	64524646	8191	NSD2 dependent	NSD2-KO	H3K36me2	0.000121945	0.000121945
chr18	58776895	58782419	4602	NSD2 dependent	NSD2-KO	H3K36me2	6.85129e-05	6.85129e-05
chr3	173538152	173543914	8016	NSD2 dependent	NSD2-KO	H3K36me2	0.000119339	0.000119339
chr5	127547025	127552550	6450	NSD2 dependent	NSD2-KO	H3K36me2	9.60252e-05	9.60252e-05
chr6	146370723	146376557	5426	NSD2 dependent	NSD2-KO	H3K36me2	8.07803e-05	8.07803e-05
chr10	103921273	103927076	9419	NSD2 dependent	NSD2-KO	H3K36me2	0.000140227	0.000140227
chr2	120952589	120958743	5133	NSD2 dependent	NSD2-KO	H3K36me2	7.64182e-05	7.64182e-05
chr4	186823424	186829268	8457	NSD2 dependent	NSD2-KO	H3K36me2	0.000125905	0.000125905
chr11	134352884	134358678	6027	NSD2 dependent	NSD2-KO	H3K36me2	8.97277e-05	8.97277e-05
chr12	40892706	40898423	384	NSD2 dependent	NSD2-KO	H3K36me2	5.71685e-06	5.71685e-06
chr7	41576680	41582482	4906	NSD2 dependent	NSD2-KO	H3K36me2	7.30387e-05	7.30387e-05
chr18	14932929	14938825	6950	NSD2 dependent	NSD2-KO	H3K36me2	0.000103469	0.000103469
chr15	57476314	57481934	8318	NSD2 dependent	NSD2-KO	H3K36me2	0.000123835	0.000123835
chr4	174244292	174249942	6501	NSD2 dependent	NSD2-KO	H3K36me2	9.67845e-05	9.67845e-05
chr6	141161540	141167859	7655	NSD2 dependent	NSD2-KO	H3K36me2	0.000113965	0.000113965
chr1	185340320	185345836	12534	NSD2 dependent	NSD2-KO	H3K36me2	0.000186602	0.000186602
chr14	94652390	94658220	5923	NSD2 dependent	NSD2-KO	H3K36me2	8.81794e-05	8.81794e-05
chr5	181261127	181266648	4178	NSD2 dependent	NSD2-KO	H3K36me2	6.22005e-05	6.22005e-05
chr8	41398942	41405131	5893	NSD2 dependent	NSD2-KO	H3K36me2	8.77328e-05	8.77328e-05
chr18	41886659	41892323	8306	NSD2 dependent	NSD2-KO	H3K36me2	0.000123657	0.000123657
chr21	46159333	46165295	4983	NSD2 dependent	NSD2-KO	H3K36me2	7.41851e-05	7.41851e-05
chr11	130427505	130432979	2238	NSD2 dependent	NSD2-KO	H3K36me2	3.33185e-05	3.33185e-05
chr16	79325067	79330859	4505	NSD2 dependent	NSD2-KO	H3K36me2	6.70688e-05	6.70688e-05
chr4	27319491	27325342	7177	NSD2 dependent	NSD2-KO	H3K36me2	0.000106849	0.000106849
chr1	118329889	118335507	12150	NSD2 dependent	NSD2-KO	H3K36me2	0.000180885	0.000180885
chr13	35961805	35967618	3702	NSD2 dependent	NSD2-KO	H3K36me2	5.5114e-05	5.5114e-05
chr18	73561453	73567058	5884	NSD2 dependent	NSD2-KO	H3K36me2	8.75988e-05	8.75988e-05
chr10	122848282	122854114	6194	NSD2 dependent	NSD2-KO	H3K36me2	9.2214e-05	9.2214e-05
chr16	52754132	52759748	7311	NSD2 dependent	NSD2-KO	H3K36me2	0.000108843	0.000108843
chr15	29774353	29779868	5063	NSD2 dependent	NSD2-KO	H3K36me2	7.53761e-05	7.53761e-05
chr1	205956237	205961973	2672	NSD2 dependent	NSD2-KO	H3K36me2	3.97797e-05	3.97797e-05
chr21	30532957	30538571	8293	NSD2 dependent	NSD2-KO	H3K36me2	0.000123463	0.000123463
chr6	46021138	46027280	8737	NSD2 dependent	NSD2-KO	H3K36me2	0.000130073	0.000130073
chr18	53836098	53841771	3016	NSD2 dependent	NSD2-KO	H3K36me2	4.49011e-05	4.49011e-05
chr20	49892886	49898666	5982	NSD2 dependent	NSD2-KO	H3K36me2	8.90578e-05	8.90578e-05
chr3	70069429	70075127	4384	NSD2 dependent	NSD2-KO	H3K36me2	6.52674e-05	6.52674e-05
chrX	130194921	130200515	3105	NSD2 dependent	NSD2-KO	H3K36me2	4.62261e-05	4.62261e-05
chr11	95896108	95901827	9853	NSD2 dependent	NSD2-KO	H3K36me2	0.000146688	0.000146688
chr3	162956912	162962278	1702	NSD2 dependent	NSD2-KO	H3K36me2	2.53387e-05	2.53387e-05
chr5	42856234	42861854	5474	NSD2 dependent	NSD2-KO	H3K36me2	8.14949e-05	8.14949e-05
chr5	66363208	66368842	7832	NSD2 dependent	NSD2-KO	H3K36me2	0.0001166	0.0001166
chr5	93572970	93578790	6942	NSD2 dependent	NSD2-KO	H3K36me2	0.00010335	0.00010335
chr11	102362021	102368078	6677	NSD2 dependent	NSD2-KO	H3K36me2	9.94047e-05	9.94047e-05
chr10	17622427	17627906	5024	NSD2 dependent	NSD2-KO	H3K36me2	7.47955e-05	7.47955e-05
chr15	58382087	58387908	7407	NSD2 dependent	NSD2-KO	H3K36me2	0.000110273	0.000110273
chr18	11447106	11452873	5263	NSD2 dependent	NSD2-KO	H3K36me2	7.83536e-05	7.83536e-05
chr12	102917150	102923443	7149	NSD2 dependent	NSD2-KO	H3K36me2	0.000106432	0.000106432
chr3	143283767	143289362	7772	NSD2 dependent	NSD2-KO	H3K36me2	0.000115707	0.000115707
chr8	81365630	81371180	10290	NSD2 dependent	NSD2-KO	H3K36me2	0.000153194	0.000153194
chr9	96065866	96071686	9058	NSD2 dependent	NSD2-KO	H3K36me2	0.000134852	0.000134852
chr6	96580263	96586286	10489	NSD2 dependent	NSD2-KO	H3K36me2	0.000156156	0.000156156
chr15	55201783	55207416	4828	NSD2 dependent	NSD2-KO	H3K36me2	7.18775e-05	7.18775e-05
chr17	75604903	75610703	4921	NSD2 dependent	NSD2-KO	H3K36me2	7.3262e-05	7.3262e-05
chr18	73689820	73695268	8259	NSD2 dependent	NSD2-KO	H3K36me2	0.000122957	0.000122957
chr8	97649474	97655444	5424	NSD2 dependent	NSD2-KO	H3K36me2	8.07505e-05	8.07505e-05
chr9	89619026	89624522	6920	NSD2 dependent	NSD2-KO	H3K36me2	0.000103022	0.000103022
chr1	107160238	107166016	9479	NSD2 dependent	NSD2-KO	H3K36me2	0.00014112	0.00014112
chr17	68427644	68433194	4718	NSD2 dependent	NSD2-KO	H3K36me2	7.02398e-05	7.02398e-05
chr18	79008796	79014447	6963	NSD2 dependent	NSD2-KO	H3K36me2	0.000103663	0.000103663
chr7	19260770	19266700	8307	NSD2 dependent	NSD2-KO	H3K36me2	0.000123672	0.000123672
chr8	132044209	132049795	5173	NSD2 dependent	NSD2-KO	H3K36me2	7.70137e-05	7.70137e-05
chr3	180061129	180066949	4486	NSD2 dependent	NSD2-KO	H3K36me2	6.67859e-05	6.67859e-05
chr15	74776511	74782141	5339	NSD2 dependent	NSD2-KO	H3K36me2	7.94851e-05	7.94851e-05
chr2	210387321	210393116	8716	NSD2 dependent	NSD2-KO	H3K36me2	0.000129761	0.000129761
chr3	119979063	119985041	4718	NSD2 dependent	NSD2-KO	H3K36me2	7.02398e-05	7.02398e-05
chr1	33479791	33485480	5179	NSD2 dependent	NSD2-KO	H3K36me2	7.7103e-05	7.7103e-05
chr16	84447220	84453016	5520	NSD2 dependent	NSD2-KO	H3K36me2	8.21797e-05	8.21797e-05
chr5	138657248	138663006	6286	NSD2 dependent	NSD2-KO	H3K36me2	9.35836e-05	9.35836e-05
chr3	72760799	72766387	6962	NSD2 dependent	NSD2-KO	H3K36me2	0.000103648	0.000103648
chr5	149717104	149722700	7808	NSD2 dependent	NSD2-KO	H3K36me2	0.000116243	0.000116243
chr8	28144640	28151088	9744	NSD2 dependent	NSD2-KO	H3K36me2	0.000145065	0.000145065
chr16	49934690	49940129	5655	NSD2 dependent	NSD2-KO	H3K36me2	8.41895e-05	8.41895e-05
chr17	18053005	18058557	7622	NSD2 dependent	NSD2-KO	H3K36me2	0.000113474	0.000113474
chr4	43715692	43721660	1679	NSD2 dependent	NSD2-KO	H3K36me2	2.49963e-05	2.49963e-05
chr10	32690555	32696571	9394	NSD2 dependent	NSD2-KO	H3K36me2	0.000139854	0.000139854
chr1	21807741	21813277	4345	NSD2 dependent	NSD2-KO	H3K36me2	6.46867e-05	6.46867e-05
chr15	75524405	75530401	4217	NSD2 dependent	NSD2-KO	H3K36me2	6.27811e-05	6.27811e-05
chr6	82027519	82033442	7890	NSD2 dependent	NSD2-KO	H3K36me2	0.000117463	0.000117463
chr2	204066680	204072503	1238	NSD2 dependent	NSD2-KO	H3K36me2	1.84309e-05	1.84309e-05
chr9	13585718	13591624	6236	NSD2 dependent	NSD2-KO	H3K36me2	9.28393e-05	9.28393e-05
chr7	20914293	20920573	8092	NSD2 dependent	NSD2-KO	H3K36me2	0.000120471	0.000120471
chr6	35588096	35593670	5657	NSD2 dependent	NSD2-KO	H3K36me2	8.42193e-05	8.42193e-05
chrX	106806464	106812273	3645	NSD2 dependent	NSD2-KO	H3K36me2	5.42654e-05	5.42654e-05
chr16	15940194	15946345	5770	NSD2 dependent	NSD2-KO	H3K36me2	8.59016e-05	8.59016e-05
chr20	44090074	44095674	5450	NSD2 dependent	NSD2-KO	H3K36me2	8.11376e-05	8.11376e-05
chr6	145966020	145972181	5086	NSD2 dependent	NSD2-KO	H3K36me2	7.57185e-05	7.57185e-05
chr7	146644538	146650689	7659	NSD2 dependent	NSD2-KO	H3K36me2	0.000114024	0.000114024
chr1	209608428	209614049	9368	NSD2 dependent	NSD2-KO	H3K36me2	0.000139467	0.000139467
chr16	52895324	52901270	5379	NSD2 dependent	NSD2-KO	H3K36me2	8.00806e-05	8.00806e-05
chr6	149019445	149025044	7705	NSD2 dependent	NSD2-KO	H3K36me2	0.000114709	0.000114709
chr3	15261257	15266953	5218	NSD2 dependent	NSD2-KO	H3K36me2	7.76837e-05	7.76837e-05
chrX	40962693	40968081	3494	NSD2 dependent	NSD2-KO	H3K36me2	5.20174e-05	5.20174e-05
chr1	162658057	162663597	11017	NSD2 dependent	NSD2-KO	H3K36me2	0.000164017	0.000164017
chr14	106546610	106552050	7324	NSD2 dependent	NSD2-KO	H3K36me2	0.000109037	0.000109037
chr15	74356832	74363066	6435	NSD2 dependent	NSD2-KO	H3K36me2	9.58019e-05	9.58019e-05
chr10	58506561	58512487	6254	NSD2 dependent	NSD2-KO	H3K36me2	9.31072e-05	9.31072e-05
chr11	55260451	55266483	3059	NSD2 dependent	NSD2-KO	H3K36me2	4.55413e-05	4.55413e-05
chr15	67229925	67235788	6264	NSD2 dependent	NSD2-KO	H3K36me2	9.32561e-05	9.32561e-05
chr5	66360624	66366211	9187	NSD2 dependent	NSD2-KO	H3K36me2	0.000136773	0.000136773
chr1	115347118	115352768	8351	NSD2 dependent	NSD2-KO	H3K36me2	0.000124327	0.000124327
chr4	15647264	15653373	4454	NSD2 dependent	NSD2-KO	H3K36me2	6.63095e-05	6.63095e-05
chr11	24728933	24734674	7782	NSD2 dependent	NSD2-KO	H3K36me2	0.000115856	0.000115856
chr11	43060009	43065619	7980	NSD2 dependent	NSD2-KO	H3K36me2	0.000118803	0.000118803
chr1	228087943	228093862	3243	NSD2 dependent	NSD2-KO	H3K36me2	4.82806e-05	4.82806e-05
chr14	94562041	94567819	8682	NSD2 dependent	NSD2-KO	H3K36me2	0.000129254	0.000129254
chr15	66646918	66653284	6894	NSD2 dependent	NSD2-KO	H3K36me2	0.000102635	0.000102635
chr2	186437961	186443443	6050	NSD2 dependent	NSD2-KO	H3K36me2	9.00702e-05	9.00702e-05
chr7	26991681	26997786	8570	NSD2 dependent	NSD2-KO	H3K36me2	0.000127587	0.000127587
chr1	116420992	116426616	10816	NSD2 dependent	NSD2-KO	H3K36me2	0.000161025	0.000161025
chr14	29237176	29242975	8127	NSD2 dependent	NSD2-KO	H3K36me2	0.000120992	0.000120992
chr21	16084196	16089975	2441	NSD2 dependent	NSD2-KO	H3K36me2	3.63407e-05	3.63407e-05
chr21	36478828	36484536	7918	NSD2 dependent	NSD2-KO	H3K36me2	0.00011788	0.00011788
[truncated: 14,017 more rows]
