# Supplementary material for: NSD2 is a requisite subunit of the AR/FOXA1 neo-enhanceosome in promoting prostate tumorigenesis
Source: Nat Genet. 2024 Sep 9;56(10):2132–43. doi: 10.1038/s41588-024-01893-6 (PMC11525188; doi:10.1038/s41588-024-01893-6)
Supplement: Supplementary file 13 — Statistical raw data from applicable figure panels is included in labeled sub-sheets. [file 41588_2024_1893_MOESM13_ESM.xlsx]

## Sheet: ED Fig 4a
	NSD2 WT	NSD2 KO
GRE	85	109
c-Myc	125	44
CREB5	132	124
ARE	136	116
PGR	157	137
Gata2	194	315
Hnf6b	314	201
ETV1	340	117
ERG	428	163
HOXB13	606	234
Nkx3.1	692	422
NF1-halfsite	794	422
FOXA1	1093	590
Number of sites with specified motifs are listed.

## Sheet: ED Fig 4d
Full Table used:
Motif	onlyNormal	onlyCRPC	onlyPrimaryPca	CRPC_pval	PrimaryPca_pval	CRPClogp	PrimarylogP
ARE	37	21.8	11.6	-640.5	-233.7	1e-278	1e-101
FOXA1	16.9	48.9	53.2	-513	-483.3	1e-222	1e-209
FOXA1:AR	0.9	12.2	9.8	-304.4	-163.9	1e-132	1e-71
GRE	28.4	17.8	7.7	-632.8	-173.3	1e-274	1e-75
HOXB13	25	31.9	37.1	-155.4	-166.6	1e-67	1e-72
PrimaryPCa vs Normal	CRPC vs Normal
-3.1943	-1.69368
3.15157	2.8958
11.3488	14.1628
-3.71018	-1.59843
1.4848	1.276
Plotting the percentage of sites with motif fold-change (cancer vs normal)

## Sheet: ED Fig 4e
motif	onlyNormal	onlyCRPC	onlyPrimaryPCA	CRPC/Normal	PrimaryPCA/Normal	CRPC_pval	PrimaryPCA_pval	Split_Plot_PrimaryPCAvsNormal	Split_Plot_CRPCvsNormal	colorByMotifFamily
2024-10-02	2.3	5.9	5.9	2.58333	2.58772	-6.013	-1.094	2.58772	2.58333	grey
2024-10-04	3.6	8.7	9.3	2.40278	2.58611	-6.565	-2.368	2.58611	2.40278	grey
2024-10-06	3.1	7.5	6.5	2.42532	2.12013	-8.453	-0.2964	2.12013	2.42532	grey
2024-10-11	2.3	6.4	6	2.74359	2.57265	-8.083	-1.961	2.57265	2.74359	grey
AMYB	20.2	17.7	20.2	0.873825	0.999505	-5.59	-11.86	-1.0005	-1.14439	grey
AP-1	24.6	8.1	9	0.327642	0.364634	-6.531	-6.814	-2.74247	-3.05211	grey
AP-2alpha	6.7	8.7	3.1	1.28338	0.462908	-29.81	-4.429	-2.16026	1.28338	grey
AP-2gamma	9.3	12	4	1.2914	0.426882	-48.39	-3.593	-2.34257	1.2914	grey
Ap4	19.3	11.7	8.7	0.60705	0.453085	-9.571	-5.371	-2.20709	-1.64731	grey
ARE	37	21.8	11.6	0.59043	0.313058	-640.5	-233.7	-3.1943	-1.69368	green
AR-halfsite	61.5	57.1	55.3	0.92784	0.899236	-171	-178.9	-1.11205	-1.07777	green
Arnt:Ahr	6.8	4.4	4.4	0.642121	0.643594	-0.9196	-3.628	-1.55378	-1.55734	grey
Ascl1	19.9	15.9	10.4	0.800101	0.523162	-11.99	-7.779	-1.91145	-1.24984	grey
Ascl2	12.6	10.8	7.3	0.857484	0.582803	-2.343	-3.697	-1.71585	-1.1662	grey
Atf1	12.2	6.4	6.5	0.520885	0.529894	-0.2796	-0.9914	-1.88717	-1.91981	grey
Atf2	6.8	2.6	2.7	0.381443	0.393225	-0.8512	-2.306	-2.54307	-2.62162	grey
Atf3	23	7.3	8.9	0.317391	0.384783	-5.574	-9.031	-2.59887	-3.15068	grey
Atf4	5.5	3.9	3.6	0.718978	0.653285	-3.091	-0.2657	-1.53073	-1.39086	grey
Atf7	8.9	3.8	3.9	0.425989	0.436158	-0.08282	-0.718	-2.29275	-2.34748	grey
Atoh1	16.6	11.5	7.6	0.694762	0.454545	-11.36	-3.009	-2.2	-1.43934	grey
Bach1	2.3	0.6	0.6	0.258772	0.25	-1.553	-0.9735	-4	-3.86441	grey
Bach2	7.7	2.1	2.3	0.274968	0.302205	-5.385	-8.538	-3.30901	-3.63679	grey
Bapx1	23.6	26.1	23.5	1.10326	0.994499	-0.07308	-0.0257	-1.00553	1.10326	grey
Barx1	6.3	10.1	10.3	1.60191	1.63535	-11.29	-3.741	1.63535	1.60191	grey
BATF	22.9	7.8	8.2	0.33945	0.356924	-8.235	-5.766	-2.80171	-2.94595	grey
Bcl11a	8.4	7.7	5.6	0.918951	0.669845	-2.429	-1.965	-1.49288	-1.0882	grey
Bcl6	22.5	16.2	16.4	0.722099	0.72699	-17.11	-13.2	-1.37554	-1.38485	grey
BHLHA15	21.3	14.4	10.4	0.674495	0.488023	-5.844	-0.985	-2.04909	-1.48259	grey
bHLHE40	3.9	1.5	2.1	0.388325	0.532995	-0.2131	-3.857	-1.87619	-2.57516	grey
bHLHE41	11.7	8.2	8	0.704274	0.679487	-3.551	-10.45	-1.4717	-1.4199	grey
BMAL1	21	18	19.6	0.857619	0.932381	-2.282	-9.795	-1.07252	-1.16602	grey
BMYB	21.4	18.7	20.9	0.876815	0.978454	-8.651	-8.727	-1.02202	-1.14049	grey
BORIS	1.5	0.8	0.3	0.5	0.181818	-1.073	-0.685	-5.5	-2	grey
Brachyury	3.1	3.1	3.8	0.993506	1.23377	-1.866	-4.654	1.23377	-1.00654	grey
Brn1	2.2	4.9	4.6	2.2765	2.11982	-2.622	-0.09846	2.11982	2.2765	grey
Brn2	1.1	1.2	1.8	1.14815	1.68519	-0.3973	-1.08	1.68519	1.14815	grey
bZIP:IRF	4.6	5.1	6.9	1.10722	1.50328	-0.9371	-1.166	1.50328	1.10722	grey
CArG	4.9	4.2	3.8	0.861856	0.783505	-4.946	-3.13	-1.27632	-1.16029	grey
Cdx2	15.4	21.8	24.3	1.4228	1.58241	-79.34	-60.13	1.58241	1.4228	grey
CDX4	19.3	26.1	29.1	1.35148	1.50648	-95.69	-82.92	1.50648	1.35148	grey
CEBP	14.6	10.8	11.1	0.740206	0.760825	-3.171	-0.9539	-1.31436	-1.35097	grey
CEBP:AP1	13.3	10.2	9.8	0.769925	0.738346	-2.645	-0.2566	-1.35438	-1.29883	grey
CEBP:CEBP	1.4	1.8	1.8	1.27273	1.23077	-0.4642	-0.08997	1.23077	1.27273	grey
Chop	4.2	2.8	2.7	0.670616	0.632701	-1.878	-0.3486	-1.58052	-1.49117	grey
CHR	7.7	7.3	8.9	0.954248	1.15686	-0.3635	-0.04869	1.15686	-1.04795	grey
c-Jun-CRE	6.7	2.7	2.7	0.405689	0.407186	-0.994	-1.851	-2.45588	-2.46494	grey
CLOCK	6.3	3.7	4.8	0.57571	0.760252	-0.4033	-5.401	-1.31535	-1.73699	grey
c-Myc	5.5	2.7	2.7	0.483577	0.487226	-1.825	-4.513	-2.05243	-2.06792	grey
COUP-TFII	13.6	16.3	8.2	1.19501	0.603372	-9.979	-0.005926	-1.65735	1.19501	grey
CRE	4.7	1.1	1.6	0.239316	0.339744	-1.007	-7.623	-2.9434	-4.17857	grey
CREB5	7.8	5.1	4.4	0.647059	0.558824	-4.664	-0.6909	-1.78947	-1.54545	grey
CRX	23.8	30.4	32.8	1.27605	1.37815	-0.02578	-0.9077	1.37815	1.27605	grey
CUX1	4.9	10.8	10.7	2.23299	2.2	-6.122	-0.1355	2.2	2.23299	grey
Cux2	2.6	7	7.2	2.72374	2.7821	-5.96	-1.111	2.7821	2.72374	grey
DLX1	17.7	26.7	20.5	1.50707	1.15828	-25.81	-0.001383	1.15828	1.50707	grey
DLX2	21.4	30.3	23.7	1.41967	1.11101	-36.14	-0.00333	1.11101	1.41967	grey
Dlx3	8.8	16.6	9.7	1.88851	1.10353	-34.03	-9e-06	1.10353	1.88851	grey
DLX5	11.2	19.7	11.5	1.74911	1.01957	-45.53	-0.000101	1.01957	1.74911	grey
DMRT1	3.2	3.8	5.3	1.17813	1.65	-1.621	-2.939	1.65	1.17813	grey
DMRT6	3	2.8	3.5	0.93266	1.18519	-1.195	-0.9337	1.18519	-1.0722	grey
Duxbl	0.5	0.9	1.1	2.04348	2.34783	-0.6567	-0.5408	2.34783	2.04348	grey
E2A	5.3	15.4	10	2.89266	1.88136	-3.119	-3.388	1.88136	2.89266	grey
E2F3	7.1	2.9	1.6	0.40678	0.224576	-2.23	-2.15	-4.45283	-2.45833	grey
E2F4	4.6	1.7	0.6	0.374179	0.135667	-1.374	-0.2791	-7.37097	-2.67251	grey
E2F6	5.9	2	1.1	0.340136	0.193878	-0.8829	-0.6758	-5.15789	-2.94	grey
EAR2	12.8	14.8	7.6	1.15481	0.594214	-9.197	-0.03725	-1.68289	1.15481	grey
EBF	2.7	1.4	1	0.514599	0.372263	-2.845	-4.005	-2.68627	-1.94326	grey
EBF1	12	7.3	4.9	0.608841	0.407006	-4.975	-7.968	-2.45697	-1.64247	grey
EBF2	11	6.9	4.6	0.625227	0.417423	-3.721	-1.112	-2.39565	-1.59942	grey
E-box	1.7	0.5	0.3	0.274854	0.19883	-2.595	-1.535	-5.02941	-3.6383	grey
Egr1	8.4	3.1	2.2	0.371871	0.263409	-0.7133	-1.292	-3.79638	-2.6891	grey
EHF	15.9	18.4	17.6	1.15327	1.1049	-42.52	-28.57	1.1049	1.15327	grey
EKLF	1.8	1.7	0.7	0.934426	0.371585	-1.746	-0.4042	-2.69118	-1.07018	grey
ELF1	6.1	5.7	4	0.943802	0.656198	-27.81	-14.67	-1.52393	-1.05954	grey
ELF3	9	11.4	11.1	1.26786	1.24107	-32.88	-23.88	1.24107	1.26786	grey
Elf4	11	14.1	11.9	1.28376	1.08212	-46.91	-26.6	1.08212	1.28376	grey
ELF5	8.5	11.8	11	1.39176	1.28824	-40.64	-27.43	1.28824	1.39176	grey
Elk1	6.6	5.8	4.1	0.879573	0.631098	-23.77	-13.42	-1.58454	-1.13692	grey
Elk4	7.1	5.5	4.1	0.772599	0.577684	-21.18	-11.01	-1.73105	-1.29433	grey
En1	26.9	34.7	28.3	1.28916	1.049	-42.86	-0.08103	1.049	1.28916	grey
Eomes	22.9	26.7	27.4	1.1647	1.19528	-2.488	-0.6302	1.19528	1.1647	grey
ERE	2.9	3.7	1.8	1.2807	0.638596	-16.67	-2.651	-1.56593	1.2807	green
ERG	18.8	20.4	18.2	1.08733	0.970181	-39.79	-28.3	-1.03074	1.08733	grey
Erra	20.8	24.1	15.3	1.15843	0.735478	-19.18	-1.502	-1.35966	1.15843	grey
ERRg	7.9	11.2	5.9	1.4264	0.742386	-30.95	-0.8937	-1.34701	1.4264	grey
Esrrb	5.7	9.1	4.5	1.58669	0.784588	-22.92	-0.3719	-1.27455	1.58669	grey
ETS	4.5	3.9	2.9	0.87191	0.649438	-18.78	-12.57	-1.53979	-1.14691	red
ETS:E-box	1.1	0.9	0.6	0.814815	0.574074	-1.727	-0.5383	-1.74194	-1.22727	red
ETS1	12.3	13.8	12.3	1.12225	0.999185	-38.56	-30.47	-1.00082	1.12225	red
Ets1-distal	4	5.9	4.2	1.4725	1.05	-37.52	-14.94	1.05	1.4725	red
ETV1	16.6	18.3	15.5	1.10175	0.932571	-52.17	-36.9	-1.0723	1.10175	grey
Etv2	11.7	12.5	11.5	1.06667	0.984615	-31.4	-27.11	-1.01562	1.06667	grey
ETV4	12.3	13.7	10.2	1.11192	0.828873	-50.02	-24.75	-1.20646	1.11192	grey
EWS:ERG-fusion	9.6	10.1	10.1	1.04901	1.05318	-13.04	-11.06	1.05318	1.04901	grey
EWS:FLI1-fusion	6.9	7.2	6	1.04776	0.862518	-17.99	-10.52	-1.1594	1.04776	grey
Fli1	12.6	13.6	11.1	1.07851	0.877875	-38.31	-22.11	-1.13911	1.07851	grey
Fos	22.1	7.1	7.7	0.319602	0.349479	-8.421	-6.932	-2.8614	-3.1289	grey
Fosl2	14.6	2.8	3.5	0.189596	0.240931	-2.871	-5.752	-4.15057	-5.27437	grey
Fox:Ebox	14.3	41.7	37.8	2.92432	2.64891	-494	-335.5	2.64891	2.92432	orange
FOXA1	16.9	48.9	53.2	2.8958	3.15157	-513	-483.3	3.15157	2.8958	orange
FOXA1:AR	0.9	12.2	9.8	14.1628	11.3488	-304.4	-163.9	11.3488	14.1628	purple
Foxa2	12	41.5	42.7	3.44601	3.54485	-540.3	-454.1	3.54485	3.44601	orange
Foxa3	5.8	25.6	23.7	4.39863	4.06701	-444.7	-304.1	4.06701	4.39863	orange
FoxD3	15.1	30.7	32.4	2.03517	2.15063	-200	-158.7	2.15063	2.03517	orange
Foxf1	20.7	35.4	43.4	1.70994	2.09266	-216.9	-268.1	2.09266	1.70994	orange
Foxh1	8.3	10.9	13.9	1.30732	1.66267	-14.05	-23.36	1.66267	1.30732	orange
FOXK1	20.6	34.8	43.9	1.68802	2.12858	-210.6	-293.2	2.12858	1.68802	orange
FOXK2	12.1	22.6	26.8	1.86777	2.21818	-171.7	-223.7	2.21818	1.86777	orange
FoxL2	18.2	34.2	40.9	1.87809	2.24382	-238.1	-274.3	2.24382	1.87809	orange
FOXM1	17.3	49	52.5	2.83574	3.03644	-532.4	-479.3	3.03644	2.83574	orange
Foxo1	28.9	37.1	45.2	1.28601	1.56614	-108.2	-192.3	1.56614	1.28601	orange
Foxo3	17	28.8	35	1.69547	2.05526	-206.9	-252.4	2.05526	1.69547	orange
FOXP1	9.8	19.1	22.1	1.96004	2.26742	-171.2	-184.9	2.26742	1.96004	orange
Fra1	21.3	6.4	7.2	0.30155	0.335838	-6.799	-5.911	-2.97762	-3.3162	grey
Fra2	19.5	4.8	5.3	0.244365	0.270492	-4.649	-4.924	-3.69697	-4.09224	grey
FXR	3.4	4.1	1.9	1.20475	0.554896	-7.672	-0.3041	-1.80214	1.20475	grey
GABPA	10.7	11.8	9.2	1.10872	0.861293	-40.93	-20.23	-1.16104	1.10872	grey
GATA	0.9	2.1	1.9	2.32967	2.05495	-16.54	-7.685	2.05495	2.32967	grey
GATA:SCL	1.1	1.3	1.4	1.19444	1.25926	-2.942	-3.334	1.25926	1.19444	grey
Gata1	6.3	9.7	9.8	1.53662	1.55414	-15.74	-8.624	1.55414	1.53662	grey
Gata2	7.2	11.2	11.2	1.56328	1.56328	-19.49	-9.574	1.56328	1.56328	grey
GATA3	0.6	1.6	1.4	2.52381	2.25397	-8.472	-4.977	2.25397	2.52381	grey
Gata4	11	16.7	18	1.52007	1.64142	-21.9	-15.24	1.64142	1.52007	grey
Gata6	10.7	15.2	16.9	1.41566	1.57596	-19.05	-14.16	1.57596	1.41566	grey
Gfi1b	7.6	7	7.5	0.915679	0.986825	-0.05294	-0.6683	-1.01335	-1.09209	grey
GFY	1.2	0.7	0.5	0.541667	0.375	-1.667	-1.195	-2.66667	-1.84615	grey
Gli2	2.3	0.9	0.8	0.401709	0.337607	-0.007153	-0.3212	-2.96203	-2.48936	grey
GLI3	1	0.5	0.3	0.456311	0.271845	-0.16	-0.3369	-3.67857	-2.19149	grey
GLIS3	13.1	9.8	5.1	0.752104	0.386381	-1e-05	-0.000372	-2.58812	-1.3296	grey
GRE	28.4	17.8	7.7	0.625616	0.269529	-632.8	-173.3	-3.71018	-1.59843	green
GRHL2	4.5	12.8	8.3	2.86966	1.86292	-133.2	-33.82	1.86292	2.86966	grey
GSC	13.1	18	18.6	1.37337	1.42464	-0.008703	-0.4627	1.42464	1.37337	grey
Hand2	5.7	4.3	4.5	0.753065	0.795096	-3.266	-6.916	-1.25771	-1.32791	grey
HEB	21.6	20.7	12.9	0.955155	0.595469	-7.402	-2.634	-1.67935	-1.04695	grey
HIC1	20.1	25.7	18.6	1.28024	0.923843	-37.01	-28.95	-1.08244	1.28024	grey
HIF-1a	1.9	1.5	1.9	0.757732	0.963918	-0.2201	-2.024	-1.03743	-1.31973	grey
HIF-1b	10.9	9.3	10.3	0.853211	0.947706	-2.065	-7.49	-1.05518	-1.17204	grey
HIF2a	3.1	2.8	3.2	0.918831	1.0487	-2.635	-5.049	1.0487	-1.08834	grey
HINFP	1.3	0.8	0.2	0.587786	0.175573	-0.8568	-0.2	-5.69565	-1.7013	grey
HLF	16.3	14	15.3	0.854779	0.938725	-5.359	-1.034	-1.06527	-1.16989	grey
Hnf1	1.5	3.7	4.4	2.37013	2.87662	-10.57	-8.766	2.87662	2.37013	grey
HNF1b	1.8	3.7	3.8	2.09605	2.11864	-7.602	-3.065	2.11864	2.09605	grey
HNF4a	4.4	7.1	4.7	1.62187	1.05923	-26.58	-7.461	1.05923	1.62187	grey
HNF6	3.2	10.5	10.6	3.29375	3.31562	-22.89	-8.789	3.31562	3.29375	grey
Hnf6b	6.1	18.1	21.1	2.96727	3.44681	-32.95	-31.15	3.44681	2.96727	grey
HOXA1	3	2.9	2.8	0.970297	0.917492	-1.437	-0.122	-1.08993	-1.03061	blue
Hoxa10	8.7	10.2	10.1	1.17281	1.16359	-13.6	-4.515	1.16359	1.17281	blue
Hoxa11	41.7	49.5	56.4	1.18648	1.35211	-94.07	-86.66	1.35211	1.18648	blue
Hoxa13	46.2	52.3	61.9	1.13188	1.33954	-97.12	-111.1	1.33954	1.13188	blue
HOXA2	1.1	1.1	0.6	0.982456	0.5	-1.548	-0.009628	-2	-1.01786	blue
Hoxa9	39.4	48.6	51.7	1.23124	1.31085	-62.24	-44.49	1.31085	1.23124	blue
HOXB13	25	31.9	37.1	1.276	1.4848	-155.4	-166.6	1.4848	1.276	blue
Hoxb4	2.5	3.7	2.5	1.4898	1.02041	-15.15	-1.501	1.02041	1.4898	blue
Hoxc9	8.8	11.4	9.9	1.29238	1.12969	-27.58	-7.416	1.12969	1.29238	blue
Hoxd10	18.8	25.1	26.2	1.33068	1.38854	-72.61	-51.57	1.38854	1.33068	blue
Hoxd11	42	48.7	55.2	1.16162	1.31633	-96.34	-93.84	1.31633	1.16162	blue
Hoxd12	25.6	33.7	39.7	1.31912	1.55143	-16.93	-20.44	1.55143	1.31912	blue
Hoxd13	33.3	40.3	45.1	1.20792	1.35374	-120.6	-100.1	1.35374	1.20792	blue
HRE	2.1	1	1.2	0.487805	0.580488	-1.109	-3.542	-1.72269	-2.05	grey
IRF:BATF	0.9	1.1	1.9	1.23077	2.05495	-0.3611	-1.202	2.05495	1.23077	grey
IRF1	1.5	1.5	2.3	0.954545	1.47403	-0.9031	-2.243	1.47403	-1.04762	grey
IRF2	0.9	0.7	1.5	0.78022	1.62637	-0.08695	-1.437	1.62637	-1.28169	grey
IRF3	5	3.4	4.8	0.679283	0.960159	-0.6396	-0.9803	-1.04149	-1.47214	grey
IRF4	4.2	5.4	6.1	1.28199	1.43839	-2.828	-2.774	1.43839	1.28199	grey
IRF8	5	3.7	4.3	0.734406	0.867203	-3.045	-2.568	-1.15313	-1.36164	grey
Isl1	25.7	32.4	26.1	1.25991	1.01437	-33.52	-0.05945	1.01437	1.25991	grey
ISRE	0.7	0.5	1.1	0.691176	1.58824	-0.2227	-1.589	1.58824	-1.44681	grey
Jun-AP1	12	1.8	2.3	0.151793	0.194329	-1.698	-3.878	-5.14592	-6.58791	grey
JunB	21.3	6.6	6.9	0.309535	0.325035	-8.855	-6.986	-3.07659	-3.23065	grey
JunD	2.9	0.8	0.6	0.270175	0.2	-2.462	-1.613	-5	-3.7013	grey
KLF1	10.7	5.4	3	0.507029	0.276476	-2.329	-4.276	-3.61695	-1.97227	grey
KLF10	6.3	4.6	3.8	0.723975	0.599369	-0.4841	-0.4212	-1.66842	-1.38126	grey
KLF14	19.8	10.1	6.1	0.512405	0.31038	-0.9283	-4.266	-3.22186	-1.95158	grey
KLF3	5.7	2.7	1.8	0.469027	0.322124	-0.6394	-4.764	-3.1044	-2.13208	grey
Klf4	4.1	2.2	1.4	0.553086	0.350617	-0.2565	-1.325	-2.85211	-1.80804	grey
KLF5	13.8	8.4	5.3	0.605358	0.385952	-2.477	-6.707	-2.59099	-1.65191	grey
KLF6	12.6	6.2	4	0.496815	0.32086	-1.869	-6.998	-3.11663	-2.01282	grey
Klf9	4.2	1.6	1	0.376777	0.227488	-0.2861	-2.309	-4.39583	-2.65409	grey
LEF1	7.5	10.6	11	1.41578	1.47193	-15.75	-8.72	1.47193	1.41578	grey
Lhx1	17.5	24.3	20	1.38413	1.14041	-40.11	-0.3	1.14041	1.38413	grey
Lhx2	16.4	23	16.9	1.4011	1.03236	-40.52	-0.06651	1.03236	1.4011	grey
Lhx3	24.6	33	28.3	1.34228	1.15122	-46.05	-0.3217	1.15122	1.34228	grey
LHX9	21.4	26.3	22.4	1.22944	1.04766	-33.38	-0.8562	1.04766	1.22944	grey
LRF	8.5	5.1	2.8	0.595294	0.334118	0	-1e-06	-2.99296	-1.67984	grey
m2_ARFox	0.9	1.7	2.7	1.81319	2.93407	-4.812	-10.54	2.93407	1.81319	grey
MafA	12.4	7.7	7.2	0.619775	0.574759	-7.685	-8.43	-1.73986	-1.61349	grey
MafB	6	4.5	5.3	0.75626	0.889816	-5.076	-13.44	-1.12383	-1.3223	grey
MafF	4.1	4	5.6	0.973236	1.3528	-1.559	-4.005	1.3528	-1.0275	grey
MafK	4.6	1.5	1.9	0.334792	0.422319	-1.19	-7.051	-2.36788	-2.98693	grey
Max	8.9	6.5	6.1	0.726966	0.688764	-6.484	-8.449	-1.45188	-1.37558	grey
Maz	15.5	6.2	4.1	0.403361	0.264383	-1.798	-6.99	-3.7824	-2.47917	grey
Mef2a	6.4	5.7	7.4	0.893584	1.15493	-0.01694	-1.856	1.15493	-1.11909	grey
Mef2b	13	13.2	13.3	1.0216	1.02932	-0.9252	-0.2948	1.02932	1.0216	grey
Mef2c	7.9	7.5	8.4	0.955584	1.06599	-0.113	-0.6402	1.06599	-1.04648	grey
Mef2d	3.5	2.8	3.8	0.799435	1.07345	-1.564	-3.803	1.07345	-1.25088	grey
Meis1	15.8	16.5	16	1.04238	1.00886	-3.413	-3.696	1.00886	1.04238	grey
MITF	11.6	7.5	9.3	0.644521	0.803279	-1.175	-10.43	-1.2449	-1.55154	grey
MNT	11.9	10.5	10.6	0.883487	0.885163	-2.442	-3.725	-1.12973	-1.13188	grey
MYB	20.9	20.3	21.2	0.969363	1.01628	-6.155	-3.921	1.01628	-1.0316	grey
Myf5	10.8	6.6	4.8	0.607934	0.444649	-5.394	-3.412	-2.24896	-1.64492	grey
MYNN	3.7	3.8	4.9	1.04932	1.33699	-2.856	-1.665	1.33699	1.04932	grey
MyoD	11.2	7.2	4.3	0.641644	0.385165	-8.694	-2.663	-2.59629	-1.5585	grey
MyoG	14.6	10.4	7	0.712027	0.483849	-10.3	-5.602	-2.06676	-1.40444	grey
Nanog	47.3	53.7	50.9	1.13584	1.07596	-18.33	-1.996	1.07596	1.13584	grey
NeuroD1	10.7	8.6	5.7	0.800559	0.534017	-9.731	-2.927	-1.8726	-1.24913	grey
NeuroG2	23.4	16.7	13.5	0.711966	0.57735	-7.637	-3.751	-1.73205	-1.40456	grey
NF1	6.2	11.9	4.8	1.91158	0.766881	-147.6	-36.35	-1.30398	1.91158	grey
NF1:FOXA1	1.6	4.4	4	2.75625	2.51875	-97.84	-72.15	2.51875	2.75625	grey
NF1-halfsite	26.1	32.5	23.4	1.24292	0.89671	-146.3	-74.17	-1.11519	1.24292	grey
NFAT	16.4	10	13.1	0.607448	0.796703	-0.9313	-3.941	-1.25517	-1.64623	grey
NFAT:AP1	4.6	1.7	1.8	0.357143	0.380952	-0.7548	-0.3886	-2.625	-2.8	grey
NF-E2	2.7	0.7	0.4	0.242537	0.149254	-2.718	-0.6791	-6.7	-4.12308	grey
NFE2L2	1.8	0.5	0.8	0.299435	0.446328	-1.19	-1.965	-2.24051	-3.33962	grey
NFIL3	14.5	10.3	11.7	0.710345	0.806207	-4.166	-1.978	-1.24038	-1.40777	grey
NFkB-p50,p52	1	0.1	0.3	0.116505	0.330097	-0.003037	-1.235	-3.02941	-8.58333	grey
NFkB-p65	5.8	3.9	3	0.684028	0.512153	-2.503	-0.9634	-1.95254	-1.46193	grey
NFY	8.7	7.7	7.8	0.888249	0.902074	-2.11	-2.431	-1.10856	-1.12581	grey
Nkx2.1	28	32.7	29.7	1.16554	1.05887	-3.754	-0.3441	1.05887	1.16554	grey
Nkx2.2	19.9	21.8	17.8	1.09337	0.894578	-2.071	-0.03343	-1.11785	1.09337	grey
Nkx2.5	23.7	25.3	23.7	1.06585	1.00127	-1.824	-0.6706	1.00127	1.06585	grey
Nkx3.1	31.6	32.8	32.2	1.03866	1.02155	-11.67	-11.46	1.02155	1.03866	grey
Nkx6.1	35.3	45.7	43.9	1.29437	1.24172	-28.61	-0.2983	1.24172	1.29437	grey
n-Myc	8.2	5.8	4.4	0.709246	0.538929	-6.3	-3.117	-1.85553	-1.40995	grey
NPAS	19.4	16.4	17.9	0.842865	0.921175	-2.465	-9.02	-1.08557	-1.18643	grey
NPAS2	12.1	10.7	9.7	0.885124	0.801653	-1.249	-2.989	-1.24742	-1.12979	grey
Npas4	8.9	6.2	5.7	0.694382	0.638202	-2.895	-4.541	-1.5669	-1.44013	grey
Nr5a2	5.1	5.8	3.8	1.13424	0.7393	-11.27	-3.188	-1.35263	1.13424	grey
NRF	1.5	0.3	0.4	0.188312	0.25974	-0.1344	-1.221	-3.85	-5.31034	grey
NRF1	1.1	0.2	0	0.166667	0	-0.5601	0	0	-6	grey
Nrf2	2.1	0.5	0.5	0.222749	0.21327	-1.495	-1.107	-4.68889	-4.48936	grey
Nur77	2.3	4.1	2.5	1.76068	1.06838	-24.5	-3.133	1.06838	1.76068	grey
OCT:OCT-short	9	9.5	11.8	1.05765	1.3082	-0.3146	-0.08882	1.3082	1.05765	grey
Oct4:Sox17	1.4	2.7	2.9	1.9781	2.10949	-4.729	-3.433	2.10949	1.9781	grey
OCT4-SOX2-TCF-NANOG	1.9	2.9	3.8	1.56383	2.02128	-1.836	-1.925	2.02128	1.56383	grey
Olig2	29.6	23.7	20	0.80081	0.674544	-13.77	-4.247	-1.48248	-1.24874	grey
Otx2	8.2	9.8	10.9	1.19586	1.32603	-0.7785	-0.9897	1.32603	1.19586	grey
p63	3.1	3.9	2.7	1.27922	0.883117	-5.768	-2.796	-1.13235	1.27922	grey
PAX3:FKHR-fusion	2.7	3.4	3.2	1.22263	1.16058	-4.925	-1.721	1.16058	1.22263	grey
PAX5	1.3	0.8	0.8	0.611111	0.626984	-1.122	-3.343	-1.59494	-1.63636	grey
Pax8	3	3.1	1.6	1.0303	0.535354	-3.642	-1.149	-1.86792	1.0303	grey
PBX2	11.5	14.1	13.7	1.2255	1.19081	-14.54	-2.741	1.19081	1.2255	grey
Pbx3	1.2	2.1	1.5	1.76667	1.23333	-2.844	-0.4095	1.23333	1.76667	grey
Pdx1	13.1	13.9	15.2	1.06274	1.16373	-6.118	-1.539	1.16373	1.06274	grey
PGR	33.3	21.8	13.1	0.65625	0.392127	-514.2	-173.2	-2.55019	-1.52381	blue
Phox2a	6.3	7.8	9.8	1.24682	1.56369	-6.034	-4.721	1.56369	1.24682	grey
Phox2b	2.7	5.2	6	1.95522	2.22388	-8.642	-4.324	2.22388	1.95522	grey
Pit1	12.8	17.6	23.3	1.37608	1.82408	-3.718	-8.267	1.82408	1.37608	grey
Pit1+1bp	5.3	5.9	6.6	1.1219	1.26476	-1.721	-0.2812	1.26476	1.1219	grey
Pitx1	45.6	50.7	54.4	1.11248	1.19206	-0.02518	-0.5686	1.19206	1.11248	grey
Pitx1:Ebox	3.9	3.1	3.1	0.804124	0.804124	-1.544	-0.7843	-1.24359	-1.24359	grey
Pknox1	1.3	1.5	1.4	1.21429	1.12698	-0.6908	-0.5702	1.12698	1.21429	grey
PPARa	9.3	13.2	7.6	1.4172	0.817204	-27.89	-1.107	-1.22368	1.4172	grey
PPARE	9.3	10.8	6.2	1.17081	0.669189	-17.71	-1.109	-1.49435	1.17081	grey
PR	63.6	51.7	47.8	0.812068	0.750943	-370.6	-257.8	-1.33166	-1.23142	green
PRDM1	6.1	5.8	6.4	0.963636	1.0595	-1.838	-0.5027	1.0595	-1.03774	grey
PRDM10	5.6	5.8	3.7	1.0322	0.660107	-2.04	-0.3696	-1.51491	1.0322	grey
PRDM14	2.2	2.8	3.2	1.26906	1.42601	-1.833	-4.223	1.42601	1.26906	grey
PRDM15	9.7	10.6	8.7	1.09741	0.905699	-3.928	-1.431	-1.10412	1.09741	grey
PRDM9	2.6	3.3	2.7	1.28405	1.05837	-0.6531	-0.3705	1.05837	1.28405	grey
Prop1	9.3	14.5	14.9	1.56344	1.60538	-16.56	-2.621	1.60538	1.56344	grey
PSE	5.5	7.5	8.7	1.35921	1.56679	-2.219	-1.941	1.56679	1.35921	grey
Ptf1a	28.5	28.3	20	0.994031	0.701545	-8.462	-2.554	-1.42543	-1.006	grey
PU.1	5	7.1	6.2	1.41833	1.23307	-23.78	-15.48	1.23307	1.41833	grey
PU.1:IRF8	3.8	2.1	1.9	0.562334	0.496021	-2.644	-0.727	-2.01604	-1.7783	grey
PU.1-IRF	18.1	12.8	14.6	0.709232	0.809287	-2.043	-2.483	-1.23566	-1.40998	grey
RARa	28.4	33.6	30.8	1.1847	1.08424	-5.427	-6.04	1.08424	1.1847	grey
RBPJ:Ebox	3.8	2.9	2.1	0.753927	0.549738	-3.557	-3.38	-1.81905	-1.32639	grey
Rbpj1	23.3	13.8	13.3	0.591241	0.570202	-3.559	-4.901	-1.75377	-1.69136	grey
Reverb	1.1	1.4	0.3	1.23684	0.245614	-2.845	-0.01636	-4.07143	1.23684	grey
RFX	1.2	0.4	0.3	0.341667	0.283333	-0.6917	-0.6508	-3.52941	-2.92683	grey
Rfx1	2.5	1.5	1.4	0.585657	0.565737	-1.034	-2.298	-1.76761	-1.70748	grey
Rfx2	1.3	0.4	0.4	0.277778	0.31746	-0.2057	-0.5518	-3.15	-3.6	grey
Rfx5	3.7	2.8	3.4	0.746631	0.902965	-0.9655	-3.872	-1.10746	-1.33935	grey
Rfx6	13.7	10.4	9.7	0.760584	0.708029	-10.24	-12.89	-1.41237	-1.31478	grey
RORa	2	2.2	1.3	1.09	0.625	-5.5	-0.543	-1.6	1.09	grey
RORg	1.7	1.4	0.6	0.849398	0.343373	-4.882	-0.06919	-2.91228	-1.1773	grey
RORgt	1.8	1.6	0.6	0.898305	0.322034	-2.741	-0.01272	-3.10526	-1.11321	grey
RUNX	8	5.7	7.2	0.714643	0.902378	-0.1782	-2.309	-1.10818	-1.3993	grey
RUNX1	11.8	11.7	10	0.990646	0.84949	-4.487	-0.4011	-1.17718	-1.00944	grey
RUNX2	9.8	8.4	8.4	0.851324	0.855397	-0.7988	-0.4961	-1.16905	-1.17464	grey
RUNX-AML	8.2	7.5	6.9	0.908759	0.835766	-1.875	-0.5233	-1.19651	-1.1004	grey
RXR	9.9	12.2	6.9	1.24012	0.701114	-24.26	-1.944	-1.4263	1.24012	grey
SCL	51.2	45.4	37.3	0.886328	0.72832	-16.67	-4.149	-1.37302	-1.12825	grey
SCRT1	1.5	3.3	3.4	2.14286	2.17532	-0.9863	-2.637	2.17532	2.14286	grey
SF1	4.4	6	3.7	1.36674	0.840547	-13.37	-2.703	-1.1897	1.36674	grey
Six1	3.1	2.7	5.5	0.843949	1.73567	-2.277	-24.14	1.73567	-1.18491	grey
Six2	12.6	10.8	16.1	0.862261	1.28344	-1.519	-12.03	1.28344	-1.15974	grey
Six4	0.5	0.4	1.3	0.803922	2.56863	-0.3598	-7.43	2.56863	-1.2439	grey
Slug	2	5.4	3.8	2.705	1.9	-0.855	-3.71	1.9	2.705	grey
Smad2	16.9	12.8	12.2	0.756069	0.722321	-2.75	-7.695	-1.38443	-1.32263	grey
Smad3	31.3	29.4	27.2	0.937141	0.869177	-7.924	-7.226	-1.15051	-1.06708	grey
Smad4	17.5	13.5	12.7	0.771608	0.727533	-3.746	-8.122	-1.37451	-1.29599	grey
Snail1	3.1	8.7	6.5	2.80844	2.12013	-0.1395	-2.234	2.12013	2.80844	grey
Sox10	20	24.8	27.5	1.24014	1.37144	-27.96	-26.48	1.37144	1.24014	grey
Sox15	12.9	18.5	20.4	1.43256	1.58372	-27.95	-23.73	1.58372	1.43256	grey
Sox17	8.9	11	12.4	1.23034	1.38989	-9.184	-8.966	1.38989	1.23034	grey
Sox2	11.6	14.9	16.3	1.28473	1.40552	-31.29	-22.62	1.40552	1.28473	grey
Sox3	20.5	27.5	29.3	1.34163	1.42899	-29.99	-17.12	1.42899	1.34163	grey
Sox4	10.9	13.7	15	1.25321	1.37431	-26.83	-25.94	1.37431	1.25321	grey
Sox6	21.1	25.6	29.2	1.21212	1.384	-19.21	-18.86	1.384	1.21212	grey
Sox7	2.6	3.4	4.3	1.27376	1.61977	-2.141	-4.681	1.61977	1.27376	grey
Sox9	10.2	12.6	11.9	1.23288	1.16634	-22.02	-13.46	1.16634	1.23288	grey
Sp2	17.1	8.4	5.8	0.489748	0.339192	-1.668	-11.61	-2.94819	-2.04187	grey
Sp5	13.2	4.8	3.9	0.366464	0.292868	-1.195	-10.92	-3.41451	-2.72878	grey
SPDEF	14	16.2	14.9	1.15313	1.06339	-61.3	-51.01	1.06339	1.15313	grey
SpiB	2.1	3	2.8	1.4218	1.31754	-6.79	-4.072	1.31754	1.4218	grey
Srebp1a	1.5	1.7	1.1	1.11486	0.77027	-0.1378	-0.1021	-1.29825	1.11486	grey
STAT1	9.3	3.2	5.2	0.341935	0.554839	-1.794	-8.352	-1.80233	-2.92453	grey
Stat3	13.1	4.8	6.1	0.36786	0.46687	-4.691	-16.68	-2.14192	-2.71843	grey
Stat3+il21	16.7	8	10.3	0.478469	0.617823	-10.8	-30.15	-1.61859	-2.09	grey
STAT4	22	14.1	15.1	0.64315	0.687301	-23.92	-17.83	-1.45497	-1.55485	grey
STAT5	9.5	3.4	4.8	0.353749	0.503696	-1.697	-4.445	-1.98532	-2.82687	grey
STAT6	9.1	6.2	6	0.683461	0.652793	-5.302	-0.4929	-1.53188	-1.46314	grey
TATA-Box	18.1	20.2	21.2	1.11609	1.17358	-18.24	-12.93	1.17358	1.11609	grey
Tbet	9.8	13.8	12.3	1.40224	1.24847	-2.848	-0.1398	1.24847	1.40224	grey
Tbox:Smad	1	2	1.5	1.94175	1.48544	-2.552	-1.463	1.48544	1.94175	grey
Tbr1	16.8	19.4	18.3	1.15375	1.0888	-8.144	-1.095	1.0888	1.15375	grey
Tbx20	3	2	2.4	0.673401	0.821549	-2.234	-5.853	-1.21721	-1.485	grey
Tbx21	9.7	12	12	1.23834	1.24145	-0.8524	-0.8508	1.24145	1.23834	grey
Tbx5	27.1	35.9	29.3	1.32717	1.08244	-2.184	-0.2266	1.08244	1.32717	grey
Tbx6	9	14	11.3	1.55692	1.26004	-6.829	-1.609	1.26004	1.55692	grey
Tcf12	14.4	9.3	5.9	0.646732	0.406815	-8.494	-4.749	-2.45812	-1.54624	grey
Tcf21	17.4	9.3	6.3	0.536023	0.363112	-7.079	-2.56	-2.75397	-1.86559	grey
Tcf3	2.7	4.2	3.2	1.5597	1.18657	-14.42	-2.321	1.18657	1.5597	grey
TCF4	21.6	16.5	11.6	0.764679	0.537679	-8.057	-0.8418	-1.85985	-1.30774	grey
Tcf7	3.5	4.8	5.1	1.36441	1.42655	-5.741	-3.842	1.42655	1.36441	grey
Tcfcp2l1	1.1	1.8	1.1	1.55263	1	-11.89	-5.379	-1	1.55263	grey
TCFL2	0.8	1.4	1	1.7625	1.275	-6.715	-1.925	1.275	1.7625	grey
TEAD	13.1	8.7	7.9	0.661821	0.603673	-6.053	-1.129	-1.65653	-1.51098	grey
TEAD1	16	10.8	9.4	0.677722	0.589487	-4.422	-0.3207	-1.69639	-1.47553	grey
TEAD2	9.7	6.7	5.8	0.685567	0.596907	-7.066	-2.699	-1.6753	-1.45865	grey
TEAD3	18.5	14.5	12.4	0.786371	0.66901	-9.099	-0.8964	-1.49475	-1.27166	grey
TEAD4	14.5	9.8	8.2	0.677931	0.567586	-7.188	-1.579	-1.76185	-1.47508	grey
TFE3	1.4	0.4	1.1	0.255474	0.788321	-0.3637	-6.977	-1.26852	-3.91429	grey
Tgif1	33	36.3	39.8	1.09912	1.20764	-6.289	-9.055	1.20764	1.09912	grey
Tgif2	35.3	40	40.6	1.13297	1.15055	-12.76	-8.767	1.15055	1.13297	grey
THRa	4.6	4.4	2.4	0.964989	0.520788	-0.6221	-0.8487	-1.92017	-1.03628	grey
THRb	5.9	4.9	2.8	0.823232	0.478114	-0.6609	-1.786	-2.09155	-1.21472	grey
Tlx?	5	9	3.9	1.81288	0.77666	-77.48	-18.95	-1.28756	1.81288	grey
TRPS1	22.3	31.2	38.7	1.40117	1.7363	-16.28	-31.2	1.7363	1.40117	grey
Twist	1.7	1.4	0.8	0.824561	0.461988	-4.793	-1.945	-2.16456	-1.21277	grey
Twist2	24.5	18.8	13.3	0.766844	0.542262	-7.585	-0.4776	-1.84413	-1.30405	grey
Unknown	14.6	21.3	20.7	1.46048	1.41993	-115.2	-67.91	1.41993	1.46048	grey
USF1	6.2	3.4	3.5	0.553571	0.561688	-3.69	-7.507	-1.78035	-1.80645	grey
Usf2	4.7	2.4	3.9	0.495781	0.827004	-0.4806	-11.85	-1.20918	-2.01702	grey
VDR	1.6	2.4	1.5	1.50625	0.95625	-7.787	-2.912	-1.04575	1.50625	grey
WT1	8.9	3.7	2.4	0.410112	0.274157	-3.125	-2.538	-3.64754	-2.43836	grey
X-box	1.3	1.1	1	0.854962	0.732824	-2.809	-1.944	-1.36458	-1.16964	grey
Zac1	25.7	19.2	14.3	0.745532	0.553613	-0.01601	-0.51	-1.80632	-1.34132	grey
ZBTB12	5.1	4.2	3.5	0.822835	0.692913	-4.228	-2.632	-1.44318	-1.21531	grey
ZBTB18	10.1	5.4	3.1	0.533333	0.310448	-5.376	-0.4292	-3.22115	-1.875	grey
ZEB1	5.3	21	16.7	3.95669	3.15254	-7.629	-8.935	3.15254	3.95669	grey
ZEB2	3.3	9.5	7.4	2.86405	2.22961	-0.663	-3.468	2.22961	2.86405	grey
Zfp281	3	1.1	0.6	0.369637	0.188119	-2.6	-3.165	-5.31579	-2.70536	grey
Zfp57	3.7	1.4	0.6	0.363881	0.153639	-0.6278	-0.3695	-6.50877	-2.74815	grey
Zfp809	2.3	1.1	0.5	0.452991	0.192308	-0.886	-0.6296	-5.2	-2.20755	grey
ZFX	14.3	11.7	8	0.81298	0.55478	-8.805	-11.55	-1.80252	-1.23004	grey
Zic	10.8	8.4	6.8	0.774791	0.625579	-11.36	-12.36	-1.59852	-1.29067	grey
Zic2	4.6	4.7	2.4	1.01948	0.528139	-18.6	-10.1	-1.89344	1.01948	grey
Zic3	6.9	5.5	3.4	0.800289	0.493488	-16.63	-16.43	-2.02639	-1.24955	grey
ZNF136	1.3	1.7	1.4	1.30534	1.08397	-2.195	-0.7474	1.08397	1.30534	grey
ZNF143|STAF	4.2	2.9	1.3	0.690647	0.29976	-4.855	-0.3955	-3.336	-1.44792	grey
ZNF165	1	0.8	0.3	0.796117	0.271845	-1.607	-0.6441	-3.67857	-1.2561	grey
ZNF189	15.1	10.1	10.3	0.664904	0.678784	-16.47	-23.96	-1.47322	-1.50398	grey
Znf263	18.8	14.4	9.8	0.764643	0.522897	-6.119	-3.7	-1.91242	-1.3078	grey
ZNF264	6.6	6.1	5.9	0.932927	0.891768	-4.237	-7.142	-1.12137	-1.0719	grey
ZNF317	1	0.8	1.1	0.793814	1.1134	-0.9597	-3.421	1.1134	-1.25974	grey
ZNF322	2.9	2.5	1.4	0.869416	0.487973	-2.484	-1.112	-2.0493	-1.1502	grey
ZNF341	11.1	7	5.6	0.624438	0.504942	-13.26	-13.7	-1.98043	-1.60144	grey
ZNF415	4.6	4.3	2.3	0.930736	0.491342	-5.394	-0.7784	-2.03524	-1.07442	grey
ZNF416	14.6	14.9	10.3	1.01916	0.702943	-3.257	-3.567	-1.42259	1.01916	grey
ZNF467	10.1	5.8	3.1	0.577228	0.308911	-5.39	-2.848	-3.23718	-1.73242	grey
ZNF519	2.1	1.2	0.5	0.604878	0.24878	-1.308	-1.472	-4.01961	-1.65323	grey
ZNF652/HepG2-ZNF652.Flag-ChIP-Seq	2.7	3.1	2.2	1.16418	0.824627	-1.12	-7.5e-05	-1.21267	1.16418	grey
ZNF675	2.7	2.4	2.3	0.876866	0.869403	-9.129	-6.665	-1.15021	-1.14043	grey
ZNF7	6.6	7.8	9.8	1.18445	1.49695	-6.32	-11.84	1.49695	1.18445	grey
ZNF711	19.8	15.8	10	0.799091	0.504291	-6.463	-8.753	-1.98298	-1.25142	grey
AR:FOXA1	0.74	1.71	3.63	2.31081	4.90541	-11.42	-45.37	4.90541	2.31081	orange

## Sheet: ED Fig 4f
Set	Set2	SharedSites	TotalSites	Percent	Color
Control	met-ARBS	1178	4027	29	green
Control	t-ARBS	2511	5048	50	yellow
Control	Normal	170	2046	8	red
Number of shared and total sites in each category is listed with percent overlap noted.

## Sheet: ED Fig 4g
set	chr	start	end	Mot	cov	motif	Norm	norm
CRPC	chr17	43858598	43863614	ARE	9518	ARE	3.85854e-05	3.85854e-05
CRPC	chr1	246944945	246949961	ARE	18389	ARE	7.4548e-05	7.4548e-05
CRPC	chr11	12114884	12119900	ARE	26788	ARE	0.000108597	0.000108597
CRPC	chr4	100719899	100724915	ARE	12617	ARE	5.11486e-05	5.11486e-05
CRPC	chr5	72432422	72437438	ARE	9498	ARE	3.85044e-05	3.85044e-05
CRPC	chr17	43858599	43863615	ARE	9515	ARE	3.85733e-05	3.85733e-05
CRPC	chr19	38207273	38212289	ARE	29016	ARE	0.000117629	0.000117629
CRPC	chr5	72432423	72437439	ARE	9497	ARE	3.85003e-05	3.85003e-05
CRPC	chr5	61883389	61888405	ARE	7325	ARE	2.96951e-05	2.96951e-05
CRPC	chr4	100719898	100724914	ARE	12617	ARE	5.11486e-05	5.11486e-05
CRPC	chr15	93150603	93155619	ARE	15969	ARE	6.47374e-05	6.47374e-05
CRPC	chr19	38207272	38212288	ARE	29014	ARE	0.000117621	0.000117621
CRPC	chr7	108306559	108311575	ARE	11783	ARE	4.77676e-05	4.77676e-05
CRPC	chr20	51755951	51760967	ARE	219946	ARE	0.000891649	0.000891649
CRPC	chr7	108306558	108311574	ARE	11782	ARE	4.77636e-05	4.77636e-05
CRPC	chr12	94051085	94056101	ARE	19328	ARE	7.83546e-05	7.83546e-05
CRPC	chr17	16056749	16061765	ARE	10393	ARE	4.21326e-05	4.21326e-05
CRPC	chr8	98400222	98405238	ARE	32626	ARE	0.000132264	0.000132264
CRPC	chr2	23551796	23556812	ARE	17918	ARE	7.26386e-05	7.26386e-05
CRPC	chr13	97405253	97410269	ARE	8942	ARE	3.62504e-05	3.62504e-05
CRPC	chr1	33150836	33155852	ARE	105451	ARE	0.000427492	0.000427492
CRPC	chr13	97405254	97410270	ARE	8941	ARE	3.62463e-05	3.62463e-05
CRPC	chr16	56604839	56609855	ARE	319148	ARE	0.00129381	0.00129381
CRPC	chr2	172610035	172615051	ARE	9200	ARE	3.72963e-05	3.72963e-05
CRPC	chr11	12114885	12119901	ARE	26775	ARE	0.000108544	0.000108544
CRPC	chr12	52492121	52497137	ARE	9808	ARE	3.97611e-05	3.97611e-05
CRPC	chr11	122159775	122164791	ARE	6895	ARE	2.79519e-05	2.79519e-05
CRPC	chr5	132212935	132217951	ARE	25362	ARE	0.000102816	0.000102816
CRPC	chr1	246944946	246949962	ARE	18388	ARE	7.45439e-05	7.45439e-05
CRPC	chr15	93150604	93155620	ARE	15969	ARE	6.47374e-05	6.47374e-05
CRPC	chr8	25360442	25365458	ARE	12776	ARE	5.17932e-05	5.17932e-05
CRPC	chr22	49930811	49935827	ARE	164392	ARE	0.000666436	0.000666436
CRPC	chr2	40688232	40693248	ARE	5977	ARE	2.42304e-05	2.42304e-05
CRPC	chr2	157662079	157667095	ARE	13449	ARE	5.45215e-05	5.45215e-05
CRPC	chr3	194755157	194760173	ARE	12582	ARE	5.10067e-05	5.10067e-05
CRPC	chr9	110910283	110915299	ARE	57689	ARE	0.000233868	0.000233868
CRPC	chr2	217916181	217921197	ARE	8810	ARE	3.57152e-05	3.57152e-05
CRPC	chr1	208250657	208255673	ARE	11935	ARE	4.83838e-05	4.83838e-05
CRPC	chr2	172610036	172615052	ARE	9200	ARE	3.72963e-05	3.72963e-05
CRPC	chr2	157662078	157667094	ARE	13450	ARE	5.45255e-05	5.45255e-05
CRPC	chr5	132212936	132217952	ARE	25365	ARE	0.000102828	0.000102828
CRPC	chr2	217916180	217921196	ARE	8810	ARE	3.57152e-05	3.57152e-05
CRPC	chr1	33150835	33155851	ARE	105549	ARE	0.00042789	0.00042789
CRPC	chr20	51755952	51760968	ARE	219987	ARE	0.000891815	0.000891815
CRPC	chr8	98400221	98405237	ARE	32634	ARE	0.000132296	0.000132296
CRPC	chr2	95382402	95387418	ARE	16859	ARE	6.83454e-05	6.83454e-05
CRPC	chr10	92954895	92959911	ARE	7974	ARE	3.23261e-05	3.23261e-05
CRPC	chr9	87060583	87065599	ARE	9568	ARE	3.87881e-05	3.87881e-05
CRPC	chr20	46220402	46225418	ARE	13337	ARE	5.40674e-05	5.40674e-05
CRPC	chr7	84652037	84657053	ARE	9003	ARE	3.64977e-05	3.64977e-05
CRPC	chr16	56604840	56609856	ARE	319233	ARE	0.00129415	0.00129415
CRPC	chr3	194755158	194760174	ARE	12583	ARE	5.10108e-05	5.10108e-05
CRPC	chr2	95382401	95387417	ARE	16860	ARE	6.83495e-05	6.83495e-05
CRPC	chr2	40688233	40693249	ARE	5975	ARE	2.42223e-05	2.42223e-05
CRPC	chr7	84652038	84657054	ARE	9002	ARE	3.64936e-05	3.64936e-05
CRPC	chr22	44636662	44641678	ARE	111291	ARE	0.000451167	0.000451167
CRPC	chr1	236065647	236070663	ARE	19122	ARE	7.75195e-05	7.75195e-05
CRPC	chr17	1780494	1785510	ARE	46707	ARE	0.000189348	0.000189348
CRPC	chr12	94051084	94056100	ARE	19325	ARE	7.83425e-05	7.83425e-05
CRPC	chr20	46220403	46225419	ARE	13335	ARE	5.40593e-05	5.40593e-05
CRPC	chr8	25360443	25365459	ARE	12772	ARE	5.1777e-05	5.1777e-05
CRPC	chr5	61883390	61888406	ARE	7326	ARE	2.96992e-05	2.96992e-05
CRPC	chr9	87060584	87065600	ARE	9569	ARE	3.87922e-05	3.87922e-05
CRPC	chr13	112956972	112961988	ARE	10797	ARE	4.37704e-05	4.37704e-05
CRPC	chr10	118568709	118573725	ARE	43073	ARE	0.000174616	0.000174616
CRPC	chr10	118568708	118573724	ARE	43082	ARE	0.000174652	0.000174652
CRPC	chr11	113130806	113135822	ARE	5543	ARE	2.2471e-05	2.2471e-05
CRPC	chr8	63964969	63969985	ARE	10665	ARE	4.32353e-05	4.32353e-05
CRPC	chr8	67562082	67567098	ARE	15897	ARE	6.44455e-05	6.44455e-05
CRPC	chr2	46535328	46540344	ARE	18497	ARE	7.49858e-05	7.49858e-05
CRPC	chr5	122152549	122157565	ARE	15505	ARE	6.28564e-05	6.28564e-05
CRPC	chr3	188073932	188078948	ARE	63039	ARE	0.000255557	0.000255557
CRPC	chr9	110910282	110915298	ARE	57686	ARE	0.000233856	0.000233856
CRPC	chr1	208250658	208255674	ARE	11937	ARE	4.83919e-05	4.83919e-05
CRPC	chr3	143125475	143130491	ARE	50616	ARE	0.000205194	0.000205194
CRPC	chr2	145749261	145754277	ARE	19214	ARE	7.78925e-05	7.78925e-05
CRPC	chr19	31020756	31025772	ARE	9897	ARE	4.01219e-05	4.01219e-05
CRPC	chr12	18481473	18486489	ARE	9662	ARE	3.91692e-05	3.91692e-05
CRPC	chr10	70251869	70256885	ARE	70643	ARE	0.000286383	0.000286383
CRPC	chr3	143125476	143130492	ARE	50565	ARE	0.000204988	0.000204988
CRPC	chr22	44636661	44641677	ARE	111288	ARE	0.000451155	0.000451155
CRPC	chr10	13837455	13842471	ARE	20785	ARE	8.42612e-05	8.42612e-05
CRPC	chr19	40718238	40723254	ARE	298774	ARE	0.00121121	0.00121121
CRPC	chr8	67562081	67567097	ARE	15900	ARE	6.44577e-05	6.44577e-05
CRPC	chr17	1780495	1785511	ARE	46691	ARE	0.000189283	0.000189283
CRPC	chr3	188073931	188078947	ARE	63040	ARE	0.000255561	0.000255561
CRPC	chr1	94550017	94555033	ARE	24184	ARE	9.80406e-05	9.80406e-05
CRPC	chr13	112956971	112961987	ARE	10794	ARE	4.37583e-05	4.37583e-05
CRPC	chr9	133496830	133501846	ARE	9097	ARE	3.68787e-05	3.68787e-05
CRPC	chr9	70803729	70808745	ARE	33311	ARE	0.000135041	0.000135041
CRPC	chr11	122159776	122164792	ARE	6893	ARE	2.79438e-05	2.79438e-05
CRPC	chr17	17403943	17408959	ARE	37557	ARE	0.000152254	0.000152254
CRPC	chr9	133496829	133501845	ARE	9099	ARE	3.68868e-05	3.68868e-05
CRPC	chr1	94550018	94555034	ARE	24183	ARE	9.80365e-05	9.80365e-05
CRPC	chr11	113130805	113135821	ARE	5543	ARE	2.2471e-05	2.2471e-05
CRPC	chr15	51334294	51339310	ARE	10579	ARE	4.28867e-05	4.28867e-05
CRPC	chr2	23551797	23556813	ARE	17920	ARE	7.26467e-05	7.26467e-05
CRPC	chr3	53992641	53997657	ARE	8275	ARE	3.35464e-05	3.35464e-05
CRPC	chr12	109400869	109405885	ARE	15337	ARE	6.21753e-05	6.21753e-05
CRPC	chr1	91671259	91676275	ARE	9515	ARE	3.85733e-05	3.85733e-05
CRPC	chr5	39216843	39221859	ARE	20015	ARE	8.11397e-05	8.11397e-05
CRPC	chr1	39045259	39050275	ARE	6466	ARE	2.62128e-05	2.62128e-05
CRPC	chr8	122894968	122899984	ARE	14381	ARE	5.82998e-05	5.82998e-05
CRPC	chr2	113335594	113340610	ARE	8989	ARE	3.64409e-05	3.64409e-05
CRPC	chr2	95693382	95698398	ARE	14174	ARE	5.74606e-05	5.74606e-05
CRPC	chr22	49930812	49935828	ARE	164411	ARE	0.000666513	0.000666513
CRPC	chr9	28092082	28097098	ARE	26126	ARE	0.000105913	0.000105913
CRPC	chr17	16056748	16061764	ARE	10392	ARE	4.21286e-05	4.21286e-05
CRPC	chr5	122152548	122157564	ARE	15506	ARE	6.28605e-05	6.28605e-05
CRPC	chr1	208045153	208050169	ARE	38160	ARE	0.000154698	0.000154698
CRPC	chr12	103846523	103851539	ARE	330225	ARE	0.00133871	0.00133871
CRPC	chr1	91671258	91676274	ARE	9516	ARE	3.85773e-05	3.85773e-05
CRPC	chr12	32875292	32880308	ARE	11533	ARE	4.67541e-05	4.67541e-05
CRPC	chr9	70803728	70808744	ARE	33311	ARE	0.000135041	0.000135041
CRPC	chr1	117015491	117020507	ARE	8569	ARE	3.47382e-05	3.47382e-05
CRPC	chr12	14890564	14895580	ARE	20586	ARE	8.34545e-05	8.34545e-05
CRPC	chrX	9148116	9153132	ARE	8305	ARE	3.3668e-05	3.3668e-05
CRPC	chr19	40718237	40723253	ARE	298894	ARE	0.0012117	0.0012117
CRPC	chr10	13837454	13842470	ARE	20786	ARE	8.42653e-05	8.42653e-05
CRPC	chr1	117015492	117020508	ARE	8568	ARE	3.47342e-05	3.47342e-05
CRPC	chr12	32875293	32880309	ARE	11533	ARE	4.67541e-05	4.67541e-05
CRPC	chr16	48384593	48389609	ARE	175259	ARE	0.00071049	0.00071049
CRPC	chr16	48384592	48389608	ARE	175381	ARE	0.000710985	0.000710985
CRPC	chr12	103846522	103851538	ARE	330142	ARE	0.00133838	0.00133838
CRPC	chr5	111752476	111757492	ARE	110021	ARE	0.000446019	0.000446019
CRPC	chr8	70218904	70223920	ARE	87163	ARE	0.000353354	0.000353354
CRPC	chr16	85457584	85462600	ARE	16385	ARE	6.64239e-05	6.64239e-05
CRPC	chr2	46535327	46540343	ARE	18493	ARE	7.49696e-05	7.49696e-05
CRPC	chr10	70251868	70256884	ARE	70639	ARE	0.000286367	0.000286367
CRPC	chr2	113335595	113340611	ARE	8986	ARE	3.64287e-05	3.64287e-05
CRPC	chr2	95693383	95698399	ARE	14180	ARE	5.74849e-05	5.74849e-05
CRPC	chr12	14890563	14895579	ARE	20585	ARE	8.34504e-05	8.34504e-05
CRPC	chr17	17403944	17408960	ARE	37558	ARE	0.000152258	0.000152258
CRPC	chr2	102016509	102021525	ARE	31902	ARE	0.000129329	0.000129329
CRPC	chr12	13176759	13181775	ARE	29847	ARE	0.000120998	0.000120998
CRPC	chr13	31119831	31124847	ARE	7937	ARE	3.21762e-05	3.21762e-05
CRPC	chr12	58779282	58784298	ARE	16491	ARE	6.68536e-05	6.68536e-05
CRPC	chr2	102016510	102021526	ARE	31922	ARE	0.00012941	0.00012941
CRPC	chr12	58779283	58784299	ARE	16491	ARE	6.68536e-05	6.68536e-05
CRPC	chr1	236065646	236070662	ARE	19129	ARE	7.75479e-05	7.75479e-05
CRPC	chr10	1271912	1276928	ARE	6252	ARE	2.53453e-05	2.53453e-05
CRPC	chr15	31484288	31489304	ARE	15972	ARE	6.47496e-05	6.47496e-05
CRPC	chr10	92954894	92959910	ARE	7972	ARE	3.2318e-05	3.2318e-05
CRPC	chr1	87899974	87904990	ARE	10458	ARE	4.23961e-05	4.23961e-05
CRPC	chr1	84686206	84691222	ARE	169161	ARE	0.000685769	0.000685769
CRPC	chr15	31484287	31489303	ARE	15967	ARE	6.47293e-05	6.47293e-05
CRPC	chr3	86998556	87003572	ARE	11757	ARE	4.76622e-05	4.76622e-05
CRPC	chr12	124814117	124819133	ARE	11601	ARE	4.70298e-05	4.70298e-05
CRPC	chr6	44652999	44658015	ARE	34198	ARE	0.000138637	0.000138637
CRPC	chr12	56579307	56584323	ARE	10164	ARE	4.12043e-05	4.12043e-05
CRPC	chr8	109011470	109016486	ARE	15394	ARE	6.24064e-05	6.24064e-05
CRPC	chr8	109011471	109016487	ARE	15397	ARE	6.24186e-05	6.24186e-05
CRPC	chr12	16584486	16589502	ARE	7873	ARE	3.19167e-05	3.19167e-05
CRPC	chr5	137386745	137391761	ARE	13964	ARE	5.66093e-05	5.66093e-05
CRPC	chrX	133327406	133332422	ARE	7264	ARE	2.94478e-05	2.94478e-05
CRPC	chr3	86998557	87003573	ARE	11755	ARE	4.76541e-05	4.76541e-05
CRPC	chr10	1271911	1276927	ARE	6251	ARE	2.53412e-05	2.53412e-05
CRPC	chr17	41643109	41648125	ARE	17832	ARE	7.22899e-05	7.22899e-05
CRPC	chr1	104881902	104886918	ARE	12968	ARE	5.25715e-05	5.25715e-05
CRPC	chr15	61556446	61561462	ARE	9183	ARE	3.72274e-05	3.72274e-05
CRPC	chr1	208045154	208050170	ARE	38157	ARE	0.000154686	0.000154686
CRPC	chr8	19537720	19542736	ARE	10464	ARE	4.24205e-05	4.24205e-05
CRPC	chr11	130884057	130889073	ARE	9497	ARE	3.85003e-05	3.85003e-05
CRPC	chr19	18017969	18022985	ARE	73854	ARE	0.0002994	0.0002994
CRPC	chr17	33586734	33591750	ARE	7851	ARE	3.18275e-05	3.18275e-05
CRPC	chr9	82114705	82119721	ARE	12389	ARE	5.02243e-05	5.02243e-05
CRPC	chr2	240636459	240641475	ARE	8632	ARE	3.49936e-05	3.49936e-05
CRPC	chr8	25007976	25012992	ARE	3922	ARE	1.58996e-05	1.58996e-05
CRPC	chr8	25007977	25012993	ARE	3921	ARE	1.58955e-05	1.58955e-05
CRPC	chr15	61556447	61561463	ARE	9184	ARE	3.72314e-05	3.72314e-05
CRPC	chr17	41643108	41648124	ARE	17817	ARE	7.22291e-05	7.22291e-05
CRPC	chr16	85457585	85462601	ARE	16392	ARE	6.64522e-05	6.64522e-05
CRPC	chr5	39216842	39221858	ARE	20015	ARE	8.11397e-05	8.11397e-05
CRPC	chr18	76635280	76640296	ARE	5657	ARE	2.29332e-05	2.29332e-05
CRPC	chr6	44653000	44658016	ARE	34203	ARE	0.000138657	0.000138657
CRPC	chr17	33586733	33591749	ARE	7852	ARE	3.18316e-05	3.18316e-05
CRPC	chr6	157941791	157946807	ARE	12002	ARE	4.86554e-05	4.86554e-05
CRPC	chr12	18481472	18486488	ARE	9660	ARE	3.91611e-05	3.91611e-05
CRPC	chr2	240636458	240641474	ARE	8633	ARE	3.49977e-05	3.49977e-05
CRPC	chr5	156593150	156598166	ARE	28013	ARE	0.000113563	0.000113563
CRPC	chr1	39045260	39050276	ARE	6465	ARE	2.62087e-05	2.62087e-05
CRPC	chrX	133327407	133332423	ARE	7265	ARE	2.94519e-05	2.94519e-05
CRPC	chrX	9300132	9305148	ARE	12251	ARE	4.96649e-05	4.96649e-05
CRPC	chr8	63964968	63969984	ARE	10666	ARE	4.32394e-05	4.32394e-05
CRPC	chr12	67937132	67942148	ARE	24142	ARE	9.78703e-05	9.78703e-05
CRPC	chrX	148362930	148367946	ARE	6028	ARE	2.44372e-05	2.44372e-05
CRPC	chr11	3122008	3127024	ARE	231507	ARE	0.000938516	0.000938516
CRPC	chr1	104881903	104886919	ARE	12970	ARE	5.25796e-05	5.25796e-05
CRPC	chr7	51993571	51998587	ARE	31106	ARE	0.000126102	0.000126102
CRPC	chrX	9300131	9305147	ARE	12250	ARE	4.96608e-05	4.96608e-05
CRPC	chr19	31020755	31025771	ARE	9900	ARE	4.0134e-05	4.0134e-05
CRPC	chr21	31372208	31377224	ARE	7362	ARE	2.98451e-05	2.98451e-05
CRPC	chr13	31119832	31124848	ARE	7937	ARE	3.21762e-05	3.21762e-05
CRPC	chr2	202813396	202818412	ARE	9217	ARE	3.73652e-05	3.73652e-05
CRPC	chr5	42264751	42269767	ARE	9745	ARE	3.95057e-05	3.95057e-05
CRPC	chr11	121994290	121999306	ARE	3666	ARE	1.48618e-05	1.48618e-05
CRPC	chr16	20849235	20854251	ARE	20739	ARE	8.40747e-05	8.40747e-05
CRPC	chr2	145749260	145754276	ARE	19215	ARE	7.78965e-05	7.78965e-05
CRPC	chr4	41058336	41063352	ARE	9493	ARE	3.84841e-05	3.84841e-05
CRPC	chr10	114549771	114554787	ARE	32985	ARE	0.000133719	0.000133719
CRPC	chr7	51993572	51998588	ARE	31108	ARE	0.00012611	0.00012611
CRPC	chr6	157941790	157946806	ARE	12003	ARE	4.86595e-05	4.86595e-05
CRPC	chr1	160654915	160659931	ARE	8274	ARE	3.35423e-05	3.35423e-05
CRPC	chr8	122894969	122899985	ARE	14377	ARE	5.82835e-05	5.82835e-05
CRPC	chr12	56579306	56584322	ARE	10167	ARE	4.12164e-05	4.12164e-05
CRPC	chr3	9214511	9219527	ARE	66312	ARE	0.000268825	0.000268825
CRPC	chr11	130884058	130889074	ARE	9496	ARE	3.84962e-05	3.84962e-05
CRPC	chr12	124814116	124819132	ARE	11597	ARE	4.70136e-05	4.70136e-05
CRPC	chr3	72191635	72196651	ARE	15754	ARE	6.38658e-05	6.38658e-05
CRPC	chr11	122569214	122574230	ARE	14775	ARE	5.9897e-05	5.9897e-05
CRPC	chr5	150777861	150782877	ARE	162289	ARE	0.00065791	0.00065791
CRPC	chr1	44237696	44242712	ARE	20117	ARE	8.15532e-05	8.15532e-05
CRPC	chr3	9214510	9219526	ARE	66313	ARE	0.000268829	0.000268829
CRPC	chr1	160654916	160659932	ARE	8276	ARE	3.35504e-05	3.35504e-05
CRPC	chr1	184463545	184468561	ARE	16243	ARE	6.58482e-05	6.58482e-05
CRPC	chr5	31675973	31680989	ARE	43766	ARE	0.000177425	0.000177425
CRPC	chr11	130215237	130220253	ARE	102502	ARE	0.000415537	0.000415537
CRPC	chrX	9148115	9153131	ARE	8310	ARE	3.36883e-05	3.36883e-05
CRPC	chr12	16584485	16589501	ARE	7873	ARE	3.19167e-05	3.19167e-05
CRPC	chr11	121994291	121999307	ARE	3667	ARE	1.48658e-05	1.48658e-05
CRPC	chrY	8653768	8658784	ARE	23880	ARE	9.68082e-05	9.68082e-05
CRPC	chr1	44237695	44242711	ARE	20117	ARE	8.15532e-05	8.15532e-05
CRPC	chr10	71539314	71544330	ARE	26025	ARE	0.000105504	0.000105504
CRPC	chr15	51334293	51339309	ARE	10579	ARE	4.28867e-05	4.28867e-05
CRPC	chr17	66228212	66233228	ARE	20503	ARE	8.3118e-05	8.3118e-05
CRPC	chr6	23346604	23351620	ARE	11570	ARE	4.69041e-05	4.69041e-05
CRPC	chr9	116068282	116073298	ARE	6769	ARE	2.74411e-05	2.74411e-05
CRPC	chr5	137386746	137391762	ARE	13962	ARE	5.66012e-05	5.66012e-05
CRPC	chr7	75793735	75798751	ARE	8732	ARE	3.5399e-05	3.5399e-05
CRPC	chr21	26782565	26787581	ARE	8220	ARE	3.33234e-05	3.33234e-05
CRPC	chr1	20097148	20102164	ARE	39327	ARE	0.000159429	0.000159429
CRPC	chr5	31675936	31680952	ARE	43681	ARE	0.00017708	0.00017708
CRPC	chr12	67937131	67942147	ARE	24140	ARE	9.78622e-05	9.78622e-05
CRPC	chr5	156593149	156598165	ARE	28009	ARE	0.000113547	0.000113547
CRPC	chr10	77794897	77799913	ARE	12287	ARE	4.98108e-05	4.98108e-05
CRPC	chr15	90718759	90723775	ARE	11496	ARE	4.66041e-05	4.66041e-05
CRPC	chr7	75793736	75798752	ARE	8735	ARE	3.54112e-05	3.54112e-05
CRPC	chr9	28092081	28097097	ARE	26126	ARE	0.000105913	0.000105913
CRPC	chrX	148362931	148367947	ARE	6026	ARE	2.44291e-05	2.44291e-05
CRPC	chr9	134372681	134377697	ARE	166736	ARE	0.000675938	0.000675938
CRPC	chr3	53992640	53997656	ARE	8277	ARE	3.35545e-05	3.35545e-05
CRPC	chr12	109400870	109405886	ARE	15337	ARE	6.21753e-05	6.21753e-05
CRPC	chr17	35714759	35719775	ARE	51183	ARE	0.000207493	0.000207493
CRPC	chr5	77101122	77106138	ARE	22277	ARE	9.03097e-05	9.03097e-05
CRPC	chr5	31675972	31680988	ARE	43757	ARE	0.000177388	0.000177388
CRPC	chr5	31675935	31680951	ARE	43682	ARE	0.000177084	0.000177084
CRPC	chr4	41058337	41063353	ARE	9492	ARE	3.848e-05	3.848e-05
CRPC	chr18	69673753	69678769	ARE	52325	ARE	0.000212123	0.000212123
CRPC	chr9	82114706	82119722	ARE	12389	ARE	5.02243e-05	5.02243e-05
CRPC	chr7	106112712	106117728	ARE	157359	ARE	0.000637925	0.000637925
CRPC	chr5	42264750	42269766	ARE	9744	ARE	3.95016e-05	3.95016e-05
CRPC	chr3	99878954	99883970	ARE	14965	ARE	6.06673e-05	6.06673e-05
CRPC	chr8	70218905	70223921	ARE	87163	ARE	0.000353354	0.000353354
CRPC	chr3	187496055	187501071	ARE	10906	ARE	4.42123e-05	4.42123e-05
CRPC	chr11	61600720	61605736	ARE	236962	ARE	0.000960631	0.000960631
CRPC	chr5	111752475	111757491	ARE	109893	ARE	0.0004455	0.0004455
CRPC	chr8	19537721	19542737	ARE	10462	ARE	4.24124e-05	4.24124e-05
CRPC	chr11	61600721	61605737	ARE	236946	ARE	0.000960566	0.000960566
CRPC	chr12	5629975	5634991	ARE	7098	ARE	2.87749e-05	2.87749e-05
CRPC	chr22	32758525	32763541	ARE	6203	ARE	2.51466e-05	2.51466e-05
CRPC	chr19	18017970	18022986	ARE	73849	ARE	0.00029938	0.00029938
CRPC	chr6	56070512	56075528	ARE	16414	ARE	6.65414e-05	6.65414e-05
CRPC	chr8	48430977	48435993	ARE	12600	ARE	5.10797e-05	5.10797e-05
CRPC	chr9	130780308	130785324	ARE	14441	ARE	5.8543e-05	5.8543e-05
CRPC	chr21	31372209	31377225	ARE	7365	ARE	2.98573e-05	2.98573e-05
CRPC	chr9	4637165	4642181	ARE	17539	ARE	7.11021e-05	7.11021e-05
CRPC	chr9	130780309	130785325	ARE	14440	ARE	5.85389e-05	5.85389e-05
CRPC	chr17	32658005	32663021	ARE	35693	ARE	0.000144697	0.000144697
CRPC	chr1	87899973	87904989	ARE	10450	ARE	4.23637e-05	4.23637e-05
CRPC	chr8	48430976	48435992	ARE	12601	ARE	5.10837e-05	5.10837e-05
CRPC	chr17	32658004	32663020	ARE	35693	ARE	0.000144697	0.000144697
CRPC	chr9	4637164	4642180	ARE	17537	ARE	7.1094e-05	7.1094e-05
CRPC	chr5	131433753	131438769	ARE	53078	ARE	0.000215175	0.000215175
CRPC	chr3	123413844	123418860	ARE	10494	ARE	4.25421e-05	4.25421e-05
CRPC	chr8	127388729	127393745	ARE	30005	ARE	0.000121639	0.000121639
CRPC	chr1	20097147	20102163	ARE	39316	ARE	0.000159385	0.000159385
CRPC	chr12	13176760	13181776	ARE	29849	ARE	0.000121006	0.000121006
CRPC	chr7	15883438	15888454	ARE	11780	ARE	4.77555e-05	4.77555e-05
CRPC	chr1	84686205	84691221	ARE	169085	ARE	0.000685461	0.000685461
CRPC	chr16	20849234	20854250	ARE	20742	ARE	8.40869e-05	8.40869e-05
CRPC	chr3	99878953	99883969	ARE	14963	ARE	6.06592e-05	6.06592e-05
CRPC	chr9	116068281	116073297	ARE	6767	ARE	2.7433e-05	2.7433e-05
CRPC	chr20	55646422	55651438	ARE	8325	ARE	3.37491e-05	3.37491e-05
CRPC	chr1	184463546	184468562	ARE	16243	ARE	6.58482e-05	6.58482e-05
CRPC	chr17	73011781	73016797	ARE	17343	ARE	7.03075e-05	7.03075e-05
CRPC	chr5	77101123	77106139	ARE	22271	ARE	9.02854e-05	9.02854e-05
CRPC	chr11	3122007	3127023	ARE	231378	ARE	0.000937993	0.000937993
CRPC	chr8	101394326	101399342	ARE	228784	ARE	0.000927477	0.000927477
CRPC	chr3	37167816	37172832	ARE	50826	ARE	0.000206046	0.000206046
CRPC	chr20	55646421	55651437	ARE	8327	ARE	3.37572e-05	3.37572e-05
CRPC	chr2	150294411	150299427	ARE	9614	ARE	3.89746e-05	3.89746e-05
CRPC	chr2	150515870	150520886	ARE	9888	ARE	4.00854e-05	4.00854e-05
CRPC	chr21	34963110	34968126	ARE	24566	ARE	9.95892e-05	9.95892e-05
CRPC	chr8	81111276	81116292	ARE	181039	ARE	0.000733922	0.000733922
CRPC	chr18	34676733	34681749	ARE	5497	ARE	2.22845e-05	2.22845e-05
CRPC	chr5	32166155	32171171	ARE	155839	ARE	0.000631763	0.000631763
CRPC	chr3	123413845	123418861	ARE	10493	ARE	4.2538e-05	4.2538e-05
CRPC	chr7	15883439	15888455	ARE	11781	ARE	4.77595e-05	4.77595e-05
CRPC	chr21	26782566	26787582	ARE	8218	ARE	3.33153e-05	3.33153e-05
CRPC	chr17	73011780	73016796	ARE	17347	ARE	7.03238e-05	7.03238e-05
CRPC	chr5	77101100	77106116	ARE	22418	ARE	9.08813e-05	9.08813e-05
CRPC	chr8	81111275	81116291	ARE	181141	ARE	0.000734335	0.000734335
CRPC	chr2	150294412	150299428	ARE	9614	ARE	3.89746e-05	3.89746e-05
CRPC	chr18	76635281	76640297	ARE	5658	ARE	2.29372e-05	2.29372e-05
CRPC	chr14	54837335	54842351	ARE	62426	ARE	0.000253071	0.000253071
CRPC	chr7	92133163	92138179	ARE	316411	ARE	0.00128271	0.00128271
CRPC	chr6	122630698	122635714	ARE	20097	ARE	8.14721e-05	8.14721e-05
CRPC	chr15	94378892	94383908	ARE	6448	ARE	2.61398e-05	2.61398e-05
CRPC	chr2	150515869	150520885	ARE	9887	ARE	4.00813e-05	4.00813e-05
CRPC	chr3	72191634	72196650	ARE	15746	ARE	6.38334e-05	6.38334e-05
CRPC	chr7	67493913	67498929	ARE	10052	ARE	4.07502e-05	4.07502e-05
CRPC	chr8	101394325	101399341	ARE	228861	ARE	0.00092779	0.00092779
CRPC	chr21	34963111	34968127	ARE	24565	ARE	9.95851e-05	9.95851e-05
CRPC	chr6	122630697	122635713	ARE	20098	ARE	8.14762e-05	8.14762e-05
CRPC	chr12	5629974	5634990	ARE	7095	ARE	2.87627e-05	2.87627e-05
CRPC	chr10	27809075	27814091	ARE	8564	ARE	3.4718e-05	3.4718e-05
CRPC	chr11	130215236	130220252	ARE	102506	ARE	0.000415554	0.000415554
CRPC	chr5	137375060	137380076	ARE	10565	ARE	4.28299e-05	4.28299e-05
CRPC	chr5	137375059	137380075	ARE	10562	ARE	4.28178e-05	4.28178e-05
CRPC	chr1	86834085	86839101	ARE	7998	ARE	3.24234e-05	3.24234e-05
CRPC	chr21	32915390	32920406	ARE	13651	ARE	5.53404e-05	5.53404e-05
CRPC	chr17	72347228	72352244	ARE	53697	ARE	0.000217685	0.000217685
CRPC	chr13	110021442	110026458	ARE	31359	ARE	0.000127128	0.000127128
CRPC	chr18	69673752	69678768	ARE	52328	ARE	0.000212135	0.000212135
CRPC	chr7	3367794	3372810	ARE	98033	ARE	0.00039742	0.00039742
CRPC	chr12	101979975	101984991	ARE	87262	ARE	0.000353755	0.000353755
CRPC	chr6	7173948	7178964	ARE	36171	ARE	0.000146635	0.000146635
CRPC	chr7	92133162	92138178	ARE	316440	ARE	0.00128283	0.00128283
CRPC	chr11	122569215	122574231	ARE	14773	ARE	5.98889e-05	5.98889e-05
CRPC	chr17	42844340	42849356	ARE	16348	ARE	6.62739e-05	6.62739e-05
CRPC	chr3	187496056	187501072	ARE	10909	ARE	4.42245e-05	4.42245e-05
CRPC	chr6	150743833	150748849	ARE	31236	ARE	0.000126629	0.000126629
CRPC	chr2	30176369	30181385	ARE	11036	ARE	4.47393e-05	4.47393e-05
CRPC	chr8	127388730	127393746	ARE	30010	ARE	0.000121659	0.000121659
CRPC	chr3	195236549	195241565	ARE	12930	ARE	5.24175e-05	5.24175e-05
CRPC	chr7	55126598	55131614	ARE	88084	ARE	0.000357088	0.000357088
CRPC	chr15	94198605	94203621	ARE	7739	ARE	3.13735e-05	3.13735e-05
CRPC	chr4	78987374	78992390	ARE	8689	ARE	3.52247e-05	3.52247e-05
CRPC	chr4	90234855	90239871	ARE	11735	ARE	4.7573e-05	4.7573e-05
CRPC	chr15	94198604	94203620	ARE	7738	ARE	3.13694e-05	3.13694e-05
CRPC	chr1	67380095	67385111	ARE	24192	ARE	9.8073e-05	9.8073e-05
CRPC	chr3	195236550	195241566	ARE	12933	ARE	5.24297e-05	5.24297e-05
CRPC	chr7	46267062	46272078	ARE	8470	ARE	3.43369e-05	3.43369e-05
CRPC	chr2	202813395	202818411	ARE	9217	ARE	3.73652e-05	3.73652e-05
CRPC	chr12	127820614	127825630	ARE	4939	ARE	2.00224e-05	2.00224e-05
CRPC	chr10	94172496	94177512	ARE	8222	ARE	3.33315e-05	3.33315e-05
CRPC	chr4	6177846	6182862	ARE	13317	ARE	5.39864e-05	5.39864e-05
CRPC	chr3	65689066	65694082	ARE	10861	ARE	4.40299e-05	4.40299e-05
CRPC	chr10	71539315	71544331	ARE	26025	ARE	0.000105504	0.000105504
CRPC	chr22	45156284	45161300	ARE	36110	ARE	0.000146388	0.000146388
CRPC	chr1	168097136	168102152	ARE	10245	ARE	4.15327e-05	4.15327e-05
CRPC	chr11	34316245	34321261	ARE	129748	ARE	0.000525991	0.000525991
CRPC	chr15	38901321	38906337	ARE	10898	ARE	4.41799e-05	4.41799e-05
CRPC	chr6	133746206	133751222	ARE	8548	ARE	3.46531e-05	3.46531e-05
CRPC	chr6	56070513	56075529	ARE	16412	ARE	6.65333e-05	6.65333e-05
CRPC	chr9	134372682	134377698	ARE	166770	ARE	0.000676076	0.000676076
CRPC	chr11	34316244	34321260	ARE	129756	ARE	0.000526024	0.000526024
CRPC	chr8	30587265	30592281	ARE	12420	ARE	5.035e-05	5.035e-05
CRPC	chr1	209395131	209400147	ARE	11694	ARE	4.74068e-05	4.74068e-05
CRPC	chr15	38901322	38906338	ARE	10894	ARE	4.41637e-05	4.41637e-05
CRPC	chr7	131184479	131189495	ARE	18892	ARE	7.65871e-05	7.65871e-05
CRPC	chr3	65689067	65694083	ARE	10862	ARE	4.40339e-05	4.40339e-05
CRPC	chr7	46267061	46272077	ARE	8469	ARE	3.43328e-05	3.43328e-05
CRPC	chr1	41485862	41490878	ARE	14233	ARE	5.76998e-05	5.76998e-05
CRPC	chr17	35714760	35719776	ARE	51186	ARE	0.000207505	0.000207505
CRPC	chr4	185540533	185545549	ARE	42200	ARE	0.000171076	0.000171076
CRPC	chr15	88930707	88935723	ARE	7321	ARE	2.96789e-05	2.96789e-05
CRPC	chr5	67180222	67185238	ARE	8666	ARE	3.51315e-05	3.51315e-05
CRPC	chr22	32758526	32763542	ARE	6201	ARE	2.51385e-05	2.51385e-05
CRPC	chr14	91602173	91607189	ARE	13948	ARE	5.65444e-05	5.65444e-05
CRPC	chr10	26782107	26787123	ARE	14343	ARE	5.81457e-05	5.81457e-05
CRPC	chr9	90293688	90298704	ARE	9148	ARE	3.70855e-05	3.70855e-05
CRPC	chr7	106112713	106117729	ARE	157249	ARE	0.000637479	0.000637479
CRPC	chrX	38009635	38014651	ARE	32610	ARE	0.000132199	0.000132199
CRPC	chr4	7586494	7591510	ARE	7538	ARE	3.05586e-05	3.05586e-05
CRPC	chr5	154870860	154875876	ARE	9139	ARE	3.7049e-05	3.7049e-05
CRPC	chr15	88930708	88935724	ARE	7320	ARE	2.96749e-05	2.96749e-05
CRPC	chr5	159546135	159551151	ARE	8969	ARE	3.63598e-05	3.63598e-05
CRPC	chr5	131433752	131438768	ARE	53076	ARE	0.000215167	0.000215167
CRPC	chr6	150743832	150748848	ARE	31209	ARE	0.00012652	0.00012652
CRPC	chr7	46772236	46777252	ARE	36956	ARE	0.000149818	0.000149818
CRPC	chr10	26782106	26787122	ARE	14346	ARE	5.81579e-05	5.81579e-05
CRPC	chr1	109390611	109395627	ARE	99481	ARE	0.00040329	0.00040329
CRPC	chr2	217654319	217659335	ARE	23080	ARE	9.3565e-05	9.3565e-05
CRPC	chr10	114549772	114554788	ARE	32985	ARE	0.000133719	0.000133719
CRPC	chr2	39534357	39539373	ARE	11187	ARE	4.53515e-05	4.53515e-05
CRPC	chr15	29826648	29831664	ARE	12402	ARE	5.0277e-05	5.0277e-05
CRPC	chr10	103045100	103050116	ARE	8764	ARE	3.55288e-05	3.55288e-05
CRPC	chr10	87530350	87535366	ARE	9513	ARE	3.85652e-05	3.85652e-05
CRPC	chr12	127820613	127825629	ARE	4941	ARE	2.00305e-05	2.00305e-05
CRPC	chr5	67180223	67185239	ARE	8660	ARE	3.51072e-05	3.51072e-05
CRPC	chr5	150777860	150782876	ARE	162242	ARE	0.00065772	0.00065772
CRPC	chr15	48487020	48492036	ARE	14466	ARE	5.86443e-05	5.86443e-05
CRPC	chr7	46772237	46777253	ARE	36958	ARE	0.000149826	0.000149826
CRPC	chrX	43999562	44004578	ARE	10171	ARE	4.12327e-05	4.12327e-05
CRPC	chr11	33919248	33924264	ARE	8896	ARE	3.60639e-05	3.60639e-05
CRPC	chr10	87530349	87535365	ARE	9512	ARE	3.85611e-05	3.85611e-05
CRPC	chr16	475308	480324	ARE	20493	ARE	8.30775e-05	8.30775e-05
CRPC	chr12	101979976	101984992	ARE	87245	ARE	0.000353686	0.000353686
CRPC	chr2	217654318	217659334	ARE	23086	ARE	9.35893e-05	9.35893e-05
CRPC	chr9	90293689	90298705	ARE	9147	ARE	3.70814e-05	3.70814e-05
CRPC	chr16	475307	480323	ARE	20496	ARE	8.30896e-05	8.30896e-05
CRPC	chr1	67380096	67385112	ARE	24189	ARE	9.80608e-05	9.80608e-05
CRPC	chr17	42844339	42849355	ARE	16350	ARE	6.6282e-05	6.6282e-05
CRPC	chr7	131295964	131300980	ARE	12549	ARE	5.08729e-05	5.08729e-05
CRPC	chr3	156601049	156606065	ARE	25233	ARE	0.000102293	0.000102293
CRPC	chr14	91602172	91607188	ARE	13946	ARE	5.65363e-05	5.65363e-05
CRPC	chr3	16824253	16829269	ARE	13161	ARE	5.3354e-05	5.3354e-05
CRPC	chr21	32915391	32920407	ARE	13652	ARE	5.53444e-05	5.53444e-05
CRPC	chr4	7586495	7591511	ARE	7534	ARE	3.05424e-05	3.05424e-05
CRPC	chr12	66186672	66191688	ARE	8275	ARE	3.35464e-05	3.35464e-05
CRPC	chr10	77794896	77799912	ARE	12287	ARE	4.98108e-05	4.98108e-05
CRPC	chr3	195221150	195226166	ARE	12506	ARE	5.06986e-05	5.06986e-05
CRPC	chr3	34129426	34134442	ARE	9581	ARE	3.88408e-05	3.88408e-05
CRPC	chr11	96222255	96227271	ARE	11216	ARE	4.5469e-05	4.5469e-05
CRPC	chr11	74095386	74100402	ARE	15743	ARE	6.38212e-05	6.38212e-05
CRPC	chr3	16824252	16829268	ARE	13160	ARE	5.33499e-05	5.33499e-05
CRPC	chr6	23346605	23351621	ARE	11571	ARE	4.69082e-05	4.69082e-05
CRPC	chr3	37860919	37865935	ARE	381541	ARE	0.00154675	0.00154675
CRPC	chr17	15395327	15400343	ARE	7349	ARE	2.97924e-05	2.97924e-05
CRPC	chr16	84232228	84237244	ARE	9636	ARE	3.90638e-05	3.90638e-05
CRPC	chr7	55126599	55131615	ARE	88078	ARE	0.000357063	0.000357063
CRPC	chr3	30438517	30443533	ARE	30972	ARE	0.000125559	0.000125559
CRPC	chr1	235946549	235951565	ARE	61588	ARE	0.000249674	0.000249674
CRPC	chr17	66228213	66233229	ARE	20503	ARE	8.3118e-05	8.3118e-05
CRPC	chr14	54837336	54842352	ARE	62429	ARE	0.000253084	0.000253084
CRPC	chr2	232286135	232291151	ARE	10182	ARE	4.12773e-05	4.12773e-05
CRPC	chr12	130923397	130928413	ARE	5865	ARE	2.37764e-05	2.37764e-05
CRPC	chr18	34676732	34681748	ARE	5495	ARE	2.22764e-05	2.22764e-05
CRPC	chr15	62621908	62626924	ARE	8650	ARE	3.50666e-05	3.50666e-05
CRPC	chr5	77101101	77106117	ARE	22409	ARE	9.08448e-05	9.08448e-05
CRPC	chr16	84232229	84237245	ARE	9635	ARE	3.90597e-05	3.90597e-05
CRPC	chr7	67493912	67498928	ARE	10053	ARE	4.07543e-05	4.07543e-05
CRPC	chrY	8653767	8658783	ARE	23878	ARE	9.68001e-05	9.68001e-05
CRPC	chr4	78987373	78992389	ARE	8687	ARE	3.52166e-05	3.52166e-05
CRPC	chr7	25838081	25843097	ARE	15849	ARE	6.4251e-05	6.4251e-05
CRPC	chr8	124647298	124652314	ARE	17775	ARE	7.20588e-05	7.20588e-05
CRPC	chr3	30438516	30443532	ARE	30970	ARE	0.000125551	0.000125551
CRPC	chr3	66594020	66599036	ARE	101280	ARE	0.000410583	0.000410583
CRPC	chr6	133746207	133751223	ARE	8544	ARE	3.46369e-05	3.46369e-05
CRPC	chr6	90467527	90472543	ARE	17353	ARE	7.03481e-05	7.03481e-05
CRPC	chr22	45156283	45161299	ARE	36093	ARE	0.000146319	0.000146319
CRPC	chr12	46386880	46391896	ARE	48797	ARE	0.00019782	0.00019782
CRPC	chr4	88609910	88614926	ARE	109923	ARE	0.000445622	0.000445622
CRPC	chr2	43267439	43272455	ARE	20678	ARE	8.38274e-05	8.38274e-05
CRPC	chr3	34129425	34134441	ARE	9581	ARE	3.88408e-05	3.88408e-05
CRPC	chr11	96222254	96227270	ARE	11222	ARE	4.54934e-05	4.54934e-05
CRPC	chr17	72347227	72352243	ARE	53666	ARE	0.000217559	0.000217559
CRPC	chr17	15395326	15400342	ARE	7347	ARE	2.97843e-05	2.97843e-05
CRPC	chr12	66186671	66191687	ARE	8276	ARE	3.35504e-05	3.35504e-05
CRPC	chr11	94143607	94148623	ARE	21108	ARE	8.55706e-05	8.55706e-05
CRPC	chr7	3367795	3372811	ARE	98037	ARE	0.000397436	0.000397436
CRPC	chr6	90467526	90472542	ARE	17353	ARE	7.03481e-05	7.03481e-05
CRPC	chr8	13422605	13427621	ARE	5830	ARE	2.36345e-05	2.36345e-05
CRPC	chr2	74179219	74184235	ARE	30159	ARE	0.000122263	0.000122263
CRPC	chr8	48589291	48594307	ARE	11181	ARE	4.53271e-05	4.53271e-05
CRPC	chr18	22347342	22352358	ARE	45132	ARE	0.000182963	0.000182963
CRPC	chr10	99878044	99883060	ARE	8830	ARE	3.57963e-05	3.57963e-05
CRPC	chr2	30176370	30181386	ARE	11038	ARE	4.47474e-05	4.47474e-05
CRPC	chr4	90234856	90239872	ARE	11729	ARE	4.75487e-05	4.75487e-05
CRPC	chr7	42743314	42748330	ARE	8414	ARE	3.41099e-05	3.41099e-05
CRPC	chr14	22094756	22099772	ARE	8644	ARE	3.50423e-05	3.50423e-05
CRPC	chr12	130923396	130928412	ARE	5862	ARE	2.37642e-05	2.37642e-05
CRPC	chr4	6177845	6182861	ARE	13321	ARE	5.40026e-05	5.40026e-05
CRPC	chr1	41485863	41490879	ARE	14223	ARE	5.76592e-05	5.76592e-05
CRPC	chr15	48487019	48492035	ARE	14466	ARE	5.86443e-05	5.86443e-05
CRPC	chr13	110021443	110026459	ARE	31356	ARE	0.000127115	0.000127115
CRPC	chrX	43999561	44004577	ARE	10170	ARE	4.12286e-05	4.12286e-05
CRPC	chr11	33919247	33924263	ARE	8898	ARE	3.6072e-05	3.6072e-05
CRPC	chr4	24580072	24585088	ARE	233396	ARE	0.000946174	0.000946174
CRPC	chr15	87097625	87102641	ARE	5366	ARE	2.17535e-05	2.17535e-05
CRPC	chr20	49398133	49403149	ARE	8454	ARE	3.4272e-05	3.4272e-05
CRPC	chr5	154870859	154875875	ARE	9139	ARE	3.7049e-05	3.7049e-05
CRPC	chr2	74179218	74184234	ARE	30214	ARE	0.000122486	0.000122486
CRPC	chr10	94172497	94177513	ARE	8224	ARE	3.33396e-05	3.33396e-05
CRPC	chr10	103045101	103050117	ARE	8762	ARE	3.55207e-05	3.55207e-05
CRPC	chr7	51993538	51998554	ARE	31017	ARE	0.000125741	0.000125741
CRPC	chr4	87026992	87032008	ARE	84247	ARE	0.000341533	0.000341533
CRPC	chr1	109390612	109395628	ARE	99479	ARE	0.000403282	0.000403282
CRPC	chr3	179178707	179183723	ARE	12384	ARE	5.0204e-05	5.0204e-05
CRPC	chr2	150695329	150700345	ARE	7080	ARE	2.87019e-05	2.87019e-05
CRPC	chr15	90718758	90723774	ARE	11502	ARE	4.66285e-05	4.66285e-05
CRPC	chr7	131184480	131189496	ARE	18891	ARE	7.6583e-05	7.6583e-05
CRPC	chr3	72236053	72241069	ARE	11993	ARE	4.86189e-05	4.86189e-05
CRPC	chr10	27809074	27814090	ARE	8566	ARE	3.47261e-05	3.47261e-05
CRPC	chrX	22625959	22630975	ARE	6268	ARE	2.54101e-05	2.54101e-05
CRPC	chr10	99878045	99883061	ARE	8824	ARE	3.5772e-05	3.5772e-05
CRPC	chr8	30587264	30592280	ARE	12421	ARE	5.0354e-05	5.0354e-05
CRPC	chr4	99758004	99763020	ARE	6285	ARE	2.5479e-05	2.5479e-05
CRPC	chr20	50788026	50793042	ARE	153803	ARE	0.000623509	0.000623509
CRPC	chr17	21171851	21176867	ARE	10001	ARE	4.05435e-05	4.05435e-05
CRPC	chr12	100409286	100414302	ARE	7918	ARE	3.20991e-05	3.20991e-05
CRPC	chr2	227177865	227182881	ARE	12883	ARE	5.2227e-05	5.2227e-05
CRPC	chr5	149893677	149898693	ARE	11724	ARE	4.75284e-05	4.75284e-05
CRPC	chr1	86834084	86839100	ARE	8004	ARE	3.24478e-05	3.24478e-05
CRPC	chr7	106196762	106201778	ARE	70859	ARE	0.000287258	0.000287258
CRPC	chr12	100409285	100414301	ARE	7916	ARE	3.2091e-05	3.2091e-05
CRPC	chr13	35934396	35939412	ARE	8768	ARE	3.5545e-05	3.5545e-05
CRPC	chr6	109812264	109817280	ARE	66335	ARE	0.000268918	0.000268918
CRPC	chr8	74246263	74251279	ARE	87797	ARE	0.000355924	0.000355924
CRPC	chr1	235946548	235951564	ARE	61589	ARE	0.000249678	0.000249678
CRPC	chr10	77475866	77480882	ARE	31160	ARE	0.000126321	0.000126321
CRPC	chr2	39534356	39539372	ARE	11184	ARE	4.53393e-05	4.53393e-05
CRPC	chr4	47575587	47580603	ARE	6593	ARE	2.67277e-05	2.67277e-05
CRPC	chr8	48589292	48594308	ARE	11184	ARE	4.53393e-05	4.53393e-05
CRPC	chr8	74246262	74251278	ARE	87741	ARE	0.000355697	0.000355697
CRPC	chrX	22625958	22630974	ARE	6270	ARE	2.54182e-05	2.54182e-05
CRPC	chr10	14517978	14522994	ARE	12916	ARE	5.23607e-05	5.23607e-05
CRPC	chr2	126792155	126797171	ARE	5005	ARE	2.029e-05	2.029e-05
CRPC	chr17	70105112	70110128	ARE	10337	ARE	4.19056e-05	4.19056e-05
CRPC	chr10	70450553	70455569	ARE	10691	ARE	4.33407e-05	4.33407e-05
CRPC	chr5	43697524	43702540	ARE	38847	ARE	0.000157484	0.000157484
CRPC	chrX	38009634	38014650	ARE	32609	ARE	0.000132195	0.000132195
CRPC	chr7	106196761	106201777	ARE	70865	ARE	0.000287283	0.000287283
CRPC	chr1	64512243	64517259	ARE	9000	ARE	3.64855e-05	3.64855e-05
CRPC	chr1	209395132	209400148	ARE	11693	ARE	4.74028e-05	4.74028e-05
CRPC	chr10	14517977	14522993	ARE	12913	ARE	5.23486e-05	5.23486e-05
CRPC	chr5	135216842	135221858	ARE	10890	ARE	4.41474e-05	4.41474e-05
CRPC	chr6	109919662	109924678	ARE	7158	ARE	2.90181e-05	2.90181e-05
CRPC	chr3	171646948	171651964	ARE	14624	ARE	5.92849e-05	5.92849e-05
CRPC	chr1	111719204	111724220	ARE	17037	ARE	6.9067e-05	6.9067e-05
CRPC	chr5	32166156	32171172	ARE	155875	ARE	0.000631908	0.000631908
CRPC	chr3	179178706	179183722	ARE	12387	ARE	5.02162e-05	5.02162e-05
CRPC	chr11	74095385	74100401	ARE	15730	ARE	6.37685e-05	6.37685e-05
CRPC	chr3	171646947	171651963	ARE	14630	ARE	5.93092e-05	5.93092e-05
CRPC	chr2	232286136	232291152	ARE	10182	ARE	4.12773e-05	4.12773e-05
CRPC	chr15	62621909	62626925	ARE	8651	ARE	3.50707e-05	3.50707e-05
CRPC	chr2	126792154	126797170	ARE	5005	ARE	2.029e-05	2.029e-05
CRPC	chr3	37167815	37172831	ARE	50812	ARE	0.000205989	0.000205989
CRPC	chr7	18290227	18295243	ARE	35199	ARE	0.000142695	0.000142695
CRPC	chr3	72236054	72241070	ARE	11993	ARE	4.86189e-05	4.86189e-05
CRPC	chr4	112040535	112045551	ARE	7439	ARE	3.01573e-05	3.01573e-05
CRPC	chr18	22347341	22352357	ARE	45133	ARE	0.000182967	0.000182967
CRPC	chr5	150348447	150353463	ARE	21199	ARE	8.59396e-05	8.59396e-05
CRPC	chr5	150348448	150353464	ARE	21200	ARE	8.59436e-05	8.59436e-05
CRPC	chr4	5965279	5970295	ARE	5684	ARE	2.30426e-05	2.30426e-05
CRPC	chr3	195221149	195226165	ARE	12505	ARE	5.06946e-05	5.06946e-05
CRPC	chr3	40114158	40119174	ARE	9468	ARE	3.83827e-05	3.83827e-05
CRPC	chr17	21171852	21176868	ARE	9998	ARE	4.05313e-05	4.05313e-05
CRPC	chr11	123312635	123317651	ARE	15058	ARE	6.10443e-05	6.10443e-05
CRPC	chr4	47575586	47580602	ARE	6593	ARE	2.67277e-05	2.67277e-05
CRPC	chr6	7173949	7178965	ARE	36156	ARE	0.000146574	0.000146574
CRPC	chr6	109812263	109817279	ARE	66321	ARE	0.000268862	0.000268862
CRPC	chr2	43267438	43272454	ARE	20682	ARE	8.38437e-05	8.38437e-05
CRPC	chr4	163104868	163109884	ARE	19741	ARE	8.00289e-05	8.00289e-05
CRPC	chr20	49398134	49403150	ARE	8457	ARE	3.42842e-05	3.42842e-05
CRPC	chr15	94378891	94383907	ARE	6447	ARE	2.61358e-05	2.61358e-05
CRPC	chr22	49531984	49537000	ARE	11722	ARE	4.75203e-05	4.75203e-05
CRPC	chr2	236986391	236991407	ARE	23478	ARE	9.51785e-05	9.51785e-05
CRPC	chr4	5965280	5970296	ARE	5684	ARE	2.30426e-05	2.30426e-05
CRPC	chr2	227177864	227182880	ARE	12884	ARE	5.2231e-05	5.2231e-05
CRPC	chr1	111719203	111724219	ARE	17040	ARE	6.90792e-05	6.90792e-05
CRPC	chr1	9374618	9379634	ARE	9262	ARE	3.75476e-05	3.75476e-05
CRPC	chr8	13422604	13427620	ARE	5829	ARE	2.36304e-05	2.36304e-05
CRPC	chr1	9374617	9379633	ARE	9260	ARE	3.75395e-05	3.75395e-05
CRPC	chr13	21870869	21875885	ARE	5278	ARE	2.13967e-05	2.13967e-05
CRPC	chr1	168097137	168102153	ARE	10249	ARE	4.15489e-05	4.15489e-05
CRPC	chr17	309228	314244	ARE	9123	ARE	3.69841e-05	3.69841e-05
CRPC	chr8	124647297	124652313	ARE	17777	ARE	7.2067e-05	7.2067e-05
CRPC	chr7	42743315	42748331	ARE	8412	ARE	3.41018e-05	3.41018e-05
CRPC	chr13	44234956	44239972	ARE	9285	ARE	3.76409e-05	3.76409e-05
CRPC	chr9	4082128	4087144	ARE	27070	ARE	0.00010974	0.00010974
CRPC	chr5	36272633	36277649	ARE	22111	ARE	8.96367e-05	8.96367e-05
CRPC	chr4	88609911	88614927	ARE	109916	ARE	0.000445593	0.000445593
CRPC	chr7	18290228	18295244	ARE	35199	ARE	0.000142695	0.000142695
CRPC	chr20	4278082	4283098	ARE	7603	ARE	3.08221e-05	3.08221e-05
CRPC	chr1	87851617	87856633	ARE	6512	ARE	2.63993e-05	2.63993e-05
CRPC	chr4	24580073	24585089	ARE	233426	ARE	0.000946296	0.000946296
CRPC	chr5	51486948	51491964	ARE	7450	ARE	3.02019e-05	3.02019e-05
CRPC	chr3	100938711	100943727	ARE	19426	ARE	7.87519e-05	7.87519e-05
CRPC	chr5	149893678	149898694	ARE	11724	ARE	4.75284e-05	4.75284e-05
CRPC	chr4	76854660	76859676	ARE	20502	ARE	8.3114e-05	8.3114e-05
CRPC	chr6	109919663	109924679	ARE	7157	ARE	2.90141e-05	2.90141e-05
CRPC	chr7	51993539	51998555	ARE	31020	ARE	0.000125753	0.000125753
CRPC	chr2	237231968	237236984	ARE	24024	ARE	9.73919e-05	9.73919e-05
CRPC	chr4	99758003	99763019	ARE	6286	ARE	2.54831e-05	2.54831e-05
CRPC	chr5	159546134	159551150	ARE	8967	ARE	3.63517e-05	3.63517e-05
CRPC	chr17	309229	314245	ARE	9124	ARE	3.69882e-05	3.69882e-05
CRPC	chr1	15065142	15070158	ARE	8309	ARE	3.36842e-05	3.36842e-05
CRPC	chr9	117584976	117589992	ARE	8119	ARE	3.2914e-05	3.2914e-05
CRPC	chr4	112040536	112045552	ARE	7438	ARE	3.01532e-05	3.01532e-05
CRPC	chr1	108826185	108831201	ARE	59248	ARE	0.000240188	0.000240188
CRPC	chr2	38167890	38172906	ARE	12257	ARE	4.96892e-05	4.96892e-05
CRPC	chr9	13488844	13493860	ARE	44157	ARE	0.00017901	0.00017901
CRPC	chr3	142496155	142501171	ARE	18070	ARE	7.32548e-05	7.32548e-05
CRPC	chr6	106411419	106416435	ARE	177834	ARE	0.000720929	0.000720929
CRPC	chr3	100938710	100943726	ARE	19424	ARE	7.87438e-05	7.87438e-05
CRPC	chr10	77475867	77480883	ARE	31156	ARE	0.000126305	0.000126305
CRPC	chr4	163104869	163109885	ARE	19756	ARE	8.00897e-05	8.00897e-05
CRPC	chr15	87097624	87102640	ARE	5366	ARE	2.17535e-05	2.17535e-05
CRPC	chr9	117584975	117589991	ARE	8120	ARE	3.2918e-05	3.2918e-05
CRPC	chr11	123312636	123317652	ARE	15057	ARE	6.10402e-05	6.10402e-05
CRPC	chrX	103500559	103505575	ARE	7693	ARE	3.1187e-05	3.1187e-05
CRPC	chr1	15065143	15070159	ARE	8308	ARE	3.36802e-05	3.36802e-05
CRPC	chr8	74776523	74781539	ARE	68467	ARE	0.000277561	0.000277561
CRPC	chr12	32914868	32919884	ARE	47708	ARE	0.000193406	0.000193406
CRPC	chr2	28949644	28954660	ARE	22752	ARE	9.22353e-05	9.22353e-05
CRPC	chr13	35934397	35939413	ARE	8771	ARE	3.55571e-05	3.55571e-05
CRPC	chr22	36261112	36266128	ARE	6403	ARE	2.59574e-05	2.59574e-05
CRPC	chr6	133715812	133720828	ARE	7651	ARE	3.10167e-05	3.10167e-05
CRPC	chr14	22094757	22099773	ARE	8643	ARE	3.50382e-05	3.50382e-05
CRPC	chr20	4278083	4283099	ARE	7607	ARE	3.08383e-05	3.08383e-05
CRPC	chr10	132504390	132509406	ARE	26569	ARE	0.000107709	0.000107709
CRPC	chr15	32968585	32973601	ARE	8917	ARE	3.6149e-05	3.6149e-05
CRPC	chr9	114862132	114867148	ARE	11418	ARE	4.62879e-05	4.62879e-05
CRPC	chr16	80505122	80510138	ARE	4712	ARE	1.91022e-05	1.91022e-05
CRPC	chr6	133715813	133720829	ARE	7652	ARE	3.10208e-05	3.10208e-05
CRPC	chr12	46386879	46391895	ARE	48819	ARE	0.000197909	0.000197909
CRPC	chr5	160340722	160345738	ARE	31331	ARE	0.000127014	0.000127014
CRPC	chr1	55573510	55578526	ARE	8650	ARE	3.50666e-05	3.50666e-05
CRPC	chr2	236986392	236991408	ARE	23462	ARE	9.51136e-05	9.51136e-05
CRPC	chr16	54444222	54449238	ARE	46631	ARE	0.000189039	0.000189039
CRPC	chr3	58615085	58620101	ARE	24465	ARE	9.91797e-05	9.91797e-05
CRPC	chr2	38167889	38172905	ARE	12257	ARE	4.96892e-05	4.96892e-05
CRPC	chr1	108826186	108831202	ARE	59255	ARE	0.000240216	0.000240216
CRPC	chr7	46267078	46272094	ARE	8480	ARE	3.43774e-05	3.43774e-05
CRPC	chrX	103500558	103505574	ARE	7693	ARE	3.1187e-05	3.1187e-05
CRPC	chr2	54403749	54408765	ARE	16585	ARE	6.72347e-05	6.72347e-05
CRPC	chr22	36261111	36266127	ARE	6403	ARE	2.59574e-05	2.59574e-05
CRPC	chr5	67620774	67625790	ARE	10105	ARE	4.09651e-05	4.09651e-05
CRPC	chr2	102025170	102030186	ARE	41665	ARE	0.000168908	0.000168908
CRPC	chr17	72713867	72718883	ARE	21383	ARE	8.66855e-05	8.66855e-05
CRPC	chr15	29826647	29831663	ARE	12400	ARE	5.02689e-05	5.02689e-05
CRPC	chr11	94143608	94148624	ARE	21108	ARE	8.55706e-05	8.55706e-05
CRPC	chr12	93821475	93826491	ARE	169856	ARE	0.000688587	0.000688587
CRPC	chr1	109368272	109373288	ARE	28635	ARE	0.000116085	0.000116085
CRPC	chr3	124418101	124423117	ARE	18059	ARE	7.32102e-05	7.32102e-05
CRPC	chr3	37860918	37865934	ARE	381670	ARE	0.00154727	0.00154727
CRPC	chr3	156530327	156535343	ARE	19114	ARE	7.74871e-05	7.74871e-05
CRPC	chr19	44866529	44871545	ARE	34923	ARE	0.000141576	0.000141576
CRPC	chr3	66594021	66599037	ARE	101264	ARE	0.000410519	0.000410519
CRPC	chr15	43273810	43278826	ARE	28926	ARE	0.000117264	0.000117264
CRPC	chr1	41485840	41490856	ARE	14482	ARE	5.87092e-05	5.87092e-05
CRPC	chr11	112792400	112797416	ARE	9814	ARE	3.97854e-05	3.97854e-05
CRPC	chr3	142496156	142501172	ARE	18093	ARE	7.3348e-05	7.3348e-05
CRPC	chr5	43697525	43702541	ARE	38848	ARE	0.000157488	0.000157488
CRPC	chr11	122346373	122351389	ARE	6602	ARE	2.67641e-05	2.67641e-05
CRPC	chr6	46350238	46355254	ARE	30837	ARE	0.000125011	0.000125011
CRPC	chr16	53088661	53093677	ARE	88420	ARE	0.00035845	0.00035845
CRPC	chr5	32215785	32220801	ARE	95891	ARE	0.000388737	0.000388737
CRPC	chr15	32968584	32973600	ARE	8917	ARE	3.6149e-05	3.6149e-05
CRPC	chr3	186411264	186416280	ARE	61804	ARE	0.00025055	0.00025055
CRPC	chr10	90958221	90963237	ARE	6572	ARE	2.66425e-05	2.66425e-05
CRPC	chr12	32914869	32919885	ARE	47737	ARE	0.000193523	0.000193523
CRPC	chr1	87851618	87856634	ARE	6513	ARE	2.64033e-05	2.64033e-05
CRPC	chr10	109727570	109732586	ARE	5327	ARE	2.15954e-05	2.15954e-05
CRPC	chr2	237231969	237236985	ARE	24023	ARE	9.73879e-05	9.73879e-05
CRPC	chr10	109727569	109732585	ARE	5330	ARE	2.16075e-05	2.16075e-05
CRPC	chr10	90958222	90963238	ARE	6570	ARE	2.66344e-05	2.66344e-05
CRPC	chr13	80484090	80489106	ARE	7453	ARE	3.0214e-05	3.0214e-05
CRPC	chr3	124418100	124423116	ARE	18055	ARE	7.3194e-05	7.3194e-05
CRPC	chr18	76790874	76795890	ARE	6174	ARE	2.5029e-05	2.5029e-05
CRPC	chr5	139866686	139871702	ARE	97377	ARE	0.000394761	0.000394761
CRPC	chr6	46350239	46355255	ARE	30836	ARE	0.000125007	0.000125007
CRPC	chr2	11695804	11700820	ARE	10475	ARE	4.24651e-05	4.24651e-05
CRPC	chr3	109097049	109102065	ARE	16743	ARE	6.78752e-05	6.78752e-05
CRPC	chr1	41485841	41490857	ARE	14471	ARE	5.86646e-05	5.86646e-05
CRPC	chr20	50788025	50793041	ARE	153742	ARE	0.000623261	0.000623261
CRPC	chr2	100104101	100109117	ARE	305806	ARE	0.00123972	0.00123972
CRPC	chr6	81410980	81415996	ARE	4263	ARE	1.7282e-05	1.7282e-05
CRPC	chr5	139866687	139871703	ARE	97379	ARE	0.000394769	0.000394769
CRPC	chr7	25838082	25843098	ARE	15849	ARE	6.4251e-05	6.4251e-05
CRPC	chr7	131469856	131474872	ARE	34554	ARE	0.00014008	0.00014008
CRPC	chr10	132504391	132509407	ARE	26569	ARE	0.000107709	0.000107709
CRPC	chr3	58615084	58620100	ARE	24464	ARE	9.91757e-05	9.91757e-05
CRPC	chr15	43273811	43278827	ARE	28928	ARE	0.000117272	0.000117272
CRPC	chr2	54403750	54408766	ARE	16585	ARE	6.72347e-05	6.72347e-05
CRPC	chr1	201735462	201740478	ARE	74360	ARE	0.000301451	0.000301451
CRPC	chr9	27537337	27542353	ARE	25471	ARE	0.000103258	0.000103258
CRPC	chr9	116450324	116455340	ARE	25697	ARE	0.000104174	0.000104174
CRPC	chr11	72205881	72210897	ARE	9253	ARE	3.75111e-05	3.75111e-05
CRPC	chr11	8033177	8038193	ARE	11707	ARE	4.74595e-05	4.74595e-05
CRPC	chr17	41547390	41552406	ARE	155970	ARE	0.000632294	0.000632294
CRPC	chr6	36505154	36510170	ARE	11467	ARE	4.64866e-05	4.64866e-05
CRPC	chr2	11695803	11700819	ARE	10475	ARE	4.24651e-05	4.24651e-05
CRPC	chr1	201735463	201740479	ARE	74399	ARE	0.000301609	0.000301609
CRPC	chr10	94325304	94330320	ARE	5732	ARE	2.32372e-05	2.32372e-05
CRPC	chr5	67620773	67625789	ARE	10114	ARE	4.10016e-05	4.10016e-05
CRPC	chr11	8033176	8038192	ARE	11716	ARE	4.7496e-05	4.7496e-05
CRPC	chr10	31040342	31045358	ARE	8753	ARE	3.54842e-05	3.54842e-05
CRPC	chr5	135216841	135221857	ARE	10891	ARE	4.41515e-05	4.41515e-05
CRPC	chr5	126278045	126283061	ARE	6764	ARE	2.74209e-05	2.74209e-05
CRPC	chr6	3873832	3878848	ARE	13205	ARE	5.35323e-05	5.35323e-05
CRPC	chr21	39135535	39140551	ARE	92715	ARE	0.000375861	0.000375861
CRPC	chr11	122346374	122351390	ARE	6603	ARE	2.67682e-05	2.67682e-05
CRPC	chr5	126278046	126283062	ARE	6762	ARE	2.74128e-05	2.74128e-05
CRPC	chr8	85937098	85942114	ARE	11158	ARE	4.52339e-05	4.52339e-05
CRPC	chr22	49531983	49536999	ARE	11723	ARE	4.75244e-05	4.75244e-05
CRPC	chr11	72205882	72210898	ARE	9255	ARE	3.75192e-05	3.75192e-05
CRPC	chr10	77082428	77087444	ARE	11430	ARE	4.63366e-05	4.63366e-05
CRPC	chr8	85937099	85942115	ARE	11161	ARE	4.52461e-05	4.52461e-05
CRPC	chr6	36505153	36510169	ARE	11465	ARE	4.64785e-05	4.64785e-05
CRPC	chr2	150695328	150700344	ARE	7079	ARE	2.86979e-05	2.86979e-05
CRPC	chr4	82371708	82376724	ARE	340694	ARE	0.00138115	0.00138115
CRPC	chr3	127887086	127892102	ARE	26430	ARE	0.000107146	0.000107146
CRPC	chr7	46267079	46272095	ARE	8479	ARE	3.43734e-05	3.43734e-05
CRPC	chr1	17709614	17714630	ARE	6681	ARE	2.70844e-05	2.70844e-05
CRPC	chr10	72220929	72225945	ARE	42177	ARE	0.000170983	0.000170983
CRPC	chr5	43697565	43702581	ARE	38801	ARE	0.000157297	0.000157297
CRPC	chr6	42438647	42443663	ARE	10549	ARE	4.27651e-05	4.27651e-05
CRPC	chr3	15608108	15613124	ARE	122976	ARE	0.000498538	0.000498538
CRPC	chr10	125520530	125525546	ARE	17514	ARE	7.10008e-05	7.10008e-05
CRPC	chr10	121168744	121173760	ARE	13547	ARE	5.49188e-05	5.49188e-05
CRPC	chr16	10941343	10946359	ARE	218859	ARE	0.000887242	0.000887242
CRPC	chr6	3873833	3878849	ARE	13205	ARE	5.35323e-05	5.35323e-05
CRPC	chr18	76790875	76795891	ARE	6172	ARE	2.50209e-05	2.50209e-05
CRPC	chr6	133949013	133954029	ARE	242827	ARE	0.000984407	0.000984407
CRPC	chr1	64512242	64517258	ARE	9000	ARE	3.64855e-05	3.64855e-05
CRPC	chr3	29708805	29713821	ARE	6574	ARE	2.66506e-05	2.66506e-05
CRPC	chr12	132341223	132346239	ARE	10219	ARE	4.14273e-05	4.14273e-05
CRPC	chr3	123796188	123801204	ARE	11208	ARE	4.54366e-05	4.54366e-05
CRPC	chr6	81410981	81415997	ARE	4261	ARE	1.72739e-05	1.72739e-05
CRPC	chr8	74776522	74781538	ARE	68496	ARE	0.000277679	0.000277679
CRPC	chr3	141336448	141341464	ARE	12381	ARE	5.01919e-05	5.01919e-05
CRPC	chr3	141336414	141341430	ARE	12297	ARE	4.98513e-05	4.98513e-05
CRPC	chr13	99187948	99192964	ARE	107532	ARE	0.000435929	0.000435929
CRPC	chr10	70450554	70455570	ARE	10688	ARE	4.33285e-05	4.33285e-05
CRPC	chr1	59136200	59141216	ARE	21942	ARE	8.89516e-05	8.89516e-05
CRPC	chr20	54048706	54053722	ARE	9021	ARE	3.65706e-05	3.65706e-05
CRPC	chr10	24304279	24309295	ARE	11845	ARE	4.8019e-05	4.8019e-05
CRPC	chr5	43697564	43702580	ARE	38800	ARE	0.000157293	0.000157293
CRPC	chr17	70105113	70110129	ARE	10337	ARE	4.19056e-05	4.19056e-05
CRPC	chr4	82371709	82376725	ARE	340668	ARE	0.00138105	0.00138105
CRPC	chr22	44054972	44059988	ARE	42718	ARE	0.000173176	0.000173176
CRPC	chr6	133949012	133954028	ARE	242820	ARE	0.000984379	0.000984379
CRPC	chr6	2706143	2711159	ARE	7267	ARE	2.946e-05	2.946e-05
CRPC	chr1	59136199	59141215	ARE	21938	ARE	8.89354e-05	8.89354e-05
CRPC	chr3	186411263	186416279	ARE	61804	ARE	0.00025055	0.00025055
CRPC	chr15	79065068	79070084	ARE	10344	ARE	4.1934e-05	4.1934e-05
CRPC	chr1	81582054	81587070	ARE	8846	ARE	3.58612e-05	3.58612e-05
CRPC	chr13	80467510	80472526	ARE	6081	ARE	2.4652e-05	2.4652e-05
CRPC	chr1	67535115	67540131	ARE	24835	ARE	0.00010068	0.00010068
CRPC	chr9	73020024	73025040	ARE	12573	ARE	5.09702e-05	5.09702e-05
CRPC	chr9	713731	718747	ARE	32108	ARE	0.000130164	0.000130164
CRPC	chr13	21870870	21875886	ARE	5275	ARE	2.13846e-05	2.13846e-05
CRPC	chr16	53088660	53093676	ARE	88394	ARE	0.000358344	0.000358344
CRPC	chr2	20448552	20453568	ARE	304596	ARE	0.00123482	0.00123482
CRPC	chr13	80484089	80489105	ARE	7454	ARE	3.02181e-05	3.02181e-05
CRPC	chr8	30775818	30780834	ARE	19428	ARE	7.876e-05	7.876e-05
CRPC	chr2	112652825	112657841	ARE	24408	ARE	9.89487e-05	9.89487e-05
CRPC	chr5	51486947	51491963	ARE	7452	ARE	3.021e-05	3.021e-05
CRPC	chr17	45250363	45255379	ARE	93887	ARE	0.000380613	0.000380613
CRPC	chr13	44234941	44239957	ARE	9267	ARE	3.75679e-05	3.75679e-05
CRPC	chr18	41592134	41597150	ARE	11243	ARE	4.55785e-05	4.55785e-05
CRPC	chr2	28949643	28954659	ARE	22749	ARE	9.22232e-05	9.22232e-05
CRPC	chr5	32215784	32220800	ARE	95891	ARE	0.000388737	0.000388737
CRPC	chr2	26621511	26626527	ARE	45374	ARE	0.000183944	0.000183944
CRPC	chr11	112792399	112797415	ARE	9814	ARE	3.97854e-05	3.97854e-05
CRPC	chr1	209588051	209593067	ARE	11208	ARE	4.54366e-05	4.54366e-05
CRPC	chr10	78805959	78810975	ARE	34977	ARE	0.000141795	0.000141795
CRPC	chr3	188228631	188233647	ARE	97871	ARE	0.000396764	0.000396764
CRPC	chr21	28485126	28490142	ARE	7114	ARE	2.88398e-05	2.88398e-05
CRPC	chr5	38466695	38471711	ARE	11145	ARE	4.51812e-05	4.51812e-05
CRPC	chr13	44234955	44239971	ARE	9284	ARE	3.76368e-05	3.76368e-05
CRPC	chr3	40114157	40119173	ARE	9470	ARE	3.83908e-05	3.83908e-05
CRPC	chr2	65297917	65302933	ARE	95422	ARE	0.000386835	0.000386835
CRPC	chr9	27537338	27542354	ARE	25472	ARE	0.000103262	0.000103262
CRPC	chr2	100104102	100109118	ARE	305802	ARE	0.0012397	0.0012397
CRPC	chr2	112652826	112657842	ARE	24399	ARE	9.89122e-05	9.89122e-05
CRPC	chr22	27524685	27529701	ARE	5887	ARE	2.38656e-05	2.38656e-05
CRPC	chr5	78994925	78999941	ARE	7263	ARE	2.94438e-05	2.94438e-05
CRPC	chr12	57952981	57957997	ARE	7611	ARE	3.08546e-05	3.08546e-05
CRPC	chr10	78805960	78810976	ARE	34942	ARE	0.000141653	0.000141653
CRPC	chr3	127887085	127892101	ARE	26432	ARE	0.000107154	0.000107154
CRPC	chr12	13023972	13028988	ARE	20537	ARE	8.32558e-05	8.32558e-05
CRPC	chr9	116450325	116455341	ARE	25693	ARE	0.000104158	0.000104158
CRPC	chr3	123796187	123801203	ARE	11209	ARE	4.54407e-05	4.54407e-05
CRPC	chr15	79065069	79070085	ARE	10344	ARE	4.1934e-05	4.1934e-05
CRPC	chr3	196621635	196626651	ARE	10740	ARE	4.35394e-05	4.35394e-05
CRPC	chr18	6761174	6766190	ARE	16369	ARE	6.6359e-05	6.6359e-05
CRPC	chr10	77082427	77087443	ARE	11429	ARE	4.63325e-05	4.63325e-05
CRPC	chr2	26621512	26626528	ARE	45370	ARE	0.000183927	0.000183927
CRPC	chr17	72713866	72718882	ARE	21383	ARE	8.66855e-05	8.66855e-05
CRPC	chr5	179904209	179909225	ARE	165921	ARE	0.000672634	0.000672634
CRPC	chr16	19634127	19639143	ARE	10672	ARE	4.32637e-05	4.32637e-05
CRPC	chr3	156530328	156535344	ARE	19129	ARE	7.75479e-05	7.75479e-05
CRPC	chr22	42788353	42793369	ARE	50795	ARE	0.00020592	0.00020592
CRPC	chr14	53804755	53809771	ARE	8921	ARE	3.61652e-05	3.61652e-05
CRPC	chr8	43024897	43029913	ARE	26578	ARE	0.000107746	0.000107746
CRPC	chr2	102025169	102030185	ARE	41663	ARE	0.000168899	0.000168899
CRPC	chr10	24304280	24309296	ARE	11841	ARE	4.80027e-05	4.80027e-05
CRPC	chr5	36272634	36277650	ARE	22112	ARE	8.96408e-05	8.96408e-05
CRPC	chr22	27524684	27529700	ARE	5886	ARE	2.38615e-05	2.38615e-05
CRPC	chr2	100279108	100284124	ARE	7643	ARE	3.09843e-05	3.09843e-05
CRPC	chr12	93821476	93826492	ARE	169915	ARE	0.000688826	0.000688826
CRPC	chr4	138178975	138183991	ARE	16318	ARE	6.61523e-05	6.61523e-05
CRPC	chr2	41645349	41650365	ARE	7310	ARE	2.96343e-05	2.96343e-05
CRPC	chrX	17029980	17034996	ARE	38606	ARE	0.000156507	0.000156507
CRPC	chr3	3301225	3306241	ARE	12149	ARE	4.92514e-05	4.92514e-05
CRPC	chr3	82028581	82033597	ARE	13898	ARE	5.63417e-05	5.63417e-05
CRPC	chr10	72220930	72225946	ARE	42156	ARE	0.000170898	0.000170898
CRPC	chr3	97821702	97826718	ARE	125796	ARE	0.00050997	0.00050997
CRPC	chr17	12048455	12053471	ARE	8864	ARE	3.59342e-05	3.59342e-05
CRPC	chr7	158429629	158434645	ARE	81743	ARE	0.000331382	0.000331382
CRPC	chr10	68645666	68650682	ARE	12082	ARE	4.89797e-05	4.89797e-05
CRPC	chr8	107267153	107272169	ARE	13894	ARE	5.63255e-05	5.63255e-05
CRPC	chr3	97821703	97826719	ARE	125748	ARE	0.000509775	0.000509775
CRPC	chr2	65297918	65302934	ARE	95433	ARE	0.00038688	0.00038688
CRPC	chr4	7586544	7591560	ARE	7169	ARE	2.90627e-05	2.90627e-05
CRPC	chr5	68835863	68840879	ARE	15770	ARE	6.39307e-05	6.39307e-05
CRPC	chr19	1397918	1402934	ARE	187443	ARE	0.000759883	0.000759883
CRPC	chr16	10941344	10946360	ARE	218811	ARE	0.000887047	0.000887047
CRPC	chr16	80505123	80510139	ARE	4713	ARE	1.91062e-05	1.91062e-05
CRPC	chr7	29210428	29215444	ARE	23710	ARE	9.6119e-05	9.6119e-05
CRPC	chr3	114621721	114626737	ARE	172028	ARE	0.000697392	0.000697392
CRPC	chr3	29708806	29713822	ARE	6576	ARE	2.66587e-05	2.66587e-05
CRPC	chr8	121693720	121698736	ARE	13491	ARE	5.46918e-05	5.46918e-05
CRPC	chr3	3301226	3306242	ARE	12150	ARE	4.92554e-05	4.92554e-05
CRPC	chr5	68835862	68840878	ARE	15765	ARE	6.39104e-05	6.39104e-05
CRPC	chr17	59823228	59828244	ARE	106754	ARE	0.000432775	0.000432775
CRPC	chr4	76854661	76859677	ARE	20500	ARE	8.31058e-05	8.31058e-05
CRPC	chr7	158429628	158434644	ARE	81746	ARE	0.000331394	0.000331394
CRPC	chr10	121168745	121173761	ARE	13547	ARE	5.49188e-05	5.49188e-05
CRPC	chr4	7586543	7591559	ARE	7177	ARE	2.90952e-05	2.90952e-05
CRPC	chr6	106411420	106416436	ARE	177800	ARE	0.000720791	0.000720791
CRPC	chr17	12048454	12053470	ARE	8866	ARE	3.59423e-05	3.59423e-05
CRPC	chr1	67535116	67540132	ARE	24832	ARE	0.000100668	0.000100668
CRPC	chr1	112061492	112066508	ARE	11341	ARE	4.59758e-05	4.59758e-05
CRPC	chr8	21581442	21586458	ARE	4546	ARE	1.84292e-05	1.84292e-05
CRPC	chr17	45250362	45255378	ARE	93888	ARE	0.000380617	0.000380617
CRPC	chr16	54444221	54449237	ARE	46611	ARE	0.000188958	0.000188958
CRPC	chr18	6761175	6766191	ARE	16370	ARE	6.63631e-05	6.63631e-05
CRPC	chr13	80467509	80472525	ARE	6081	ARE	2.4652e-05	2.4652e-05
CRPC	chr11	122782315	122787331	ARE	6739	ARE	2.73195e-05	2.73195e-05
CRPC	chr1	11205550	11210566	ARE	7704	ARE	3.12316e-05	3.12316e-05
CRPC	chr6	4458461	4463477	ARE	12497	ARE	5.06621e-05	5.06621e-05
CRPC	chr1	112061491	112066507	ARE	11345	ARE	4.5992e-05	4.5992e-05
CRPC	chr10	125520529	125525545	ARE	17512	ARE	7.09927e-05	7.09927e-05
CRPC	chr9	4082127	4087143	ARE	27072	ARE	0.000109748	0.000109748
CRPC	chr3	69996341	70001357	ARE	74104	ARE	0.000300413	0.000300413
CRPC	chr11	122782316	122787332	ARE	6743	ARE	2.73357e-05	2.73357e-05
CRPC	chr2	216571785	216576801	ARE	58134	ARE	0.000235672	0.000235672
CRPC	chr1	17709613	17714629	ARE	6680	ARE	2.70803e-05	2.70803e-05
CRPC	chr2	27152250	27157266	ARE	43726	ARE	0.000177263	0.000177263
CRPC	chr3	37860951	37865967	ARE	377417	ARE	0.00153003	0.00153003
CRPC	chr1	109368271	109373287	ARE	28636	ARE	0.000116089	0.000116089
CRPC	chr1	39623244	39628260	ARE	9237	ARE	3.74463e-05	3.74463e-05
CRPC	chr6	2706144	2711160	ARE	7267	ARE	2.946e-05	2.946e-05
CRPC	chr9	91148754	91153770	ARE	10659	ARE	4.3211e-05	4.3211e-05
CRPC	chr2	27152251	27157267	ARE	43723	ARE	0.000177251	0.000177251
CRPC	chr7	29210429	29215445	ARE	23713	ARE	9.61312e-05	9.61312e-05
CRPC	chr12	109108794	109113810	ARE	93914	ARE	0.000380722	0.000380722
CRPC	chr1	204317185	204322201	ARE	29021	ARE	0.000117649	0.000117649
CRPC	chr8	69630636	69635652	ARE	25104	ARE	0.00010177	0.00010177
CRPC	chr22	42788352	42793368	ARE	50780	ARE	0.000205859	0.000205859
CRPC	chr8	107267152	107272168	ARE	13894	ARE	5.63255e-05	5.63255e-05
CRPC	chr7	131469855	131474871	ARE	34553	ARE	0.000140076	0.000140076
CRPC	chr7	74020660	74025676	ARE	20092	ARE	8.14518e-05	8.14518e-05
CRPC	chr3	69998100	70003116	ARE	75212	ARE	0.000304905	0.000304905
CRPC	chrX	45512122	45517138	ARE	9543	ARE	3.86868e-05	3.86868e-05
CRPC	chr6	144263722	144268738	ARE	39318	ARE	0.000159393	0.000159393
CRPC	chr14	53804754	53809770	ARE	8921	ARE	3.61652e-05	3.61652e-05
CRPC	chr12	109108793	109113809	ARE	93889	ARE	0.000380621	0.000380621
CRPC	chr3	15608107	15613123	ARE	122999	ARE	0.000498631	0.000498631
CRPC	chr8	37537605	37542621	ARE	22851	ARE	9.26367e-05	9.26367e-05
CRPC	chr9	114862133	114867149	ARE	11417	ARE	4.62839e-05	4.62839e-05
CRPC	chr2	41645350	41650366	ARE	7310	ARE	2.96343e-05	2.96343e-05
CRPC	chr16	57125587	57130603	ARE	9911	ARE	4.01786e-05	4.01786e-05
CRPC	chr1	180110703	180115719	ARE	44913	ARE	0.000182075	0.000182075
CRPC	chr1	180110702	180115718	ARE	44906	ARE	0.000182046	0.000182046
CRPC	chr7	131241856	131246872	ARE	9412	ARE	3.81557e-05	3.81557e-05
CRPC	chr12	128666788	128671804	ARE	6186	ARE	2.50777e-05	2.50777e-05
CRPC	chr10	94325305	94330321	ARE	5733	ARE	2.32413e-05	2.32413e-05
CRPC	chrX	148362955	148367971	ARE	5969	ARE	2.4198e-05	2.4198e-05
CRPC	chr18	56137426	56142442	ARE	4152	ARE	1.6832e-05	1.6832e-05
CRPC	chr2	102271446	102276462	ARE	8910	ARE	3.61206e-05	3.61206e-05
CRPC	chr10	71988410	71993426	ARE	8977	ARE	3.63923e-05	3.63923e-05
CRPC	chr22	44054971	44059987	ARE	42708	ARE	0.000173136	0.000173136
CRPC	chr5	136983432	136988448	ARE	30870	ARE	0.000125145	0.000125145
CRPC	chr17	15412682	15417698	ARE	6870	ARE	2.78506e-05	2.78506e-05
CRPC	chr1	225733976	225738992	ARE	34422	ARE	0.000139545	0.000139545
CRPC	chrX	148362954	148367970	ARE	5971	ARE	2.42061e-05	2.42061e-05
CRPC	chr3	25506549	25511565	ARE	9980	ARE	4.04584e-05	4.04584e-05
CRPC	chr17	50182241	50187257	ARE	12144	ARE	4.92311e-05	4.92311e-05
CRPC	chr19	44866530	44871546	ARE	34921	ARE	0.000141568	0.000141568
CRPC	chr8	121693721	121698737	ARE	13491	ARE	5.46918e-05	5.46918e-05
CRPC	chr17	73794388	73799404	ARE	23141	ARE	9.38123e-05	9.38123e-05
CRPC	chr15	85668551	85673567	ARE	10038	ARE	4.06935e-05	4.06935e-05
CRPC	chr1	55573511	55578527	ARE	8651	ARE	3.50707e-05	3.50707e-05
CRPC	chr6	4458460	4463476	ARE	12495	ARE	5.0654e-05	5.0654e-05
CRPC	chr16	57125586	57130602	ARE	9909	ARE	4.01705e-05	4.01705e-05
CRPC	chr6	42438648	42443664	ARE	10549	ARE	4.27651e-05	4.27651e-05
CRPC	chr2	100279109	100284125	ARE	7642	ARE	3.09802e-05	3.09802e-05
CRPC	chr4	10294267	10299283	ARE	39418	ARE	0.000159798	0.000159798
CRPC	chr9	104968277	104973293	ARE	43914	ARE	0.000178025	0.000178025
CRPC	chr20	40652547	40657563	ARE	11739	ARE	4.75892e-05	4.75892e-05
CRPC	chr18	56137427	56142443	ARE	4151	ARE	1.68279e-05	1.68279e-05
CRPC	chr1	209588052	209593068	ARE	11207	ARE	4.54325e-05	4.54325e-05
CRPC	chr9	104968276	104973292	ARE	43930	ARE	0.00017809	0.00017809
CRPC	chr2	197166497	197171513	ARE	164866	ARE	0.000668357	0.000668357
CRPC	chr4	105921186	105926202	ARE	29959	ARE	0.000121452	0.000121452
CRPC	chr20	40652546	40657562	ARE	11738	ARE	4.75852e-05	4.75852e-05
CRPC	chr11	11161389	11166405	ARE	13997	ARE	5.6743e-05	5.6743e-05
CRPC	chr2	63872936	63877952	ARE	39899	ARE	0.000161748	0.000161748
CRPC	chr17	50182242	50187258	ARE	12143	ARE	4.9227e-05	4.9227e-05
CRPC	chr2	197095282	197100298	ARE	10912	ARE	4.42366e-05	4.42366e-05
CRPC	chr21	28485127	28490143	ARE	7117	ARE	2.88519e-05	2.88519e-05
CRPC	chrX	39065629	39070645	ARE	7988	ARE	3.23829e-05	3.23829e-05
CRPC	chr5	160340723	160345739	ARE	31340	ARE	0.000127051	0.000127051
CRPC	chr4	14830634	14835650	ARE	18160	ARE	7.36196e-05	7.36196e-05
CRPC	chr2	20448551	20453567	ARE	304694	ARE	0.00123521	0.00123521
CRPC	chr9	121361230	121366246	ARE	19813	ARE	8.03208e-05	8.03208e-05
CRPC	chr3	21051724	21056740	ARE	7153	ARE	2.89979e-05	2.89979e-05
CRPC	chr7	74020659	74025675	ARE	20092	ARE	8.14518e-05	8.14518e-05
CRPC	chr3	141336415	141341431	ARE	12298	ARE	4.98554e-05	4.98554e-05
CRPC	chr3	141336449	141341465	ARE	12386	ARE	5.02121e-05	5.02121e-05
CRPC	chr3	21051725	21056741	ARE	7154	ARE	2.90019e-05	2.90019e-05
CRPC	chr18	49433470	49438486	ARE	10620	ARE	4.30529e-05	4.30529e-05
CRPC	chr2	63872935	63877951	ARE	39902	ARE	0.00016176	0.00016176
CRPC	chr10	31040341	31045357	ARE	8754	ARE	3.54882e-05	3.54882e-05
CRPC	chr2	102271445	102276461	ARE	8913	ARE	3.61328e-05	3.61328e-05
CRPC	chr8	124859724	124864740	ARE	18904	ARE	7.66358e-05	7.66358e-05
CRPC	chr13	109272031	109277047	ARE	14695	ARE	5.95727e-05	5.95727e-05
CRPC	chr9	73020023	73025039	ARE	12574	ARE	5.09743e-05	5.09743e-05
CRPC	chr9	17359546	17364562	ARE	10989	ARE	4.45488e-05	4.45488e-05
CRPC	chr17	73794387	73799403	ARE	23143	ARE	9.38204e-05	9.38204e-05
CRPC	chr9	713730	718746	ARE	32110	ARE	0.000130172	0.000130172
CRPC	chr8	26845314	26850330	ARE	5871	ARE	2.38007e-05	2.38007e-05
CRPC	chr8	135231815	135236831	ARE	12125	ARE	4.91541e-05	4.91541e-05
CRPC	chr5	179904210	179909226	ARE	165922	ARE	0.000672638	0.000672638
CRPC	chr5	21022713	21027729	ARE	6616	ARE	2.68209e-05	2.68209e-05
CRPC	chr3	69998099	70003115	ARE	75218	ARE	0.00030493	0.00030493
CRPC	chr20	54048705	54053721	ARE	9019	ARE	3.65625e-05	3.65625e-05
CRPC	chr2	20537683	20542699	ARE	32584	ARE	0.000132094	0.000132094
CRPC	chr4	105921185	105926201	ARE	29959	ARE	0.000121452	0.000121452
CRPC	chr2	216571786	216576802	ARE	58123	ARE	0.000235627	0.000235627
CRPC	chr2	66578646	66583662	ARE	16453	ARE	6.66995e-05	6.66995e-05
CRPC	chr12	93774879	93779895	ARE	135777	ARE	0.000550432	0.000550432
CRPC	chr16	19634126	19639142	ARE	10672	ARE	4.32637e-05	4.32637e-05
CRPC	chr22	50638588	50643604	ARE	8932	ARE	3.62098e-05	3.62098e-05
CRPC	chr16	86109829	86114845	ARE	4135	ARE	1.67631e-05	1.67631e-05
CRPC	chr17	41547389	41552405	ARE	155978	ARE	0.000632326	0.000632326
CRPC	chr12	57952980	57957996	ARE	7610	ARE	3.08505e-05	3.08505e-05
CRPC	chr8	43024898	43029914	ARE	26577	ARE	0.000107742	0.000107742
CRPC	chr14	80488779	80493795	ARE	9523	ARE	3.86057e-05	3.86057e-05
CRPC	chr22	40748899	40753915	ARE	10844	ARE	4.3961e-05	4.3961e-05
CRPC	chr22	29561278	29566294	ARE	26191	ARE	0.000106177	0.000106177
CRPC	chr3	17109178	17114194	ARE	8774	ARE	3.55693e-05	3.55693e-05
CRPC	chr4	79781475	79786491	ARE	9699	ARE	3.93192e-05	3.93192e-05
CRPC	chrX	17029981	17034997	ARE	38604	ARE	0.000156498	0.000156498
CRPC	chr1	225733977	225738993	ARE	34425	ARE	0.000139557	0.000139557
CRPC	chr4	10294266	10299282	ARE	39416	ARE	0.00015979	0.00015979
CRPC	chr12	93774880	93779896	ARE	135766	ARE	0.000550388	0.000550388
CRPC	chr15	51130366	51135382	ARE	15467	ARE	6.27023e-05	6.27023e-05
CRPC	chr14	80488780	80493796	ARE	9528	ARE	3.8626e-05	3.8626e-05
CRPC	chr1	45049070	45054086	ARE	7102	ARE	2.87911e-05	2.87911e-05
CRPC	chr19	1397919	1402935	ARE	187463	ARE	0.000759964	0.000759964
CRPC	chr3	55341490	55346506	ARE	40166	ARE	0.000162831	0.000162831
CRPC	chr17	15412681	15417697	ARE	6871	ARE	2.78546e-05	2.78546e-05
CRPC	chr1	202220821	202225837	ARE	13628	ARE	5.52471e-05	5.52471e-05
CRPC	chr13	23723756	23728772	ARE	289302	ARE	0.00117281	0.00117281
CRPC	chr3	175835607	175840623	ARE	9369	ARE	3.79814e-05	3.79814e-05
CRPC	chr12	109538139	109543155	ARE	13152	ARE	5.33175e-05	5.33175e-05
CRPC	chr2	61244780	61249796	ARE	10863	ARE	4.4038e-05	4.4038e-05
CRPC	chr4	14830635	14835651	ARE	18160	ARE	7.36196e-05	7.36196e-05
CRPC	chr2	237154146	237159162	ARE	8492	ARE	3.44261e-05	3.44261e-05
CRPC	chr6	109812279	109817295	ARE	66529	ARE	0.000269705	0.000269705
CRPC	chr21	39135536	39140552	ARE	92723	ARE	0.000375894	0.000375894
CRPC	chr8	21581441	21586457	ARE	4545	ARE	1.84252e-05	1.84252e-05
CRPC	chr20	51409956	51414972	ARE	13898	ARE	5.63417e-05	5.63417e-05
CRPC	chr14	52367107	52372123	ARE	49041	ARE	0.000198809	0.000198809
CRPC	chr2	61244779	61249795	ARE	10868	ARE	4.40583e-05	4.40583e-05
CRPC	chr6	109812280	109817296	ARE	66543	ARE	0.000269762	0.000269762
CRPC	chr1	204317184	204322200	ARE	29028	ARE	0.000117678	0.000117678
CRPC	chr8	6886843	6891859	ARE	22558	ARE	9.14489e-05	9.14489e-05
CRPC	chr3	25506548	25511564	ARE	9978	ARE	4.04502e-05	4.04502e-05
CRPC	chrX	39065628	39070644	ARE	7990	ARE	3.2391e-05	3.2391e-05
CRPC	chr6	15471500	15476516	ARE	12560	ARE	5.09175e-05	5.09175e-05
CRPC	chr3	37860950	37865966	ARE	377542	ARE	0.00153053	0.00153053
CRPC	chr3	29693259	29698275	ARE	12065	ARE	4.89108e-05	4.89108e-05
CRPC	chr8	26845315	26850331	ARE	5872	ARE	2.38048e-05	2.38048e-05
CRPC	chr18	41592135	41597151	ARE	11246	ARE	4.55907e-05	4.55907e-05
CRPC	chr2	197166496	197171512	ARE	164837	ARE	0.00066824	0.00066824
CRPC	chr2	198249138	198254154	ARE	8240	ARE	3.34045e-05	3.34045e-05
CRPC	chr9	91148755	91153771	ARE	10658	ARE	4.32069e-05	4.32069e-05
CRPC	chr9	89637114	89642130	ARE	17873	ARE	7.24561e-05	7.24561e-05
CRPC	chr6	154456179	154461195	ARE	68712	ARE	0.000278555	0.000278555
CRPC	chr4	55357246	55362262	ARE	89974	ARE	0.00036475	0.00036475
CRPC	chr11	70776829	70781845	ARE	8533	ARE	3.45923e-05	3.45923e-05
CRPC	chr5	131980978	131985994	ARE	15906	ARE	6.4482e-05	6.4482e-05
CRPC	chr1	202220822	202225838	ARE	13626	ARE	5.5239e-05	5.5239e-05
CRPC	chr12	128666787	128671803	ARE	6184	ARE	2.50696e-05	2.50696e-05
CRPC	chr3	188228630	188233646	ARE	97906	ARE	0.000396905	0.000396905
CRPC	chr18	7191234	7196250	ARE	9855	ARE	3.99516e-05	3.99516e-05
CRPC	chr1	45049071	45054087	ARE	7101	ARE	2.87871e-05	2.87871e-05
CRPC	chr17	59823229	59828245	ARE	106835	ARE	0.000433103	0.000433103
CRPC	chr5	59125344	59130360	ARE	82434	ARE	0.000334183	0.000334183
CRPC	chr6	154456178	154461194	ARE	68721	ARE	0.000278591	0.000278591
CRPC	chr5	59125343	59130359	ARE	82443	ARE	0.000334219	0.000334219
CRPC	chr2	229519316	229524332	ARE	9361	ARE	3.7949e-05	3.7949e-05
CRPC	chr11	123312572	123317588	ARE	15151	ARE	6.14213e-05	6.14213e-05
CRPC	chr22	23520527	23525543	ARE	399650	ARE	0.00162016	0.00162016
CRPC	chr10	48893193	48898209	ARE	7261	ARE	2.94357e-05	2.94357e-05
CRPC	chr10	71988411	71993427	ARE	8979	ARE	3.64004e-05	3.64004e-05
CRPC	chr8	123595376	123600392	ARE	53594	ARE	0.000217267	0.000217267
CRPC	chr2	192122139	192127155	ARE	39855	ARE	0.00016157	0.00016157
CRPC	chr20	36941087	36946103	ARE	30545	ARE	0.000123828	0.000123828
CRPC	chr13	76720463	76725479	ARE	6570	ARE	2.66344e-05	2.66344e-05
CRPC	chr3	114621722	114626738	ARE	172031	ARE	0.000697404	0.000697404
CRPC	chr15	81376136	81381152	ARE	22959	ARE	9.30745e-05	9.30745e-05
CRPC	chr20	59449183	59454199	ARE	7278	ARE	2.95046e-05	2.95046e-05
CRPC	chr12	12165543	12170563	FOXAR	25381	FOXAR	0.000102893	0.000102893
CRPC	chr7	15871207	15876227	FOXAR	77344	FOXAR	0.000313548	0.000313548
CRPC	chrX	11428635	11433655	FOXAR	69669	FOXAR	0.000282434	0.000282434
CRPC	chr1	46905687	46910707	FOXAR	77938	FOXAR	0.000315956	0.000315956
CRPC	chr3	188689824	188694844	FOXAR	53067	FOXAR	0.000215131	0.000215131
CRPC	chr10	60265496	60270516	FOXAR	13963	FOXAR	5.66052e-05	5.66052e-05
CRPC	chr2	13627730	13632750	FOXAR	115506	FOXAR	0.000468255	0.000468255
CRPC	chr1	20677788	20682808	FOXAR	24942	FOXAR	0.000101113	0.000101113
CRPC	chr7	18854893	18859913	FOXAR	35033	FOXAR	0.000142022	0.000142022
CRPC	chr8	90993519	90998539	FOXAR	38255	FOXAR	0.000155084	0.000155084
CRPC	chr10	93441875	93446895	FOXAR	114991	FOXAR	0.000466167	0.000466167
CRPC	chr6	73648315	73653335	FOXAR	154642	FOXAR	0.00062691	0.00062691
CRPC	chrX	16471609	16476629	FOXAR	69567	FOXAR	0.000282021	0.000282021
CRPC	chr3	155080927	155085947	FOXAR	294677	FOXAR	0.0011946	0.0011946
CRPC	chr5	146505057	146510077	FOXAR	49087	FOXAR	0.000198996	0.000198996
CRPC	chr21	27152749	27157769	FOXAR	19341	FOXAR	7.84073e-05	7.84073e-05
CRPC	chr13	36305622	36310642	FOXAR	9224	FOXAR	3.73936e-05	3.73936e-05
CRPC	chr2	97932658	97937678	FOXAR	92882	FOXAR	0.000376538	0.000376538
CRPC	chr2	31185859	31190879	FOXAR	59501	FOXAR	0.000241214	0.000241214
CRPC	chr11	32911223	32916243	FOXAR	24446	FOXAR	9.91027e-05	9.91027e-05
CRPC	chr1	240409205	240414225	FOXAR	37816	FOXAR	0.000153304	0.000153304
CRPC	chr3	71393107	71398127	FOXAR	59549	FOXAR	0.000241408	0.000241408
CRPC	chr1	167123216	167128236	FOXAR	31033	FOXAR	0.000125806	0.000125806
CRPC	chr7	12005378	12010398	FOXAR	64649	FOXAR	0.000262083	0.000262083
CRPC	chr6	137070411	137075431	FOXAR	10930	FOXAR	4.43096e-05	4.43096e-05
CRPC	chr6	164817671	164822691	FOXAR	33256	FOXAR	0.000134818	0.000134818
CRPC	chr3	136230085	136235105	FOXAR	47054	FOXAR	0.000190754	0.000190754
CRPC	chr5	59114989	59120009	FOXAR	100453	FOXAR	0.000407231	0.000407231
CRPC	chr16	69581119	69586139	FOXAR	22768	FOXAR	9.23002e-05	9.23002e-05
CRPC	chr8	93162871	93167891	FOXAR	16280	FOXAR	6.59982e-05	6.59982e-05
CRPC	chr3	130695282	130700302	FOXAR	42327	FOXAR	0.000171591	0.000171591
CRPC	chr3	120890707	120895727	FOXAR	46719	FOXAR	0.000189396	0.000189396
CRPC	chr10	43181758	43186778	FOXAR	174465	FOXAR	0.000707271	0.000707271
CRPC	chr2	5369488	5374508	FOXAR	59858	FOXAR	0.000242661	0.000242661
CRPC	chr10	34836221	34841241	FOXAR	35680	FOXAR	0.000144645	0.000144645
CRPC	chr7	6301494	6306514	FOXAR	28887	FOXAR	0.000117106	0.000117106
CRPC	chr17	4008419	4013439	FOXAR	22791	FOXAR	9.23934e-05	9.23934e-05
CRPC	chr2	144277721	144282741	FOXAR	22213	FOXAR	9.00503e-05	9.00503e-05
CRPC	chr10	28217243	28222263	FOXAR	17465	FOXAR	7.08021e-05	7.08021e-05
CRPC	chr15	34610823	34615843	FOXAR	14003	FOXAR	5.67674e-05	5.67674e-05
CRPC	chr6	122426750	122431770	FOXAR	14590	FOXAR	5.9147e-05	5.9147e-05
CRPC	chr8	95141105	95146125	FOXAR	126860	FOXAR	0.000514283	0.000514283
CRPC	chr7	16626660	16631680	FOXAR	42885	FOXAR	0.000173853	0.000173853
CRPC	chr8	26809408	26814428	FOXAR	34456	FOXAR	0.000139683	0.000139683
CRPC	chr3	73540969	73545989	FOXAR	247819	FOXAR	0.00100464	0.00100464
CRPC	chr5	97437237	97442257	FOXAR	14471	FOXAR	5.86646e-05	5.86646e-05
CRPC	chr6	3637890	3642910	FOXAR	25024	FOXAR	0.000101446	0.000101446
CRPC	chr4	96559677	96564697	FOXAR	47761	FOXAR	0.00019362	0.00019362
CRPC	chr12	97270560	97275580	FOXAR	53738	FOXAR	0.000217851	0.000217851
CRPC	chr4	165707864	165712884	FOXAR	35395	FOXAR	0.000143489	0.000143489
CRPC	chr20	63205507	63210527	FOXAR	115016	FOXAR	0.000466268	0.000466268
CRPC	chr9	73550979	73555999	FOXAR	298687	FOXAR	0.00121086	0.00121086
CRPC	chr2	171809921	171814941	FOXAR	55420	FOXAR	0.00022467	0.00022467
CRPC	chr3	33853895	33858915	FOXAR	74843	FOXAR	0.000303409	0.000303409
CRPC	chr1	32761045	32766065	FOXAR	293984	FOXAR	0.0011918	0.0011918
CRPC	chr1	112527908	112532928	FOXAR	75981	FOXAR	0.000308023	0.000308023
CRPC	chr13	39240223	39245243	FOXAR	15298	FOXAR	6.20172e-05	6.20172e-05
CRPC	chrX	74667753	74672773	FOXAR	61683	FOXAR	0.000250059	0.000250059
CRPC	chr3	133585770	133590790	FOXAR	144416	FOXAR	0.000585454	0.000585454
CRPC	chr3	165174558	165179578	FOXAR	21565	FOXAR	8.74233e-05	8.74233e-05
CRPC	chr4	68476517	68481537	FOXAR	20205	FOXAR	8.19099e-05	8.19099e-05
CRPC	chr14	38241548	38246568	FOXAR	63474	FOXAR	0.00025732	0.00025732
CRPC	chr7	123526446	123531466	FOXAR	28287	FOXAR	0.000114674	0.000114674
CRPC	chr8	48735499	48740519	FOXAR	65453	FOXAR	0.000265343	0.000265343
CRPC	chr21	45180261	45185281	FOXAR	58189	FOXAR	0.000235895	0.000235895
CRPC	chr19	40459525	40464545	FOXAR	120380	FOXAR	0.000488014	0.000488014
CRPC	chr4	168762492	168767512	FOXAR	47268	FOXAR	0.000191622	0.000191622
CRPC	chr12	57298866	57303886	FOXAR	113723	FOXAR	0.000461027	0.000461027
CRPC	chrX	30463138	30468158	FOXAR	10616	FOXAR	4.30367e-05	4.30367e-05
CRPC	chr13	90081633	90086653	FOXAR	11681	FOXAR	4.73541e-05	4.73541e-05
CRPC	chr10	87005056	87010076	FOXAR	109130	FOXAR	0.000442407	0.000442407
CRPC	chr10	50005426	50010446	FOXAR	17282	FOXAR	7.00603e-05	7.00603e-05
CRPC	chr5	23988622	23993642	FOXAR	49933	FOXAR	0.000202426	0.000202426
CRPC	chr15	89094363	89099383	FOXAR	393230	FOXAR	0.00159413	0.00159413
CRPC	chr7	51913508	51918528	FOXAR	16527	FOXAR	6.69995e-05	6.69995e-05
CRPC	chr3	40720651	40725671	FOXAR	38042	FOXAR	0.00015422	0.00015422
CRPC	chr6	135144309	135149329	FOXAR	45480	FOXAR	0.000184373	0.000184373
CRPC	chr12	82787314	82792334	FOXAR	40542	FOXAR	0.000164355	0.000164355
CRPC	chr21	45883282	45888302	FOXAR	59688	FOXAR	0.000241972	0.000241972
CRPC	chr2	141664580	141669600	FOXAR	28669	FOXAR	0.000116223	0.000116223
CRPC	chr12	121838871	121843891	FOXAR	175705	FOXAR	0.000712298	0.000712298
CRPC	chr2	159270871	159275891	FOXAR	23427	FOXAR	9.49717e-05	9.49717e-05
CRPC	chr7	44336085	44341105	FOXAR	20648	FOXAR	8.37058e-05	8.37058e-05
CRPC	chr7	41146370	41151390	FOXAR	34219	FOXAR	0.000138722	0.000138722
CRPC	chr15	92693890	92698910	FOXAR	100466	FOXAR	0.000407284	0.000407284
CRPC	chr16	47460835	47465855	FOXAR	250540	FOXAR	0.00101567	0.00101567
CRPC	chr5	79493005	79498025	FOXAR	37483	FOXAR	0.000151954	0.000151954
CRPC	chr5	54381629	54386649	FOXAR	32871	FOXAR	0.000133257	0.000133257
CRPC	chr13	51517583	51522603	FOXAR	76399	FOXAR	0.000309717	0.000309717
CRPC	chrX	29111023	29116043	FOXAR	21717	FOXAR	8.80395e-05	8.80395e-05
CRPC	chr2	216875705	216880725	FOXAR	29388	FOXAR	0.000119137	0.000119137
CRPC	chr8	108802743	108807763	FOXAR	32672	FOXAR	0.00013245	0.00013245
CRPC	chr15	66579907	66584927	FOXAR	183201	FOXAR	0.000742687	0.000742687
CRPC	chr3	150155721	150160741	FOXAR	18036	FOXAR	7.31169e-05	7.31169e-05
CRPC	chr4	79221952	79226972	FOXAR	24342	FOXAR	9.86811e-05	9.86811e-05
CRPC	chr13	91795469	91800489	FOXAR	12472	FOXAR	5.05608e-05	5.05608e-05
CRPC	chr4	78102882	78107902	FOXAR	17790	FOXAR	7.21197e-05	7.21197e-05
CRPC	chr12	123377053	123382073	FOXAR	63391	FOXAR	0.000256984	0.000256984
CRPC	chr2	134455504	134460524	FOXAR	39756	FOXAR	0.000161169	0.000161169
CRPC	chr5	9030166	9035186	FOXAR	41213	FOXAR	0.000167075	0.000167075
CRPC	chr14	33835610	33840630	FOXAR	66979	FOXAR	0.000271529	0.000271529
CRPC	chr9	79152087	79157107	FOXAR	19535	FOXAR	7.91938e-05	7.91938e-05
CRPC	chr11	62507419	62512439	FOXAR	265113	FOXAR	0.00107475	0.00107475
CRPC	chr6	105265888	105270908	FOXAR	23568	FOXAR	9.55433e-05	9.55433e-05
CRPC	chr3	179530970	179535990	FOXAR	26397	FOXAR	0.000107012	0.000107012
CRPC	chrX	132840454	132845474	FOXAR	12371	FOXAR	5.01513e-05	5.01513e-05
CRPC	chr5	95760986	95766006	FOXAR	95876	FOXAR	0.000388676	0.000388676
CRPC	chr2	135160991	135166011	FOXAR	268235	FOXAR	0.00108741	0.00108741
CRPC	chr11	123265768	123270788	FOXAR	25498	FOXAR	0.000103367	0.000103367
CRPC	chr7	40314221	40319241	FOXAR	53024	FOXAR	0.000214956	0.000214956
CRPC	chr11	28524654	28529674	FOXAR	14504	FOXAR	5.87984e-05	5.87984e-05
CRPC	chr3	101923130	101928150	FOXAR	95187	FOXAR	0.000385883	0.000385883
CRPC	chr13	70485221	70490241	FOXAR	33412	FOXAR	0.00013545	0.00013545
CRPC	chr3	21641474	21646494	FOXAR	27748	FOXAR	0.000112489	0.000112489
CRPC	chr18	31573213	31578233	FOXAR	17989	FOXAR	7.29264e-05	7.29264e-05
CRPC	chr14	35198904	35203924	FOXAR	38673	FOXAR	0.000156778	0.000156778
CRPC	chr12	28440945	28445965	FOXAR	9062	FOXAR	3.67368e-05	3.67368e-05
CRPC	chr12	67512825	67517845	FOXAR	56331	FOXAR	0.000228363	0.000228363
CRPC	chr1	81725653	81730673	FOXAR	20184	FOXAR	8.18248e-05	8.18248e-05
CRPC	chr3	75087450	75092470	FOXAR	28581	FOXAR	0.000115866	0.000115866
CRPC	chr1	193106189	193111209	FOXAR	312209	FOXAR	0.00126568	0.00126568
CRPC	chr2	210205609	210210629	FOXAR	75067	FOXAR	0.000304317	0.000304317
CRPC	chr1	51579086	51584106	FOXAR	73007	FOXAR	0.000295966	0.000295966
CRPC	chr17	59676638	59681658	FOXAR	54688	FOXAR	0.000221702	0.000221702
CRPC	chr18	14087393	14092413	FOXAR	15770	FOXAR	6.39307e-05	6.39307e-05
CRPC	chr4	122157541	122162561	FOXAR	19408	FOXAR	7.86789e-05	7.86789e-05
CRPC	chr2	101826938	101831958	FOXAR	118608	FOXAR	0.00048083	0.00048083
CRPC	chr9	109098278	109103298	FOXAR	348751	FOXAR	0.00141382	0.00141382
CRPC	chr3	188653968	188658988	FOXAR	138311	FOXAR	0.000560705	0.000560705
CRPC	chr2	123503488	123508508	FOXAR	22342	FOXAR	9.05732e-05	9.05732e-05
CRPC	chr2	107708922	107713942	FOXAR	119876	FOXAR	0.000485971	0.000485971
CRPC	chr17	50761723	50766743	FOXAR	78399	FOXAR	0.000317825	0.000317825
CRPC	chr10	29795318	29800338	FOXAR	38758	FOXAR	0.000157123	0.000157123
CRPC	chr6	136708622	136713642	FOXAR	104929	FOXAR	0.000425376	0.000425376
CRPC	chr7	26110499	26115519	FOXAR	36480	FOXAR	0.000147888	0.000147888
CRPC	chr6	127130261	127135281	FOXAR	14913	FOXAR	6.04565e-05	6.04565e-05
CRPC	chr6	102748539	102753559	FOXAR	14154	FOXAR	5.73795e-05	5.73795e-05
CRPC	chr3	96775414	96780434	FOXAR	43850	FOXAR	0.000177765	0.000177765
CRPC	chr13	62038460	62043480	FOXAR	7803	FOXAR	3.16329e-05	3.16329e-05
CRPC	chr19	56353247	56358267	FOXAR	177356	FOXAR	0.000718991	0.000718991
CRPC	chr14	60556843	60561863	FOXAR	34399	FOXAR	0.000139452	0.000139452
CRPC	chr6	129205514	129210534	FOXAR	47549	FOXAR	0.000192761	0.000192761
CRPC	chrX	35447107	35452127	FOXAR	14348	FOXAR	5.8166e-05	5.8166e-05
CRPC	chr6	43143676	43148696	FOXAR	112023	FOXAR	0.000454135	0.000454135
CRPC	chr18	78973199	78978219	FOXAR	11695	FOXAR	4.74109e-05	4.74109e-05
CRPC	chr17	49367491	49372511	FOXAR	88079	FOXAR	0.000357067	0.000357067
CRPC	chr3	108050670	108055690	FOXAR	118989	FOXAR	0.000482375	0.000482375
CRPC	chr2	174055657	174060677	FOXAR	58589	FOXAR	0.000237517	0.000237517
CRPC	chr3	51354266	51359286	FOXAR	160398	FOXAR	0.000650244	0.000650244
CRPC	chr4	37295242	37300262	FOXAR	19796	FOXAR	8.02519e-05	8.02519e-05
CRPC	chr3	142325428	142330448	FOXAR	29083	FOXAR	0.000117901	0.000117901
CRPC	chr4	65277520	65282540	FOXAR	12192	FOXAR	4.94257e-05	4.94257e-05
CRPC	chr1	193267350	193272370	FOXAR	16954	FOXAR	6.87306e-05	6.87306e-05
CRPC	chr7	23329849	23334869	FOXAR	45795	FOXAR	0.00018565	0.00018565
CRPC	chr18	9715294	9720314	FOXAR	72231	FOXAR	0.00029282	0.00029282
CRPC	chr3	193671571	193676591	FOXAR	33347	FOXAR	0.000135187	0.000135187
CRPC	chr8	48784198	48789218	FOXAR	113759	FOXAR	0.000461173	0.000461173
CRPC	chr8	23017697	23022717	FOXAR	161307	FOXAR	0.000653929	0.000653929
CRPC	chrX	44568486	44573506	FOXAR	53032	FOXAR	0.000214989	0.000214989
CRPC	chr12	90164426	90169446	FOXAR	27557	FOXAR	0.000111715	0.000111715
CRPC	chr4	117413977	117418997	FOXAR	85690	FOXAR	0.000347382	0.000347382
CRPC	chr12	71160848	71165868	FOXAR	382967	FOXAR	0.00155253	0.00155253
CRPC	chr22	21851049	21856069	FOXAR	35363	FOXAR	0.00014336	0.00014336
CRPC	chr2	32724862	32729882	FOXAR	17267	FOXAR	6.99994e-05	6.99994e-05
CRPC	chr7	91563385	91568405	FOXAR	234185	FOXAR	0.000949373	0.000949373
CRPC	chr1	246447216	246452236	FOXAR	62485	FOXAR	0.000253311	0.000253311
CRPC	chr5	148101870	148106890	FOXAR	21661	FOXAR	8.78125e-05	8.78125e-05
CRPC	chr12	31489166	31494186	FOXAR	41245	FOXAR	0.000167205	0.000167205
CRPC	chr1	190590230	190595250	FOXAR	46981	FOXAR	0.000190458	0.000190458
CRPC	chr5	19494966	19499986	FOXAR	42607	FOXAR	0.000172726	0.000172726
CRPC	chr9	15211125	15216145	FOXAR	55817	FOXAR	0.000226279	0.000226279
CRPC	chr3	105614078	105619098	FOXAR	27400	FOXAR	0.000111078	0.000111078
CRPC	chr17	11865169	11870189	FOXAR	40670	FOXAR	0.000164874	0.000164874
CRPC	chr6	21611561	21616581	FOXAR	69169	FOXAR	0.000280407	0.000280407
CRPC	chr8	135591362	135596382	FOXAR	34380	FOXAR	0.000139375	0.000139375
CRPC	chr3	18902382	18907402	FOXAR	9249	FOXAR	3.74949e-05	3.74949e-05
CRPC	chr9	76790781	76795801	FOXAR	300149	FOXAR	0.00121679	0.00121679
CRPC	chr2	139288091	139293111	FOXAR	14914	FOXAR	6.04605e-05	6.04605e-05
CRPC	chr10	45695466	45700486	FOXAR	13662	FOXAR	5.5385e-05	5.5385e-05
CRPC	chr4	71061458	71066478	FOXAR	139752	FOXAR	0.000566547	0.000566547
CRPC	chr13	32141813	32146833	FOXAR	18910	FOXAR	7.66601e-05	7.66601e-05
CRPC	chr7	28467211	28472231	FOXAR	16574	FOXAR	6.71901e-05	6.71901e-05
CRPC	chr3	51649769	51654789	FOXAR	67952	FOXAR	0.000275474	0.000275474
CRPC	chrY	19396059	19401079	FOXAR	25659	FOXAR	0.00010402	0.00010402
CRPC	chr7	157257630	157262650	FOXAR	70744	FOXAR	0.000286792	0.000286792
CRPC	chr15	76231682	76236702	FOXAR	54727	FOXAR	0.00022186	0.00022186
CRPC	chr13	95435947	95440967	FOXAR	25953	FOXAR	0.000105212	0.000105212
CRPC	chr8	62655515	62660535	FOXAR	15441	FOXAR	6.25969e-05	6.25969e-05
CRPC	chr14	48863557	48868577	FOXAR	19847	FOXAR	8.04586e-05	8.04586e-05
CRPC	chr6	167878597	167883617	FOXAR	23474	FOXAR	9.51623e-05	9.51623e-05
CRPC	chr11	74375391	74380411	FOXAR	57147	FOXAR	0.000231671	0.000231671
CRPC	chr8	111933560	111938580	FOXAR	21310	FOXAR	8.63895e-05	8.63895e-05
CRPC	chr7	108397512	108402532	FOXAR	62203	FOXAR	0.000252167	0.000252167
CRPC	chr10	56398755	56403775	FOXAR	19108	FOXAR	7.74628e-05	7.74628e-05
CRPC	chr5	156668323	156673343	FOXAR	96026	FOXAR	0.000389284	0.000389284
CRPC	chr14	82449849	82454869	FOXAR	17780	FOXAR	7.20791e-05	7.20791e-05
CRPC	chr1	225627427	225632447	FOXAR	25145	FOXAR	0.000101936	0.000101936
CRPC	chr5	168359749	168364769	FOXAR	254147	FOXAR	0.0010303	0.0010303
CRPC	chr7	19309590	19314610	FOXAR	90516	FOXAR	0.000366947	0.000366947
CRPC	chr13	33880480	33885500	FOXAR	87914	FOXAR	0.000356398	0.000356398
CRPC	chr1	211177792	211182812	FOXAR	95490	FOXAR	0.000387111	0.000387111
CRPC	chrX	19891353	19896373	FOXAR	60484	FOXAR	0.000245199	0.000245199
CRPC	chr5	149930485	149935505	FOXAR	161830	FOXAR	0.00065605	0.00065605
CRPC	chr5	50503192	50508212	FOXAR	37462	FOXAR	0.000151869	0.000151869
CRPC	chr6	131231825	131236845	FOXAR	18059	FOXAR	7.32102e-05	7.32102e-05
CRPC	chr16	3872652	3877672	FOXAR	19458	FOXAR	7.88816e-05	7.88816e-05
CRPC	chr7	120716999	120722019	FOXAR	43459	FOXAR	0.00017618	0.00017618
CRPC	chr5	68951211	68956231	FOXAR	175158	FOXAR	0.000710081	0.000710081
CRPC	chr6	22762179	22767199	FOXAR	41073	FOXAR	0.000166508	0.000166508
CRPC	chr12	6018630	6023650	FOXAR	123294	FOXAR	0.000499827	0.000499827
CRPC	chr22	48876248	48881268	FOXAR	20073	FOXAR	8.13748e-05	8.13748e-05
CRPC	chr7	42232397	42237417	FOXAR	135988	FOXAR	0.000551288	0.000551288
CRPC	chr9	4582329	4587349	FOXAR	62421	FOXAR	0.000253051	0.000253051
CRPC	chr15	86113604	86118624	FOXAR	37656	FOXAR	0.000152655	0.000152655
CRPC	chr11	32565160	32570180	FOXAR	30434	FOXAR	0.000123378	0.000123378
CRPC	chr21	43349892	43354912	FOXAR	24040	FOXAR	9.74568e-05	9.74568e-05
CRPC	chr7	26505049	26510069	FOXAR	89787	FOXAR	0.000363991	0.000363991
CRPC	chr1	168558066	168563086	FOXAR	56821	FOXAR	0.000230349	0.000230349
CRPC	chr1	77069635	77074655	FOXAR	14314	FOXAR	5.80281e-05	5.80281e-05
CRPC	chr8	98987309	98992329	FOXAR	131091	FOXAR	0.000531436	0.000531436
CRPC	chr5	163788975	163793995	FOXAR	29759	FOXAR	0.000120641	0.000120641
CRPC	chr9	129104865	129109885	FOXAR	265000	FOXAR	0.0010743	0.0010743
CRPC	chr1	227706126	227711146	FOXAR	15331	FOXAR	6.2151e-05	6.2151e-05
CRPC	chr1	201279906	201284926	FOXAR	394757	FOXAR	0.00160032	0.00160032
CRPC	chrX	130195176	130200196	FOXAR	64191	FOXAR	0.000260227	0.000260227
CRPC	chr7	52194933	52199953	FOXAR	59575	FOXAR	0.000241514	0.000241514
CRPC	chr17	66966619	66971639	FOXAR	101369	FOXAR	0.000410944	0.000410944
CRPC	chr9	18969993	18975013	FOXAR	26160	FOXAR	0.000106051	0.000106051
CRPC	chr12	29927049	29932069	FOXAR	12475	FOXAR	5.05729e-05	5.05729e-05
CRPC	chr6	44637828	44642848	FOXAR	69278	FOXAR	0.000280849	0.000280849
CRPC	chr11	121298702	121303722	FOXAR	188896	FOXAR	0.000765774	0.000765774
CRPC	chr20	23584112	23589132	FOXAR	51931	FOXAR	0.000210525	0.000210525
CRPC	chr14	64086272	64091292	FOXAR	54881	FOXAR	0.000222484	0.000222484
CRPC	chr13	49474271	49479291	FOXAR	22574	FOXAR	9.15137e-05	9.15137e-05
CRPC	chr7	92951782	92956802	FOXAR	27559	FOXAR	0.000111723	0.000111723
CRPC	chr2	188397333	188402353	FOXAR	16006	FOXAR	6.48874e-05	6.48874e-05
CRPC	chr4	96635926	96640946	FOXAR	12880	FOXAR	5.22148e-05	5.22148e-05
CRPC	chr2	175000336	175005356	FOXAR	144886	FOXAR	0.00058736	0.00058736
CRPC	chr1	177442864	177447884	FOXAR	166134	FOXAR	0.000673498	0.000673498
CRPC	chr22	33884399	33889419	FOXAR	41275	FOXAR	0.000167327	0.000167327
CRPC	chr12	111068626	111073646	FOXAR	198919	FOXAR	0.000806406	0.000806406
CRPC	chr6	128640056	128645076	FOXAR	11834	FOXAR	4.79744e-05	4.79744e-05
CRPC	chr1	160154947	160159967	FOXAR	151095	FOXAR	0.000612531	0.000612531
CRPC	chr6	100729985	100735005	FOXAR	24081	FOXAR	9.7623e-05	9.7623e-05
CRPC	chr2	161220770	161225790	FOXAR	13388	FOXAR	5.42742e-05	5.42742e-05
CRPC	chr10	127965761	127970781	FOXAR	26595	FOXAR	0.000107815	0.000107815
CRPC	chr1	112888823	112893843	FOXAR	149389	FOXAR	0.000605615	0.000605615
CRPC	chr9	70604936	70609956	FOXAR	63791	FOXAR	0.000258605	0.000258605
CRPC	chr7	35614703	35619723	FOXAR	24165	FOXAR	9.79635e-05	9.79635e-05
CRPC	chr12	30131542	30136562	FOXAR	33244	FOXAR	0.000134769	0.000134769
CRPC	chr17	27412629	27417649	FOXAR	30914	FOXAR	0.000125324	0.000125324
CRPC	chr14	106529357	106534377	FOXAR	52653	FOXAR	0.000213452	0.000213452
CRPC	chr13	21162226	21167246	FOXAR	33497	FOXAR	0.000135795	0.000135795
CRPC	chr17	59364632	59369652	FOXAR	389823	FOXAR	0.00158032	0.00158032
CRPC	chr16	72021596	72026616	FOXAR	195789	FOXAR	0.000793718	0.000793718
CRPC	chr11	87201081	87206101	FOXAR	16447	FOXAR	6.66752e-05	6.66752e-05
CRPC	chr12	64818338	64823358	FOXAR	81607	FOXAR	0.00033083	0.00033083
CRPC	chr15	51492154	51497174	FOXAR	104857	FOXAR	0.000425084	0.000425084
CRPC	chr7	88659664	88664684	FOXAR	18067	FOXAR	7.32426e-05	7.32426e-05
CRPC	chr3	68070369	68075389	FOXAR	26266	FOXAR	0.000106481	0.000106481
CRPC	chr10	119940616	119945636	FOXAR	86430	FOXAR	0.000350382	0.000350382
CRPC	chr4	73045519	73050539	FOXAR	40967	FOXAR	0.000166078	0.000166078
CRPC	chr7	12727949	12732969	FOXAR	69176	FOXAR	0.000280436	0.000280436
CRPC	chr3	171246073	171251093	FOXAR	39495	FOXAR	0.000160111	0.000160111
CRPC	chr7	108089782	108094802	FOXAR	71306	FOXAR	0.000289071	0.000289071
CRPC	chrX	123306995	123312015	FOXAR	179603	FOXAR	0.0007281	0.0007281
CRPC	chr10	115439819	115444839	FOXAR	21326	FOXAR	8.64544e-05	8.64544e-05
CRPC	chr10	115439844	115444864	FOXAR	21336	FOXAR	8.64949e-05	8.64949e-05
CRPC	chr3	168871728	168876748	FOXAR	88310	FOXAR	0.000358004	0.000358004
CRPC	chr6	53207412	53212432	FOXAR	77473	FOXAR	0.000314071	0.000314071
CRPC	chr1	212002585	212007605	FOXAR	82341	FOXAR	0.000333806	0.000333806
CRPC	chr17	48404730	48409750	FOXAR	11299	FOXAR	4.58055e-05	4.58055e-05
CRPC	chr4	27319876	27324896	FOXAR	34247	FOXAR	0.000138835	0.000138835
CRPC	chr5	159854428	159859448	FOXAR	19169	FOXAR	7.771e-05	7.771e-05
CRPC	chr18	47997949	48002969	FOXAR	26615	FOXAR	0.000107896	0.000107896
CRPC	chr2	172153056	172158076	FOXAR	56618	FOXAR	0.000229526	0.000229526
CRPC	chr13	29572717	29577737	FOXAR	309682	FOXAR	0.00125543	0.00125543
CRPC	chr20	49893207	49898227	FOXAR	214697	FOXAR	0.00087037	0.00087037
CRPC	chr6	129943192	129948212	FOXAR	29609	FOXAR	0.000120033	0.000120033
CRPC	chrX	125245373	125250393	FOXAR	13334	FOXAR	5.40553e-05	5.40553e-05
CRPC	chr22	33937112	33942132	FOXAR	26206	FOXAR	0.000106238	0.000106238
CRPC	chr20	15417504	15422524	FOXAR	71184	FOXAR	0.000288576	0.000288576
CRPC	chr10	91967551	91972571	FOXAR	53367	FOXAR	0.000216347	0.000216347
CRPC	chr8	41053166	41058186	FOXAR	32647	FOXAR	0.000132349	0.000132349
CRPC	chr14	28922238	28927258	FOXAR	10077	FOXAR	4.08516e-05	4.08516e-05
CRPC	chr11	126212355	126217375	FOXAR	75556	FOXAR	0.0003063	0.0003063
CRPC	chr9	117489174	117494194	FOXAR	29797	FOXAR	0.000120795	0.000120795
CRPC	chr10	46073714	46078734	FOXAR	254089	FOXAR	0.00103006	0.00103006
CRPC	chr3	47653874	47658894	FOXAR	81905	FOXAR	0.000332038	0.000332038
CRPC	chr6	33825932	33830952	FOXAR	167850	FOXAR	0.000680454	0.000680454
CRPC	chr19	57126411	57131431	FOXAR	7811	FOXAR	3.16654e-05	3.16654e-05
CRPC	chr2	192563903	192568923	FOXAR	203629	FOXAR	0.0008255	0.0008255
CRPC	chr4	169357639	169362659	FOXAR	45326	FOXAR	0.000183749	0.000183749
CRPC	chr11	77564566	77569586	FOXAR	71312	FOXAR	0.000289095	0.000289095
CRPC	chr9	73830391	73835411	FOXAR	23915	FOXAR	9.69501e-05	9.69501e-05
CRPC	chr6	166084949	166089969	FOXAR	26032	FOXAR	0.000105532	0.000105532
CRPC	chr2	117549635	117554655	FOXAR	29238	FOXAR	0.000118529	0.000118529
CRPC	chr7	130915878	130920898	FOXAR	176488	FOXAR	0.000715472	0.000715472
CRPC	chr17	10221791	10226811	FOXAR	17415	FOXAR	7.05994e-05	7.05994e-05
CRPC	chr15	68485982	68491002	FOXAR	69955	FOXAR	0.000283594	0.000283594
CRPC	chr7	113364524	113369544	FOXAR	27672	FOXAR	0.000112181	0.000112181
CRPC	chr15	85291015	85296035	FOXAR	21519	FOXAR	8.72368e-05	8.72368e-05
CRPC	chr6	158784494	158789514	FOXAR	200554	FOXAR	0.000813035	0.000813035
CRPC	chr11	82232690	82237710	FOXAR	15000	FOXAR	6.08092e-05	6.08092e-05
CRPC	chr6	147907198	147912218	FOXAR	39892	FOXAR	0.00016172	0.00016172
CRPC	chr17	36719513	36724533	FOXAR	76705	FOXAR	0.000310958	0.000310958
CRPC	chr17	4307807	4312827	FOXAR	86864	FOXAR	0.000352142	0.000352142
CRPC	chr1	78853812	78858832	FOXAR	22860	FOXAR	9.26732e-05	9.26732e-05
CRPC	chr3	177370310	177375330	FOXAR	171373	FOXAR	0.000694736	0.000694736
CRPC	chr3	17803263	17808283	FOXAR	25507	FOXAR	0.000103404	0.000103404
CRPC	chr5	122855948	122860968	FOXAR	14773	FOXAR	5.98889e-05	5.98889e-05
CRPC	chr7	108608866	108613886	FOXAR	183222	FOXAR	0.000742772	0.000742772
CRPC	chr17	37315588	37320608	FOXAR	247341	FOXAR	0.00100271	0.00100271
CRPC	chr14	28947252	28952272	FOXAR	94270	FOXAR	0.000382165	0.000382165
CRPC	chr3	150536598	150541618	FOXAR	290062	FOXAR	0.00117589	0.00117589
CRPC	chr12	67538154	67543174	FOXAR	31015	FOXAR	0.000125733	0.000125733
CRPC	chr9	34423330	34428350	FOXAR	27086	FOXAR	0.000109805	0.000109805
CRPC	chr5	11296402	11301422	FOXAR	30989	FOXAR	0.000125628	0.000125628
CRPC	chr3	150533201	150538221	FOXAR	140466	FOXAR	0.000569441	0.000569441
CRPC	chr16	72199074	72204094	FOXAR	79720	FOXAR	0.00032318	0.00032318
CRPC	chr4	151020297	151025317	FOXAR	54120	FOXAR	0.000219399	0.000219399
CRPC	chr3	152951292	152956312	FOXAR	57146	FOXAR	0.000231667	0.000231667
CRPC	chr4	121954856	121959876	FOXAR	63930	FOXAR	0.000259169	0.000259169
CRPC	chr1	42174497	42179517	FOXAR	123267	FOXAR	0.000499717	0.000499717
CRPC	chr2	144867172	144872192	FOXAR	9849	FOXAR	3.99273e-05	3.99273e-05
CRPC	chr2	82981593	82986613	FOXAR	275856	FOXAR	0.0011183	0.0011183
CRPC	chr5	50788015	50793035	FOXAR	10492	FOXAR	4.2534e-05	4.2534e-05
CRPC	chr17	10696248	10701268	FOXAR	199831	FOXAR	0.000810104	0.000810104
CRPC	chr11	84856305	84861325	FOXAR	16690	FOXAR	6.76603e-05	6.76603e-05
CRPC	chr9	71188802	71193822	FOXAR	66869	FOXAR	0.000271083	0.000271083
CRPC	chr9	117927707	117932727	FOXAR	19425	FOXAR	7.87479e-05	7.87479e-05
CRPC	chr5	16813150	16818170	FOXAR	55818	FOXAR	0.000226283	0.000226283
CRPC	chr9	74898644	74903664	FOXAR	19188	FOXAR	7.77871e-05	7.77871e-05
CRPC	chrX	150082536	150087556	FOXAR	117767	FOXAR	0.000477421	0.000477421
CRPC	chr20	1796610	1801630	FOXAR	38936	FOXAR	0.000157844	0.000157844
CRPC	chr14	91543733	91548753	FOXAR	81297	FOXAR	0.000329573	0.000329573
CRPC	chr8	63126598	63131618	FOXAR	15445	FOXAR	6.26132e-05	6.26132e-05
CRPC	chr1	7888371	7893391	FOXAR	11600	FOXAR	4.70257e-05	4.70257e-05
CRPC	chr1	223180040	223185060	FOXAR	31055	FOXAR	0.000125895	0.000125895
CRPC	chr6	131456655	131461675	FOXAR	56844	FOXAR	0.000230442	0.000230442
CRPC	chr1	18438223	18443243	FOXAR	41278	FOXAR	0.000167339	0.000167339
CRPC	chrY	19396100	19401120	FOXAR	25806	FOXAR	0.000104616	0.000104616
CRPC	chr12	94150395	94155415	FOXAR	17713	FOXAR	7.18075e-05	7.18075e-05
CRPC	chr7	80510736	80515756	FOXAR	43957	FOXAR	0.000178199	0.000178199
CRPC	chrX	125306687	125311707	FOXAR	12966	FOXAR	5.25634e-05	5.25634e-05
CRPC	chr6	156848806	156853826	FOXAR	103734	FOXAR	0.000420532	0.000420532
CRPC	chrX	57549048	57554068	FOXAR	25914	FOXAR	0.000105054	0.000105054
CRPC	chr3	104814676	104819696	FOXAR	39845	FOXAR	0.000161529	0.000161529
CRPC	chr3	139314889	139319909	FOXAR	53978	FOXAR	0.000218824	0.000218824
CRPC	chr6	10947718	10952738	FOXAR	122435	FOXAR	0.000496345	0.000496345
CRPC	chr5	75824883	75829903	FOXAR	33128	FOXAR	0.000134299	0.000134299
CRPC	chr4	161880047	161885067	FOXAR	22660	FOXAR	9.18624e-05	9.18624e-05
CRPC	chr6	57376312	57381332	FOXAR	37952	FOXAR	0.000153855	0.000153855
CRPC	chr12	12772437	12777457	FOXAR	135712	FOXAR	0.000550169	0.000550169
CRPC	chr15	81402460	81407480	FOXAR	14590	FOXAR	5.9147e-05	5.9147e-05
CRPC	chr1	55604460	55609480	FOXAR	14674	FOXAR	5.94876e-05	5.94876e-05
CRPC	chr9	2461416	2466436	FOXAR	63840	FOXAR	0.000258804	0.000258804
CRPC	chr1	74160873	74165893	FOXAR	6442	FOXAR	2.61155e-05	2.61155e-05
CRPC	chr5	151280127	151285147	FOXAR	26930	FOXAR	0.000109173	0.000109173
CRPC	chr7	33509586	33514606	FOXAR	19783	FOXAR	8.01992e-05	8.01992e-05
CRPC	chr2	111824792	111829812	FOXAR	16184	FOXAR	6.5609e-05	6.5609e-05
CRPC	chrX	19108310	19113330	FOXAR	11138	FOXAR	4.51528e-05	4.51528e-05
CRPC	chr2	187984039	187989059	FOXAR	76124	FOXAR	0.000308602	0.000308602
CRPC	chr2	225859500	225864520	FOXAR	16474	FOXAR	6.67847e-05	6.67847e-05
CRPC	chr17	48211496	48216516	FOXAR	52761	FOXAR	0.00021389	0.00021389
CRPC	chr2	69679967	69684987	FOXAR	219425	FOXAR	0.000889537	0.000889537
CRPC	chrX	136047374	136052394	FOXAR	29014	FOXAR	0.000117621	0.000117621
CRPC	chr15	81764558	81769578	FOXAR	30973	FOXAR	0.000125563	0.000125563
CRPC	chr7	116229629	116234649	FOXAR	42543	FOXAR	0.000172467	0.000172467
CRPC	chr1	161882222	161887242	FOXAR	47780	FOXAR	0.000193697	0.000193697
CRPC	chr14	61488850	61493870	FOXAR	255722	FOXAR	0.00103668	0.00103668
CRPC	chr13	93734576	93739596	FOXAR	29013	FOXAR	0.000117617	0.000117617
CRPC	chr19	6791191	6796211	FOXAR	58743	FOXAR	0.000238141	0.000238141
CRPC	chr21	33290449	33295469	FOXAR	242551	FOXAR	0.000983288	0.000983288
CRPC	chr3	84969154	84974174	FOXAR	47256	FOXAR	0.000191573	0.000191573
CRPC	chr6	165644683	165649703	FOXAR	180827	FOXAR	0.000733062	0.000733062
CRPC	chr11	34668750	34673770	FOXAR	207542	FOXAR	0.000841364	0.000841364
CRPC	chr18	24634414	24639434	FOXAR	18198	FOXAR	7.37737e-05	7.37737e-05
CRPC	chr10	93742630	93747650	FOXAR	84577	FOXAR	0.00034287	0.00034287
CRPC	chrX	51521047	51526067	FOXAR	52336	FOXAR	0.000212167	0.000212167
CRPC	chr1	39345983	39351003	FOXAR	87382	FOXAR	0.000354242	0.000354242
CRPC	chr1	110575815	110580835	FOXAR	10529	FOXAR	4.2684e-05	4.2684e-05
CRPC	chr6	122768941	122773961	FOXAR	231404	FOXAR	0.000938099	0.000938099
CRPC	chr4	114463976	114468996	FOXAR	9839	FOXAR	3.98868e-05	3.98868e-05
CRPC	chr11	74032978	74037998	FOXAR	55954	FOXAR	0.000226834	0.000226834
CRPC	chr7	91652295	91657315	FOXAR	33876	FOXAR	0.000137331	0.000137331
CRPC	chr4	1539025	1544045	FOXAR	47682	FOXAR	0.0001933	0.0001933
CRPC	chr4	138653003	138658023	FOXAR	13609	FOXAR	5.51701e-05	5.51701e-05
CRPC	chr15	48461105	48466125	FOXAR	53416	FOXAR	0.000216545	0.000216545
CRPC	chr20	20691766	20696786	FOXAR	83208	FOXAR	0.000337321	0.000337321
CRPC	chr5	148382767	148387787	FOXAR	210500	FOXAR	0.000853355	0.000853355
CRPC	chr6	56635172	56640192	FOXAR	13603	FOXAR	5.51458e-05	5.51458e-05
CRPC	chr8	58663780	58668800	FOXAR	102596	FOXAR	0.000415918	0.000415918
CRPC	chr7	41118882	41123902	FOXAR	26165	FOXAR	0.000106071	0.000106071
CRPC	chr2	110982300	110987320	FOXAR	18725	FOXAR	7.59101e-05	7.59101e-05
CRPC	chr16	80175912	80180932	FOXAR	13991	FOXAR	5.67187e-05	5.67187e-05
CRPC	chr14	65659501	65664521	FOXAR	45507	FOXAR	0.000184483	0.000184483
CRPC	chr16	20700165	20705185	FOXAR	336251	FOXAR	0.00136314	0.00136314
CRPC	chr5	71710833	71715853	FOXAR	242713	FOXAR	0.000983945	0.000983945
CRPC	chr8	56017190	56022210	FOXAR	70756	FOXAR	0.000286841	0.000286841
CRPC	chr5	15354393	15359413	FOXAR	162738	FOXAR	0.000659731	0.000659731
CRPC	chr1	41948192	41953212	FOXAR	20282	FOXAR	8.22221e-05	8.22221e-05
CRPC	chr1	9812811	9817831	FOXAR	109819	FOXAR	0.0004452	0.0004452
CRPC	chr4	97621976	97626996	FOXAR	50605	FOXAR	0.00020515	0.00020515
CRPC	chr13	61476807	61481827	FOXAR	16854	FOXAR	6.83252e-05	6.83252e-05
CRPC	chr11	24729243	24734263	FOXAR	114624	FOXAR	0.000464679	0.000464679
CRPC	chr6	128640018	128645038	FOXAR	11695	FOXAR	4.74109e-05	4.74109e-05
CRPC	chr1	211198002	211203022	FOXAR	50297	FOXAR	0.000203901	0.000203901
CRPC	chr12	12311602	12316622	FOXAR	46551	FOXAR	0.000188715	0.000188715
CRPC	chr3	7158442	7163462	FOXAR	210512	FOXAR	0.000853404	0.000853404
CRPC	chr13	50146784	50151804	FOXAR	59639	FOXAR	0.000241773	0.000241773
CRPC	chr4	87309719	87314739	FOXAR	31443	FOXAR	0.000127468	0.000127468
CRPC	chr21	45223629	45228649	FOXAR	104195	FOXAR	0.000422401	0.000422401
CRPC	chr5	95506252	95511272	FOXAR	45036	FOXAR	0.000182573	0.000182573
CRPC	chr8	29736136	29741156	FOXAR	431910	FOXAR	0.00175094	0.00175094
CRPC	chr3	165210337	165215357	FOXAR	32742	FOXAR	0.000132734	0.000132734
CRPC	chr16	23200650	23205670	FOXAR	107753	FOXAR	0.000436825	0.000436825
CRPC	chr10	31102526	31107546	FOXAR	55603	FOXAR	0.000225411	0.000225411
CRPC	chr7	120706387	120711407	FOXAR	102828	FOXAR	0.000416859	0.000416859
CRPC	chr1	193546697	193551717	FOXAR	43839	FOXAR	0.000177721	0.000177721
CRPC	chr15	38487912	38492932	FOXAR	16478	FOXAR	6.68009e-05	6.68009e-05
CRPC	chr10	82240508	82245528	FOXAR	11434	FOXAR	4.63528e-05	4.63528e-05
CRPC	chr3	127515574	127520594	FOXAR	17299	FOXAR	7.01292e-05	7.01292e-05
CRPC	chr1	118294017	118299037	FOXAR	38481	FOXAR	0.000156	0.000156
CRPC	chr6	138832290	138837310	FOXAR	75279	FOXAR	0.000305177	0.000305177
CRPC	chr5	80248485	80253505	FOXAR	287278	FOXAR	0.00116461	0.00116461
CRPC	chr1	19545493	19550513	FOXAR	17265	FOXAR	6.99913e-05	6.99913e-05
CRPC	chr10	32691050	32696070	FOXAR	81348	FOXAR	0.00032978	0.00032978
CRPC	chr13	25975912	25980932	FOXAR	68994	FOXAR	0.000279698	0.000279698
CRPC	chr4	30189529	30194549	FOXAR	14504	FOXAR	5.87984e-05	5.87984e-05
CRPC	chr14	88008391	88013411	FOXAR	38102	FOXAR	0.000154463	0.000154463
CRPC	chr15	81030532	81035552	FOXAR	103673	FOXAR	0.000420285	0.000420285
CRPC	chr7	30138049	30143069	FOXAR	179993	FOXAR	0.000729681	0.000729681
CRPC	chr7	140929540	140934560	FOXAR	25752	FOXAR	0.000104397	0.000104397
CRPC	chr20	36621956	36626976	FOXAR	74169	FOXAR	0.000300677	0.000300677
CRPC	chr18	8701759	8706779	FOXAR	239988	FOXAR	0.000972898	0.000972898
CRPC	chr1	225819443	225824463	FOXAR	126252	FOXAR	0.000511818	0.000511818
CRPC	chr11	78951912	78956932	FOXAR	134053	FOXAR	0.000543443	0.000543443
CRPC	chr9	107933619	107938639	FOXAR	49241	FOXAR	0.00019962	0.00019962
CRPC	chr11	35967383	35972403	FOXAR	302350	FOXAR	0.00122571	0.00122571
CRPC	chrX	36619475	36624495	FOXAR	6135	FOXAR	2.48709e-05	2.48709e-05
CRPC	chr1	162576631	162581651	FOXAR	134595	FOXAR	0.000545641	0.000545641
CRPC	chr18	31141878	31146898	FOXAR	39543	FOXAR	0.000160305	0.000160305
CRPC	chr5	131772472	131777492	FOXAR	111884	FOXAR	0.000453571	0.000453571
CRPC	chr2	46039919	46044939	FOXAR	337087	FOXAR	0.00136653	0.00136653
CRPC	chr6	100710694	100715714	FOXAR	24861	FOXAR	0.000100785	0.000100785
CRPC	chr21	20436876	20441896	FOXAR	15004	FOXAR	6.08254e-05	6.08254e-05
CRPC	chr8	18064387	18069407	FOXAR	70584	FOXAR	0.000286144	0.000286144
CRPC	chr6	67589640	67594660	FOXAR	14230	FOXAR	5.76876e-05	5.76876e-05
CRPC	chr5	178248116	178253136	FOXAR	82038	FOXAR	0.000332577	0.000332577
CRPC	chr2	217863032	217868052	FOXAR	21731	FOXAR	8.80962e-05	8.80962e-05
CRPC	chr1	95573013	95578033	FOXAR	30069	FOXAR	0.000121898	0.000121898
CRPC	chr11	75712655	75717675	FOXAR	51938	FOXAR	0.000210554	0.000210554
CRPC	chr2	161312359	161317379	FOXAR	13727	FOXAR	5.56485e-05	5.56485e-05
CRPC	chr3	122396614	122401634	FOXAR	55586	FOXAR	0.000225343	0.000225343
CRPC	chr10	61324141	61329161	FOXAR	23026	FOXAR	9.33461e-05	9.33461e-05
CRPC	chr13	109568093	109573113	FOXAR	167961	FOXAR	0.000680904	0.000680904
CRPC	chr4	168677427	168682447	FOXAR	129137	FOXAR	0.000523514	0.000523514
CRPC	chr11	9484159	9489179	FOXAR	16389	FOXAR	6.64401e-05	6.64401e-05
CRPC	chr22	35083363	35088383	FOXAR	32305	FOXAR	0.000130963	0.000130963
CRPC	chr6	76416324	76421344	FOXAR	235988	FOXAR	0.000956682	0.000956682
CRPC	chr8	17486420	17491440	FOXAR	141930	FOXAR	0.000575376	0.000575376
CRPC	chr2	153516907	153521927	FOXAR	8389	FOXAR	3.40085e-05	3.40085e-05
CRPC	chr10	110455919	110460939	FOXAR	72108	FOXAR	0.000292322	0.000292322
CRPC	chr2	55514372	55519392	FOXAR	134388	FOXAR	0.000544801	0.000544801
CRPC	chr6	108229425	108234445	FOXAR	24410	FOXAR	9.89568e-05	9.89568e-05
CRPC	chr14	25079365	25084385	FOXAR	164673	FOXAR	0.000667575	0.000667575
CRPC	chr3	81599326	81604346	FOXAR	15092	FOXAR	6.11821e-05	6.11821e-05
CRPC	chr15	78862092	78867112	FOXAR	26202	FOXAR	0.000106221	0.000106221
CRPC	chr18	79009176	79014196	FOXAR	42526	FOXAR	0.000172398	0.000172398
CRPC	chr13	30937308	30942328	FOXAR	10552	FOXAR	4.27772e-05	4.27772e-05
CRPC	chrX	113757158	113762178	FOXAR	70973	FOXAR	0.000287721	0.000287721
CRPC	chr17	63002775	63007795	FOXAR	17595	FOXAR	7.13291e-05	7.13291e-05
CRPC	chr13	104424433	104429453	FOXAR	21753	FOXAR	8.81854e-05	8.81854e-05
CRPC	chr6	93340062	93345082	FOXAR	98633	FOXAR	0.000399853	0.000399853
CRPC	chr4	141539156	141544176	FOXAR	15750	FOXAR	6.38496e-05	6.38496e-05
CRPC	chr6	38855488	38860508	FOXAR	297004	FOXAR	0.00120404	0.00120404
CRPC	chr2	43476234	43481254	FOXAR	68433	FOXAR	0.000277424	0.000277424
CRPC	chr8	17513496	17518516	FOXAR	111931	FOXAR	0.000453762	0.000453762
CRPC	chrX	108513955	108518975	FOXAR	141840	FOXAR	0.000575011	0.000575011
CRPC	chr4	104768847	104773867	FOXAR	15720	FOXAR	6.3728e-05	6.3728e-05
CRPC	chr8	65393180	65398200	FOXAR	35601	FOXAR	0.000144324	0.000144324
CRPC	chr7	26578423	26583443	FOXAR	35071	FOXAR	0.000142176	0.000142176
CRPC	chr4	107679930	107684950	FOXAR	95620	FOXAR	0.000387638	0.000387638
CRPC	chr12	4504125	4509145	FOXAR	11402	FOXAR	4.62231e-05	4.62231e-05
CRPC	chr18	33779059	33784079	FOXAR	50568	FOXAR	0.000205	0.000205
CRPC	chr8	29848328	29853348	FOXAR	35998	FOXAR	0.000145934	0.000145934
CRPC	chr17	37313300	37318320	FOXAR	221767	FOXAR	0.000899031	0.000899031
CRPC	chr15	89856324	89861344	FOXAR	315075	FOXAR	0.0012773	0.0012773
CRPC	chr7	95628750	95633770	FOXAR	104153	FOXAR	0.00042223	0.00042223
CRPC	chr7	98223809	98228829	FOXAR	183632	FOXAR	0.000744434	0.000744434
CRPC	chr1	234748844	234753864	FOXAR	225013	FOXAR	0.00091219	0.00091219
CRPC	chr2	47192914	47197934	FOXAR	47780	FOXAR	0.000193697	0.000193697
CRPC	chr8	95034894	95039914	FOXAR	104329	FOXAR	0.000422944	0.000422944
CRPC	chr4	186823639	186828659	FOXAR	26513	FOXAR	0.000107482	0.000107482
CRPC	chr3	104887016	104892036	FOXAR	79064	FOXAR	0.000320521	0.000320521
CRPC	chrX	64159445	64164465	FOXAR	8239	FOXAR	3.34004e-05	3.34004e-05
CRPC	chr10	7971193	7976213	FOXAR	12689	FOXAR	5.14405e-05	5.14405e-05
CRPC	chr12	103238878	103243898	FOXAR	30343	FOXAR	0.000123009	0.000123009
CRPC	chrX	9413109	9418129	FOXAR	37165	FOXAR	0.000150665	0.000150665
CRPC	chr2	105038260	105043280	FOXAR	78905	FOXAR	0.000319876	0.000319876
CRPC	chr10	96716982	96722002	FOXAR	136885	FOXAR	0.000554924	0.000554924
CRPC	chr3	23590730	23595750	FOXAR	87505	FOXAR	0.00035474	0.00035474
CRPC	chr7	23312980	23318000	FOXAR	19186	FOXAR	7.7779e-05	7.7779e-05
CRPC	chr4	176798596	176803616	FOXAR	11606	FOXAR	4.70501e-05	4.70501e-05
CRPC	chr1	191762957	191767977	FOXAR	27708	FOXAR	0.000112327	0.000112327
CRPC	chr14	57816202	57821222	FOXAR	19146	FOXAR	7.76168e-05	7.76168e-05
CRPC	chr22	44642689	44647709	FOXAR	86032	FOXAR	0.000348769	0.000348769
CRPC	chr6	116799752	116804772	FOXAR	18926	FOXAR	7.67249e-05	7.67249e-05
CRPC	chr1	101242932	101247952	FOXAR	23343	FOXAR	9.46312e-05	9.46312e-05
CRPC	chr5	96885222	96890242	FOXAR	41481	FOXAR	0.000168162	0.000168162
CRPC	chr3	152646953	152651973	FOXAR	13119	FOXAR	5.31837e-05	5.31837e-05
CRPC	chr14	71160733	71165753	FOXAR	63736	FOXAR	0.000258382	0.000258382
CRPC	chr2	77236049	77241069	FOXAR	21104	FOXAR	8.55544e-05	8.55544e-05
CRPC	chr4	146045121	146050141	FOXAR	43128	FOXAR	0.000174838	0.000174838
CRPC	chr6	55296968	55301988	FOXAR	8908	FOXAR	3.61125e-05	3.61125e-05
CRPC	chr7	13836833	13841853	FOXAR	30586	FOXAR	0.000123994	0.000123994
CRPC	chr2	133285141	133290161	FOXAR	60141	FOXAR	0.000243808	0.000243808
CRPC	chr10	36922357	36927377	FOXAR	21482	FOXAR	8.70868e-05	8.70868e-05
CRPC	chr8	41399332	41404352	FOXAR	51257	FOXAR	0.000207793	0.000207793
CRPC	chr11	76853203	76858223	FOXAR	24020	FOXAR	9.73757e-05	9.73757e-05
CRPC	chr6	167208698	167213718	FOXAR	35298	FOXAR	0.000143096	0.000143096
CRPC	chr2	10588397	10593417	FOXAR	123999	FOXAR	0.000502685	0.000502685
CRPC	chrX	133674156	133679176	FOXAR	112014	FOXAR	0.000454098	0.000454098
CRPC	chr3	65806025	65811045	FOXAR	177773	FOXAR	0.000720682	0.000720682
CRPC	chr2	29769776	29774796	FOXAR	28202	FOXAR	0.000114329	0.000114329
CRPC	chr1	244422668	244427688	FOXAR	66068	FOXAR	0.000267836	0.000267836
CRPC	chr10	19349990	19355010	FOXAR	15254	FOXAR	6.18389e-05	6.18389e-05
CRPC	chr12	101943038	101948058	FOXAR	108434	FOXAR	0.000439585	0.000439585
CRPC	chr1	111640830	111645850	FOXAR	28741	FOXAR	0.000116514	0.000116514
CRPC	chr12	81144534	81149554	FOXAR	155295	FOXAR	0.000629557	0.000629557
CRPC	chr1	227382936	227387956	FOXAR	68551	FOXAR	0.000277902	0.000277902
CRPC	chr11	116944110	116949130	FOXAR	19157	FOXAR	7.76614e-05	7.76614e-05
CRPC	chr1	191762982	191768002	FOXAR	27956	FOXAR	0.000113332	0.000113332
CRPC	chrX	49822711	49827731	FOXAR	16856	FOXAR	6.83333e-05	6.83333e-05
CRPC	chr2	232297919	232302939	FOXAR	51686	FOXAR	0.000209532	0.000209532
CRPC	chr4	152999806	153004826	FOXAR	306491	FOXAR	0.0012425	0.0012425
CRPC	chr3	143862051	143867071	FOXAR	46176	FOXAR	0.000187195	0.000187195
CRPC	chr12	23184588	23189608	FOXAR	16838	FOXAR	6.82603e-05	6.82603e-05
CRPC	chr18	9715302	9720322	FOXAR	72278	FOXAR	0.000293011	0.000293011
CRPC	chr8	101722222	101727242	FOXAR	93663	FOXAR	0.000379705	0.000379705
CRPC	chr10	71587769	71592789	FOXAR	37488	FOXAR	0.000151974	0.000151974
CRPC	chr7	128783478	128788498	FOXAR	151506	FOXAR	0.000614197	0.000614197
CRPC	chr1	218535656	218540676	FOXAR	24848	FOXAR	0.000100732	0.000100732
CRPC	chr11	105698793	105703813	FOXAR	29893	FOXAR	0.000121185	0.000121185
CRPC	chr16	77622948	77627968	FOXAR	6255	FOXAR	2.53574e-05	2.53574e-05
CRPC	chr3	176757689	176762709	FOXAR	148891	FOXAR	0.000603596	0.000603596
CRPC	chr2	238028041	238033061	FOXAR	39005	FOXAR	0.000158124	0.000158124
CRPC	chr15	50003910	50008930	FOXAR	184717	FOXAR	0.000748832	0.000748832
CRPC	chr8	120840455	120845475	FOXAR	16699	FOXAR	6.76968e-05	6.76968e-05
CRPC	chr4	150711968	150716988	FOXAR	62894	FOXAR	0.000254969	0.000254969
CRPC	chr14	37341192	37346212	FOXAR	108892	FOXAR	0.000441442	0.000441442
CRPC	chr8	123977581	123982601	FOXAR	95106	FOXAR	0.000385554	0.000385554
CRPC	chr11	95535402	95540422	FOXAR	20424	FOXAR	8.27977e-05	8.27977e-05
CRPC	chr13	82433963	82438983	FOXAR	12701	FOXAR	5.14891e-05	5.14891e-05
CRPC	chr12	78092888	78097908	FOXAR	201238	FOXAR	0.000815808	0.000815808
CRPC	chr2	212854768	212859788	FOXAR	23334	FOXAR	9.45947e-05	9.45947e-05
CRPC	chr1	226551315	226556335	FOXAR	21660	FOXAR	8.78084e-05	8.78084e-05
CRPC	chr22	24400347	24405367	FOXAR	192132	FOXAR	0.000778892	0.000778892
CRPC	chr3	33497229	33502249	FOXAR	20313	FOXAR	8.23478e-05	8.23478e-05
CRPC	chr5	131157824	131162844	FOXAR	58536	FOXAR	0.000237302	0.000237302
CRPC	chr5	159979866	159984886	FOXAR	25346	FOXAR	0.000102751	0.000102751
CRPC	chr12	81379653	81384673	FOXAR	160989	FOXAR	0.00065264	0.00065264
CRPC	chr1	180558214	180563234	FOXAR	79118	FOXAR	0.00032074	0.00032074
CRPC	chr15	85916713	85921733	FOXAR	30608	FOXAR	0.000124083	0.000124083
CRPC	chr15	52019139	52024159	FOXAR	309516	FOXAR	0.00125476	0.00125476
CRPC	chr14	37365314	37370334	FOXAR	189043	FOXAR	0.00076637	0.00076637
CRPC	chr19	38296597	38301617	FOXAR	167873	FOXAR	0.000680548	0.000680548
CRPC	chr5	158902996	158908016	FOXAR	17514	FOXAR	7.10008e-05	7.10008e-05
CRPC	chr1	163633196	163638216	FOXAR	11242	FOXAR	4.55744e-05	4.55744e-05
CRPC	chr9	79449074	79454094	FOXAR	20238	FOXAR	8.20437e-05	8.20437e-05
CRPC	chr3	4882392	4887412	FOXAR	183206	FOXAR	0.000742707	0.000742707
CRPC	chr2	66800576	66805596	FOXAR	29570	FOXAR	0.000119875	0.000119875
CRPC	chr2	144340808	144345828	FOXAR	17723	FOXAR	7.1848e-05	7.1848e-05
CRPC	chr1	227014690	227019710	FOXAR	58437	FOXAR	0.0002369	0.0002369
CRPC	chr6	151002381	151007401	FOXAR	87687	FOXAR	0.000355478	0.000355478
CRPC	chr7	29347046	29352066	FOXAR	175456	FOXAR	0.000711289	0.000711289
CRPC	chr14	79313736	79318756	FOXAR	13684	FOXAR	5.54742e-05	5.54742e-05
CRPC	chr4	88194342	88199362	FOXAR	30089	FOXAR	0.000121979	0.000121979
CRPC	chr2	204531386	204536406	FOXAR	138254	FOXAR	0.000560474	0.000560474
CRPC	chr11	15705650	15710670	FOXAR	66809	FOXAR	0.00027084	0.00027084
CRPC	chr8	108999187	109004207	FOXAR	49217	FOXAR	0.000199523	0.000199523
CRPC	chr2	189519653	189524673	FOXAR	221806	FOXAR	0.000899189	0.000899189
CRPC	chr4	146973817	146978837	FOXAR	66142	FOXAR	0.000268136	0.000268136
CRPC	chr2	229827454	229832474	FOXAR	43101	FOXAR	0.000174729	0.000174729
CRPC	chr8	106752833	106757853	FOXAR	27940	FOXAR	0.000113267	0.000113267
CRPC	chr4	109731683	109736703	FOXAR	49140	FOXAR	0.000199211	0.000199211
CRPC	chr2	66653760	66658780	FOXAR	24788	FOXAR	0.000100489	0.000100489
CRPC	chr12	66569386	66574406	FOXAR	42678	FOXAR	0.000173014	0.000173014
CRPC	chr12	73962386	73967406	FOXAR	19414	FOXAR	7.87033e-05	7.87033e-05
CRPC	chr9	113919963	113924983	FOXAR	48599	FOXAR	0.000197018	0.000197018
CRPC	chrX	128853866	128858886	FOXAR	31193	FOXAR	0.000126455	0.000126455
CRPC	chr15	101206572	101211592	FOXAR	76049	FOXAR	0.000308298	0.000308298
CRPC	chr2	18495973	18500993	FOXAR	79227	FOXAR	0.000321182	0.000321182
CRPC	chr13	96395234	96400254	FOXAR	9734	FOXAR	3.94611e-05	3.94611e-05
CRPC	chr9	3236818	3241838	FOXAR	115750	FOXAR	0.000469244	0.000469244
CRPC	chr3	97430662	97435682	FOXAR	90459	FOXAR	0.000366716	0.000366716
CRPC	chr8	125652515	125657535	FOXAR	32421	FOXAR	0.000131433	0.000131433
CRPC	chr5	20498157	20503177	FOXAR	19906	FOXAR	8.06978e-05	8.06978e-05
CRPC	chr5	13728980	13734000	FOXAR	73281	FOXAR	0.000297077	0.000297077
CRPC	chr1	187515218	187520238	FOXAR	87945	FOXAR	0.000356524	0.000356524
CRPC	chr20	38063385	38068405	FOXAR	30771	FOXAR	0.000124744	0.000124744
CRPC	chr9	81027652	81032672	FOXAR	50258	FOXAR	0.000203743	0.000203743
CRPC	chr7	103927475	103932495	FOXAR	118329	FOXAR	0.000479699	0.000479699
CRPC	chr18	77188734	77193754	FOXAR	17986	FOXAR	7.29142e-05	7.29142e-05
CRPC	chr8	103977489	103982509	FOXAR	48645	FOXAR	0.000197204	0.000197204
CRPC	chr9	117566238	117571258	FOXAR	21417	FOXAR	8.68233e-05	8.68233e-05
CRPC	chr8	92925340	92930360	FOXAR	39326	FOXAR	0.000159425	0.000159425
CRPC	chr2	171138972	171143992	FOXAR	48113	FOXAR	0.000195047	0.000195047
CRPC	chr4	88853034	88858054	FOXAR	18501	FOXAR	7.5002e-05	7.5002e-05
CRPC	chr6	107214221	107219241	FOXAR	314342	FOXAR	0.00127432	0.00127432
CRPC	chr6	108675607	108680627	FOXAR	195159	FOXAR	0.000791164	0.000791164
CRPC	chr1	10114843	10119863	FOXAR	56840	FOXAR	0.000230426	0.000230426
CRPC	chr10	36170887	36175907	FOXAR	34410	FOXAR	0.000139496	0.000139496
CRPC	chr8	80145079	80150099	FOXAR	485576	FOXAR	0.0019685	0.0019685
CRPC	chr12	89190093	89195113	FOXAR	52197	FOXAR	0.000211604	0.000211604
CRPC	chr17	60522192	60527212	FOXAR	260052	FOXAR	0.00105424	0.00105424
CRPC	chr1	20019284	20024304	FOXAR	20343	FOXAR	8.24694e-05	8.24694e-05
CRPC	chr3	154789320	154794340	FOXAR	35307	FOXAR	0.000143133	0.000143133
Normal	chr17	43858598	43863614	ARE	60995	ARE	0.000245063	0.000245063
Normal	chr1	246944945	246949961	ARE	37753	ARE	0.000151682	0.000151682
Normal	chr11	12114884	12119900	ARE	63827	ARE	0.000256441	0.000256441
Normal	chr4	100719899	100724915	ARE	36478	ARE	0.00014656	0.00014656
Normal	chr5	72432422	72437438	ARE	45938	ARE	0.000184568	0.000184568
Normal	chr17	43858599	43863615	ARE	60994	ARE	0.000245059	0.000245059
Normal	chr19	38207273	38212289	ARE	48882	ARE	0.000196396	0.000196396
Normal	chr5	72432423	72437439	ARE	45933	ARE	0.000184548	0.000184548
Normal	chr5	61883389	61888405	ARE	29868	ARE	0.000120002	0.000120002
Normal	chr4	100719898	100724914	ARE	36480	ARE	0.000146568	0.000146568
Normal	chr15	93150603	93155619	ARE	40837	ARE	0.000164073	0.000164073
Normal	chr19	38207272	38212288	ARE	48881	ARE	0.000196392	0.000196392
Normal	chr7	108306559	108311575	ARE	27213	ARE	0.000109335	0.000109335
Normal	chr20	51755951	51760967	ARE	74526	ARE	0.000299427	0.000299427
Normal	chr7	108306558	108311574	ARE	27211	ARE	0.000109327	0.000109327
Normal	chr12	94051085	94056101	ARE	30298	ARE	0.00012173	0.00012173
Normal	chr17	16056749	16061765	ARE	45364	ARE	0.000182262	0.000182262
Normal	chr8	98400222	98405238	ARE	48175	ARE	0.000193555	0.000193555
Normal	chr2	23551796	23556812	ARE	74346	ARE	0.000298704	0.000298704
Normal	chr13	97405253	97410269	ARE	39154	ARE	0.000157311	0.000157311
Normal	chr1	33150836	33155852	ARE	63679	ARE	0.000255847	0.000255847
Normal	chr13	97405254	97410270	ARE	39148	ARE	0.000157287	0.000157287
Normal	chr16	56604839	56609855	ARE	108873	ARE	0.000437425	0.000437425
Normal	chr2	172610035	172615051	ARE	24511	ARE	9.84793e-05	9.84793e-05
Normal	chr11	12114885	12119901	ARE	63821	ARE	0.000256417	0.000256417
Normal	chr12	52492121	52497137	ARE	35103	ARE	0.000141035	0.000141035
Normal	chr11	122159775	122164791	ARE	47029	ARE	0.000188951	0.000188951
Normal	chr5	132212935	132217951	ARE	48431	ARE	0.000194584	0.000194584
Normal	chr1	246944946	246949962	ARE	37750	ARE	0.00015167	0.00015167
Normal	chr15	93150604	93155620	ARE	40831	ARE	0.000164049	0.000164049
Normal	chr8	25360442	25365458	ARE	62493	ARE	0.000251082	0.000251082
Normal	chr22	49930811	49935827	ARE	97241	ARE	0.000390691	0.000390691
Normal	chr2	40688232	40693248	ARE	44457	ARE	0.000178617	0.000178617
Normal	chr2	157662079	157667095	ARE	21367	ARE	8.58474e-05	8.58474e-05
Normal	chr3	194755157	194760173	ARE	31556	ARE	0.000126784	0.000126784
Normal	chr9	110910283	110915299	ARE	75618	ARE	0.000303815	0.000303815
Normal	chr2	217916181	217921197	ARE	104145	ARE	0.000418429	0.000418429
Normal	chr1	208250657	208255673	ARE	28254	ARE	0.000113518	0.000113518
Normal	chr2	172610036	172615052	ARE	24511	ARE	9.84793e-05	9.84793e-05
Normal	chr2	157662078	157667094	ARE	21362	ARE	8.58273e-05	8.58273e-05
Normal	chr5	132212936	132217952	ARE	48437	ARE	0.000194608	0.000194608
Normal	chr2	217916180	217921196	ARE	104140	ARE	0.000418409	0.000418409
Normal	chr1	33150835	33155851	ARE	63699	ARE	0.000255927	0.000255927
Normal	chr20	51755952	51760968	ARE	74534	ARE	0.00029946	0.00029946
Normal	chr8	98400221	98405237	ARE	48181	ARE	0.00019358	0.00019358
Normal	chr2	95382402	95387418	ARE	29799	ARE	0.000119725	0.000119725
Normal	chr10	92954895	92959911	ARE	24624	ARE	9.89333e-05	9.89333e-05
Normal	chr9	87060583	87065599	ARE	34197	ARE	0.000137395	0.000137395
Normal	chr20	46220402	46225418	ARE	23202	ARE	9.322e-05	9.322e-05
Normal	chr7	84652037	84657053	ARE	22084	ARE	8.87282e-05	8.87282e-05
Normal	chr16	56604840	56609856	ARE	108893	ARE	0.000437506	0.000437506
Normal	chr3	194755158	194760174	ARE	31557	ARE	0.000126788	0.000126788
Normal	chr2	95382401	95387417	ARE	29797	ARE	0.000119717	0.000119717
Normal	chr2	40688233	40693249	ARE	44450	ARE	0.000178589	0.000178589
Normal	chr7	84652038	84657054	ARE	22076	ARE	8.8696e-05	8.8696e-05
Normal	chr22	44636662	44641678	ARE	55882	ARE	0.00022452	0.00022452
Normal	chr1	236065647	236070663	ARE	85531	ARE	0.000343643	0.000343643
Normal	chr17	1780494	1785510	ARE	104453	ARE	0.000419667	0.000419667
Normal	chr12	94051084	94056100	ARE	30298	ARE	0.00012173	0.00012173
Normal	chr20	46220403	46225419	ARE	23208	ARE	9.32441e-05	9.32441e-05
Normal	chr8	25360443	25365459	ARE	62492	ARE	0.000251078	0.000251078
Normal	chr5	61883390	61888406	ARE	29862	ARE	0.000119978	0.000119978
Normal	chr9	87060584	87065600	ARE	34205	ARE	0.000137427	0.000137427
Normal	chr13	112956972	112961988	ARE	32319	ARE	0.00012985	0.00012985
Normal	chr10	118568709	118573725	ARE	52515	ARE	0.000210993	0.000210993
Normal	chr10	118568708	118573724	ARE	52518	ARE	0.000211005	0.000211005
Normal	chr11	113130806	113135822	ARE	31974	ARE	0.000128464	0.000128464
Normal	chr8	63964969	63969985	ARE	32290	ARE	0.000129733	0.000129733
Normal	chr8	67562082	67567098	ARE	32978	ARE	0.000132498	0.000132498
Normal	chr2	46535328	46540344	ARE	56038	ARE	0.000225147	0.000225147
Normal	chr5	122152549	122157565	ARE	46562	ARE	0.000187075	0.000187075
Normal	chr3	188073932	188078948	ARE	66527	ARE	0.000267289	0.000267289
Normal	chr9	110910282	110915298	ARE	75614	ARE	0.000303799	0.000303799
Normal	chr1	208250658	208255674	ARE	28256	ARE	0.000113526	0.000113526
Normal	chr3	143125475	143130491	ARE	33242	ARE	0.000133558	0.000133558
Normal	chr2	145749261	145754277	ARE	44861	ARE	0.000180241	0.000180241
Normal	chr19	31020756	31025772	ARE	21566	ARE	8.6647e-05	8.6647e-05
Normal	chr12	18481473	18486489	ARE	30329	ARE	0.000121855	0.000121855
Normal	chr10	70251869	70256885	ARE	39520	ARE	0.000158782	0.000158782
Normal	chr3	143125476	143130492	ARE	33235	ARE	0.00013353	0.00013353
Normal	chr22	44636661	44641677	ARE	55882	ARE	0.00022452	0.00022452
Normal	chr10	13837455	13842471	ARE	41313	ARE	0.000165986	0.000165986
Normal	chr19	40718238	40723254	ARE	106748	ARE	0.000428888	0.000428888
Normal	chr8	67562081	67567097	ARE	32978	ARE	0.000132498	0.000132498
Normal	chr17	1780495	1785511	ARE	104442	ARE	0.000419623	0.000419623
Normal	chr3	188073931	188078947	ARE	66516	ARE	0.000267245	0.000267245
Normal	chr1	94550017	94555033	ARE	97532	ARE	0.00039186	0.00039186
Normal	chr13	112956971	112961987	ARE	32317	ARE	0.000129842	0.000129842
Normal	chr9	133496830	133501846	ARE	26783	ARE	0.000107608	0.000107608
Normal	chr9	70803729	70808745	ARE	52046	ARE	0.000209108	0.000209108
Normal	chr11	122159776	122164792	ARE	47033	ARE	0.000188967	0.000188967
Normal	chr17	17403943	17408959	ARE	49881	ARE	0.00020041	0.00020041
Normal	chr9	133496829	133501845	ARE	26781	ARE	0.0001076	0.0001076
Normal	chr1	94550018	94555034	ARE	97521	ARE	0.000391816	0.000391816
Normal	chr11	113130805	113135821	ARE	31979	ARE	0.000128484	0.000128484
Normal	chr15	51334294	51339310	ARE	36370	ARE	0.000146126	0.000146126
Normal	chr2	23551797	23556813	ARE	74358	ARE	0.000298752	0.000298752
Normal	chr3	53992641	53997657	ARE	24750	ARE	9.94395e-05	9.94395e-05
Normal	chr12	109400869	109405885	ARE	33187	ARE	0.000133337	0.000133337
Normal	chr1	91671259	91676275	ARE	29432	ARE	0.000118251	0.000118251
Normal	chr5	39216843	39221859	ARE	57628	ARE	0.000231535	0.000231535
Normal	chr1	39045259	39050275	ARE	36647	ARE	0.000147239	0.000147239
Normal	chr8	122894968	122899984	ARE	39092	ARE	0.000157062	0.000157062
Normal	chr2	113335594	113340610	ARE	24357	ARE	9.78605e-05	9.78605e-05
Normal	chr2	95693382	95698398	ARE	21719	ARE	8.72617e-05	8.72617e-05
Normal	chr22	49930812	49935828	ARE	97232	ARE	0.000390655	0.000390655
Normal	chr9	28092082	28097098	ARE	18544	ARE	7.45053e-05	7.45053e-05
Normal	chr17	16056748	16061764	ARE	45364	ARE	0.000182262	0.000182262
Normal	chr5	122152548	122157564	ARE	46569	ARE	0.000187103	0.000187103
Normal	chr1	208045153	208050169	ARE	53207	ARE	0.000213773	0.000213773
Normal	chr12	103846523	103851539	ARE	97764	ARE	0.000392792	0.000392792
Normal	chr1	91671258	91676274	ARE	29431	ARE	0.000118247	0.000118247
Normal	chr12	32875292	32880308	ARE	44927	ARE	0.000180506	0.000180506
Normal	chr9	70803728	70808744	ARE	52043	ARE	0.000209096	0.000209096
Normal	chr1	117015491	117020507	ARE	31478	ARE	0.000126471	0.000126471
Normal	chr12	14890564	14895580	ARE	77023	ARE	0.00030946	0.00030946
Normal	chrX	9148116	9153132	ARE	33154	ARE	0.000133205	0.000133205
Normal	chr19	40718237	40723253	ARE	106775	ARE	0.000428996	0.000428996
Normal	chr10	13837454	13842470	ARE	41314	ARE	0.00016599	0.00016599
Normal	chr1	117015492	117020508	ARE	31479	ARE	0.000126475	0.000126475
Normal	chr12	32875293	32880309	ARE	44922	ARE	0.000180486	0.000180486
Normal	chr16	48384593	48389609	ARE	79499	ARE	0.000319408	0.000319408
Normal	chr16	48384592	48389608	ARE	79524	ARE	0.000319508	0.000319508
Normal	chr12	103846522	103851538	ARE	97757	ARE	0.000392764	0.000392764
Normal	chr5	111752476	111757492	ARE	67966	ARE	0.000273071	0.000273071
Normal	chr8	70218904	70223920	ARE	73243	ARE	0.000294273	0.000294273
Normal	chr16	85457584	85462600	ARE	69181	ARE	0.000277953	0.000277953
Normal	chr2	46535327	46540343	ARE	56035	ARE	0.000225135	0.000225135
Normal	chr10	70251868	70256884	ARE	39513	ARE	0.000158754	0.000158754
Normal	chr2	113335595	113340611	ARE	24356	ARE	9.78565e-05	9.78565e-05
Normal	chr2	95693383	95698399	ARE	21717	ARE	8.72536e-05	8.72536e-05
Normal	chr12	14890563	14895579	ARE	77019	ARE	0.000309444	0.000309444
Normal	chr17	17403944	17408960	ARE	49883	ARE	0.000200418	0.000200418
Normal	chr2	102016509	102021525	ARE	63401	ARE	0.00025473	0.00025473
Normal	chr12	13176759	13181775	ARE	37668	ARE	0.000151341	0.000151341
Normal	chr13	31119831	31124847	ARE	33763	ARE	0.000135652	0.000135652
Normal	chr12	58779282	58784298	ARE	22504	ARE	9.04156e-05	9.04156e-05
Normal	chr2	102016510	102021526	ARE	63406	ARE	0.00025475	0.00025475
Normal	chr12	58779283	58784299	ARE	22497	ARE	9.03875e-05	9.03875e-05
Normal	chr1	236065646	236070662	ARE	85555	ARE	0.000343739	0.000343739
Normal	chr10	1271912	1276928	ARE	21983	ARE	8.83224e-05	8.83224e-05
Normal	chr15	31484288	31489304	ARE	36625	ARE	0.00014715	0.00014715
Normal	chr10	92954894	92959910	ARE	24624	ARE	9.89333e-05	9.89333e-05
Normal	chr1	87899974	87904990	ARE	52200	ARE	0.000209727	0.000209727
Normal	chr1	84686206	84691222	ARE	88569	ARE	0.000355849	0.000355849
Normal	chr15	31484287	31489303	ARE	36624	ARE	0.000147146	0.000147146
Normal	chr3	86998556	87003572	ARE	27125	ARE	0.000108982	0.000108982
Normal	chr12	124814117	124819133	ARE	22177	ARE	8.91018e-05	8.91018e-05
Normal	chr6	44652999	44658015	ARE	54808	ARE	0.000220205	0.000220205
Normal	chr12	56579307	56584323	ARE	38033	ARE	0.000152807	0.000152807
Normal	chr8	109011470	109016486	ARE	16822	ARE	6.75867e-05	6.75867e-05
Normal	chr8	109011471	109016487	ARE	16825	ARE	6.75988e-05	6.75988e-05
Normal	chr12	16584486	16589502	ARE	55130	ARE	0.000221499	0.000221499
Normal	chr5	137386745	137391761	ARE	22945	ARE	9.21875e-05	9.21875e-05
Normal	chrX	133327406	133332422	ARE	23880	ARE	9.59441e-05	9.59441e-05
Normal	chr3	86998557	87003573	ARE	27122	ARE	0.00010897	0.00010897
Normal	chr10	1271911	1276927	ARE	21981	ARE	8.83143e-05	8.83143e-05
Normal	chr17	41643109	41648125	ARE	61742	ARE	0.000248064	0.000248064
Normal	chr1	104881902	104886918	ARE	25743	ARE	0.000103429	0.000103429
Normal	chr15	61556446	61561462	ARE	36673	ARE	0.000147343	0.000147343
Normal	chr1	208045154	208050170	ARE	53206	ARE	0.000213769	0.000213769
Normal	chr8	19537720	19542736	ARE	42536	ARE	0.000170899	0.000170899
Normal	chr11	130884057	130889073	ARE	41540	ARE	0.000166898	0.000166898
Normal	chr19	18017969	18022985	ARE	86870	ARE	0.000349023	0.000349023
Normal	chr17	33586734	33591750	ARE	21405	ARE	8.60001e-05	8.60001e-05
Normal	chr9	82114705	82119721	ARE	28641	ARE	0.000115073	0.000115073
Normal	chr2	240636459	240641475	ARE	23507	ARE	9.44454e-05	9.44454e-05
Normal	chr8	25007976	25012992	ARE	39681	ARE	0.000159429	0.000159429
Normal	chr8	25007977	25012993	ARE	39676	ARE	0.000159409	0.000159409
Normal	chr15	61556447	61561463	ARE	36669	ARE	0.000147327	0.000147327
Normal	chr17	41643108	41648124	ARE	61726	ARE	0.000248	0.000248
Normal	chr16	85457585	85462601	ARE	69184	ARE	0.000277965	0.000277965
Normal	chr5	39216842	39221858	ARE	57634	ARE	0.000231559	0.000231559
Normal	chr18	76635280	76640296	ARE	33578	ARE	0.000134908	0.000134908
Normal	chr6	44653000	44658016	ARE	54810	ARE	0.000220213	0.000220213
Normal	chr17	33586733	33591749	ARE	21409	ARE	8.60162e-05	8.60162e-05
Normal	chr6	157941791	157946807	ARE	52517	ARE	0.000211001	0.000211001
Normal	chr12	18481472	18486488	ARE	30328	ARE	0.000121851	0.000121851
Normal	chr2	240636458	240641474	ARE	23510	ARE	9.44575e-05	9.44575e-05
Normal	chr5	156593150	156598166	ARE	36776	ARE	0.000147757	0.000147757
Normal	chr1	39045260	39050276	ARE	36648	ARE	0.000147243	0.000147243
Normal	chrX	133327407	133332423	ARE	23884	ARE	9.59601e-05	9.59601e-05
Normal	chrX	9300132	9305148	ARE	27399	ARE	0.000110083	0.000110083
Normal	chr8	63964968	63969984	ARE	32294	ARE	0.000129749	0.000129749
Normal	chr12	67937132	67942148	ARE	33864	ARE	0.000136057	0.000136057
Normal	chrX	148362930	148367946	ARE	16232	ARE	6.52162e-05	6.52162e-05
Normal	chr11	3122008	3127024	ARE	76199	ARE	0.000306149	0.000306149
Normal	chr1	104881903	104886919	ARE	25740	ARE	0.000103417	0.000103417
Normal	chr7	51993571	51998587	ARE	21639	ARE	8.69403e-05	8.69403e-05
Normal	chrX	9300131	9305147	ARE	27399	ARE	0.000110083	0.000110083
Normal	chr19	31020755	31025771	ARE	21566	ARE	8.6647e-05	8.6647e-05
Normal	chr21	31372208	31377224	ARE	20983	ARE	8.43046e-05	8.43046e-05
Normal	chr13	31119832	31124848	ARE	33767	ARE	0.000135668	0.000135668
Normal	chr2	202813396	202818412	ARE	27967	ARE	0.000112365	0.000112365
Normal	chr5	42264751	42269767	ARE	19683	ARE	7.90815e-05	7.90815e-05
Normal	chr11	121994290	121999306	ARE	25149	ARE	0.000101043	0.000101043
Normal	chr16	20849235	20854251	ARE	69411	ARE	0.000278877	0.000278877
Normal	chr2	145749260	145754276	ARE	44862	ARE	0.000180245	0.000180245
Normal	chr4	41058336	41063352	ARE	33942	ARE	0.000136371	0.000136371
Normal	chr10	114549771	114554787	ARE	42937	ARE	0.00017251	0.00017251
Normal	chr7	51993572	51998588	ARE	21641	ARE	8.69483e-05	8.69483e-05
Normal	chr6	157941790	157946806	ARE	52514	ARE	0.000210989	0.000210989
Normal	chr1	160654915	160659931	ARE	43213	ARE	0.000173619	0.000173619
Normal	chr8	122894969	122899985	ARE	39098	ARE	0.000157086	0.000157086
Normal	chr12	56579306	56584322	ARE	38030	ARE	0.000152795	0.000152795
Normal	chr3	9214511	9219527	ARE	48764	ARE	0.000195922	0.000195922
Normal	chr11	130884058	130889074	ARE	41543	ARE	0.00016691	0.00016691
Normal	chr12	124814116	124819132	ARE	22174	ARE	8.90898e-05	8.90898e-05
Normal	chr3	72191635	72196651	ARE	63521	ARE	0.000255212	0.000255212
Normal	chr11	122569214	122574230	ARE	25637	ARE	0.000103003	0.000103003
Normal	chr5	150777861	150782877	ARE	120445	ARE	0.000483919	0.000483919
Normal	chr1	44237696	44242712	ARE	69966	ARE	0.000281106	0.000281106
Normal	chr3	9214510	9219526	ARE	48782	ARE	0.000195994	0.000195994
Normal	chr1	160654916	160659932	ARE	43215	ARE	0.000173627	0.000173627
Normal	chr1	184463545	184468561	ARE	50359	ARE	0.00020233	0.00020233
Normal	chr5	31675973	31680989	ARE	20456	ARE	8.21873e-05	8.21873e-05
Normal	chr11	130215237	130220253	ARE	23890	ARE	9.59842e-05	9.59842e-05
Normal	chrX	9148115	9153131	ARE	33158	ARE	0.000133221	0.000133221
Normal	chr12	16584485	16589501	ARE	55134	ARE	0.000221515	0.000221515
Normal	chr11	121994291	121999307	ARE	25148	ARE	0.000101039	0.000101039
Normal	chrY	8653768	8658784	ARE	29201	ARE	0.000117323	0.000117323
Normal	chr1	44237695	44242711	ARE	69971	ARE	0.000281127	0.000281127
Normal	chr10	71539314	71544330	ARE	28851	ARE	0.000115916	0.000115916
Normal	chr15	51334293	51339309	ARE	36376	ARE	0.00014615	0.00014615
Normal	chr17	66228212	66233228	ARE	33077	ARE	0.000132895	0.000132895
Normal	chr6	23346604	23351620	ARE	29577	ARE	0.000118833	0.000118833
Normal	chr9	116068282	116073298	ARE	25426	ARE	0.000102156	0.000102156
Normal	chr5	137386746	137391762	ARE	22943	ARE	9.21794e-05	9.21794e-05
Normal	chr7	75793735	75798751	ARE	27253	ARE	0.000109496	0.000109496
Normal	chr21	26782565	26787581	ARE	64638	ARE	0.0002597	0.0002597
Normal	chr1	20097148	20102164	ARE	47341	ARE	0.000190205	0.000190205
Normal	chr5	31675936	31680952	ARE	20457	ARE	8.21913e-05	8.21913e-05
Normal	chr12	67937131	67942147	ARE	33858	ARE	0.000136033	0.000136033
Normal	chr5	156593149	156598165	ARE	36775	ARE	0.000147753	0.000147753
Normal	chr10	77794897	77799913	ARE	35814	ARE	0.000143892	0.000143892
Normal	chr15	90718759	90723775	ARE	22478	ARE	9.03112e-05	9.03112e-05
Normal	chr7	75793736	75798752	ARE	27257	ARE	0.000109512	0.000109512
Normal	chr9	28092081	28097097	ARE	18545	ARE	7.45093e-05	7.45093e-05
Normal	chrX	148362931	148367947	ARE	16237	ARE	6.52363e-05	6.52363e-05
Normal	chr9	134372681	134377697	ARE	108892	ARE	0.000437502	0.000437502
Normal	chr3	53992640	53997656	ARE	24748	ARE	9.94315e-05	9.94315e-05
Normal	chr12	109400870	109405886	ARE	33189	ARE	0.000133345	0.000133345
Normal	chr17	35714759	35719775	ARE	63565	ARE	0.000255389	0.000255389
Normal	chr5	77101122	77106138	ARE	22686	ARE	9.11469e-05	9.11469e-05
Normal	chr5	31675972	31680988	ARE	20458	ARE	8.21953e-05	8.21953e-05
Normal	chr5	31675935	31680951	ARE	20458	ARE	8.21953e-05	8.21953e-05
Normal	chr4	41058337	41063353	ARE	33939	ARE	0.000136359	0.000136359
Normal	chr18	69673753	69678769	ARE	33072	ARE	0.000132875	0.000132875
Normal	chr9	82114706	82119722	ARE	28641	ARE	0.000115073	0.000115073
Normal	chr7	106112712	106117728	ARE	61047	ARE	0.000245272	0.000245272
Normal	chr5	42264750	42269766	ARE	19679	ARE	7.90655e-05	7.90655e-05
Normal	chr3	99878954	99883970	ARE	75509	ARE	0.000303377	0.000303377
Normal	chr8	70218905	70223921	ARE	73232	ARE	0.000294228	0.000294228
Normal	chr3	187496055	187501071	ARE	34889	ARE	0.000140176	0.000140176
Normal	chr11	61600720	61605736	ARE	101331	ARE	0.000407123	0.000407123
Normal	chr5	111752475	111757491	ARE	67948	ARE	0.000272999	0.000272999
Normal	chr8	19537721	19542737	ARE	42535	ARE	0.000170895	0.000170895
Normal	chr11	61600721	61605737	ARE	101338	ARE	0.000407152	0.000407152
Normal	chr12	5629975	5634991	ARE	38077	ARE	0.000152984	0.000152984
Normal	chr22	32758525	32763541	ARE	44663	ARE	0.000179445	0.000179445
Normal	chr19	18017970	18022986	ARE	86859	ARE	0.000348978	0.000348978
Normal	chr6	56070512	56075528	ARE	40506	ARE	0.000162743	0.000162743
Normal	chr8	48430977	48435993	ARE	63733	ARE	0.000256064	0.000256064
Normal	chr9	130780308	130785324	ARE	81022	ARE	0.000325527	0.000325527
Normal	chr21	31372209	31377225	ARE	20982	ARE	8.43006e-05	8.43006e-05
Normal	chr9	4637165	4642181	ARE	42060	ARE	0.000168987	0.000168987
Normal	chr9	130780309	130785325	ARE	81004	ARE	0.000325454	0.000325454
Normal	chr17	32658005	32663021	ARE	37773	ARE	0.000151763	0.000151763
Normal	chr1	87899973	87904989	ARE	52195	ARE	0.000209707	0.000209707
Normal	chr8	48430976	48435992	ARE	63748	ARE	0.000256124	0.000256124
Normal	chr17	32658004	32663020	ARE	37782	ARE	0.000151799	0.000151799
Normal	chr9	4637164	4642180	ARE	42062	ARE	0.000168995	0.000168995
Normal	chr5	131433753	131438769	ARE	59576	ARE	0.000239362	0.000239362
Normal	chr3	123413844	123418860	ARE	89333	ARE	0.000358918	0.000358918
Normal	chr8	127388729	127393745	ARE	35669	ARE	0.000143309	0.000143309
Normal	chr1	20097147	20102163	ARE	47334	ARE	0.000190177	0.000190177
Normal	chr12	13176760	13181776	ARE	37665	ARE	0.000151329	0.000151329
Normal	chr7	15883438	15888454	ARE	25282	ARE	0.000101577	0.000101577
Normal	chr1	84686205	84691221	ARE	88553	ARE	0.000355785	0.000355785
Normal	chr16	20849234	20854250	ARE	69408	ARE	0.000278865	0.000278865
Normal	chr3	99878953	99883969	ARE	75508	ARE	0.000303373	0.000303373
Normal	chr9	116068281	116073297	ARE	25423	ARE	0.000102143	0.000102143
Normal	chr20	55646422	55651438	ARE	26774	ARE	0.000107571	0.000107571
Normal	chr1	184463546	184468562	ARE	50361	ARE	0.000202338	0.000202338
Normal	chr17	73011781	73016797	ARE	28578	ARE	0.000114819	0.000114819
Normal	chr5	77101123	77106139	ARE	22683	ARE	9.11348e-05	9.11348e-05
Normal	chr11	3122007	3127023	ARE	76184	ARE	0.000306089	0.000306089
Normal	chr8	101394326	101399342	ARE	81700	ARE	0.000328251	0.000328251
Normal	chr3	37167816	37172832	ARE	86750	ARE	0.000348541	0.000348541
Normal	chr20	55646421	55651437	ARE	26774	ARE	0.000107571	0.000107571
Normal	chr2	150294411	150299427	ARE	35492	ARE	0.000142598	0.000142598
Normal	chr2	150515870	150520886	ARE	48996	ARE	0.000196854	0.000196854
Normal	chr21	34963110	34968126	ARE	34187	ARE	0.000137355	0.000137355
Normal	chr8	81111276	81116292	ARE	67444	ARE	0.000270974	0.000270974
Normal	chr18	34676733	34681749	ARE	25914	ARE	0.000104116	0.000104116
Normal	chr5	32166155	32171171	ARE	89026	ARE	0.000357685	0.000357685
Normal	chr3	123413845	123418861	ARE	89328	ARE	0.000358898	0.000358898
Normal	chr7	15883439	15888455	ARE	25279	ARE	0.000101565	0.000101565
Normal	chr21	26782566	26787582	ARE	64638	ARE	0.0002597	0.0002597
Normal	chr17	73011780	73016796	ARE	28578	ARE	0.000114819	0.000114819
Normal	chr5	77101100	77106116	ARE	22784	ARE	9.15406e-05	9.15406e-05
Normal	chr8	81111275	81116291	ARE	67461	ARE	0.000271042	0.000271042
Normal	chr2	150294412	150299428	ARE	35492	ARE	0.000142598	0.000142598
Normal	chr18	76635281	76640297	ARE	33579	ARE	0.000134912	0.000134912
Normal	chr14	54837335	54842351	ARE	36612	ARE	0.000147098	0.000147098
Normal	chr7	92133163	92138179	ARE	88325	ARE	0.000354868	0.000354868
Normal	chr6	122630698	122635714	ARE	28345	ARE	0.000113883	0.000113883
Normal	chr15	94378892	94383908	ARE	26695	ARE	0.000107254	0.000107254
Normal	chr2	150515869	150520885	ARE	48990	ARE	0.00019683	0.00019683
Normal	chr3	72191634	72196650	ARE	63517	ARE	0.000255196	0.000255196
Normal	chr7	67493913	67498929	ARE	31300	ARE	0.000125756	0.000125756
Normal	chr8	101394325	101399341	ARE	81716	ARE	0.000328315	0.000328315
Normal	chr21	34963111	34968127	ARE	34187	ARE	0.000137355	0.000137355
Normal	chr6	122630697	122635713	ARE	28344	ARE	0.000113879	0.000113879
Normal	chr12	5629974	5634990	ARE	38081	ARE	0.000153	0.000153
Normal	chr10	27809075	27814091	ARE	78957	ARE	0.00031723	0.00031723
Normal	chr11	130215236	130220252	ARE	23892	ARE	9.59923e-05	9.59923e-05
Normal	chr5	137375060	137380076	ARE	24879	ARE	9.99578e-05	9.99578e-05
Normal	chr5	137375059	137380075	ARE	24877	ARE	9.99498e-05	9.99498e-05
Normal	chr1	86834085	86839101	ARE	24608	ARE	9.8869e-05	9.8869e-05
Normal	chr21	32915390	32920406	ARE	37066	ARE	0.000148922	0.000148922
Normal	chr17	72347228	72352244	ARE	51545	ARE	0.000207095	0.000207095
Normal	chr13	110021442	110026458	ARE	36534	ARE	0.000146785	0.000146785
Normal	chr18	69673752	69678768	ARE	33076	ARE	0.000132891	0.000132891
Normal	chr7	3367794	3372810	ARE	55380	ARE	0.000222503	0.000222503
Normal	chr12	101979975	101984991	ARE	53247	ARE	0.000213934	0.000213934
Normal	chr6	7173948	7178964	ARE	47150	ARE	0.000189437	0.000189437
Normal	chr7	92133162	92138178	ARE	88337	ARE	0.000354917	0.000354917
Normal	chr11	122569215	122574231	ARE	25639	ARE	0.000103011	0.000103011
Normal	chr17	42844340	42849356	ARE	35934	ARE	0.000144374	0.000144374
Normal	chr3	187496056	187501072	ARE	34888	ARE	0.000140172	0.000140172
Normal	chr6	150743833	150748849	ARE	30603	ARE	0.000122955	0.000122955
Normal	chr2	30176369	30181385	ARE	29061	ARE	0.00011676	0.00011676
Normal	chr8	127388730	127393746	ARE	35669	ARE	0.000143309	0.000143309
Normal	chr3	195236549	195241565	ARE	63802	ARE	0.000256341	0.000256341
Normal	chr7	55126598	55131614	ARE	95275	ARE	0.000382792	0.000382792
Normal	chr15	94198605	94203621	ARE	26612	ARE	0.000106921	0.000106921
Normal	chr4	78987374	78992390	ARE	48011	ARE	0.000192897	0.000192897
Normal	chr4	90234855	90239871	ARE	32410	ARE	0.000130216	0.000130216
Normal	chr15	94198604	94203620	ARE	26616	ARE	0.000106937	0.000106937
Normal	chr1	67380095	67385111	ARE	20416	ARE	8.20265e-05	8.20265e-05
Normal	chr3	195236550	195241566	ARE	63799	ARE	0.000256329	0.000256329
Normal	chr7	46267062	46272078	ARE	24516	ARE	9.84994e-05	9.84994e-05
Normal	chr2	202813395	202818411	ARE	27966	ARE	0.000112361	0.000112361
Normal	chr12	127820614	127825630	ARE	29880	ARE	0.000120051	0.000120051
Normal	chr10	94172496	94177512	ARE	43970	ARE	0.000176661	0.000176661
Normal	chr4	6177846	6182862	ARE	26663	ARE	0.000107125	0.000107125
Normal	chr3	65689066	65694082	ARE	29373	ARE	0.000118014	0.000118014
Normal	chr10	71539315	71544331	ARE	28848	ARE	0.000115904	0.000115904
Normal	chr22	45156284	45161300	ARE	56468	ARE	0.000226875	0.000226875
Normal	chr1	168097136	168102152	ARE	40494	ARE	0.000162695	0.000162695
Normal	chr11	34316245	34321261	ARE	43498	ARE	0.000174764	0.000174764
Normal	chr15	38901321	38906337	ARE	29538	ARE	0.000118677	0.000118677
Normal	chr6	133746206	133751222	ARE	31287	ARE	0.000125704	0.000125704
Normal	chr6	56070513	56075529	ARE	40507	ARE	0.000162747	0.000162747
Normal	chr9	134372682	134377698	ARE	108872	ARE	0.000437421	0.000437421
Normal	chr11	34316244	34321260	ARE	43504	ARE	0.000174789	0.000174789
Normal	chr8	30587265	30592281	ARE	47262	ARE	0.000189887	0.000189887
Normal	chr1	209395131	209400147	ARE	88129	ARE	0.000354081	0.000354081
Normal	chr15	38901322	38906338	ARE	29540	ARE	0.000118685	0.000118685
Normal	chr7	131184479	131189495	ARE	39652	ARE	0.000159312	0.000159312
Normal	chr3	65689067	65694083	ARE	29364	ARE	0.000117977	0.000117977
Normal	chr7	46267061	46272077	ARE	24517	ARE	9.85034e-05	9.85034e-05
Normal	chr1	41485862	41490878	ARE	42608	ARE	0.000171189	0.000171189
Normal	chr17	35714760	35719776	ARE	63566	ARE	0.000255393	0.000255393
Normal	chr4	185540533	185545549	ARE	63014	ARE	0.000253175	0.000253175
Normal	chr15	88930707	88935723	ARE	26843	ARE	0.000107849	0.000107849
Normal	chr5	67180222	67185238	ARE	50999	ARE	0.000204902	0.000204902
Normal	chr22	32758526	32763542	ARE	44664	ARE	0.000179449	0.000179449
Normal	chr14	91602173	91607189	ARE	19925	ARE	8.00538e-05	8.00538e-05
Normal	chr10	26782107	26787123	ARE	34194	ARE	0.000137383	0.000137383
Normal	chr9	90293688	90298704	ARE	25342	ARE	0.000101818	0.000101818
Normal	chr7	106112713	106117729	ARE	61041	ARE	0.000245248	0.000245248
Normal	chrX	38009635	38014651	ARE	26086	ARE	0.000104807	0.000104807
Normal	chr4	7586494	7591510	ARE	32040	ARE	0.000128729	0.000128729
Normal	chr5	154870860	154875876	ARE	54514	ARE	0.000219024	0.000219024
Normal	chr15	88930708	88935724	ARE	26838	ARE	0.000107829	0.000107829
Normal	chr5	159546135	159551151	ARE	31712	ARE	0.000127411	0.000127411
Normal	chr5	131433752	131438768	ARE	59574	ARE	0.000239354	0.000239354
[truncated: 2,861 more rows]
