# Supplementary material for: NSD2 is a requisite subunit of the AR/FOXA1 neo-enhanceosome in promoting prostate tumorigenesis
Source: Nat Genet. 2024 Sep 9;56(10):2132–43. doi: 10.1038/s41588-024-01893-6 (PMC11525188; doi:10.1038/s41588-024-01893-6)
Supplement: Supplementary file 14 — Statistical raw data from applicable figure panels is included in labeled sub-sheets. [file 41588_2024_1893_MOESM14_ESM.xlsx]

## Sheet: ED Fig 5b
Day	LNCaP shNS +Dox					LNCaP shNSD2#2 +Dox					LNCaP shNSD2#3 +Dox					LNCaP shNS					LNCaP shNSD2#2					LNCaP shNSD2#3
23	1.07155	0.977091	0.994744	0.978089		0.954483	0.927002	1.07643	1.03359		1.04686	1.05551	0.966605	0.917139		1.07365	1.00827	1.007	0.895378		0.92317	1.04047	1.08035	0.943143		1.039	0.97552	1.07007	0.954068
24	1.8011	1.88622	2.24284	1.97333		1.66789	1.76765	1.77984	1.82655		1.87685	1.86393	1.78912	1.98526		2.57361	1.76019	1.73243	2.10481		1.96597	1.913	1.86167	1.8354		1.83249	1.79788	1.87707	1.56099
25	2.81318	3.00834	2.90522	3.06231		2.33063	2.79096	2.27501	2.33192		2.6883	2.89667	2.84634	2.52827		2.73711	3.02246	2.79642	2.66723		2.82984	2.8373	2.80184	3.00602		2.64605	2.79309	2.84747	2.81673
26	5.15569	4.60497	5.62463	6.11118		2.94323	3.11863	3.78972	3.21733		3.54914	3.48373	3.3759	3.61124		5.79288	4.50226	5.2397	5.50455		4.20695	4.28315	4.63344	4.23322		3.91766	4.30721	3.77841	4.03367
27	9.79696	9.79284	9.86709	8.72256		5.37126	5.48065	4.81373	5.11738		6.18948	6.28331	5.86608	6.13806		9.68522	9.67527	9.09958	9.80242		9.30883	8.72679	9.83326	9.4659		8.64454	9.20627	8.48239	8.46145
28	11.9494	12.1752	11.7392	11.7577		6.58382	6.87795	6.32716	6.42083		8.96071	8.43837	8.54597	7.50662		15.8934	18.3613	17.9797	15.1607		12.9921	13.2364	11.9013	13.1224		11.1339	11.7931	12.898	12.5863
29	15.7357	16.0809	15.99	16.3985		8.7941	8.66182	8.77659	8.9877		9.83319	10.5657	10.9141	10.32		16.186	19.1479	17.721	17.8933		15.1267	17.382	18.6975	18.9738		14.7269	14.8211	13.9165	13.5382
	R1	R2	R3	R4		R1	R2	R3	R4		R1	R2	R3	R4		R1	R2	R3	R4		R1	R2	R3	R4		R1	R2	R3	R4
R here stands for independent biological replicates.
All data points normalized to the starting Day (Day23)

## Sheet: ED Fig 5c
LNCaP
sgNC	sgNSD2
27.37	3.27	R1
29.72	7.94	R2
27.38	5.6	R3
R here stands for independent biological replicates.

## Sheet: ED Fig 5d
NSD2 Rescue tumor growth data
Day	22RV1 parental (NSD2-WT)									22RV1 NSD2-KO+NSD2-L-HA
0	0	0	0	0	0	0	0	0		0	0	0	0	0	0	0
21	1	0	0	1	0	1	0	0		1	1	1	1	1	1	1
30	5.19521	1	0	6.9954	0	4.34347	1	0		0.950942	1.4487	4.04925	0.966477	5.97988	2.96343	3.02582
35	9.2003	1.2456	1	13.4674	1	16.238	1.61696	1		2.54132	3.14332	9.59704	2.82657	13.1214	6.10283	5.61667
42	22.2925	1.06776	1.8556	13.7859	8.00224	25.8664	5.7941	2.37381		8.34772	4.33118	36.264	8.24192	26.4188	20.8311	14.3933
50	26.5735	1.70986	4.1613	31.0156	19.6031	54.5052	10.088	4.93022		19.2303	13.8979	66.1988	15.3286	80.6618	22.7408	22.3453
56	63.9873	2.15079	5.47114	46.3276	63.3978	69.7844	16.4466	14.4828
	R1	R2	R3	R4	R5	R6	R7	R8		R1	R2	R3	R4	R5	R6	R7	R8
Tumor volumes measurements are provided in mm3
R represents individual biological replicates.

## Sheet: ED Fig 5e
NSD2 WT			NSD2 KO			EGFP			+NSD2-L
1.2025	0.98654	1.1655	0.1502	0.2012	0.1463	0.14796	0.2235	0.182	0.8965	0.9562	0.8766
R1	R2	R3	R1	R2	R3	R1	R2	R3	R1	R2	R3
R represents individual biological replicates.
Values provided here are relative to NSD2-WT.

## Sheet: ED Fig 5j
	22RV1-NSD2KO-NSD2dTAG
	Tumor Weight (mg)
Tumor#	Vehicle	dTAG-v
T1	449	1017.7
T2	924	411.5
T3	442	575.7
T4	694.8	84.6
T5	1439.6	1026.7
T6	436	358
T7	713.8	835
T8	2167.5	308.8
T9	742.6	158.6
T10	2136.5	12.6
Tumor weights (mg) are provided here. T stands for independent biological replicates/tumors.

## Sheet: ED Fig 5k
RT-PCR_LNCaP-NSD2KO-dTAG
gene	DMSO		12h		24h
	Z-Score	SEM	Z-Score	SEM	Z-Score	SEM
klk3	0.583316	0.352144	-0.599413	0.0832496	-1.81341	0.0670803
tmprss2	1.66187	0.303002	-0.601345	0.744806	-0.629363	0.265707
fkbp5	1.99191	0.0461718	-0.408728	0.289902	-0.804707	0.113584
slc45a3	2.02764	0.0907319	-0.593963	0.0817228	-0.801433	0.144417
zbtb16	2.18628	0.0146509	-0.271922	0.192789	-0.719633	0.0332041
Data are plotted as z-scores relative to DMSO.
