# Supplementary material for: NSD2 is a requisite subunit of the AR/FOXA1 neo-enhanceosome in promoting prostate tumorigenesis
Source: Nat Genet. 2024 Sep 9;56(10):2132–43. doi: 10.1038/s41588-024-01893-6 (PMC11525188; doi:10.1038/s41588-024-01893-6)
Supplement: Supplementary file 15 — Statistical raw data from applicable figure panels is included in labeled sub-sheets. [file 41588_2024_1893_MOESM15_ESM.xlsx]

## Sheet: ED Fig 7j
NSD1									NSD2											NSD3											POLD2
Depmap ID	CRISPR (DepMap Public 24Q2+Score, Chronos)	Cell Line Name	Primary Disease	Lineage	Lineage Subtype	Expression Public 24Q2	Mutations_Prioritized		Depmap ID	CRISPR (DepMap Public 24Q2+Score, Chronos)	Cell Line Name	Primary Disease	Lineage	Lineage Subtype	Expression Public 24Q2	Mutations_Prioritized				Depmap ID	CRISPR (DepMap Public 24Q2+Score, Chronos)	Cell Line Name	Primary Disease	Lineage	Lineage Subtype	Expression Public 24Q2	Mutations_Prioritized				Depmap ID	CRISPR (DepMap Public 24Q2+Score, Chronos)	Cell Line Name	Primary Disease	Lineage	Lineage Subtype	Expression Public 24Q2	Mutations_Prioritized
ACH-001360	-0.0657484	MS751	Cervical Squamous Cell Carcinoma	Cervix	Cervical Squamous Cell Carcinoma	3.85699	Other		ACH-001347	0.0344983	H157	Head and Neck Squamous Cell Carcinoma	Head and Neck	Head and Neck Squamous Cell Carcinoma	2.73118	Other				ACH-001367	0.294946	NMB	Neuroblastoma	Peripheral Nervous System	Neuroblastoma	5.30232	Other				ACH-000001	-0.576493	NIHOVCAR3	Ovarian Epithelial Tumor	Ovary/Fallopian Tube	Ovarian Epithelial Tumor	6.74618	Other
ACH-001379	0.341202	PACADD161	Pancreatic Adenocarcinoma	Pancreas	Pancreatic Adenocarcinoma	3.03386	Other		ACH-001370	-0.194939	OCIP5X	Ovarian Epithelial Tumor	Ovary/Fallopian Tube	Ovarian Epithelial Tumor	4.95327	Other				ACH-001382	-0.0429727	PACADD188	Pancreatic Adenocarcinoma	Pancreas	Pancreatic Adenocarcinoma	4.53667	Other				ACH-000004	-1.5158	HEL	Acute Myeloid Leukemia	Myeloid	Acute Myeloid Leukemia	6.6522	Other
ACH-001377	-0.486663	PACADD137	Pancreatic Adenocarcinoma	Pancreas	Pancreatic Adenocarcinoma	3.66334	Other		ACH-001368	-0.114183	OACM51	Esophagogastric Adenocarcinoma	Esophagus/Stomach	Esophagogastric Adenocarcinoma	6.01413	Other				ACH-001380	0.181312	PACADD165	Pancreatic Adenocarcinoma	Pancreas	Pancreatic Adenocarcinoma	3.28836	Other				ACH-000005	-1.08232	HEL9217	Acute Myeloid Leukemia	Myeloid	Acute Myeloid Leukemia	6.94146	Other
ACH-001375	-0.138433	PACADD119	Pancreatic Adenocarcinoma	Pancreas	Pancreatic Adenocarcinoma	3.89336	Other		ACH-001367	0.140098	NMB	Neuroblastoma	Peripheral Nervous System	Neuroblastoma	7.03606	Other				ACH-001379	0.12462	PACADD161	Pancreatic Adenocarcinoma	Pancreas	Pancreatic Adenocarcinoma	4.33985	Other				ACH-000007	-1.13307	LS513	Colorectal Adenocarcinoma	Bowel	Colorectal Adenocarcinoma	7.48438	Other
ACH-001374	0.0595432	PA1	Ovarian Germ Cell Tumor	Ovary/Fallopian Tube	Ovarian Germ Cell Tumor	2.12102	Other		ACH-001366	-0.105059	NGP	Neuroblastoma	Peripheral Nervous System	Neuroblastoma	5.20711	Other				ACH-001377	0.251469	PACADD137	Pancreatic Adenocarcinoma	Pancreas	Pancreatic Adenocarcinoma	3.26303	Other				ACH-000009	-1.32207	C2BBE1	Colorectal Adenocarcinoma	Bowel	Colorectal Adenocarcinoma	7.15279	Other
ACH-001370	0.307862	OCIP5X	Ovarian Epithelial Tumor	Ovary/Fallopian Tube	Ovarian Epithelial Tumor	1.45943	Other		ACH-001360	0.061356	MS751	Cervical Squamous Cell Carcinoma	Cervix	Cervical Squamous Cell Carcinoma	4.94158	Other				ACH-001375	0.275896	PACADD119	Pancreatic Adenocarcinoma	Pancreas	Pancreatic Adenocarcinoma	4.80374	Other				ACH-000011	-1.25111	253J	Bladder Urothelial Carcinoma	Bladder/Urinary Tract	Bladder Urothelial Carcinoma	7.27956	Other
ACH-001368	0.168263	OACM51	Esophagogastric Adenocarcinoma	Esophagus/Stomach	Esophagogastric Adenocarcinoma	3.39917	Other		ACH-001356	0.0358949	MB1	Anaplastic Thyroid Cancer	Thyroid	Anaplastic Thyroid Cancer	5.95838	Other				ACH-001374	0.20854	PA1	Ovarian Germ Cell Tumor	Ovary/Fallopian Tube	Ovarian Germ Cell Tumor	4.49761	Other				ACH-000012	-1.27633	HCC827	Non-Small Cell Lung Cancer	Lung	Non-Small Cell Lung Cancer	7.83567	Other
ACH-001367	0.266069	NMB	Neuroblastoma	Peripheral Nervous System	Neuroblastoma	1.65992	Other		ACH-001354	-0.400383	LAN2	Neuroblastoma	Peripheral Nervous System	Neuroblastoma	5.68089	Other				ACH-001370	0.223514	OCIP5X	Ovarian Epithelial Tumor	Ovary/Fallopian Tube	Ovarian Epithelial Tumor	3.02503	Other				ACH-000013	-1.27075	ONCODG1	Ovarian Epithelial Tumor	Ovary/Fallopian Tube	Ovarian Epithelial Tumor	6.9154	Other
ACH-001366	-0.0245769	NGP	Neuroblastoma	Peripheral Nervous System	Neuroblastoma	2.52105	Other		ACH-001353	0.0230431	JOPACA1	Pancreatic Adenocarcinoma	Pancreas	Pancreatic Adenocarcinoma	3.72465	Other				ACH-001368	0.111514	OACM51	Esophagogastric Adenocarcinoma	Esophagus/Stomach	Esophagogastric Adenocarcinoma	4.5292	Other				ACH-000014	-1.24241	HS294T	Melanoma	Skin	Melanoma	7.37747	Other
ACH-001380	0.2523	PACADD165	Pancreatic Adenocarcinoma	Pancreas	Pancreatic Adenocarcinoma	2.69153	Other		ACH-001374	0.108518	PA1	Ovarian Germ Cell Tumor	Ovary/Fallopian Tube	Ovarian Germ Cell Tumor	6.17053	Other				ACH-001385	-0.0363945	RPMI2650	Head and Neck Squamous Cell Carcinoma	Head and Neck	Head and Neck Squamous Cell Carcinoma	4.15299	Other				ACH-000015	-1.18813	NCIH1581	Non-Small Cell Lung Cancer	Lung	Non-Small Cell Lung Cancer	7.91534	Other
ACH-001356	0.116403	MB1	Anaplastic Thyroid Cancer	Thyroid	Anaplastic Thyroid Cancer	4.21335	Other		ACH-001346	-0.0947596	H103	Head and Neck Squamous Cell Carcinoma	Head and Neck	Head and Neck Squamous Cell Carcinoma	5.14364	Other				ACH-001366	0.210004	NGP	Neuroblastoma	Peripheral Nervous System	Neuroblastoma	4.69042	Other				ACH-000017	-1.16983	SKBR3	Invasive Breast Carcinoma	Breast	Invasive Breast Carcinoma	8.09656	Other
ACH-001354	0.170979	LAN2	Neuroblastoma	Peripheral Nervous System	Neuroblastoma	3.15866	Other		ACH-001345	0.0878854	GP5D	Colorectal Adenocarcinoma	Bowel	Colorectal Adenocarcinoma	5.40973	Other				ACH-001360	0.0730306	MS751	Cervical Squamous Cell Carcinoma	Cervix	Cervical Squamous Cell Carcinoma	4.31759	Other				ACH-000018	-1.07062	T24	Bladder Urothelial Carcinoma	Bladder/Urinary Tract	Bladder Urothelial Carcinoma	7.29985	Other
ACH-001353	-0.153014	JOPACA1	Pancreatic Adenocarcinoma	Pancreas	Pancreatic Adenocarcinoma	2.65764	Other		ACH-001341	-0.0830256	DOTC24510	Mixed Cervical Carcinoma	Cervix	Mixed Cervical Carcinoma	4.69933	Other				ACH-001356	0.0221324	MB1	Anaplastic Thyroid Cancer	Thyroid	Anaplastic Thyroid Cancer	5.10434	Other				ACH-000019	-1.23167	MCF7	Invasive Breast Carcinoma	Breast	Invasive Breast Carcinoma	6.5935	Other
ACH-001347	0.0734744	H157	Head and Neck Squamous Cell Carcinoma	Head and Neck	Head and Neck Squamous Cell Carcinoma	2.58015	Other		ACH-001340	0.0113079	COV413A	Ovarian Epithelial Tumor	Ovary/Fallopian Tube	Ovarian Epithelial Tumor	4.1177	Other				ACH-001353	0.0177819	JOPACA1	Pancreatic Adenocarcinoma	Pancreas	Pancreatic Adenocarcinoma	5.07596	Other				ACH-000021	-1.16418	NCIH1693	Non-Small Cell Lung Cancer	Lung	Non-Small Cell Lung Cancer	7.23831	Other
ACH-001346	-0.293395	H103	Head and Neck Squamous Cell Carcinoma	Head and Neck	Head and Neck Squamous Cell Carcinoma	3.19535	Other		ACH-001338	-0.229945	CHP134	Neuroblastoma	Peripheral Nervous System	Neuroblastoma	6.00473	Other				ACH-001347	0.0418278	H157	Head and Neck Squamous Cell Carcinoma	Head and Neck	Head and Neck Squamous Cell Carcinoma	4.09592	Other				ACH-000022	-1.47985	PATU8988S	Pancreatic Adenocarcinoma	Pancreas	Pancreatic Adenocarcinoma	7.27324	Other
ACH-001345	-0.157826	GP5D	Colorectal Adenocarcinoma	Bowel	Colorectal Adenocarcinoma	4.13996	Other		ACH-001336	0.0875861	CASKI	Cervical Squamous Cell Carcinoma	Cervix	Cervical Squamous Cell Carcinoma	4.74846	Other				ACH-001346	0.0935919	H103	Head and Neck Squamous Cell Carcinoma	Head and Neck	Head and Neck Squamous Cell Carcinoma	3.72792	Other				ACH-000023	-1.85493	PATU8988T	Pancreatic Adenocarcinoma	Pancreas	Pancreatic Adenocarcinoma	7.45648	Other
ACH-001344	-0.109099	GIMEN	Neuroblastoma	Peripheral Nervous System	Neuroblastoma	2.19849	Other		ACH-001335	0.0572007	C4II	Cervical Squamous Cell Carcinoma	Cervix	Cervical Squamous Cell Carcinoma	4.65191	Other				ACH-001345	0.199217	GP5D	Colorectal Adenocarcinoma	Bowel	Colorectal Adenocarcinoma	4.51096	Other				ACH-000024	-1.16444	OPM2	Mature B-Cell Neoplasms	Lymphoid	Mature B-Cell Neoplasms	7.42013	Other
ACH-001340	0.04267	COV413A	Ovarian Epithelial Tumor	Ovary/Fallopian Tube	Ovarian Epithelial Tumor	3.53978	Other		ACH-001334	0.0165921	C4I	Cervical Squamous Cell Carcinoma	Cervix	Cervical Squamous Cell Carcinoma	5.05572	Other				ACH-001344	0.0788234	GIMEN	Neuroblastoma	Peripheral Nervous System	Neuroblastoma	4.29352	Other				ACH-000025	-1.42457	CH157MN	Meningothelial Tumor	CNS/Brain	Meningothelial Tumor	6.79779	Other
ACH-001393	0.092648	SUM190PT	Invasive Breast Carcinoma	Breast	Invasive Breast Carcinoma	3.50716	Other		ACH-001390	0.061402	SUM149PT	Invasive Breast Carcinoma	Breast	Invasive Breast Carcinoma	4.82426	Other				ACH-001396	-0.022181	SUM52PE	Invasive Breast Carcinoma	Breast	Invasive Breast Carcinoma	5.29682	Other				ACH-000026	-1.05163	253JBV	Bladder Urothelial Carcinoma	Bladder/Urinary Tract	Bladder Urothelial Carcinoma	7.9618	Other
ACH-001403	0.0713872	TO14	Ovarian Epithelial Tumor	Ovary/Fallopian Tube	Ovarian Epithelial Tumor	2.97636	Other		ACH-001400	0.0289932	SW954	Squamous Cell Carcinoma of the Vulva/Vagina	Vulva/Vagina	Squamous Cell Carcinoma of the Vulva/Vagina	2.7137	Other				ACH-001408	0.118657	UMUC14	Urethral Cancer	Bladder/Urinary Tract	Urethral Cancer	4.916	Other				ACH-000028	-0.848346	KPL1	Invasive Breast Carcinoma	Breast	Invasive Breast Carcinoma	6.68075	Other
ACH-001402	-0.264943	SW756	Cervical Squamous Cell Carcinoma	Cervix	Cervical Squamous Cell Carcinoma	4.98778	Other		ACH-001399	-0.0744574	SW626	Colorectal Adenocarcinoma	Bowel	Colorectal Adenocarcinoma	5.15745	Other				ACH-001407	0.401926	UMUC13	Bladder Urothelial Carcinoma	Bladder/Urinary Tract	Bladder Urothelial Carcinoma	4.60288	Other				ACH-000029	-1.1701	HCC827GR5	Non-Small Cell Lung Cancer	Lung	Non-Small Cell Lung Cancer	6.63633	Other
ACH-001401	-0.0118507	SW13	Adrenocortical Carcinoma	Adrenal Gland	Adrenocortical Carcinoma	3.57168	Other		ACH-001398	-0.165215	SW156	Renal Cell Carcinoma	Kidney	Renal Cell Carcinoma	5.23955	Other				ACH-001403	0.337198	TO14	Ovarian Epithelial Tumor	Ovary/Fallopian Tube	Ovarian Epithelial Tumor	4.28318	Other				ACH-000030	-1.18251	PC14	Non-Small Cell Lung Cancer	Lung	Non-Small Cell Lung Cancer	7.60689	Other
ACH-001400	0.0165331	SW954	Squamous Cell Carcinoma of the Vulva/Vagina	Vulva/Vagina	Squamous Cell Carcinoma of the Vulva/Vagina	0.941106	Other		ACH-001396	-0.035335	SUM52PE	Invasive Breast Carcinoma	Breast	Invasive Breast Carcinoma	4.72846	Other				ACH-001402	0.170419	SW756	Cervical Squamous Cell Carcinoma	Cervix	Cervical Squamous Cell Carcinoma	5.19928	Other				ACH-000035	-1.06199	NCIH1650	Non-Small Cell Lung Cancer	Lung	Non-Small Cell Lung Cancer	7.69891	Other
ACH-001399	0.235105	SW626	Colorectal Adenocarcinoma	Bowel	Colorectal Adenocarcinoma	3.14405	Other		ACH-001394	-0.0278605	SUM229PE	Invasive Breast Carcinoma	Breast	Invasive Breast Carcinoma	4.4522	Other				ACH-001401	-0.0810931	SW13	Adrenocortical Carcinoma	Adrenal Gland	Adrenocortical Carcinoma	4.65935	Other				ACH-000036	-1.18118	U343	Diffuse Glioma	CNS/Brain	Diffuse Glioma	7.56712	Other
ACH-001398	0.203688	SW156	Renal Cell Carcinoma	Kidney	Renal Cell Carcinoma	1.02857	Other		ACH-001393	-0.0887295	SUM190PT	Invasive Breast Carcinoma	Breast	Invasive Breast Carcinoma	3.65421	Other				ACH-001400	0.157677	SW954	Squamous Cell Carcinoma of the Vulva/Vagina	Vulva/Vagina	Squamous Cell Carcinoma of the Vulva/Vagina	2.39232	Other				ACH-000037	-1.63604	S117	Sarcoma, NOS	Soft Tissue	Sarcoma, NOS	7.31506	Other
ACH-001396	0.174304	SUM52PE	Invasive Breast Carcinoma	Breast	Invasive Breast Carcinoma	3.19219	Other		ACH-001392	0.241477	SUM185PE	Invasive Breast Carcinoma	Breast	Invasive Breast Carcinoma	5.3733	Other				ACH-001399	0.183981	SW626	Colorectal Adenocarcinoma	Bowel	Colorectal Adenocarcinoma	4.3147	Other				ACH-000039	-1.17021	SKNMC	Ewing Sarcoma	Bone	Ewing Sarcoma	8.03094	Other
ACH-001394	-0.0588917	SUM229PE	Invasive Breast Carcinoma	Breast	Invasive Breast Carcinoma	3.29719	Other		ACH-001391	-0.0496603	SUM159PT	Invasive Breast Carcinoma	Breast	Invasive Breast Carcinoma	5.77373	Other				ACH-001398	-0.00272429	SW156	Renal Cell Carcinoma	Kidney	Renal Cell Carcinoma	4.34979	Other				ACH-000040	-1.34275	U118MG	Diffuse Glioma	CNS/Brain	Diffuse Glioma	7.94632	Other
ACH-001338	-0.174308	CHP134	Neuroblastoma	Peripheral Nervous System	Neuroblastoma	4.42828	Other		ACH-001333	-0.205384	C33A	Cervical Squamous Cell Carcinoma	Cervix	Cervical Squamous Cell Carcinoma	5.66078	Other				ACH-001340	0.224632	COV413A	Ovarian Epithelial Tumor	Ovary/Fallopian Tube	Ovarian Epithelial Tumor	4.32193	Other				ACH-000041	-1.19909	RDES	Ewing Sarcoma	Bone	Ewing Sarcoma	7.59991	Other
ACH-001392	0.188841	SUM185PE	Invasive Breast Carcinoma	Breast	Invasive Breast Carcinoma	1.4957	Other		ACH-001389	-0.0466533	SUM1315MO2	Invasive Breast Carcinoma	Breast	Invasive Breast Carcinoma	5.1334	Other				ACH-001394	0.131267	SUM229PE	Invasive Breast Carcinoma	Breast	Invasive Breast Carcinoma	4.10685	Other				ACH-000042	-1.05869	PANC0203	Pancreatic Adenocarcinoma	Pancreas	Pancreatic Adenocarcinoma	6.19731	Other
ACH-001391	-0.0235769	SUM159PT	Invasive Breast Carcinoma	Breast	Invasive Breast Carcinoma	3.38128	Other		ACH-001388	-0.151133	SUM102PT	Invasive Breast Carcinoma	Breast	Invasive Breast Carcinoma	0.669027	Other				ACH-001393	0.206065	SUM190PT	Invasive Breast Carcinoma	Breast	Invasive Breast Carcinoma	3.66562	Other				ACH-000045	-1.42456	MV411	Acute Myeloid Leukemia	Myeloid	Acute Myeloid Leukemia	7.37295	Other
ACH-001390	-0.502534	SUM149PT	Invasive Breast Carcinoma	Breast	Invasive Breast Carcinoma	2.30451	Other		ACH-001386	-0.0701803	SCLC22H	Lung Neuroendocrine Tumor	Lung	Lung Neuroendocrine Tumor	6.3512	Other				ACH-001392	0.421276	SUM185PE	Invasive Breast Carcinoma	Breast	Invasive Breast Carcinoma	4.40259	Other				ACH-000047	-1.15525	GCIY	Esophagogastric Adenocarcinoma	Esophagus/Stomach	Esophagogastric Adenocarcinoma		Other
ACH-001389	-0.251485	SUM1315MO2	Invasive Breast Carcinoma	Breast	Invasive Breast Carcinoma	4.11686	Other		ACH-001385	-0.124195	RPMI2650	Head and Neck Squamous Cell Carcinoma	Head and Neck	Head and Neck Squamous Cell Carcinoma	5.08066	Other				ACH-001391	0.183127	SUM159PT	Invasive Breast Carcinoma	Breast	Invasive Breast Carcinoma	4.90641	Other				ACH-000048	-1.23783	TOV112D	Ovarian Epithelial Tumor	Ovary/Fallopian Tube	Ovarian Epithelial Tumor	7.20643	Other
ACH-001388	-0.0754877	SUM102PT	Invasive Breast Carcinoma	Breast	Invasive Breast Carcinoma	0.565597	Other		ACH-001382	0.137595	PACADD188	Pancreatic Adenocarcinoma	Pancreas	Pancreatic Adenocarcinoma	4.79338	Other				ACH-001390	0.132923	SUM149PT	Invasive Breast Carcinoma	Breast	Invasive Breast Carcinoma	3.99729	Other				ACH-000052	-1.38502	A673	Ewing Sarcoma	Bone	Ewing Sarcoma	7.87964	Other
ACH-001386	-0.321545	SCLC22H	Lung Neuroendocrine Tumor	Lung	Lung Neuroendocrine Tumor	4.7021	Other		ACH-001379	-0.395178	PACADD161	Pancreatic Adenocarcinoma	Pancreas	Pancreatic Adenocarcinoma	6.15401	Other				ACH-001389	0.120897	SUM1315MO2	Invasive Breast Carcinoma	Breast	Invasive Breast Carcinoma	3.9782	Other				ACH-000053	-1.35475	KARPAS299	Mature T and NK Neoplasms	Lymphoid	Mature T and NK Neoplasms	6.81992	Other
ACH-001385	-0.208152	RPMI2650	Head and Neck Squamous Cell Carcinoma	Head and Neck	Head and Neck Squamous Cell Carcinoma	3.04789	Other		ACH-001377	-0.0653512	PACADD137	Pancreatic Adenocarcinoma	Pancreas	Pancreatic Adenocarcinoma	5.50716	Other				ACH-001388	0.0909816	SUM102PT	Invasive Breast Carcinoma	Breast	Invasive Breast Carcinoma	1.57531	Other				ACH-000054	-1.00896	HT1080	Fibrosarcoma	Soft Tissue	Fibrosarcoma	7.23812	Other
ACH-001382	-0.0290935	PACADD188	Pancreatic Adenocarcinoma	Pancreas	Pancreatic Adenocarcinoma	3.01078	Other		ACH-001375	-0.0716663	PACADD119	Pancreatic Adenocarcinoma	Pancreas	Pancreatic Adenocarcinoma	6.18923	Other				ACH-001386	0.0921195	SCLC22H	Lung Neuroendocrine Tumor	Lung	Lung Neuroendocrine Tumor	4.91648	Other				ACH-000055	-1.35389	D283MED	Embryonal Tumor	CNS/Brain	Embryonal Tumor	6.78424	Other
ACH-001270	-0.0342457	127399	Synovial Sarcoma	Soft Tissue	Synovial Sarcoma	3.58736	Other		ACH-001229	-0.0243431	UPCISCC154	Head and Neck Squamous Cell Carcinoma	Head and Neck	Head and Neck Squamous Cell Carcinoma	4.05745	Other				ACH-001274	0.00563247	SW982	Synovial Sarcoma	Soft Tissue	Synovial Sarcoma	4.26828	Other				ACH-000060	-1.33682	PANC1005	Pancreatic Adenocarcinoma	Pancreas	Pancreatic Adenocarcinoma	7.65084	Other
ACH-001289	-0.284879	COGAR359	Embryonal Tumor	CNS/Brain	Embryonal Tumor	4.29205	Other		ACH-001278	-0.00490052	BIN67	Ovarian Epithelial Tumor	Ovary/Fallopian Tube	Ovarian Epithelial Tumor	5.61412	Other				ACH-001295	0.11897	Y79	Retinoblastoma	Eye	Retinoblastoma	5.0955	Other				ACH-000067	-1.43301	HS683	Diffuse Glioma	CNS/Brain	Diffuse Glioma	8.0114	Other
ACH-001283	0.238894	TC106	Ewing Sarcoma	Bone	Ewing Sarcoma	4.02591	Other		ACH-001277	-0.0698263	YAMATO	Synovial Sarcoma	Soft Tissue	Synovial Sarcoma	5.20906	Other				ACH-001289	0.205193	COGAR359	Embryonal Tumor	CNS/Brain	Embryonal Tumor	5.2604	Other				ACH-000070	-1.13927	697	B-Lymphoblastic Leukemia/Lymphoma	Lymphoid	B-Lymphoblastic Leukemia/Lymphoma	7.52482	Other
ACH-001280	0.174296	SCS214	Synovial Sarcoma	Soft Tissue	Synovial Sarcoma	3.74953	Other		ACH-001275	-0.0513173	SYO1	Synovial Sarcoma	Soft Tissue	Synovial Sarcoma	5.90231	Other				ACH-001283	0.363193	TC106	Ewing Sarcoma	Bone	Ewing Sarcoma	4.81916	Other				ACH-000074	-1.40464	KU812	Myeloproliferative Neoplasms	Myeloid	Myeloproliferative Neoplasms	6.85549	Other
ACH-001279	0.0580007	SCCOHT1	Ovarian Epithelial Tumor	Ovary/Fallopian Tube	Ovarian Epithelial Tumor	4.18824	Other		ACH-001274	-0.0264309	SW982	Synovial Sarcoma	Soft Tissue	Synovial Sarcoma	5.78372	Other				ACH-001280	0.14493	SCS214	Synovial Sarcoma	Soft Tissue	Synovial Sarcoma	5.07253	Other				ACH-000075	-0.878257	U87MG	Diffuse Glioma	CNS/Brain	Diffuse Glioma	7.4564	Other
ACH-001278	-0.384486	BIN67	Ovarian Epithelial Tumor	Ovary/Fallopian Tube	Ovarian Epithelial Tumor	4.40667	Other		ACH-001270	0.119032	127399	Synovial Sarcoma	Soft Tissue	Synovial Sarcoma	5.3799	Other				ACH-001279	0.205975	SCCOHT1	Ovarian Epithelial Tumor	Ovary/Fallopian Tube	Ovarian Epithelial Tumor	4.9982	Other				ACH-000076	-0.94509	NCO2	Myeloproliferative Neoplasms	Myeloid	Myeloproliferative Neoplasms	6.60526	Other
ACH-001277	0.0350207	YAMATO	Synovial Sarcoma	Soft Tissue	Synovial Sarcoma	4.20945	Other		ACH-001239	0.0554763	WM2664	Melanoma	Skin	Melanoma	5.57803	Other				ACH-001278	0.262323	BIN67	Ovarian Epithelial Tumor	Ovary/Fallopian Tube	Ovarian Epithelial Tumor	4.70377	Other				ACH-000077	-0.993319	MJ	Non-Hodgkin Lymphoma	Lymphoid	Non-Hodgkin Lymphoma	7.5938	Other
ACH-001275	-0.250384	SYO1	Synovial Sarcoma	Soft Tissue	Synovial Sarcoma	3.79597	Other		ACH-001233	-0.170146	VMRCLCD	Non-Small Cell Lung Cancer	Lung	Non-Small Cell Lung Cancer		Other				ACH-001277	0.0600367	YAMATO	Synovial Sarcoma	Soft Tissue	Synovial Sarcoma	4.98277	Other				ACH-000078	-1.14845	MHHNB11	Neuroblastoma	Peripheral Nervous System	Neuroblastoma	8.33637	Other
ACH-001274	-0.0742672	SW982	Synovial Sarcoma	Soft Tissue	Synovial Sarcoma	3.61471	Other		ACH-001232	-0.174534	UW228	Embryonal Tumor	CNS/Brain	Embryonal Tumor	5.61029	Other				ACH-001275	0.160033	SYO1	Synovial Sarcoma	Soft Tissue	Synovial Sarcoma	5.40803	Other				ACH-000082	-1.08243	G292CLONEA141B1	Osteosarcoma	Bone	Osteosarcoma	6.68187	Other
ACH-001295	-0.0848332	Y79	Retinoblastoma	Eye	Retinoblastoma	2.83592	Other		ACH-001279	0.06302	SCCOHT1	Ovarian Epithelial Tumor	Ovary/Fallopian Tube	Ovarian Epithelial Tumor	5.848	Other				ACH-001300	0.315378	CHLA15	Neuroblastoma	Peripheral Nervous System	Neuroblastoma	5.17393	Other				ACH-000085	-1.07987	T3M4	Pancreatic Adenocarcinoma	Pancreas	Pancreatic Adenocarcinoma	7.92148	Other
ACH-001233	-0.0759686	VMRCLCD	Non-Small Cell Lung Cancer	Lung	Non-Small Cell Lung Cancer		Other		ACH-001228	0.0377935	UPCISCC152	Head and Neck Squamous Cell Carcinoma	Head and Neck	Head and Neck Squamous Cell Carcinoma	5.05572	Other				ACH-001270	0.00615944	127399	Synovial Sarcoma	Soft Tissue	Synovial Sarcoma	3.9364	Other				ACH-000086	-1.10397	ACCMESO1	Pleural Mesothelioma	Pleura	Pleural Mesothelioma	7.52333	Other
ACH-001232	-0.0941436	UW228	Embryonal Tumor	CNS/Brain	Embryonal Tumor	4.05311	Other		ACH-001212	-0.206657	TTC642	Rhabdoid Cancer	Soft Tissue	Rhabdoid Cancer		Other				ACH-001239	0.0391927	WM2664	Melanoma	Skin	Melanoma	4.66448	Other				ACH-000087	-1.14206	SKES1	Ewing Sarcoma	Bone	Ewing Sarcoma	8.13597	Other
ACH-001229	0.000927646	UPCISCC154	Head and Neck Squamous Cell Carcinoma	Head and Neck	Head and Neck Squamous Cell Carcinoma	3.04264	Other		ACH-001211	-0.0561284	TTC549	Rhabdoid Cancer	Soft Tissue	Rhabdoid Cancer	6.01659	Other				ACH-001232	0.153459	UW228	Embryonal Tumor	CNS/Brain	Embryonal Tumor	4.69711	Other				ACH-000090	-1.44117	PC3	Prostate Adenocarcinoma	Prostate	Prostate Adenocarcinoma	7.10601	Other
ACH-001228	-0.07882	UPCISCC152	Head and Neck Squamous Cell Carcinoma	Head and Neck	Head and Neck Squamous Cell Carcinoma	3.97085	Other		ACH-001205	-0.0694804	TC32	Ewing Sarcoma	Bone	Ewing Sarcoma		Other				ACH-001229	0.134996	UPCISCC154	Head and Neck Squamous Cell Carcinoma	Head and Neck	Head and Neck Squamous Cell Carcinoma	4.63401	Other				ACH-000092	-0.975358	NCIH2452	Pleural Mesothelioma	Pleura	Pleural Mesothelioma	7.69251	Other
ACH-001212	-0.225074	TTC642	Rhabdoid Cancer	Soft Tissue	Rhabdoid Cancer		Other		ACH-001197	0.0207957	SMZ1	Non-Hodgkin Lymphoma	Lymphoid	Non-Hodgkin Lymphoma	6.33432	Other				ACH-001228	0.400225	UPCISCC152	Head and Neck Squamous Cell Carcinoma	Head and Neck	Head and Neck Squamous Cell Carcinoma	4.86394	Other				ACH-000093	-1.10408	PANC0504	Pancreatic Adenocarcinoma	Pancreas	Pancreatic Adenocarcinoma	5.2724	Other
ACH-001211	-0.370575	TTC549	Rhabdoid Cancer	Soft Tissue	Rhabdoid Cancer	5.0492	Other		ACH-001194	-0.0471498	SKRC31	Renal Cell Carcinoma	Kidney	Renal Cell Carcinoma	5.26866	Other				ACH-001212	0.1989	TTC642	Rhabdoid Cancer	Soft Tissue	Rhabdoid Cancer		Other				ACH-000094	-1.30519	HPAFII	Pancreatic Adenocarcinoma	Pancreas	Pancreatic Adenocarcinoma	7.02015	Other
ACH-001205	-0.262304	TC32	Ewing Sarcoma	Bone	Ewing Sarcoma		Other		ACH-001193	-0.123658	SKPNDW	Ewing Sarcoma	Bone	Ewing Sarcoma	7.09265	Other				ACH-001211	0.0205514	TTC549	Rhabdoid Cancer	Soft Tissue	Rhabdoid Cancer	4.89724	Other				ACH-000095	-1.20704	D341Med	Embryonal Tumor	CNS/Brain	Embryonal Tumor	7.27566	Other
ACH-001197	-0.428731	SMZ1	Non-Hodgkin Lymphoma	Lymphoid	Non-Hodgkin Lymphoma	4.11603	Other		ACH-001192	-0.412172	SKNEP1	Ewing Sarcoma	Bone	Ewing Sarcoma	6.3067	Other				ACH-001205	-0.16707	TC32	Ewing Sarcoma	Bone	Ewing Sarcoma		Other				ACH-000096	-1.14024	G401	Rhabdoid Cancer	Kidney	Rhabdoid Cancer	7.3336	Other
ACH-001322	-0.188767	CME1	Synovial Sarcoma	Soft Tissue	Synovial Sarcoma	3.62527	Other		ACH-001306	-0.139583	8305C	Anaplastic Thyroid Cancer	Thyroid	Anaplastic Thyroid Cancer	6.34837	Other				ACH-001328	0.126663	A431	Cutaneous Squamous Cell Carcinoma	Skin	Cutaneous Squamous Cell Carcinoma	4.56986	Other				ACH-000097	-1.01031	ZR751	Invasive Breast Carcinoma	Breast	Invasive Breast Carcinoma	7.70287	Other
ACH-001336	-0.0222601	CASKI	Cervical Squamous Cell Carcinoma	Cervix	Cervical Squamous Cell Carcinoma	3.16511	Other		ACH-001332	-0.0391731	BICR78	Head and Neck Squamous Cell Carcinoma	Head and Neck	Head and Neck Squamous Cell Carcinoma	4.39094	Other				ACH-001338	0.0918354	CHP134	Neuroblastoma	Peripheral Nervous System	Neuroblastoma	6.24336	Other				ACH-000098	-1.45747	GAMG	Diffuse Glioma	CNS/Brain	Diffuse Glioma	8.36759	Other
ACH-001335	-0.316033	C4II	Cervical Squamous Cell Carcinoma	Cervix	Cervical Squamous Cell Carcinoma	3.96625	Other		ACH-001331	-0.262646	BICR10	Head and Neck Squamous Cell Carcinoma	Head and Neck	Head and Neck Squamous Cell Carcinoma		Other				ACH-001336	0.235505	CASKI	Cervical Squamous Cell Carcinoma	Cervix	Cervical Squamous Cell Carcinoma	3.72465	Other				ACH-000099	-1.1297	SIMA	Neuroblastoma	Peripheral Nervous System	Neuroblastoma	7.08916	Other
ACH-001334	0.00301011	C4I	Cervical Squamous Cell Carcinoma	Cervix	Cervical Squamous Cell Carcinoma	3.14405	Other		ACH-001329	0.0840708	ANGMCSS	Diffuse Glioma	CNS/Brain	Diffuse Glioma	5.13832	Other				ACH-001335	0.0502608	C4II	Cervical Squamous Cell Carcinoma	Cervix	Cervical Squamous Cell Carcinoma	3.93923	Other				ACH-000100	-1.05885	RH41	Rhabdomyosarcoma	Soft Tissue	Rhabdomyosarcoma	7.35597	Other
ACH-001333	-0.247464	C33A	Cervical Squamous Cell Carcinoma	Cervix	Cervical Squamous Cell Carcinoma	4.13093	Other		ACH-001328	0.0599851	A431	Cutaneous Squamous Cell Carcinoma	Skin	Cutaneous Squamous Cell Carcinoma	4.32769	Other				ACH-001334	0.0193219	C4I	Cervical Squamous Cell Carcinoma	Cervix	Cervical Squamous Cell Carcinoma	4.64731	Other				ACH-000101	-1.35713	KE37	Mature T and NK Neoplasms	Lymphoid	Mature T and NK Neoplasms	6.72069	Other
ACH-001332	0.186671	BICR78	Head and Neck Squamous Cell Carcinoma	Head and Neck	Head and Neck Squamous Cell Carcinoma	0.0143553	Other		ACH-001322	0.0579063	CME1	Synovial Sarcoma	Soft Tissue	Synovial Sarcoma	6.16229	Other				ACH-001333	0.085719	C33A	Cervical Squamous Cell Carcinoma	Cervix	Cervical Squamous Cell Carcinoma	4.66505	Other				ACH-000103	-1.83458	CAOV4	Ovarian Epithelial Tumor	Ovary/Fallopian Tube	Ovarian Epithelial Tumor	6.80594	Other
ACH-001331	-0.0149181	BICR10	Head and Neck Squamous Cell Carcinoma	Head and Neck	Head and Neck Squamous Cell Carcinoma		Other		ACH-001318	-0.0186515	PLCPRF5	Hepatocellular Carcinoma	Liver	Hepatocellular Carcinoma	6.01725	Other				ACH-001332	-0.0669331	BICR78	Head and Neck Squamous Cell Carcinoma	Head and Neck	Head and Neck Squamous Cell Carcinoma	3.69042	Other				ACH-000106	-1.4048	JVM2	Mature B-Cell Neoplasms	Lymphoid	Mature B-Cell Neoplasms	6.69209	Other
ACH-001329	-0.109977	ANGMCSS	Diffuse Glioma	CNS/Brain	Diffuse Glioma	4.02326	Other		ACH-001310	-0.258808	HA1E	Non-Cancerous	Kidney	Non-Cancerous	6.84336	Other				ACH-001331	0.0611358	BICR10	Head and Neck Squamous Cell Carcinoma	Head and Neck	Head and Neck Squamous Cell Carcinoma		Other				ACH-000108	-0.837003	KP3	Adenosquamous Carcinoma of the Pancreas	Pancreas	Adenosquamous Carcinoma of the Pancreas	7.34572	Other
ACH-001328	0.178766	A431	Cutaneous Squamous Cell Carcinoma	Skin	Cutaneous Squamous Cell Carcinoma	2.65764	Other		ACH-001307	-0.139282	8505C	Anaplastic Thyroid Cancer	Thyroid	Anaplastic Thyroid Cancer	6.35738	Other				ACH-001329	0.117024	ANGMCSS	Diffuse Glioma	CNS/Brain	Diffuse Glioma	4.52732	Other				ACH-000111	-1.38411	HCC1187	Invasive Breast Carcinoma	Breast	Invasive Breast Carcinoma	7.18587	Other
ACH-001407	-0.0908831	UMUC13	Bladder Urothelial Carcinoma	Bladder/Urinary Tract	Bladder Urothelial Carcinoma	3.15866	Other		ACH-001401	-0.0516233	SW13	Adrenocortical Carcinoma	Adrenal Gland	Adrenocortical Carcinoma	5.29057	Other				ACH-001409	0.15193	UMUC16	Bladder Urothelial Carcinoma	Bladder/Urinary Tract	Bladder Urothelial Carcinoma	4.86493	Other				ACH-000113	-1.23	OCIAML2	Acute Myeloid Leukemia	Myeloid	Acute Myeloid Leukemia	6.60718	Other
ACH-001318	-0.268249	PLCPRF5	Hepatocellular Carcinoma	Liver	Hepatocellular Carcinoma	3.44361	Other		ACH-001303	-0.0334337	NB1643	Neuroblastoma	Peripheral Nervous System	Neuroblastoma	5.69905	Other				ACH-001322	0.0993315	CME1	Synovial Sarcoma	Soft Tissue	Synovial Sarcoma	4.78712	Other				ACH-000114	-0.987453	SU8686	Pancreatic Adenocarcinoma	Pancreas	Pancreatic Adenocarcinoma	6.04483	Other
ACH-001310	-0.108227	HA1E	Non-Cancerous	Kidney	Non-Cancerous	4.27947	Other		ACH-001302	-0.208152	COGN305	Neuroblastoma	Peripheral Nervous System	Neuroblastoma	6.04023	Other				ACH-001318	0.13019	PLCPRF5	Hepatocellular Carcinoma	Liver	Hepatocellular Carcinoma	4.9644	Other				ACH-000115	-1.2137	VCAP	Prostate Adenocarcinoma	Prostate	Prostate Adenocarcinoma	8.47419	Other
ACH-001307	-0.0977601	8505C	Anaplastic Thyroid Cancer	Thyroid	Anaplastic Thyroid Cancer	4.12681	Other		ACH-001301	-0.0759572	COGN278	Neuroblastoma	Peripheral Nervous System	Neuroblastoma	5.77716	Other				ACH-001310	0.342056	HA1E	Non-Cancerous	Kidney	Non-Cancerous	5.12391	Other				ACH-000116	-1.24652	OAW28	Ovarian Epithelial Tumor	Ovary/Fallopian Tube	Ovarian Epithelial Tumor	7.52246	Other
ACH-001306	-0.216185	8305C	Anaplastic Thyroid Cancer	Thyroid	Anaplastic Thyroid Cancer	3.3505	Other		ACH-001295	-0.123186	Y79	Retinoblastoma	Eye	Retinoblastoma	6.18309	Other				ACH-001307	0.00655835	8505C	Anaplastic Thyroid Cancer	Thyroid	Anaplastic Thyroid Cancer	4.65764	Other				ACH-000118	-1.24366	HUPT3	Pancreatic Adenocarcinoma	Pancreas	Pancreatic Adenocarcinoma	7.60415	Other
ACH-001303	0.126818	NB1643	Neuroblastoma	Peripheral Nervous System	Neuroblastoma	3.21412	Other		ACH-001289	-0.0438235	COGAR359	Embryonal Tumor	CNS/Brain	Embryonal Tumor	5.57228	Other				ACH-001306	0.11857	8305C	Anaplastic Thyroid Cancer	Thyroid	Anaplastic Thyroid Cancer	3.87578	Other				ACH-000120	-1.45325	CHP212	Neuroblastoma	Peripheral Nervous System	Neuroblastoma	7.29664	Other
ACH-001302	0.0731258	COGN305	Neuroblastoma	Peripheral Nervous System	Neuroblastoma	4.09255	Other		ACH-001283	0.0158452	TC106	Ewing Sarcoma	Bone	Ewing Sarcoma	5.46238	Other				ACH-001303	0.20233	NB1643	Neuroblastoma	Peripheral Nervous System	Neuroblastoma	4.32409	Other				ACH-000123	-1.20269	COV434	Ovarian Epithelial Tumor	Ovary/Fallopian Tube	Ovarian Epithelial Tumor	6.70016	Other
ACH-001301	-0.00362969	COGN278	Neuroblastoma	Peripheral Nervous System	Neuroblastoma	3.69822	Other		ACH-001280	-0.0185038	SCS214	Synovial Sarcoma	Soft Tissue	Synovial Sarcoma	5.54381	Other				ACH-001302	0.151242	COGN305	Neuroblastoma	Peripheral Nervous System	Neuroblastoma	5.02547	Other				ACH-000124	-1.5632	OCILY19	Mature B-Cell Neoplasms	Lymphoid	Mature B-Cell Neoplasms	7.51712	Other
ACH-001300	0.137952	CHLA15	Neuroblastoma	Peripheral Nervous System	Neuroblastoma	4.05572	Other		ACH-001522	-0.0986312	HMY1	Melanoma	Skin	Melanoma	3.36597	Other				ACH-001301	0.0791893	COGN278	Neuroblastoma	Peripheral Nervous System	Neuroblastoma	4.95977	Other				ACH-000127	-1.23697	SLR20	Bladder Urothelial Carcinoma	Bladder/Urinary Tract	Bladder Urothelial Carcinoma	6.76288	Other
ACH-001522	0.0361594	HMY1	Melanoma	Skin	Melanoma	4.58616	Other		ACH-001533	-0.194932	KARPAS1718	Mature B-Cell Neoplasms	Lymphoid	Mature B-Cell Neoplasms	5.69125	Other				ACH-001524	0.142359	HSC5	Cutaneous Squamous Cell Carcinoma	Skin	Cutaneous Squamous Cell Carcinoma	4.58916	Other				ACH-000128	-1.35668	LN319	Diffuse Glioma	CNS/Brain	Diffuse Glioma	6.69836	Other
ACH-001532	0.0463433	JMURTK2	Rhabdoid Cancer	Kidney	Rhabdoid Cancer	2.90304	Other		ACH-001532	-0.134306	JMURTK2	Rhabdoid Cancer	Kidney	Rhabdoid Cancer	5.78869	Other				ACH-001536	0.308374	KKU100	Intraductal Papillary Neoplasm of the Bile Duct	Biliary Tract	Intraductal Papillary Neoplasm of the Bile Duct	3.86196	Other				ACH-000132	-1.11989	JHOS2	Ovarian Epithelial Tumor	Ovary/Fallopian Tube	Ovarian Epithelial Tumor	6.90135	Other
ACH-001530	0.057802	JEG3	Gestational Trophoblastic Disease	Uterus	Gestational Trophoblastic Disease	3.13093	Other		ACH-001530	-0.165503	JEG3	Gestational Trophoblastic Disease	Uterus	Gestational Trophoblastic Disease	4.87873	Other				ACH-001533	0.112086	KARPAS1718	Mature B-Cell Neoplasms	Lymphoid	Mature B-Cell Neoplasms	4.08066	Other				ACH-000133	-1.18515	HS729	Non-Cancerous	Fibroblast	Non-Cancerous	7.35711	Other
ACH-001529	-0.13044	JAR	Gestational Trophoblastic Disease	Uterus	Gestational Trophoblastic Disease	1.93734	Other		ACH-001529	-0.119515	JAR	Gestational Trophoblastic Disease	Uterus	Gestational Trophoblastic Disease	5.80323	Other				ACH-001532	0.0378235	JMURTK2	Rhabdoid Cancer	Kidney	Rhabdoid Cancer	4.63633	Other				ACH-000137	-1.37311	8MGBA	Diffuse Glioma	CNS/Brain	Diffuse Glioma	8.04325	Other
ACH-001528	-0.309688	IHH4	Well-Differentiated Thyroid Cancer	Thyroid	Well-Differentiated Thyroid Cancer	3.49057	Other		ACH-001528	0.0346078	IHH4	Well-Differentiated Thyroid Cancer	Thyroid	Well-Differentiated Thyroid Cancer	4.87873	Other				ACH-001530	0.3477	JEG3	Gestational Trophoblastic Disease	Uterus	Gestational Trophoblastic Disease	4.05311	Other				ACH-000138	-0.885224	CFPAC1	Pancreatic Adenocarcinoma	Pancreas	Pancreatic Adenocarcinoma	5.72738	Other
ACH-001526	-0.00514709	HUO9	Osteosarcoma	Bone	Osteosarcoma	2.69822	Other		ACH-001526	-0.0147482	HUO9	Osteosarcoma	Bone	Osteosarcoma	5.41886	Other				ACH-001529	-0.0913344	JAR	Gestational Trophoblastic Disease	Uterus	Gestational Trophoblastic Disease	5.38543	Other				ACH-000139	-1.067	PANC0327	Pancreatic Adenocarcinoma	Pancreas	Pancreatic Adenocarcinoma	6.7786	Other
ACH-001525	0.0031032	HT3	Cervical Adenocarcinoma	Cervix	Cervical Adenocarcinoma	3.01436	Other		ACH-001525	0.00232189	HT3	Cervical Adenocarcinoma	Cervix	Cervical Adenocarcinoma	3.89724	Other				ACH-001528	0.239362	IHH4	Well-Differentiated Thyroid Cancer	Thyroid	Well-Differentiated Thyroid Cancer	4.42156	Other				ACH-000141	-1.14043	SNU308	Intracholecystic Papillary Neoplasm	Biliary Tract	Intracholecystic Papillary Neoplasm	7.66	Other
ACH-001524	-0.17257	HSC5	Cutaneous Squamous Cell Carcinoma	Skin	Cutaneous Squamous Cell Carcinoma	4.67016	Other		ACH-001524	0.0835997	HSC5	Cutaneous Squamous Cell Carcinoma	Skin	Cutaneous Squamous Cell Carcinoma	3.50335	Other				ACH-001526	0.062318	HUO9	Osteosarcoma	Bone	Osteosarcoma	4.38059	Other				ACH-000142	-1.43385	CAL29	Bladder Urothelial Carcinoma	Bladder/Urinary Tract	Bladder Urothelial Carcinoma	6.85848	Other
ACH-001523	-0.0670024	HSC1	Cutaneous Squamous Cell Carcinoma	Skin	Cutaneous Squamous Cell Carcinoma	3.61706	Other		ACH-001536	0.00942329	KKU100	Intraductal Papillary Neoplasm of the Bile Duct	Biliary Tract	Intraductal Papillary Neoplasm of the Bile Duct	4.06523	Other				ACH-001525	0.20035	HT3	Cervical Adenocarcinoma	Cervix	Cervical Adenocarcinoma	3.1375	Other				ACH-000143	-1.26818	HCC2429	Non-Small Cell Lung Cancer	Lung	Non-Small Cell Lung Cancer	7.01179	Other
ACH-001533	-0.257598	KARPAS1718	Mature B-Cell Neoplasms	Lymphoid	Mature B-Cell Neoplasms	2.89336	Other		ACH-001521	0.0159594	HKA1	Cutaneous Squamous Cell Carcinoma	Skin	Cutaneous Squamous Cell Carcinoma	4.56986	Other				ACH-001538	-0.000979868	KKU213	Intraductal Papillary Neoplasm of the Bile Duct	Biliary Tract	Intraductal Papillary Neoplasm of the Bile Duct	4.23113	Other				ACH-000144	-0.55802	RERFGC1B	Esophagogastric Adenocarcinoma	Esophagus/Stomach	Esophagogastric Adenocarcinoma	7.57758	Other
ACH-001521	-0.413947	HKA1	Cutaneous Squamous Cell Carcinoma	Skin	Cutaneous Squamous Cell Carcinoma	3.72792	Other		ACH-001520	-0.0663076	HG3	B-Lymphoblastic Leukemia/Lymphoma	Lymphoid	B-Lymphoblastic Leukemia/Lymphoma	4.69544	Other				ACH-001523	0.155437	HSC1	Cutaneous Squamous Cell Carcinoma	Skin	Cutaneous Squamous Cell Carcinoma	3.74308	Other				ACH-000145	-1.14653	SKLMS1	Leiomyosarcoma	Soft Tissue	Leiomyosarcoma	7.21985	Other
ACH-001520	-0.189879	HG3	B-Lymphoblastic Leukemia/Lymphoma	Lymphoid	B-Lymphoblastic Leukemia/Lymphoma	2.27202	Other		ACH-001518	-0.0920992	HEC116	Endometrial Carcinoma	Uterus	Endometrial Carcinoma	5.00944	Other				ACH-001522	0.0255978	HMY1	Melanoma	Skin	Melanoma	3.82069	Other				ACH-000146	-1.0863	THP1	Acute Myeloid Leukemia	Myeloid	Acute Myeloid Leukemia	7.61102	Other
ACH-001518	0.227057	HEC116	Endometrial Carcinoma	Uterus	Endometrial Carcinoma	3.67807	Other		ACH-001517	-0.0376728	HEC1	Endometrial Carcinoma	Uterus	Endometrial Carcinoma	4.61589	Other				ACH-001521	0.0867576	HKA1	Cutaneous Squamous Cell Carcinoma	Skin	Cutaneous Squamous Cell Carcinoma	4.82375	Other				ACH-000147	-1.2379	T47D	Invasive Breast Carcinoma	Breast	Invasive Breast Carcinoma	7.59805	Other
ACH-001517	-0.00768533	HEC1	Endometrial Carcinoma	Uterus	Endometrial Carcinoma	2.58256	Other		ACH-001515	-0.0126127	HCS2	Cervical Squamous Cell Carcinoma	Cervix	Cervical Squamous Cell Carcinoma	5.07938	Other				ACH-001520	0.0630367	HG3	B-Lymphoblastic Leukemia/Lymphoma	Lymphoid	B-Lymphoblastic Leukemia/Lymphoma	3.72574	Other				ACH-000148	-1.10301	HS578T	Invasive Breast Carcinoma	Breast	Invasive Breast Carcinoma	7.14241	Other
ACH-001515	-0.136732	HCS2	Cervical Squamous Cell Carcinoma	Cervix	Cervical Squamous Cell Carcinoma	4.23113	Other		ACH-001513	-0.0318712	HCA1	Cervical Adenocarcinoma	Cervix	Cervical Adenocarcinoma	4.71918	Other				ACH-001518	0.0623927	HEC116	Endometrial Carcinoma	Uterus	Endometrial Carcinoma	4.68089	Other				ACH-000149	-0.981342	SKNSH	Neuroblastoma	Peripheral Nervous System	Neuroblastoma	7.51341	Other
ACH-001513	0.0504141	HCA1	Cervical Adenocarcinoma	Cervix	Cervical Adenocarcinoma	2.87774	Other		ACH-001511	-0.0500888	H413	Head and Neck Squamous Cell Carcinoma	Head and Neck	Head and Neck Squamous Cell Carcinoma	3.72901	Other				ACH-001517	0.217745	HEC1	Endometrial Carcinoma	Uterus	Endometrial Carcinoma	4.72247	Other				ACH-000151	-1.58166	JM1	B-Lymphoblastic Leukemia/Lymphoma	Lymphoid	B-Lymphoblastic Leukemia/Lymphoma	6.81673	Other
ACH-001511	0.00827966	H413	Head and Neck Squamous Cell Carcinoma	Head and Neck	Head and Neck Squamous Cell Carcinoma	2.43829	Other		ACH-001510	-0.0970007	H376	Head and Neck Squamous Cell Carcinoma	Head and Neck	Head and Neck Squamous Cell Carcinoma	3.42626	Other				ACH-001515	0.140913	HCS2	Cervical Squamous Cell Carcinoma	Cervix	Cervical Squamous Cell Carcinoma	4.12019	Other				ACH-000152	-1.45171	M059K	Diffuse Glioma	CNS/Brain	Diffuse Glioma	7.73606	Other
ACH-001510	0.106456	H376	Head and Neck Squamous Cell Carcinoma	Head and Neck	Head and Neck Squamous Cell Carcinoma	1.29278	Other		ACH-001549	0.0348571	LU135	Lung Neuroendocrine Tumor	Lung	Lung Neuroendocrine Tumor	5.9855	Other				ACH-001513	0.204355	HCA1	Cervical Adenocarcinoma	Cervix	Cervical Adenocarcinoma	3.48543	Other				ACH-000153	-1.02754	NCIH2052	Pleural Mesothelioma	Pleura	Pleural Mesothelioma	6.77624	Other
ACH-001549	-0.164021	LU135	Lung Neuroendocrine Tumor	Lung	Lung Neuroendocrine Tumor	2.82985	Other		ACH-001558	-0.374277	MERO48A	Pleural Mesothelioma	Pleura	Pleural Mesothelioma	5.44725	Other				ACH-001551	0.187248	MCC142	Merkel Cell Carcinoma	Skin	Merkel Cell Carcinoma	4.74524	Other				ACH-000155	-1.41248	SW1990	Pancreatic Adenocarcinoma	Pancreas	Pancreatic Adenocarcinoma	7.54612	Other
ACH-001558	-0.0387914	MERO48A	Pleural Mesothelioma	Pleura	Pleural Mesothelioma	4.29425	Other		ACH-001557	-0.259091	MERO41	Pleural Mesothelioma	Pleura	Pleural Mesothelioma	4.86691	Other				ACH-001560	0.00427449	MERO83	Pleural Mesothelioma	Pleura	Pleural Mesothelioma	5.03298	Other				ACH-000159	-0.977719	OSRC2	Renal Cell Carcinoma	Kidney	Renal Cell Carcinoma	6.91073	Other
ACH-001557	0.0567082	MERO41	Pleural Mesothelioma	Pleura	Pleural Mesothelioma	4.32769	Other		ACH-001556	-0.19308	MERO25	Pleural Mesothelioma	Pleura	Pleural Mesothelioma	6.13607	Other				ACH-001559	-0.0120834	MERO82	Pleural Mesothelioma	Pleura	Pleural Mesothelioma	4.56071	Other				ACH-000160	-1.41209	BT12	Embryonal Tumor	CNS/Brain	Embryonal Tumor	6.87012	Other
ACH-001556	-0.0972836	MERO25	Pleural Mesothelioma	Pleura	Pleural Mesothelioma	5.05181	Other		ACH-001555	0.0970376	MERO14	Pleural Mesothelioma	Pleura	Pleural Mesothelioma	4.38267	Other				ACH-001558	0.100437	MERO48A	Pleural Mesothelioma	Pleura	Pleural Mesothelioma	4.75275	Other				ACH-000161	-1.41231	CORL105	Non-Small Cell Lung Cancer	Lung	Non-Small Cell Lung Cancer	7.24546	Other
ACH-001555	-0.264968	MERO14	Pleural Mesothelioma	Pleura	Pleural Mesothelioma	3.91648	Other		ACH-001554	0.00113772	MEL202	Ocular Melanoma	Eye	Ocular Melanoma	4.62527	Other				ACH-001557	0.0481249	MERO41	Pleural Mesothelioma	Pleura	Pleural Mesothelioma	4.55397	Other				ACH-000163	-1.32755	SW579	Head and Neck Squamous Cell Carcinoma	Head and Neck	Head and Neck Squamous Cell Carcinoma	7.58759	Other
ACH-001554	-0.187985	MEL202	Ocular Melanoma	Eye	Ocular Melanoma	3.67582	Other		ACH-001552	-0.18806	MCC26	Merkel Cell Carcinoma	Skin	Merkel Cell Carcinoma	5.13093	Other				ACH-001556	0.158509	MERO25	Pleural Mesothelioma	Pleura	Pleural Mesothelioma	6.01748	Other				ACH-000164	-1.27508	PANC1	Pancreatic Adenocarcinoma	Pancreas	Pancreatic Adenocarcinoma	7.41937	Other
ACH-001552	0.00998164	MCC26	Merkel Cell Carcinoma	Skin	Merkel Cell Carcinoma	3.58976	Other		ACH-001551	0.0238954	MCC142	Merkel Cell Carcinoma	Skin	Merkel Cell Carcinoma	5.23611	Other				ACH-001555	0.000593299	MERO14	Pleural Mesothelioma	Pleura	Pleural Mesothelioma	4.43563	Other				ACH-000167	-1.14145	KE97	Mature B-Cell Neoplasms	Lymphoid	Mature B-Cell Neoplasms	7.30506	Other
ACH-001551	-0.0826787	MCC142	Merkel Cell Carcinoma	Skin	Merkel Cell Carcinoma	4.17712	Other		ACH-001550	-0.152274	MCC13	Merkel Cell Carcinoma	Skin	Merkel Cell Carcinoma	5.89966	Other				ACH-001554	0.0744018	MEL202	Ocular Melanoma	Eye	Ocular Melanoma	5.42257	Other				ACH-000168	-1.3855	NOMO1	Acute Myeloid Leukemia	Myeloid	Acute Myeloid Leukemia	7.16842	Other
ACH-001550	-0.0960293	MCC13	Merkel Cell Carcinoma	Skin	Merkel Cell Carcinoma	3.80219	Other		ACH-001509	-0.111649	H357	Head and Neck Squamous Cell Carcinoma	Head and Neck	Head and Neck Squamous Cell Carcinoma	3.54597	Other				ACH-001552	0.144557	MCC26	Merkel Cell Carcinoma	Skin	Merkel Cell Carcinoma	4.19613	Other				ACH-000169	-1.4956	RD	Rhabdomyosarcoma	Soft Tissue	Rhabdomyosarcoma	7.64458	Other
ACH-001509	0.0191789	H357	Head and Neck Squamous Cell Carcinoma	Head and Neck	Head and Neck Squamous Cell Carcinoma	2.04963	Other		ACH-001548	-0.209547	LS	Neuroblastoma	Peripheral Nervous System	Neuroblastoma	6.1639	Other				ACH-001511	0.250424	H413	Head and Neck Squamous Cell Carcinoma	Head and Neck	Head and Neck Squamous Cell Carcinoma	5.27128	Other				ACH-000172	-1.35537	TM87	Rhabdoid Cancer	Soft Tissue	Rhabdoid Cancer	6.19673	Other
ACH-001548	0.0986725	LS	Neuroblastoma	Peripheral Nervous System	Neuroblastoma	2.89918	Other		ACH-001547	-0.0401641	LO68	Pleural Mesothelioma	Pleura	Pleural Mesothelioma	4.95652	Other				ACH-001550	0.0406749	MCC13	Merkel Cell Carcinoma	Skin	Merkel Cell Carcinoma	4.64731	Other				ACH-000174	-1.12562	CAL62	Anaplastic Thyroid Cancer	Thyroid	Anaplastic Thyroid Cancer	7.30369	Other
ACH-001547	-0.153786	LO68	Pleural Mesothelioma	Pleura	Pleural Mesothelioma	3.48543	Other		ACH-001544	-0.0701144	KYAE1	Esophagogastric Adenocarcinoma	Esophagus/Stomach	Esophagogastric Adenocarcinoma		Other				ACH-001549	0.235989	LU135	Lung Neuroendocrine Tumor	Lung	Lung Neuroendocrine Tumor	5.11145	Other				ACH-000176	-0.395032	LOUNH91	Non-Small Cell Lung Cancer	Lung	Non-Small Cell Lung Cancer	8.33758	Other
ACH-001544	0.0851908	KYAE1	Esophagogastric Adenocarcinoma	Esophagus/Stomach	Esophagogastric Adenocarcinoma		Other		ACH-001543	0.0269253	KOSC2	Head and Neck Squamous Cell Carcinoma	Head and Neck	Head and Neck Squamous Cell Carcinoma	4.07211	Other				ACH-001548	0.256427	LS	Neuroblastoma	Peripheral Nervous System	Neuroblastoma	4.62234	Other				ACH-000178	-1.42774	HS766T	Pancreatic Adenocarcinoma	Pancreas	Pancreatic Adenocarcinoma	7.02436	Other
ACH-001543	-0.403461	KOSC2	Head and Neck Squamous Cell Carcinoma	Head and Neck	Head and Neck Squamous Cell Carcinoma	2.42492	Other		ACH-001542	-0.134887	KON	Head and Neck Squamous Cell Carcinoma	Head and Neck	Head and Neck Squamous Cell Carcinoma	4.41886	Other				ACH-001547	0.170294	LO68	Pleural Mesothelioma	Pleura	Pleural Mesothelioma	3.98732	Other				ACH-000181	-0.811593	SCC9	Head and Neck Squamous Cell Carcinoma	Head and Neck	Head and Neck Squamous Cell Carcinoma	6.65177	Other
ACH-001542	-0.0294755	KON	Head and Neck Squamous Cell Carcinoma	Head and Neck	Head and Neck Squamous Cell Carcinoma	2.71149	Other		ACH-001539	-0.319533	KML1	Mature B-Cell Neoplasms	Lymphoid	Mature B-Cell Neoplasms	3.96809	Other				ACH-001544	0.00337022	KYAE1	Esophagogastric Adenocarcinoma	Esophagus/Stomach	Esophagogastric Adenocarcinoma		Other				ACH-000182	-1.24981	SNU869	Ampullary Carcinoma	Ampulla of Vater	Ampullary Carcinoma	6.95896	Other
ACH-001539	0.158814	KML1	Mature B-Cell Neoplasms	Lymphoid	Mature B-Cell Neoplasms	3.33914	Other		ACH-001538	0.0809889	KKU213	Intraductal Papillary Neoplasm of the Bile Duct	Biliary Tract	Intraductal Papillary Neoplasm of the Bile Duct	4.65306	Other				ACH-001543	0.0892913	KOSC2	Head and Neck Squamous Cell Carcinoma	Head and Neck	Head and Neck Squamous Cell Carcinoma	3.22959	Other				ACH-000183	-1.101	L363	Mature B-Cell Neoplasms	Lymphoid	Mature B-Cell Neoplasms	6.74752	Other
ACH-001538	-0.0711772	KKU213	Intraductal Papillary Neoplasm of the Bile Duct	Biliary Tract	Intraductal Papillary Neoplasm of the Bile Duct	3.40463	Other		ACH-001415	0.00142474	UMUC7	Bladder Urothelial Carcinoma	Bladder/Urinary Tract	Bladder Urothelial Carcinoma	6.49297	Other				ACH-001542	0.132454	KON	Head and Neck Squamous Cell Carcinoma	Head and Neck	Head and Neck Squamous Cell Carcinoma	3.24031	Other				ACH-000187	-1.36896	CORL311	Lung Neuroendocrine Tumor	Lung	Lung Neuroendocrine Tumor	8.06178	Other
ACH-001536	-0.482134	KKU100	Intraductal Papillary Neoplasm of the Bile Duct	Biliary Tract	Intraductal Papillary Neoplasm of the Bile Duct	3.05485	Other		ACH-001433	-0.188117	CCLFPEDS0008T	Epithelioid Sarcoma	Soft Tissue	Epithelioid Sarcoma		Other				ACH-001539	0.382074	KML1	Mature B-Cell Neoplasms	Lymphoid	Mature B-Cell Neoplasms	3.47119	Other				ACH-000188	-1.48644	SCC25	Head and Neck Squamous Cell Carcinoma	Head and Neck	Head and Neck Squamous Cell Carcinoma	6.17293	Other
ACH-001418	-0.0510464	UWB1289	Ovarian Epithelial Tumor	Ovary/Fallopian Tube	Ovarian Epithelial Tumor	3.60288	Other		ACH-001431	-0.161512	TC205	Ewing Sarcoma	Bone	Ewing Sarcoma	5.37434	Other				ACH-001421	0.159789	WERIRB1	Retinoblastoma	Eye	Retinoblastoma	5.45121	Other				ACH-000189	-1.28274	RCC10RGB	Renal Cell Carcinoma	Kidney	Renal Cell Carcinoma	6.34127	Other
ACH-001443	-0.123381	ASH3	Anaplastic Thyroid Cancer	Thyroid	Anaplastic Thyroid Cancer	2.86196	Other		ACH-001430	-0.163234	TC138	Ewing Sarcoma	Bone	Ewing Sarcoma	5.76686	Other				ACH-001451	0.0543913	BOKU	Cervical Squamous Cell Carcinoma	Cervix	Cervical Squamous Cell Carcinoma	4.41752	Other				ACH-000190	-1.03218	HDMYZ	Acute Myeloid Leukemia	Myeloid	Acute Myeloid Leukemia	7.26106	Other
ACH-001442	-0.188122	A388	Cutaneous Squamous Cell Carcinoma	Skin	Cutaneous Squamous Cell Carcinoma	2.95977	Other		ACH-001422	-0.138967	WPE1NA22	Prostate Adenocarcinoma	Prostate	Prostate Adenocarcinoma	4.62234	Other				ACH-001450	0.393077	BLUE1	Mature B-Cell Neoplasms	Lymphoid	Mature B-Cell Neoplasms	4.60466	Other				ACH-000191	-1.04538	BHT101	Anaplastic Thyroid Cancer	Thyroid	Anaplastic Thyroid Cancer	7.15005	Other
ACH-001433	0.0427228	CCLFPEDS0008T	Epithelioid Sarcoma	Soft Tissue	Epithelioid Sarcoma		Other		ACH-001421	-0.143334	WERIRB1	Retinoblastoma	Eye	Retinoblastoma	6.78934	Other				ACH-001443	0.283268	ASH3	Anaplastic Thyroid Cancer	Thyroid	Anaplastic Thyroid Cancer	3.90014	Other				ACH-000192	-2.20454	MFE280	Endometrial Carcinoma	Uterus	Endometrial Carcinoma	7.28188	Other
ACH-001431	-0.106985	TC205	Ewing Sarcoma	Bone	Ewing Sarcoma	3.76447	Other		ACH-001419	-0.296064	VP229	Invasive Breast Carcinoma	Breast	Invasive Breast Carcinoma	5.84449	Other				ACH-001442	0.319401	A388	Cutaneous Squamous Cell Carcinoma	Skin	Cutaneous Squamous Cell Carcinoma	3.04614	Other				ACH-000195	-1.33952	SET2	Acute Myeloid Leukemia	Myeloid	Acute Myeloid Leukemia	7.57168	Other
ACH-001430	-0.0579399	TC138	Ewing Sarcoma	Bone	Ewing Sarcoma	2.73769	Other		ACH-001418	0.0297414	UWB1289	Ovarian Epithelial Tumor	Ovary/Fallopian Tube	Ovarian Epithelial Tumor	6.21607	Other				ACH-001433	0.466416	CCLFPEDS0008T	Epithelioid Sarcoma	Soft Tissue	Epithelioid Sarcoma		Other				ACH-000198	-1.07458	EOL1	Myeloproliferative Neoplasms	Myeloid	Myeloproliferative Neoplasms	7.61523	Other
ACH-001422	-0.0380514	WPE1NA22	Prostate Adenocarcinoma	Prostate	Prostate Adenocarcinoma	3.86096	Other		ACH-001416	-0.135912	UMUC9	Bladder Urothelial Carcinoma	Bladder/Urinary Tract	Bladder Urothelial Carcinoma	5.13709	Other				ACH-001431	0.0822491	TC205	Ewing Sarcoma	Bone	Ewing Sarcoma	3.61353	Other				ACH-000200	-1.50714	NMCG1	Diffuse Glioma	CNS/Brain	Diffuse Glioma	7.94761	Other
ACH-001421	0.135909	WERIRB1	Retinoblastoma	Eye	Retinoblastoma	3.0018	Other		ACH-001442	-0.0295532	A388	Cutaneous Squamous Cell Carcinoma	Skin	Cutaneous Squamous Cell Carcinoma	4.69766	Other				ACH-001430	-0.099886	TC138	Ewing Sarcoma	Bone	Ewing Sarcoma	5.69125	Other				ACH-000202	-1.20361	COLO320	Colorectal Adenocarcinoma	Bowel	Colorectal Adenocarcinoma	7.72962	Other
ACH-001419	0.0389768	VP229	Invasive Breast Carcinoma	Breast	Invasive Breast Carcinoma	2.14731	Other		ACH-001414	-0.00823676	UMUC6	Bladder Urothelial Carcinoma	Bladder/Urinary Tract	Bladder Urothelial Carcinoma	3.83188	Other				ACH-001422	0.239913	WPE1NA22	Prostate Adenocarcinoma	Prostate	Prostate Adenocarcinoma	4.50208	Other				ACH-000203	-1.49775	NH6	Neuroblastoma	Peripheral Nervous System	Neuroblastoma	7.14995	Other
ACH-001450	0.209395	BLUE1	Mature B-Cell Neoplasms	Lymphoid	Mature B-Cell Neoplasms	3.33342	Other		ACH-001413	-0.128787	UMUC11	Bladder Urothelial Carcinoma	Bladder/Urinary Tract	Bladder Urothelial Carcinoma	5.7137	Other				ACH-001453	0.11282	BPH1	Non-Cancerous	Prostate	Non-Cancerous	4.9279	Other				ACH-000204	-1.49696	LP1	Mature B-Cell Neoplasms	Lymphoid	Mature B-Cell Neoplasms	6.36492	Other
ACH-001416	-0.20734	UMUC9	Bladder Urothelial Carcinoma	Bladder/Urinary Tract	Bladder Urothelial Carcinoma	3.12267	Other		ACH-001412	-0.117905	UMUC10	Bladder Urothelial Carcinoma	Bladder/Urinary Tract	Bladder Urothelial Carcinoma	6.57999	Other				ACH-001419	0.10787	VP229	Invasive Breast Carcinoma	Breast	Invasive Breast Carcinoma	4.56864	Other				ACH-000206	-1.29699	C8166	T-Lymphoblastic Leukemia/Lymphoma	Lymphoid	T-Lymphoblastic Leukemia/Lymphoma	6.53807	Other
ACH-001415	0.0279676	UMUC7	Bladder Urothelial Carcinoma	Bladder/Urinary Tract	Bladder Urothelial Carcinoma	3.80529	Other		ACH-001411	0.0330613	UMUC5	Bladder Squamous Cell Carcinoma	Bladder/Urinary Tract	Bladder Squamous Cell Carcinoma	4.21335	Other				ACH-001418	0.182194	UWB1289	Ovarian Epithelial Tumor	Ovary/Fallopian Tube	Ovarian Epithelial Tumor	3.80839	Other				ACH-000207	-1.1331	DETROIT562	Head and Neck Squamous Cell Carcinoma	Head and Neck	Head and Neck Squamous Cell Carcinoma	6.45483	Other
ACH-001414	-0.218217	UMUC6	Bladder Urothelial Carcinoma	Bladder/Urinary Tract	Bladder Urothelial Carcinoma	4.40803	Other		ACH-001409	-0.107183	UMUC16	Bladder Urothelial Carcinoma	Bladder/Urinary Tract	Bladder Urothelial Carcinoma	7.02459	Other				ACH-001416	-0.082971	UMUC9	Bladder Urothelial Carcinoma	Bladder/Urinary Tract	Bladder Urothelial Carcinoma	4.28688	Other				ACH-000208	-1.49088	U178	Diffuse Glioma	CNS/Brain	Diffuse Glioma	7.73532	Other
ACH-001413	0.0376734	UMUC11	Bladder Urothelial Carcinoma	Bladder/Urinary Tract	Bladder Urothelial Carcinoma	3.0268	Other		ACH-001408	0.0641053	UMUC14	Urethral Cancer	Bladder/Urinary Tract	Urethral Cancer	6.04264	Other				ACH-001415	-0.0285586	UMUC7	Bladder Urothelial Carcinoma	Bladder/Urinary Tract	Bladder Urothelial Carcinoma	6.3679	Other				ACH-000209	-1.00491	SNU1079	Intraductal Papillary Neoplasm of the Bile Duct	Biliary Tract	Intraductal Papillary Neoplasm of the Bile Duct	7.47078	Other
ACH-001412	-0.0928482	UMUC10	Bladder Urothelial Carcinoma	Bladder/Urinary Tract	Bladder Urothelial Carcinoma	4.10769	Other		ACH-001407	-0.0680937	UMUC13	Bladder Urothelial Carcinoma	Bladder/Urinary Tract	Bladder Urothelial Carcinoma	6.12866	Other				ACH-001414	0.207985	UMUC6	Bladder Urothelial Carcinoma	Bladder/Urinary Tract	Bladder Urothelial Carcinoma	4.61412	Other				ACH-000210	-0.898701	CADOES1	Ewing Sarcoma	Bone	Ewing Sarcoma	6.84862	Other
ACH-001411	-0.353054	UMUC5	Bladder Squamous Cell Carcinoma	Bladder/Urinary Tract	Bladder Squamous Cell Carcinoma	3.73769	Other		ACH-001403	0.131785	TO14	Ovarian Epithelial Tumor	Ovary/Fallopian Tube	Ovarian Epithelial Tumor	5.36772	Other				ACH-001413	0.025011	UMUC11	Bladder Urothelial Carcinoma	Bladder/Urinary Tract	Bladder Urothelial Carcinoma	5.16027	Other				ACH-000211	-1.1386	DAOY	Embryonal Tumor	CNS/Brain	Embryonal Tumor	8.01318	Other
ACH-001409	0.334864	UMUC16	Bladder Urothelial Carcinoma	Bladder/Urinary Tract	Bladder Urothelial Carcinoma	3.8166	Other		ACH-001461	0.0507083	C99	Colorectal Adenocarcinoma	Bowel	Colorectal Adenocarcinoma	3.92125	Other				ACH-001412	0.190946	UMUC10	Bladder Urothelial Carcinoma	Bladder/Urinary Tract	Bladder Urothelial Carcinoma	5.29646	Other				ACH-000212	-0.866429	CAL120	Invasive Breast Carcinoma	Breast	Invasive Breast Carcinoma	6.78829	Other
ACH-001408	0.0167189	UMUC14	Urethral Cancer	Bladder/Urinary Tract	Urethral Cancer	3.55582	Other		ACH-001502	0.00497305	GCT27	Non-Seminomatous Germ Cell Tumor	Testis	Non-Seminomatous Germ Cell Tumor		Other				ACH-001411	0.2709	UMUC5	Bladder Squamous Cell Carcinoma	Bladder/Urinary Tract	Bladder Squamous Cell Carcinoma	3.21568	Other				ACH-000213	-1.24509	HUPT4	Pancreatic Adenocarcinoma	Pancreas	Pancreatic Adenocarcinoma	7.12288	Other
ACH-001481	-0.0136478	CHLA90	Neuroblastoma	Peripheral Nervous System	Neuroblastoma	0.250962	Other		ACH-001500	-0.145447	FLO1	Esophagogastric Adenocarcinoma	Esophagus/Stomach	Esophagogastric Adenocarcinoma	4.84298	Other				ACH-001494	-0.123854	EGI1	Intraductal Papillary Neoplasm of the Bile Duct	Biliary Tract	Intraductal Papillary Neoplasm of the Bile Duct	4.04614	Other				ACH-000215	-1.21777	LN382	Diffuse Glioma	CNS/Brain	Diffuse Glioma	8.02453	Other
ACH-001502	0.0910291	GCT27	Non-Seminomatous Germ Cell Tumor	Testis	Non-Seminomatous Germ Cell Tumor		Other		ACH-001498	-0.0953959	FARAGE	Mature B-Cell Neoplasms	Lymphoid	Mature B-Cell Neoplasms	5.14934	Other				ACH-001510	0.19331	H376	Head and Neck Squamous Cell Carcinoma	Head and Neck	Head and Neck Squamous Cell Carcinoma	2.24184	Other				ACH-000216	-1.1129	JHESOAD1	Esophagogastric Adenocarcinoma	Esophagus/Stomach	Esophagogastric Adenocarcinoma	7.15664	Other
ACH-001500	0.0715365	FLO1	Esophagogastric Adenocarcinoma	Esophagus/Stomach	Esophagogastric Adenocarcinoma	3.63459	Other		ACH-001497	0.151622	ESO51	Esophagogastric Adenocarcinoma	Esophagus/Stomach	Esophagogastric Adenocarcinoma	3.98641	Other				ACH-001509	0.157644	H357	Head and Neck Squamous Cell Carcinoma	Head and Neck	Head and Neck Squamous Cell Carcinoma	3.26754	Other				ACH-000217	-1.29919	JHH6	Hepatocellular Carcinoma	Liver	Hepatocellular Carcinoma	7.363	Other
ACH-001498	-0.0576606	FARAGE	Mature B-Cell Neoplasms	Lymphoid	Mature B-Cell Neoplasms	3.87971	Other		ACH-001495	-0.0133836	EMTOKA	Endometrial Carcinoma	Uterus	Endometrial Carcinoma	4.67525	Other				ACH-001502	-0.010985	GCT27	Non-Seminomatous Germ Cell Tumor	Testis	Non-Seminomatous Germ Cell Tumor		Other				ACH-000219	-1.52701	A375	Melanoma	Skin	Melanoma	6.87676	Other
ACH-001497	0.32055	ESO51	Esophagogastric Adenocarcinoma	Esophagus/Stomach	Esophagogastric Adenocarcinoma	2.39232	Other		ACH-001494	-0.204288	EGI1	Intraductal Papillary Neoplasm of the Bile Duct	Biliary Tract	Intraductal Papillary Neoplasm of the Bile Duct	4.31542	Other				ACH-001500	0.182852	FLO1	Esophagogastric Adenocarcinoma	Esophagus/Stomach	Esophagogastric Adenocarcinoma	4.2854	Other				ACH-000221	-1.39414	SNU398	Hepatocellular Carcinoma	Liver	Hepatocellular Carcinoma	6.72506	Other
ACH-001496	-0.220853	ESO26	Esophagogastric Adenocarcinoma	Esophagus/Stomach	Esophagogastric Adenocarcinoma	3.75809	Other		ACH-001484	-0.175304	CI	B-Lymphoblastic Leukemia/Lymphoma	Lymphoid	B-Lymphoblastic Leukemia/Lymphoma	4.81455	Other				ACH-001498	0.0162899	FARAGE	Mature B-Cell Neoplasms	Lymphoid	Mature B-Cell Neoplasms	4.43962	Other				ACH-000222	-0.838411	ASPC1	Pancreatic Adenocarcinoma	Pancreas	Pancreatic Adenocarcinoma	6.29737	Other
ACH-001495	-0.0735045	EMTOKA	Endometrial Carcinoma	Uterus	Endometrial Carcinoma	2.5509	Other		ACH-001481	-0.0156912	CHLA90	Neuroblastoma	Peripheral Nervous System	Neuroblastoma	6.17113	Other				ACH-001497	0.285651	ESO51	Esophagogastric Adenocarcinoma	Esophagus/Stomach	Esophagogastric Adenocarcinoma	3.79597	Other				ACH-000223	-1.11838	HCC1937	Invasive Breast Carcinoma	Breast	Invasive Breast Carcinoma	6.7765	Other
ACH-001494	-0.136566	EGI1	Intraductal Papillary Neoplasm of the Bile Duct	Biliary Tract	Intraductal Papillary Neoplasm of the Bile Duct	2.0321	Other		ACH-001190	-0.0947947	SKMEL2	Melanoma	Skin	Melanoma	5.77189	Other				ACH-001496	0.215427	ESO26	Esophagogastric Adenocarcinoma	Esophagus/Stomach	Esophagogastric Adenocarcinoma	4.12681	Other				ACH-000226	-1.20187	SUPM2	Mature T and NK Neoplasms	Lymphoid	Mature T and NK Neoplasms	7.19535	Other
ACH-001484	-0.127841	CI	B-Lymphoblastic Leukemia/Lymphoma	Lymphoid	B-Lymphoblastic Leukemia/Lymphoma	3.63691	Other		ACH-001460	0.0765155	C84	Colorectal Adenocarcinoma	Bowel	Colorectal Adenocarcinoma	4.76713	Other				ACH-001495	0.114066	EMTOKA	Endometrial Carcinoma	Uterus	Endometrial Carcinoma	3.23879	Other				ACH-000227	-1.80344	KPNYN	Neuroblastoma	Peripheral Nervous System	Neuroblastoma	7.52591	Other
ACH-001196	-0.0410973	SMSCTR	Rhabdomyosarcoma	Soft Tissue	Rhabdomyosarcoma	2.39232	Other		ACH-001458	-0.106185	C75	Colorectal Adenocarcinoma	Bowel	Colorectal Adenocarcinoma	3.66107	Other				ACH-001197	-0.197736	SMZ1	Non-Hodgkin Lymphoma	Lymphoid	Non-Hodgkin Lymphoma	4.65935	Other				ACH-000228	-1.2272	BICR31	Head and Neck Squamous Cell Carcinoma	Head and Neck	Head and Neck Squamous Cell Carcinoma	6.65449	Other
ACH-001461	-0.180629	C99	Colorectal Adenocarcinoma	Bowel	Colorectal Adenocarcinoma	2.03562	Other		ACH-001454	-0.200254	C10	Colorectal Adenocarcinoma	Bowel	Colorectal Adenocarcinoma	5.10014	Other				ACH-001484	-0.071808	CI	B-Lymphoblastic Leukemia/Lymphoma	Lymphoid	B-Lymphoblastic Leukemia/Lymphoma	4.44228	Other				ACH-000231	-1.28556	KALS1	Diffuse Glioma	CNS/Brain	Diffuse Glioma	6.81327	Other
ACH-001460	-0.091972	C84	Colorectal Adenocarcinoma	Bowel	Colorectal Adenocarcinoma	1.74846	Other		ACH-001453	0.10456	BPH1	Non-Cancerous	Prostate	Non-Cancerous	5.02724	Other				ACH-001481	-0.0249024	CHLA90	Neuroblastoma	Peripheral Nervous System	Neuroblastoma	4.55888	Other				ACH-000232	-1.14624	U251MG	Diffuse Glioma	CNS/Brain	Diffuse Glioma	7.67327	Other
ACH-001459	-0.169775	C80	Colorectal Adenocarcinoma	Bowel	Colorectal Adenocarcinoma	1.98185	Other		ACH-001451	-0.193842	BOKU	Cervical Squamous Cell Carcinoma	Cervix	Cervical Squamous Cell Carcinoma	6.36842	Other				ACH-001461	0.28594	C99	Colorectal Adenocarcinoma	Bowel	Colorectal Adenocarcinoma	4.29425	Other				ACH-000233	-1.21242	DEL	Mature T and NK Neoplasms	Lymphoid	Mature T and NK Neoplasms	6.90677	Other
ACH-001458	-0.0223867	C75	Colorectal Adenocarcinoma	Bowel	Colorectal Adenocarcinoma	2.09424	Other		ACH-001450	-0.0192735	BLUE1	Mature B-Cell Neoplasms	Lymphoid	Mature B-Cell Neoplasms	5.78842	Other				ACH-001460	0.266509	C84	Colorectal Adenocarcinoma	Bowel	Colorectal Adenocarcinoma	3.50462	Other				ACH-000234	-1.07632	CAKI2	Renal Cell Carcinoma	Kidney	Renal Cell Carcinoma	7.4746	Other
ACH-001454	-0.181251	C10	Colorectal Adenocarcinoma	Bowel	Colorectal Adenocarcinoma	3.02857	Other		ACH-001443	-0.200066	ASH3	Anaplastic Thyroid Cancer	Thyroid	Anaplastic Thyroid Cancer	6.3203	Other				ACH-001459	0.20132	C80	Colorectal Adenocarcinoma	Bowel	Colorectal Adenocarcinoma	3.74631	Other				ACH-000235	-1.2418	PANC0403	Pancreatic Adenocarcinoma	Pancreas	Pancreatic Adenocarcinoma	6.52998	Other
ACH-001453	0.0378898	BPH1	Non-Cancerous	Prostate	Non-Cancerous	4.0197	Other		ACH-000906	-0.0309433	ES2	Ovarian Epithelial Tumor	Ovary/Fallopian Tube	Ovarian Epithelial Tumor	6.72069	Other				ACH-001458	0.0395647	C75	Colorectal Adenocarcinoma	Bowel	Colorectal Adenocarcinoma	4.15299	Other				ACH-000237	-0.993297	JHOM1	Ovarian Epithelial Tumor	Ovary/Fallopian Tube	Ovarian Epithelial Tumor	5.84599	Other
ACH-001451	-0.0540411	BOKU	Cervical Squamous Cell Carcinoma	Cervix	Cervical Squamous Cell Carcinoma	3.37573	Other		ACH-000916	-0.198588	NCIH1573	Non-Small Cell Lung Cancer	Lung	Non-Small Cell Lung Cancer	6.47135	Other				ACH-001454	0.161618	C10	Colorectal Adenocarcinoma	Bowel	Colorectal Adenocarcinoma	4.70266	Other				ACH-000238	-0.963463	SCC4	Head and Neck Squamous Cell Carcinoma	Head and Neck	Head and Neck Squamous Cell Carcinoma	7.26857	Other
ACH-000920	-0.0879554	CMLT1	Myeloproliferative Neoplasms	Myeloid	Myeloproliferative Neoplasms	4.73335	Other		ACH-000915	-0.0391592	IPC298	Melanoma	Skin	Melanoma	5.53978	Other				ACH-000916	0.0422767	NCIH1573	Non-Small Cell Lung Cancer	Lung	Non-Small Cell Lung Cancer	4.488	Other				ACH-000239	-1.57767	HUG1N	Esophagogastric Adenocarcinoma	Esophagus/Stomach	Esophagogastric Adenocarcinoma	8.13067	Other
ACH-000936	-0.146628	EFO27	Ovarian Epithelial Tumor	Ovary/Fallopian Tube	Ovarian Epithelial Tumor	4.12681	Other		ACH-000914	-0.0446942	HT	Mature B-Cell Neoplasms	Lymphoid	Mature B-Cell Neoplasms	5.78973	Other				ACH-000929	0.27356	NCIH2110	Non-Small Cell Lung Cancer	Lung	Non-Small Cell Lung Cancer	4.49442	Other				ACH-000242	-0.949721	RT4	Bladder Urothelial Carcinoma	Bladder/Urinary Tract	Bladder Urothelial Carcinoma	7.06975	Other
ACH-000935	0.255837	MDST8	Colorectal Adenocarcinoma	Bowel	Colorectal Adenocarcinoma	2.70266	Other		ACH-000913	-0.171205	ESS1	Uterine Sarcoma/Mesenchymal	Uterus	Uterine Sarcoma/Mesenchymal	6.2681	Other				ACH-000926	0.146072	HT55	Colorectal Adenocarcinoma	Bowel	Colorectal Adenocarcinoma	3.79597	Other				ACH-000243	-1.34878	DANG	Pancreatic Adenocarcinoma	Pancreas	Pancreatic Adenocarcinoma	7.34545	Other
ACH-000934	-0.0592157	MDAMB361	Invasive Breast Carcinoma	Breast	Invasive Breast Carcinoma	4.00809	Other		ACH-000912	-0.0996842	NCIH2286	Lung Neuroendocrine Tumor	Lung	Lung Neuroendocrine Tumor	6.81673	Other				ACH-000924	0.224049	NCIH2172	Non-Small Cell Lung Cancer	Lung	Non-Small Cell Lung Cancer	4.47573	Other				ACH-000244	-0.771885	DKMG	Diffuse Glioma	CNS/Brain	Diffuse Glioma	7.97631	Other
ACH-000932	-0.0550619	SNU1	Esophagogastric Adenocarcinoma	Esophagus/Stomach	Esophagogastric Adenocarcinoma	4.24565	Other		ACH-000911	-0.103565	NUGC3	Esophagogastric Adenocarcinoma	Esophagus/Stomach	Esophagogastric Adenocarcinoma	5.83693	Other				ACH-000922	-0.170531	RCHACV	B-Lymphoblastic Leukemia/Lymphoma	Lymphoid	B-Lymphoblastic Leukemia/Lymphoma	5.11145	Other				ACH-000246	-1.05736	SLR23	Renal Cell Carcinoma	Kidney	Renal Cell Carcinoma		Other
ACH-000929	0.229428	NCIH2110	Non-Small Cell Lung Cancer	Lung	Non-Small Cell Lung Cancer	3.35332	Other		ACH-000910	-0.0670927	MDAMB453	Invasive Breast Carcinoma	Breast	Invasive Breast Carcinoma	5.56621	Other				ACH-000921	0.109655	NCIH157DM	Non-Small Cell Lung Cancer	Lung	Non-Small Cell Lung Cancer	4.13175	Other				ACH-000247	-1.5093	OCUM1	Esophagogastric Adenocarcinoma	Esophagus/Stomach	Esophagogastric Adenocarcinoma	7.2318	Other
ACH-000926	0.236724	HT55	Colorectal Adenocarcinoma	Bowel	Colorectal Adenocarcinoma	2.85599	Other		ACH-000907	-0.076683	SNU349	Renal Cell Carcinoma	Kidney	Renal Cell Carcinoma	5.00045	Other				ACH-000920	0.21178	CMLT1	Myeloproliferative Neoplasms	Myeloid	Myeloproliferative Neoplasms	6.47994	Other				ACH-000248	-1.30729	AU565	Invasive Breast Carcinoma	Breast	Invasive Breast Carcinoma	8.77844	Other
ACH-000924	-0.069518	NCIH2172	Non-Small Cell Lung Cancer	Lung	Non-Small Cell Lung Cancer	3.51602	Other		ACH-000917	-0.0127419	TE4	Esophageal Squamous Cell Carcinoma	Esophagus/Stomach	Esophageal Squamous Cell Carcinoma	5.3302	Other				ACH-000919	0.0962784	IM95	Esophagogastric Adenocarcinoma	Esophagus/Stomach	Esophagogastric Adenocarcinoma	5.34127	Other				ACH-000249	-1.22774	CL11	Colorectal Adenocarcinoma	Bowel	Colorectal Adenocarcinoma	8.17158	Other
ACH-000922	0.12748	RCHACV	B-Lymphoblastic Leukemia/Lymphoma	Lymphoid	B-Lymphoblastic Leukemia/Lymphoma	4.30743	Other		ACH-000905	0.0605615	5637	Bladder Urothelial Carcinoma	Bladder/Urinary Tract	Bladder Urothelial Carcinoma	5.82858	Other				ACH-000917	0.185404	TE4	Esophageal Squamous Cell Carcinoma	Esophagus/Stomach	Esophageal Squamous Cell Carcinoma	3.64039	Other				ACH-000250	-1.06318	KMRC20	Renal Cell Carcinoma	Kidney	Renal Cell Carcinoma	6.87946	Other
ACH-000937	0.237444	PF382	T-Lymphoblastic Leukemia/Lymphoma	Lymphoid	T-Lymphoblastic Leukemia/Lymphoma	4.38198	Other		ACH-000903	-0.0823935	FTC133	Well-Differentiated Thyroid Cancer	Thyroid	Well-Differentiated Thyroid Cancer	5.78162	Other				ACH-000932	0.0717323	SNU1	Esophagogastric Adenocarcinoma	Esophagus/Stomach	Esophagogastric Adenocarcinoma	4.40667	Other				ACH-000251	-1.48887	NCIH2887	Non-Small Cell Lung Cancer	Lung	Non-Small Cell Lung Cancer	7.27333	Other
ACH-000917	-0.118316	TE4	Esophageal Squamous Cell Carcinoma	Esophagus/Stomach	Esophageal Squamous Cell Carcinoma	4.47962	Other		ACH-000901	0.0564621	HCC1359	Non-Small Cell Lung Cancer	Lung	Non-Small Cell Lung Cancer	6.95942	Other				ACH-000914	0.138972	HT	Mature B-Cell Neoplasms	Lymphoid	Mature B-Cell Neoplasms	5.69627	Other				ACH-000252	-1.80968	LS1034	Colorectal Adenocarcinoma	Bowel	Colorectal Adenocarcinoma	7.01547	Other
ACH-000916	0.244584	NCIH1573	Non-Small Cell Lung Cancer	Lung	Non-Small Cell Lung Cancer	4.53916	Other		ACH-000900	-0.141126	NCIH23	Non-Small Cell Lung Cancer	Lung	Non-Small Cell Lung Cancer	5.6094	Other				ACH-000913	0.0149061	ESS1	Uterine Sarcoma/Mesenchymal	Uterus	Uterine Sarcoma/Mesenchymal	5.23074	Other				ACH-000253	-1.10519	COLO201	Colorectal Adenocarcinoma	Bowel	Colorectal Adenocarcinoma	6.18923	Other
ACH-000915	0.408518	IPC298	Melanoma	Skin	Melanoma	3.04614	Other		ACH-000899	-0.415959	WM88	Melanoma	Skin	Melanoma	5.14568	Other				ACH-000912	0.270492	NCIH2286	Lung Neuroendocrine Tumor	Lung	Lung Neuroendocrine Tumor	3.90111	Other				ACH-000255	-1.27299	LMSU	Esophagogastric Adenocarcinoma	Esophagus/Stomach	Esophagogastric Adenocarcinoma	7.52309	Other
ACH-000914	0.00558196	HT	Mature B-Cell Neoplasms	Lymphoid	Mature B-Cell Neoplasms	5.31288	Other		ACH-000898	0.0605706	SNU719	Esophagogastric Adenocarcinoma	Esophagus/Stomach	Esophagogastric Adenocarcinoma	5.8089	Other				ACH-000911	0.1956	NUGC3	Esophagogastric Adenocarcinoma	Esophagus/Stomach	Esophagogastric Adenocarcinoma	4.46858	Other				ACH-000256	-1.10766	COV318	Ovarian Epithelial Tumor	Ovary/Fallopian Tube	Ovarian Epithelial Tumor	6.58931	Other
ACH-000913	0.0243026	ESS1	Uterine Sarcoma/Mesenchymal	Uterus	Uterine Sarcoma/Mesenchymal	4.38198	Other		ACH-000896	-0.00394875	647V	Bladder Urothelial Carcinoma	Bladder/Urinary Tract	Bladder Urothelial Carcinoma	5.67553	Other				ACH-000907	0.321383	SNU349	Renal Cell Carcinoma	Kidney	Renal Cell Carcinoma	3.60288	Other				ACH-000257	-1.30585	CORL279	Lung Neuroendocrine Tumor	Lung	Lung Neuroendocrine Tumor	7.6962	Other
ACH-000912	-0.160127	NCIH2286	Lung Neuroendocrine Tumor	Lung	Lung Neuroendocrine Tumor	4.4489	Other		ACH-000894	-0.00923191	NCIH1869	Non-Small Cell Lung Cancer	Lung	Non-Small Cell Lung Cancer	4.83895	Other				ACH-000906	0.107991	ES2	Ovarian Epithelial Tumor	Ovary/Fallopian Tube	Ovarian Epithelial Tumor	4.16832	Other				ACH-000258	-1.22185	DU4475	Invasive Breast Carcinoma	Breast	Invasive Breast Carcinoma	7.52536	Other
ACH-000911	-0.111111	NUGC3	Esophagogastric Adenocarcinoma	Esophagus/Stomach	Esophagogastric Adenocarcinoma	2.90689	Other		ACH-000932	-0.114264	SNU1	Esophagogastric Adenocarcinoma	Esophagus/Stomach	Esophagogastric Adenocarcinoma	5.95257	Other				ACH-000905	0.145087	5637	Bladder Urothelial Carcinoma	Bladder/Urinary Tract	Bladder Urothelial Carcinoma	4.75969	Other				ACH-000259	-1.11651	KELLY	Neuroblastoma	Peripheral Nervous System	Neuroblastoma	7.94046	Other
ACH-000910	-0.253458	MDAMB453	Invasive Breast Carcinoma	Breast	Invasive Breast Carcinoma	4.28614	Other		ACH-000946	-0.161992	HEC265	Endometrial Carcinoma	Uterus	Endometrial Carcinoma	6.40854	Other				ACH-000903	0.178706	FTC133	Well-Differentiated Thyroid Cancer	Thyroid	Well-Differentiated Thyroid Cancer	4.29572	Other				ACH-000260	-1.4283	SKNAS	Neuroblastoma	Peripheral Nervous System	Neuroblastoma	7.74839	Other
ACH-000950	0.142502	LOVO	Colorectal Adenocarcinoma	Bowel	Colorectal Adenocarcinoma	4.26679	Other		ACH-000945	-0.214965	NCIH650	Non-Small Cell Lung Cancer	Lung	Non-Small Cell Lung Cancer	6.3978	Other				ACH-000944	0.145175	NAMALWA	Mature B-Cell Neoplasms	Lymphoid	Mature B-Cell Neoplasms	4.83643	Other				ACH-000261	-1.25662	RERFLCAI	Non-Small Cell Lung Cancer	Lung	Non-Small Cell Lung Cancer	8.23333	Other
ACH-000962	0.530999	OC314	Ovarian Epithelial Tumor	Ovary/Fallopian Tube	Ovarian Epithelial Tumor	3.58976	Other		ACH-000944	-0.0860842	NAMALWA	Mature B-Cell Neoplasms	Lymphoid	Mature B-Cell Neoplasms	6.1635	Other				ACH-000960	0.136148	REH	B-Lymphoblastic Leukemia/Lymphoma	Lymphoid	B-Lymphoblastic Leukemia/Lymphoma	5.02857	Other				ACH-000262	-1.35911	UOK101	Renal Cell Carcinoma	Kidney	Renal Cell Carcinoma	7.49913	Other
ACH-000961	-0.209565	ISHIKAWAHERAKLIO02ER	Endometrial Carcinoma	Uterus	Endometrial Carcinoma	4.55213	Other		ACH-000941	-0.0443557	HEC1B	Endometrial Carcinoma	Uterus	Endometrial Carcinoma	5.18706	Other				ACH-000959	0.0779942	SNUC4	Colorectal Adenocarcinoma	Bowel	Colorectal Adenocarcinoma	5.72846	Other				ACH-000263	-1.26069	KASUMI1	Acute Myeloid Leukemia	Myeloid	Acute Myeloid Leukemia	7.15714	Other
ACH-000960	-0.208991	REH	B-Lymphoblastic Leukemia/Lymphoma	Lymphoid	B-Lymphoblastic Leukemia/Lymphoma	4.70432	Other		ACH-000938	0.113008	NALM6	B-Lymphoblastic Leukemia/Lymphoma	Lymphoid	B-Lymphoblastic Leukemia/Lymphoma	6.94953	Other				ACH-000957	0.337108	LS180	Colorectal Adenocarcinoma	Bowel	Colorectal Adenocarcinoma	4.52795	Other				ACH-000264	-1.25986	CALU6	Non-Small Cell Lung Cancer	Lung	Non-Small Cell Lung Cancer	7.13031	Other
ACH-000959	-0.189869	SNUC4	Colorectal Adenocarcinoma	Bowel	Colorectal Adenocarcinoma	4.51033	Other		ACH-000937	0.0460614	PF382	T-Lymphoblastic Leukemia/Lymphoma	Lymphoid	T-Lymphoblastic Leukemia/Lymphoma	8.18958	Other				ACH-000956	0.167979	22RV1	Prostate Adenocarcinoma	Prostate	Prostate Adenocarcinoma	5.22997	Other				ACH-000265	-1.0815	KP4	Pancreatic Adenocarcinoma	Pancreas	Pancreatic Adenocarcinoma	7.99271	Other
ACH-000958	0.159	SW48	Colorectal Adenocarcinoma	Bowel	Colorectal Adenocarcinoma	4.86443	Other		ACH-000935	-0.235833	MDST8	Colorectal Adenocarcinoma	Bowel	Colorectal Adenocarcinoma	6.62161	Other				ACH-000953	0.0690671	SUPT1	T-Lymphoblastic Leukemia/Lymphoma	Lymphoid	T-Lymphoblastic Leukemia/Lymphoma	6.28799	Other				ACH-000266	-1.11815	SNU213	Pancreatic Adenocarcinoma	Pancreas	Pancreatic Adenocarcinoma	6.94439	Other
ACH-000957	0.037157	LS180	Colorectal Adenocarcinoma	Bowel	Colorectal Adenocarcinoma	3.92315	Other		ACH-000934	-0.184608	MDAMB361	Invasive Breast Carcinoma	Breast	Invasive Breast Carcinoma	6.22747	Other				ACH-000950	0.193888	LOVO	Colorectal Adenocarcinoma	Bowel	Colorectal Adenocarcinoma	4.99186	Other				ACH-000268	-1.22381	SNU245	Intraductal Papillary Neoplasm of the Bile Duct	Biliary Tract	Intraductal Papillary Neoplasm of the Bile Duct	7.36851	Other
ACH-000956	0.145169	22RV1	Prostate Adenocarcinoma	Prostate	Prostate Adenocarcinoma	4.55459	Other		ACH-000890	-0.069474	SW1271	Lung Neuroendocrine Tumor	Lung	Lung Neuroendocrine Tumor	7.31714	Other				ACH-000947	0.184216	OVK18	Ovarian Epithelial Tumor	Ovary/Fallopian Tube	Ovarian Epithelial Tumor	4.25172	Other				ACH-000269	-0.904987	AM38	Diffuse Glioma	CNS/Brain	Diffuse Glioma	7.4446	Other
ACH-000953	0.103207	SUPT1	T-Lymphoblastic Leukemia/Lymphoma	Lymphoid	T-Lymphoblastic Leukemia/Lymphoma	4.84449	Other		ACH-000929	0.182387	NCIH2110	Non-Small Cell Lung Cancer	Lung	Non-Small Cell Lung Cancer	5.41752	Other				ACH-000945	0.234124	NCIH650	Non-Small Cell Lung Cancer	Lung	Non-Small Cell Lung Cancer	4.88215	Other				ACH-000271	-1.32085	SUDHL10	Mature B-Cell Neoplasms	Lymphoid	Mature B-Cell Neoplasms	8.12272	Other
ACH-000907	-0.105963	SNU349	Renal Cell Carcinoma	Kidney	Renal Cell Carcinoma	0.773996	Other		ACH-000928	-0.306819	JHUEM1	Endometrial Carcinoma	Uterus	Endometrial Carcinoma	5.49889	Other				ACH-000901	0.109612	HCC1359	Non-Small Cell Lung Cancer	Lung	Non-Small Cell Lung Cancer	5.23266	Other				ACH-000272	-0.983026	SLR24	Renal Cell Carcinoma	Kidney	Renal Cell Carcinoma	6.73023	Other
ACH-000948	0.125636	2313287	Esophagogastric Adenocarcinoma	Esophagus/Stomach	Esophagogastric Adenocarcinoma	4.40463	Other		ACH-000926	-0.161695	HT55	Colorectal Adenocarcinoma	Bowel	Colorectal Adenocarcinoma	4.97131	Other				ACH-000943	-0.0622465	RKO	Colorectal Adenocarcinoma	Bowel	Colorectal Adenocarcinoma	4.63923	Other				ACH-000273	-1.19832	SF539	Diffuse Glioma	CNS/Brain	Diffuse Glioma	7.86882	Other
ACH-000947	-0.0830187	OVK18	Ovarian Epithelial Tumor	Ovary/Fallopian Tube	Ovarian Epithelial Tumor	4.22882	Other		ACH-000924	-0.0036961	NCIH2172	Non-Small Cell Lung Cancer	Lung	Non-Small Cell Lung Cancer	5.56682	Other				ACH-000941	0.183962	HEC1B	Endometrial Carcinoma	Uterus	Endometrial Carcinoma	4.79129	Other				ACH-000274	-1.1323	HS852T	Melanoma	Skin	Melanoma	7.50985	Other
ACH-000946	-0.0794156	HEC265	Endometrial Carcinoma	Uterus	Endometrial Carcinoma	3.46989	Other		ACH-000922	-0.121789	RCHACV	B-Lymphoblastic Leukemia/Lymphoma	Lymphoid	B-Lymphoblastic Leukemia/Lymphoma	6.52638	Other				ACH-000939	0.194765	SKUT1	Uterine Sarcoma/Mesenchymal	Uterus	Uterine Sarcoma/Mesenchymal	5.05961	Other				ACH-000276	-1.97741	HCC38	Invasive Breast Carcinoma	Breast	Invasive Breast Carcinoma	6.40599	Other
ACH-000945	-0.0481439	NCIH650	Non-Small Cell Lung Cancer	Lung	Non-Small Cell Lung Cancer	4.31832	Other		ACH-000921	-0.166194	NCIH157DM	Non-Small Cell Lung Cancer	Lung	Non-Small Cell Lung Cancer	6.53076	Other				ACH-000938	-0.0152258	NALM6	B-Lymphoblastic Leukemia/Lymphoma	Lymphoid	B-Lymphoblastic Leukemia/Lymphoma	5.26491	Other				ACH-000277	-1.43214	HCC1419	Invasive Breast Carcinoma	Breast	Invasive Breast Carcinoma	7.14639	Other
ACH-000944	-0.220162	NAMALWA	Mature B-Cell Neoplasms	Lymphoid	Mature B-Cell Neoplasms	3.63923	Other		ACH-000920	-0.0916837	CMLT1	Myeloproliferative Neoplasms	Myeloid	Myeloproliferative Neoplasms	6.7046	Other				ACH-000937	0.101854	PF382	T-Lymphoblastic Leukemia/Lymphoma	Lymphoid	T-Lymphoblastic Leukemia/Lymphoma	6.65306	Other				ACH-000278	-1.30763	COV362	Ovarian Epithelial Tumor	Ovary/Fallopian Tube	Ovarian Epithelial Tumor	7.55152	Other
ACH-000941	-0.0692428	HEC1B	Endometrial Carcinoma	Uterus	Endometrial Carcinoma	3.97545	Other		ACH-000919	-0.234931	IM95	Esophagogastric Adenocarcinoma	Esophagus/Stomach	Esophagogastric Adenocarcinoma	5.88484	Other				ACH-000936	0.0923297	EFO27	Ovarian Epithelial Tumor	Ovary/Fallopian Tube	Ovarian Epithelial Tumor	4.65191	Other				ACH-000279	-1.11225	EWS502	Ewing Sarcoma	Bone	Ewing Sarcoma	7.6077	Other
ACH-000939	-0.229791	SKUT1	Uterine Sarcoma/Mesenchymal	Uterus	Uterine Sarcoma/Mesenchymal	4.43896	Other		ACH-000858	0.00746161	KNS62	Non-Small Cell Lung Cancer	Lung	Non-Small Cell Lung Cancer	3.76341	Other				ACH-000935	0.40448	MDST8	Colorectal Adenocarcinoma	Bowel	Colorectal Adenocarcinoma	4.42828	Other				ACH-000280	-1.32224	SNU840	Ovarian Epithelial Tumor	Ovary/Fallopian Tube	Ovarian Epithelial Tumor	7.58669	Other
ACH-000938	-0.390291	NALM6	B-Lymphoblastic Leukemia/Lymphoma	Lymphoid	B-Lymphoblastic Leukemia/Lymphoma	4.52168	Other		ACH-000866	-0.153935	NCIH1048	Lung Neuroendocrine Tumor	Lung	Lung Neuroendocrine Tumor	6.86592	Other				ACH-000934	0.302168	MDAMB361	Invasive Breast Carcinoma	Breast	Invasive Breast Carcinoma	5.2709	Other				ACH-000281	-1.04972	KP2	Pancreatic Adenocarcinoma	Pancreas	Pancreatic Adenocarcinoma	7.95571	Other
ACH-000866	-0.157173	NCIH1048	Lung Neuroendocrine Tumor	Lung	Lung Neuroendocrine Tumor	5.02326	Other		ACH-000865	0.0353255	KYSE450	Esophageal Squamous Cell Carcinoma	Esophagus/Stomach	Esophageal Squamous Cell Carcinoma	5.96	Other				ACH-000864	-0.078133	COLO684	Endometrial Carcinoma	Uterus	Endometrial Carcinoma	6.30743	Other				ACH-000286	-1.6519	SNU1033	Colorectal Adenocarcinoma	Bowel	Colorectal Adenocarcinoma	7.07039	Other
ACH-000879	0.139881	MFE296	Endometrial Carcinoma	Uterus	Endometrial Carcinoma	4.77979	Other		ACH-000864	-0.218166	COLO684	Endometrial Carcinoma	Uterus	Endometrial Carcinoma	6.61824	Other				ACH-000876	0.293637	MDAMB415	Invasive Breast Carcinoma	Breast	Invasive Breast Carcinoma	3.82477	Other				ACH-000288	-1.16593	BT549	Invasive Breast Carcinoma	Breast	Invasive Breast Carcinoma	7.41836	Other
ACH-000878	0.166944	HCC15	Non-Small Cell Lung Cancer	Lung	Non-Small Cell Lung Cancer	4.21568	Other		ACH-000863	-0.260966	DBTRG05MG	Diffuse Glioma	CNS/Brain	Diffuse Glioma	5.66676	Other				ACH-000873	0.071818	KYSE270	Esophageal Squamous Cell Carcinoma	Esophagus/Stomach	Esophageal Squamous Cell Carcinoma	4.20242	Other				ACH-000290	-1.41427	NCIH209	Lung Neuroendocrine Tumor	Lung	Lung Neuroendocrine Tumor	7.43254	Other
ACH-000876	0.0450034	MDAMB415	Invasive Breast Carcinoma	Breast	Invasive Breast Carcinoma	3.7137	Other		ACH-000862	-0.127434	KMBC2	Bladder Urothelial Carcinoma	Bladder/Urinary Tract	Bladder Urothelial Carcinoma	6.58826	Other				ACH-000872	0.140464	HCC515	Non-Small Cell Lung Cancer	Lung	Non-Small Cell Lung Cancer	3.77083	Other				ACH-000291	-1.51367	OV90	Ovarian Epithelial Tumor	Ovary/Fallopian Tube	Ovarian Epithelial Tumor	6.16993	Other
ACH-000873	-0.143896	KYSE270	Esophageal Squamous Cell Carcinoma	Esophagus/Stomach	Esophageal Squamous Cell Carcinoma	3.26153	Other		ACH-002687	-0.324914	WM3772F	Ocular Melanoma	Eye	Ocular Melanoma	4.64443	Other				ACH-000871	0.268367	NCIH510	Lung Neuroendocrine Tumor	Lung	Lung Neuroendocrine Tumor	5.15906	Other				ACH-000292	-1.08626	NCIH841	Lung Neuroendocrine Tumor	Lung	Lung Neuroendocrine Tumor	8.41418	Other
ACH-000872	0.0360549	HCC515	Non-Small Cell Lung Cancer	Lung	Non-Small Cell Lung Cancer	3.904	Other		ACH-000860	-0.0768338	NCIH358	Non-Small Cell Lung Cancer	Lung	Non-Small Cell Lung Cancer	6.79792	Other				ACH-000869	0.469996	NCIH1568	Non-Small Cell Lung Cancer	Lung	Non-Small Cell Lung Cancer	4.9982	Other				ACH-000293	-1.58349	KLE	Endometrial Carcinoma	Uterus	Endometrial Carcinoma	8.08385	Other
ACH-000871	0.0945749	NCIH510	Lung Neuroendocrine Tumor	Lung	Lung Neuroendocrine Tumor	4.37504	Other		ACH-000859	-0.171479	HCC1954	Breast Ductal Carcinoma In Situ	Breast	Breast Ductal Carcinoma In Situ	6.02746	Other				ACH-000867	0.18764	CHAGOK1	Non-Small Cell Lung Cancer	Lung	Non-Small Cell Lung Cancer	4.01525	Other				ACH-000294	-1.14763	NB4	Acute Myeloid Leukemia	Myeloid	Acute Myeloid Leukemia	8.30852	Other
ACH-000869	0.130202	NCIH1568	Non-Small Cell Lung Cancer	Lung	Non-Small Cell Lung Cancer	4.20085	Other		ACH-000867	-0.00397332	CHAGOK1	Non-Small Cell Lung Cancer	Lung	Non-Small Cell Lung Cancer	5.5659	Other				ACH-000866	0.0307524	NCIH1048	Lung Neuroendocrine Tumor	Lung	Lung Neuroendocrine Tumor	5.7703	Other				ACH-000295	-1.06772	EM2	Myeloproliferative Neoplasms	Myeloid	Myeloproliferative Neoplasms	7.52207	Other
ACH-000867	0.135508	CHAGOK1	Non-Small Cell Lung Cancer	Lung	Non-Small Cell Lung Cancer	4.50526	Other		ACH-000856	-0.422023	CAL51	Invasive Breast Carcinoma	Breast	Invasive Breast Carcinoma	6.9197	Other				ACH-000865	0.173719	KYSE450	Esophageal Squamous Cell Carcinoma	Esophagus/Stomach	Esophageal Squamous Cell Carcinoma	5.1375	Other				ACH-000296	-1.18542	OUMS23	Colorectal Adenocarcinoma	Bowel	Colorectal Adenocarcinoma	6.848	Other
ACH-000880	-0.237031	AGS	Esophagogastric Adenocarcinoma	Esophagus/Stomach	Esophagogastric Adenocarcinoma	4.84398	Other		ACH-000855	0.0351562	KYSE150	Esophageal Squamous Cell Carcinoma	Esophagus/Stomach	Esophageal Squamous Cell Carcinoma	5.21529	Other				ACH-000878	0.223211	HCC15	Non-Small Cell Lung Cancer	Lung	Non-Small Cell Lung Cancer	4.44493	Other				ACH-000302	-1.25222	SNU1077	Endometrial Carcinoma	Uterus	Endometrial Carcinoma	6.14934	Other
ACH-000865	-0.318625	KYSE450	Esophageal Squamous Cell Carcinoma	Esophagus/Stomach	Esophageal Squamous Cell Carcinoma	4.94579	Other		ACH-000853	-0.0492493	NCIH661	Non-Small Cell Lung Cancer	Lung	Non-Small Cell Lung Cancer	5.69265	Other				ACH-000863	0.163451	DBTRG05MG	Diffuse Glioma	CNS/Brain	Diffuse Glioma	4.10685	Other				ACH-000303	-1.70286	SNU5	Esophagogastric Adenocarcinoma	Esophagus/Stomach	Esophagogastric Adenocarcinoma	8.34292	Other
ACH-000864	-0.0936178	COLO684	Endometrial Carcinoma	Uterus	Endometrial Carcinoma	3.71589	Other		ACH-000851	0.0109159	MORCPR	Non-Small Cell Lung Cancer	Lung	Non-Small Cell Lung Cancer	5.59036	Other				ACH-000862	0.133873	KMBC2	Bladder Urothelial Carcinoma	Bladder/Urinary Tract	Bladder Urothelial Carcinoma	5.72901	Other				ACH-000304	-1.23588	WM115	Melanoma	Skin	Melanoma	7.52521	Other
ACH-000863	-0.00730816	DBTRG05MG	Diffuse Glioma	CNS/Brain	Diffuse Glioma	3.4019	Other		ACH-000849	-0.0170174	MDAMB468	Invasive Breast Carcinoma	Breast	Invasive Breast Carcinoma	5.68762	Other				ACH-002687	-0.357504	WM3772F	Ocular Melanoma	Eye	Ocular Melanoma	4.78555	Other				ACH-000305	-1.3107	ECGI10	Esophageal Squamous Cell Carcinoma	Esophagus/Stomach	Esophageal Squamous Cell Carcinoma	6.82998	Other
ACH-000862	-0.232397	KMBC2	Bladder Urothelial Carcinoma	Bladder/Urinary Tract	Bladder Urothelial Carcinoma	4.87431	Other		ACH-000848	0.165715	JHH7	Hepatocellular Carcinoma	Liver	Hepatocellular Carcinoma	6.50653	Other				ACH-000860	0.290811	NCIH358	Non-Small Cell Lung Cancer	Lung	Non-Small Cell Lung Cancer	5.04571	Other				ACH-000307	-1.43479	PK1	Pancreatic Adenocarcinoma	Pancreas	Pancreatic Adenocarcinoma	7.26369	Other
ACH-002687	-0.0526582	WM3772F	Ocular Melanoma	Eye	Ocular Melanoma	2.90881	Other		ACH-000847	-0.0232762	HGC27	Esophagogastric Adenocarcinoma	Esophagus/Stomach	Esophagogastric Adenocarcinoma	5.77056	Other				ACH-000859	0.171238	HCC1954	Breast Ductal Carcinoma In Situ	Breast	Breast Ductal Carcinoma In Situ	4.02591	Other				ACH-000308	-0.989546	EFO21	Ovarian Epithelial Tumor	Ovary/Fallopian Tube	Ovarian Epithelial Tumor	7.0974	Other
ACH-000860	0.0181713	NCIH358	Non-Small Cell Lung Cancer	Lung	Non-Small Cell Lung Cancer	3.78764	Other		ACH-000846	0.0952226	FADU	Head and Neck Squamous Cell Carcinoma	Head and Neck	Head and Neck Squamous Cell Carcinoma	6.05289	Other				ACH-000858	0.16987	KNS62	Non-Small Cell Lung Cancer	Lung	Non-Small Cell Lung Cancer	3.37016	Other				ACH-000310	-1.14774	IMR32	Neuroblastoma	Peripheral Nervous System	Neuroblastoma	7.5643	Other
ACH-000859	-0.316827	HCC1954	Breast Ductal Carcinoma In Situ	Breast	Breast Ductal Carcinoma In Situ	5.88606	Other		ACH-000880	-0.158305	AGS	Esophagogastric Adenocarcinoma	Esophagus/Stomach	Esophagogastric Adenocarcinoma	5.84925	Other				ACH-000856	0.123604	CAL51	Invasive Breast Carcinoma	Breast	Invasive Breast Carcinoma	5.4363	Other				ACH-000311	-1.09556	NCIH2122	Non-Small Cell Lung Cancer	Lung	Non-Small Cell Lung Cancer	7.67807	Other
ACH-000858	0.169403	KNS62	Non-Small Cell Lung Cancer	Lung	Non-Small Cell Lung Cancer	2.33914	Other		ACH-000889	-0.0433354	KMM1	Mature B-Cell Neoplasms	Lymphoid	Mature B-Cell Neoplasms	6.62029	Other				ACH-000855	0.120877	KYSE150	Esophageal Squamous Cell Carcinoma	Esophagus/Stomach	Esophageal Squamous Cell Carcinoma	4.3799	Other				ACH-000312	-1.51146	SKNBE2	Neuroblastoma	Peripheral Nervous System	Neuroblastoma	7.46606	Other
ACH-000894	-0.36056	NCIH1869	Non-Small Cell Lung Cancer	Lung	Non-Small Cell Lung Cancer	3.08576	Other		ACH-000888	0.0843456	NCIH1793	Non-Small Cell Lung Cancer	Lung	Non-Small Cell Lung Cancer	5.22265	Other				ACH-000887	0.150722	SF172	Diffuse Glioma	CNS/Brain	Diffuse Glioma	3.69042	Other				ACH-000313	-0.793154	KMRC3	Renal Cell Carcinoma	Kidney	Renal Cell Carcinoma	6.12681	Other
ACH-000906	0.0388974	ES2	Ovarian Epithelial Tumor	Ovary/Fallopian Tube	Ovarian Epithelial Tumor	2.72901	Other		ACH-000887	0.000271426	SF172	Diffuse Glioma	CNS/Brain	Diffuse Glioma	5.09339	Other				ACH-000900	0.0970103	NCIH23	Non-Small Cell Lung Cancer	Lung	Non-Small Cell Lung Cancer	3.69711	Other				ACH-000315	-1.16801	KARPAS422	Mature B-Cell Neoplasms	Lymphoid	Mature B-Cell Neoplasms	7.74025	Other
ACH-000905	-0.0402925	5637	Bladder Urothelial Carcinoma	Bladder/Urinary Tract	Bladder Urothelial Carcinoma	3.97269	Other		ACH-000886	-0.02585	NCIH2009	Non-Small Cell Lung Cancer	Lung	Non-Small Cell Lung Cancer	6.86999	Other				ACH-000899	0.149133	WM88	Melanoma	Skin	Melanoma	4.43496	Other				ACH-000316	-1.35739	SNU886	Hepatocellular Carcinoma	Liver	Hepatocellular Carcinoma	7.16561	Other
ACH-000903	0.125819	FTC133	Well-Differentiated Thyroid Cancer	Thyroid	Well-Differentiated Thyroid Cancer	3.30597	Other		ACH-000885	-0.0857223	TOV21G	Ovarian Epithelial Tumor	Ovary/Fallopian Tube	Ovarian Epithelial Tumor	6.05072	Other				ACH-000898	0.319482	SNU719	Esophagogastric Adenocarcinoma	Esophagus/Stomach	Esophagogastric Adenocarcinoma	5.21257	Other				ACH-000317	-1.22739	TUHR14TKB	Renal Cell Carcinoma	Kidney	Renal Cell Carcinoma	6.80993	Other
ACH-000901	0.0821101	HCC1359	Non-Small Cell Lung Cancer	Lung	Non-Small Cell Lung Cancer	3.851	Other		ACH-000884	-0.0233858	MDAMB435S	Melanoma	Skin	Melanoma	5.02901	Other				ACH-000896	0.42421	647V	Bladder Urothelial Carcinoma	Bladder/Urinary Tract	Bladder Urothelial Carcinoma	4.73769	Other				ACH-000318	-1.44398	TE10	Esophageal Squamous Cell Carcinoma	Esophagus/Stomach	Esophageal Squamous Cell Carcinoma	7.1807	Other
ACH-000900	-0.0773337	NCIH23	Non-Small Cell Lung Cancer	Lung	Non-Small Cell Lung Cancer	3.79286	Other		ACH-000882	-0.253772	IGR1	Melanoma	Skin	Melanoma	5.74416	Other				ACH-000894	0.165064	NCIH1869	Non-Small Cell Lung Cancer	Lung	Non-Small Cell Lung Cancer	4.49057	Other				ACH-000319	-1.26906	MPP89	Pleural Mesothelioma	Pleura	Pleural Mesothelioma	7.3984	Other
ACH-000899	0.138923	WM88	Melanoma	Skin	Melanoma	4.38819	Other		ACH-000881	-0.145019	MELJUSO	Melanoma	Skin	Melanoma	5.54257	Other				ACH-000890	0.0186781	SW1271	Lung Neuroendocrine Tumor	Lung	Lung Neuroendocrine Tumor	3.44361	Other				ACH-000320	-1.54626	PSN1	Pancreatic Adenocarcinoma	Pancreas	Pancreatic Adenocarcinoma	6.90833	Other
ACH-000898	-0.0641876	SNU719	Esophagogastric Adenocarcinoma	Esophagus/Stomach	Esophagogastric Adenocarcinoma	3.96162	Other		ACH-000947	-0.0597056	OVK18	Ovarian Epithelial Tumor	Ovary/Fallopian Tube	Ovarian Epithelial Tumor	6.00988	Other				ACH-000889	-0.0447272	KMM1	Mature B-Cell Neoplasms	Lymphoid	Mature B-Cell Neoplasms	5.47768	Other				ACH-000322	-0.780003	HT144	Melanoma	Skin	Melanoma	7.25427	Other
ACH-000896	-0.00859793	647V	Bladder Urothelial Carcinoma	Bladder/Urinary Tract	Bladder Urothelial Carcinoma	3.47379	Other		ACH-000879	0.00154773	MFE296	Endometrial Carcinoma	Uterus	Endometrial Carcinoma	6.36282	Other				ACH-000888	0.232216	NCIH1793	Non-Small Cell Lung Cancer	Lung	Non-Small Cell Lung Cancer	4.73552	Other				ACH-000323	-1.30859	42MGBA	Diffuse Glioma	CNS/Brain	Diffuse Glioma	7.33664	Other
ACH-000963	-0.0136821	CCK81	Colorectal Adenocarcinoma	Bowel	Colorectal Adenocarcinoma	3.25852	Other		ACH-000878	0.122513	HCC15	Non-Small Cell Lung Cancer	Lung	Non-Small Cell Lung Cancer	5.83036	Other				ACH-000961	0.207688	ISHIKAWAHERAKLIO02ER	Endometrial Carcinoma	Uterus	Endometrial Carcinoma	4.85798	Other				ACH-000324	-1.1414	JHOC5	Ovarian Epithelial Tumor	Ovary/Fallopian Tube	Ovarian Epithelial Tumor	7.36265	Other
ACH-000890	-0.113187	SW1271	Lung Neuroendocrine Tumor	Lung	Lung Neuroendocrine Tumor	4.72683	Other		ACH-000876	-0.157871	MDAMB415	Invasive Breast Carcinoma	Breast	Invasive Breast Carcinoma	4.77663	Other				ACH-000886	0.219966	NCIH2009	Non-Small Cell Lung Cancer	Lung	Non-Small Cell Lung Cancer	3.54597	Other				ACH-000325	-1.55815	SNU620	Esophagogastric Adenocarcinoma	Esophagus/Stomach	Esophagogastric Adenocarcinoma	7.67023	Other
ACH-000889	0.176119	KMM1	Mature B-Cell Neoplasms	Lymphoid	Mature B-Cell Neoplasms	2.61117	Other		ACH-000873	0.107185	KYSE270	Esophageal Squamous Cell Carcinoma	Esophagus/Stomach	Esophageal Squamous Cell Carcinoma	4.70598	Other				ACH-000885	0.377835	TOV21G	Ovarian Epithelial Tumor	Ovary/Fallopian Tube	Ovarian Epithelial Tumor	4.49249	Other				ACH-000326	-1.37109	JURLMK1	Myeloproliferative Neoplasms	Myeloid	Myeloproliferative Neoplasms	7.42886	Other
ACH-000888	-0.267742	NCIH1793	Non-Small Cell Lung Cancer	Lung	Non-Small Cell Lung Cancer	4.06005	Other		ACH-000872	-0.0525722	HCC515	Non-Small Cell Lung Cancer	Lung	Non-Small Cell Lung Cancer	5.39541	Other				ACH-000884	0.212658	MDAMB435S	Melanoma	Skin	Melanoma	4.43829	Other				ACH-000329	-1.38778	CCFSTTG1	Diffuse Glioma	CNS/Brain	Diffuse Glioma	8.25068	Other
ACH-000887	-0.0536951	SF172	Diffuse Glioma	CNS/Brain	Diffuse Glioma	2.75275	Other		ACH-000871	-0.0685171	NCIH510	Lung Neuroendocrine Tumor	Lung	Lung Neuroendocrine Tumor	6.79064	Other				ACH-000882	0.328782	IGR1	Melanoma	Skin	Melanoma	4.43962	Other				ACH-000330	-1.19617	EFM19	Invasive Breast Carcinoma	Breast	Invasive Breast Carcinoma	7.13709	Other
ACH-000886	0.132049	NCIH2009	Non-Small Cell Lung Cancer	Lung	Non-Small Cell Lung Cancer	3.26903	Other		ACH-000869	0.0982549	NCIH1568	Non-Small Cell Lung Cancer	Lung	Non-Small Cell Lung Cancer	6.89276	Other				ACH-000881	0.130234	MELJUSO	Melanoma	Skin	Melanoma	4.21101	Other				ACH-000331	-1.18943	ISTMES2	Pleural Mesothelioma	Pleura	Pleural Mesothelioma	7.42333	Other
ACH-000884	0.125304	MDAMB435S	Melanoma	Skin	Melanoma	3.36457	Other		ACH-001050	-0.0952874	CW9019	Rhabdomyosarcoma	Soft Tissue	Rhabdomyosarcoma	6.04067	Other				ACH-000880	0.240012	AGS	Esophagogastric Adenocarcinoma	Esophagus/Stomach	Esophagogastric Adenocarcinoma	5.05181	Other				ACH-000332	-1.04645	YAPC	Pancreatic Adenocarcinoma	Pancreas	Pancreatic Adenocarcinoma	7.17273	Other
ACH-000882	-0.139158	IGR1	Melanoma	Skin	Melanoma	3.68482	Other		ACH-001081	0.212207	HCC2998	Colorectal Adenocarcinoma	Bowel	Colorectal Adenocarcinoma		Other				ACH-000879	-0.226047	MFE296	Endometrial Carcinoma	Uterus	Endometrial Carcinoma	4.96162	Other				ACH-000334	-1.02372	DB	Mature B-Cell Neoplasms	Lymphoid	Mature B-Cell Neoplasms	8.4412	Other
ACH-000881	-0.214734	MELJUSO	Melanoma	Skin	Melanoma	4.14405	Other		ACH-001075	0.104832	NCIH292	Non-Small Cell Lung Cancer	Lung	Non-Small Cell Lung Cancer	5.44758	Other				ACH-001067	-0.0619228	F5	Meningothelial Tumor	CNS/Brain	Meningothelial Tumor	5.04439	Other				ACH-000335	-1.22739	MSTO211H	Pleural Mesothelioma	Pleura	Pleural Mesothelioma	7.84593	Other
ACH-001065	-0.0501636	EVSAT	Invasive Breast Carcinoma	Breast	Invasive Breast Carcinoma		Other		ACH-001067	-0.0878525	F5	Meningothelial Tumor	CNS/Brain	Meningothelial Tumor	5.32409	Other				ACH-001119	0.161947	MAC2A	Mature T and NK Neoplasms	Lymphoid	Mature T and NK Neoplasms	4.50335	Other				ACH-000336	-0.884477	OCIAML3	Acute Myeloid Leukemia	Myeloid	Acute Myeloid Leukemia	6.91851	Other
ACH-001111	0.0062078	L82	Mature T and NK Neoplasms	Lymphoid	Mature T and NK Neoplasms	2.7761	Other		ACH-001065	-0.0885675	EVSAT	Invasive Breast Carcinoma	Breast	Invasive Breast Carcinoma		Other				ACH-001111	0.077119	L82	Mature T and NK Neoplasms	Lymphoid	Mature T and NK Neoplasms	3.79494	Other				ACH-000337	-1.45569	NCIH3122	Non-Small Cell Lung Cancer	Lung	Non-Small Cell Lung Cancer	7.01569	Other
ACH-001107	-0.151586	KP1N	Pancreatic Adenocarcinoma	Pancreas	Pancreatic Adenocarcinoma		Other		ACH-001063	-0.478272	DOV13	Ovarian Epithelial Tumor	Ovary/Fallopian Tube	Ovarian Epithelial Tumor		Other				ACH-001107	0.222949	KP1N	Pancreatic Adenocarcinoma	Pancreas	Pancreatic Adenocarcinoma		Other				ACH-000338	-1.12858	SR786	Mature T and NK Neoplasms	Lymphoid	Mature T and NK Neoplasms	6.40054	Other
ACH-001099	-0.358578	KD	Rhabdoid Cancer	Soft Tissue	Rhabdoid Cancer	3.90111	Other		ACH-001061	-0.103927	DLD1	Colorectal Adenocarcinoma	Bowel	Colorectal Adenocarcinoma	5.8902	Other				ACH-001099	0.0549318	KD	Rhabdoid Cancer	Soft Tissue	Rhabdoid Cancer	4.79961	Other				ACH-000339	-1.06305	HCC461	Non-Small Cell Lung Cancer	Lung	Non-Small Cell Lung Cancer	7.29407	Other
ACH-001098	-0.213978	KCIMOH1	Pancreatic Adenocarcinoma	Pancreas	Pancreatic Adenocarcinoma	3.66221	Other		ACH-001054	-0.00888662	D458	Embryonal Tumor	CNS/Brain	Embryonal Tumor	5.92552	Other				ACH-001098	0.252086	KCIMOH1	Pancreatic Adenocarcinoma	Pancreas	Pancreatic Adenocarcinoma	5.70929	Other				ACH-000341	-1.78477	SKNFI	Neuroblastoma	Peripheral Nervous System	Neuroblastoma	7.01915	Other
ACH-001096	0.129823	JR	Rhabdomyosarcoma	Soft Tissue	Rhabdomyosarcoma	4.17712	Other		ACH-001053	-0.243667	D425	Embryonal Tumor	CNS/Brain	Embryonal Tumor	5.53138	Other				ACH-001096	0.10389	JR	Rhabdomyosarcoma	Soft Tissue	Rhabdomyosarcoma	4.05745	Other				ACH-000343	-1.45357	NCIH522	Non-Small Cell Lung Cancer	Lung	Non-Small Cell Lung Cancer	7.9618	Other
ACH-001081	0.0522484	HCC2998	Colorectal Adenocarcinoma	Bowel	Colorectal Adenocarcinoma		Other		ACH-001098	-0.0820847	KCIMOH1	Pancreatic Adenocarcinoma	Pancreas	Pancreatic Adenocarcinoma	5.15826	Other				ACH-001081	0.128769	HCC2998	Colorectal Adenocarcinoma	Bowel	Colorectal Adenocarcinoma		Other				ACH-000344	-1.47308	SNU668	Esophagogastric Adenocarcinoma	Esophagus/Stomach	Esophagogastric Adenocarcinoma	7.89063	Other
ACH-001075	-0.34717	NCIH292	Non-Small Cell Lung Cancer	Lung	Non-Small Cell Lung Cancer	3.95047	Other		ACH-001048	-0.0190859	COV504	Ovarian Epithelial Tumor	Ovary/Fallopian Tube	Ovarian Epithelial Tumor	5.70625	Other				ACH-001075	0.126004	NCIH292	Non-Small Cell Lung Cancer	Lung	Non-Small Cell Lung Cancer	4.19928	Other				ACH-000346	-1.07606	JVM3	Mature B-Cell Neoplasms	Lymphoid	Mature B-Cell Neoplasms	6.24907	Other
ACH-001067	0.21459	F5	Meningothelial Tumor	CNS/Brain	Meningothelial Tumor	3.56194	Other		ACH-001041	-0.321951	CHL1DM	Melanoma	Skin	Melanoma	4.6792	Other				ACH-001126	0.149766	MOGGUVW	Diffuse Glioma	CNS/Brain	Diffuse Glioma		Other				ACH-000348	-1.39895	RPMI7951	Melanoma	Skin	Melanoma	8.0575	Other
ACH-001119	-0.089682	MAC2A	Mature T and NK Neoplasms	Lymphoid	Mature T and NK Neoplasms	2.94486	Other		ACH-001039	-0.115738	COLO205	Colorectal Adenocarcinoma	Bowel	Colorectal Adenocarcinoma		Other				ACH-001065	0.0963636	EVSAT	Invasive Breast Carcinoma	Breast	Invasive Breast Carcinoma		Other				ACH-000350	-0.982672	COLO678	Colorectal Adenocarcinoma	Bowel	Colorectal Adenocarcinoma	6.34589	Other
ACH-001063	0.299128	DOV13	Ovarian Epithelial Tumor	Ovary/Fallopian Tube	Ovarian Epithelial Tumor		Other		ACH-001038	0.00454297	COGE352	Ewing Sarcoma	Bone	Ewing Sarcoma	5.37816	Other				ACH-001061	9.65696e-05	DLD1	Colorectal Adenocarcinoma	Bowel	Colorectal Adenocarcinoma	4.16672	Other				ACH-000352	-1.14174	HCC1428	Invasive Breast Carcinoma	Breast	Invasive Breast Carcinoma	8.17383	Other
ACH-001061	0.144666	DLD1	Colorectal Adenocarcinoma	Bowel	Colorectal Adenocarcinoma	3.41143	Other		ACH-001036	-0.0917189	CMK115	Acute Myeloid Leukemia	Myeloid	Acute Myeloid Leukemia	5.00225	Other				ACH-001054	0.219669	D458	Embryonal Tumor	CNS/Brain	Embryonal Tumor	3.96717	Other				ACH-000354	-0.960756	CAPAN1	Pancreatic Adenocarcinoma	Pancreas	Pancreatic Adenocarcinoma	7.66171	Other
ACH-001054	0.261785	D458	Embryonal Tumor	CNS/Brain	Embryonal Tumor	2.26903	Other		ACH-001033	-0.248675	CHLA57	Embryonal Tumor	CNS/Brain	Embryonal Tumor	5.7137	Other				ACH-001053	0.15423	D425	Embryonal Tumor	CNS/Brain	Embryonal Tumor	4.31034	Other				ACH-000355	-1.29506	NCIH82	Lung Neuroendocrine Tumor	Lung	Lung Neuroendocrine Tumor	8.16511	Other
ACH-001053	-0.0722315	D425	Embryonal Tumor	CNS/Brain	Embryonal Tumor	2.55827	Other		ACH-001029	-0.0976876	CHLA10	Ewing Sarcoma	Bone	Ewing Sarcoma	5.89045	Other				ACH-001050	-0.171752	CW9019	Rhabdomyosarcoma	Soft Tissue	Rhabdomyosarcoma	4.60881	Other				ACH-000356	-1.46821	MKN45	Esophagogastric Adenocarcinoma	Esophagus/Stomach	Esophagogastric Adenocarcinoma	8.49165	Other
ACH-001050	0.247989	CW9019	Rhabdomyosarcoma	Soft Tissue	Rhabdomyosarcoma	3.79597	Other		ACH-001028	-0.0932507	CHLA06ATRT	Embryonal Tumor	CNS/Brain	Embryonal Tumor	3.97361	Other				ACH-001048	0.0202927	COV504	Ovarian Epithelial Tumor	Ovary/Fallopian Tube	Ovarian Epithelial Tumor	5.1811	Other				ACH-000359	-0.968042	MG63	Osteosarcoma	Bone	Osteosarcoma	7.17503	Other
ACH-001048	0.0124051	COV504	Ovarian Epithelial Tumor	Ovary/Fallopian Tube	Ovarian Epithelial Tumor	3.52982	Other		ACH-001134	0.0429166	MYLA	T-Lymphoblastic Leukemia/Lymphoma	Lymphoid	T-Lymphoblastic Leukemia/Lymphoma	4.91934	Other				ACH-001041	-0.106434	CHL1DM	Melanoma	Skin	Melanoma	7.27752	Other				ACH-000361	-1.44202	SKHEP1	Hepatocellular Carcinoma	Liver	Hepatocellular Carcinoma	7.59701	Other
ACH-001041	0.0325346	CHL1DM	Melanoma	Skin	Melanoma	3.92979	Other		ACH-001188	-0.035159	SHSY5Y	Neuroblastoma	Peripheral Nervous System	Neuroblastoma	5.69766	Other				ACH-001039	0.360697	COLO205	Colorectal Adenocarcinoma	Bowel	Colorectal Adenocarcinoma		Other				ACH-000362	-1.22217	MOLM13	Acute Myeloid Leukemia	Myeloid	Acute Myeloid Leukemia	7.28475	Other
ACH-001039	0.130148	COLO205	Colorectal Adenocarcinoma	Bowel	Colorectal Adenocarcinoma		Other		ACH-001184	-0.120949	SCMCRM2	Rhabdomyosarcoma	Soft Tissue	Rhabdomyosarcoma	5.93263	Other				ACH-001172	0.126868	U251MGDM	Diffuse Glioma	CNS/Brain	Diffuse Glioma	3.85699	Other				ACH-000363	-1.02644	SKMM2	Mature B-Cell Neoplasms	Lymphoid	Mature B-Cell Neoplasms	7.45352	Other
ACH-001164	-0.0227373	CCLFPEDS0003T	Undifferentiated Pleomorphic Sarcoma/Malignant Fibrous Histiocytoma/High-Grade Spindle Cell Sarcoma	Soft Tissue	Undifferentiated Pleomorphic Sarcoma/Malignant Fibrous Histiocytoma/High-Grade Spindle Cell Sarcoma	3.19061	Other		ACH-001183	0.00178095	RT11284	Bladder Urothelial Carcinoma	Bladder/Urinary Tract	Bladder Urothelial Carcinoma	6.26791	Other				ACH-001196	-0.0686086	SMSCTR	Rhabdomyosarcoma	Soft Tissue	Rhabdomyosarcoma	5.35368	Other				ACH-000364	-1.39106	U2OS	Osteosarcoma	Bone	Osteosarcoma	7.70743	Other
ACH-001194	-0.202222	SKRC31	Renal Cell Carcinoma	Kidney	Renal Cell Carcinoma	3.85	Other		ACH-001172	-0.0896137	U251MGDM	Diffuse Glioma	CNS/Brain	Diffuse Glioma	5.53169	Other				ACH-001194	0.311314	SKRC31	Renal Cell Carcinoma	Kidney	Renal Cell Carcinoma	4.58376	Other				ACH-000365	-1.2117	SUDHL4	Mature B-Cell Neoplasms	Lymphoid	Mature B-Cell Neoplasms	7.87689	Other
ACH-001193	0.0355552	SKPNDW	Ewing Sarcoma	Bone	Ewing Sarcoma	4.3799	Other		ACH-001164	-0.134494	CCLFPEDS0003T	Undifferentiated Pleomorphic Sarcoma/Malignant Fibrous Histiocytoma/High-Grade Spindle Cell Sarcoma	Soft Tissue	Undifferentiated Pleomorphic Sarcoma/Malignant Fibrous Histiocytoma/High-Grade Spindle Cell Sarcoma	4.19456	Other				ACH-001193	0.150628	SKPNDW	Ewing Sarcoma	Bone	Ewing Sarcoma	5.3427	Other				ACH-000366	-1.13179	SKNDZ	Neuroblastoma	Peripheral Nervous System	Neuroblastoma	7.33548	Other
ACH-001192	0.316575	SKNEP1	Ewing Sarcoma	Bone	Ewing Sarcoma	4.28021	Other		ACH-001163	-0.0648547	CCLFPEDS0001T	Renal Cell Carcinoma	Kidney	Renal Cell Carcinoma	6.16249	Other				ACH-001192	0.156483	SKNEP1	Ewing Sarcoma	Bone	Ewing Sarcoma	6.06048	Other				ACH-000367	-0.178689	NCIH226	Pleural Mesothelioma	Pleura	Pleural Mesothelioma	8.03496	Other
ACH-001190	0.0953016	SKMEL2	Melanoma	Skin	Melanoma	3.68145	Other		ACH-001151	-0.076814	OVCAR5	Ovarian Epithelial Tumor	Ovary/Fallopian Tube	Ovarian Epithelial Tumor	5.36877	Other				ACH-001190	0.0850489	SKMEL2	Melanoma	Skin	Melanoma	4.61176	Other				ACH-000368	-1.08008	SNU1105	Diffuse Glioma	CNS/Brain	Diffuse Glioma	8.05115	Other
ACH-001188	-0.0363058	SHSY5Y	Neuroblastoma	Peripheral Nervous System	Neuroblastoma	3.78346	Other		ACH-001137	-0.222727	NCIH1993	Non-Small Cell Lung Cancer	Lung	Non-Small Cell Lung Cancer		Other				ACH-001188	0.0499883	SHSY5Y	Neuroblastoma	Peripheral Nervous System	Neuroblastoma	5.1152	Other				ACH-000370	-0.940794	SNU626	Diffuse Glioma	CNS/Brain	Diffuse Glioma	7.95809	Other
ACH-001184	0.0963531	SCMCRM2	Rhabdomyosarcoma	Soft Tissue	Rhabdomyosarcoma	3.47768	Other		ACH-001020	-0.166986	BT16	Embryonal Tumor	CNS/Brain	Embryonal Tumor	5.73525	Other				ACH-001184	0.310651	SCMCRM2	Rhabdomyosarcoma	Soft Tissue	Rhabdomyosarcoma	4.53667	Other				ACH-000371	-0.9724	RL	Mature B-Cell Neoplasms	Lymphoid	Mature B-Cell Neoplasms	8.47427	Other
ACH-001183	0.00985865	RT11284	Bladder Urothelial Carcinoma	Bladder/Urinary Tract	Bladder Urothelial Carcinoma	3.92315	Other		ACH-001129	-0.172018	MONOMAC1	Acute Myeloid Leukemia	Myeloid	Acute Myeloid Leukemia	5.67864	Other				ACH-001183	0.193356	RT11284	Bladder Urothelial Carcinoma	Bladder/Urinary Tract	Bladder Urothelial Carcinoma	4.0993	Other				ACH-000374	-1.68976	HCC1143	Invasive Breast Carcinoma	Breast	Invasive Breast Carcinoma	7.90851	Other
ACH-001172	-0.0460193	U251MGDM	Diffuse Glioma	CNS/Brain	Diffuse Glioma	4.28021	Other		ACH-001128	0.178061	MON	Rhabdoid Cancer	Soft Tissue	Rhabdoid Cancer	6.3036	Other				ACH-001038	0.0971058	COGE352	Ewing Sarcoma	Bone	Ewing Sarcoma	5.65564	Other				ACH-000375	-1.18222	G402	Renal Cell Carcinoma	Kidney	Renal Cell Carcinoma	6.63691	Other
ACH-001038	0.113819	COGE352	Ewing Sarcoma	Bone	Ewing Sarcoma	3.16189	Other		ACH-001126	-0.275338	MOGGUVW	Diffuse Glioma	CNS/Brain	Diffuse Glioma		Other				ACH-001164	0.400672	CCLFPEDS0003T	Undifferentiated Pleomorphic Sarcoma/Malignant Fibrous Histiocytoma/High-Grade Spindle Cell Sarcoma	Soft Tissue	Undifferentiated Pleomorphic Sarcoma/Malignant Fibrous Histiocytoma/High-Grade Spindle Cell Sarcoma	3.8339	Other				ACH-000376	-1.27501	SF295	Diffuse Glioma	CNS/Brain	Diffuse Glioma	8.35764	Other
ACH-001163	0.0663392	CCLFPEDS0001T	Renal Cell Carcinoma	Kidney	Renal Cell Carcinoma	4.39025	Other		ACH-001119	-0.120026	MAC2A	Mature T and NK Neoplasms	Lymphoid	Mature T and NK Neoplasms	4.62469	Other				ACH-001163	0.159359	CCLFPEDS0001T	Renal Cell Carcinoma	Kidney	Renal Cell Carcinoma	5.36177	Other				ACH-000377	-0.923103	SNU478	Ampullary Carcinoma	Ampulla of Vater	Ampullary Carcinoma	8.04319	Other
ACH-001151	0.0370149	OVCAR5	Ovarian Epithelial Tumor	Ovary/Fallopian Tube	Ovarian Epithelial Tumor	3.45681	Other		ACH-001111	-0.212304	L82	Mature T and NK Neoplasms	Lymphoid	Mature T and NK Neoplasms	4.56133	Other				ACH-001151	0.154916	OVCAR5	Ovarian Epithelial Tumor	Ovary/Fallopian Tube	Ovarian Epithelial Tumor	4.12763	Other				ACH-000378	-1.18305	NCIH647	Non-Small Cell Lung Cancer	Lung	Non-Small Cell Lung Cancer	7.45302	Other
ACH-001145	0.134908	OC316	Ovarian Epithelial Tumor	Ovary/Fallopian Tube	Ovarian Epithelial Tumor	4.04789	Other		ACH-001107	-0.166841	KP1N	Pancreatic Adenocarcinoma	Pancreas	Pancreatic Adenocarcinoma		Other				ACH-001145	0.0832208	OC316	Ovarian Epithelial Tumor	Ovary/Fallopian Tube	Ovarian Epithelial Tumor	5.00988	Other				ACH-000381	-1.11597	T84	Colorectal Adenocarcinoma	Bowel	Colorectal Adenocarcinoma	7.52239	Other
ACH-001137	-0.443382	NCIH1993	Non-Small Cell Lung Cancer	Lung	Non-Small Cell Lung Cancer		Other		ACH-001099	-0.197974	KD	Rhabdoid Cancer	Soft Tissue	Rhabdoid Cancer	5.64616	Other				ACH-001137	0.170779	NCIH1993	Non-Small Cell Lung Cancer	Lung	Non-Small Cell Lung Cancer		Other				ACH-000383	-1.15632	OE33	Esophagogastric Adenocarcinoma	Esophagus/Stomach	Esophagogastric Adenocarcinoma	7.66342	Other
ACH-001134	-0.276844	MYLA	T-Lymphoblastic Leukemia/Lymphoma	Lymphoid	T-Lymphoblastic Leukemia/Lymphoma	2.65764	Other		ACH-000965	-0.100431	RL952	Endometrial Carcinoma	Uterus	Endometrial Carcinoma	6.28244	Other				ACH-001134	0.0786938	MYLA	T-Lymphoblastic Leukemia/Lymphoma	Lymphoid	T-Lymphoblastic Leukemia/Lymphoma	4.74846	Other				ACH-000385	-1.23656	SKRC52	Renal Cell Carcinoma	Kidney	Renal Cell Carcinoma	6.89664	Other
ACH-001129	-0.158914	MONOMAC1	Acute Myeloid Leukemia	Myeloid	Acute Myeloid Leukemia	3.81967	Other		ACH-000974	-0.0192328	SNGM	Endometrial Carcinoma	Uterus	Endometrial Carcinoma	5.43196	Other				ACH-001129	0.0902742	MONOMAC1	Acute Myeloid Leukemia	Myeloid	Acute Myeloid Leukemia	5.37191	Other				ACH-000387	-1.33455	TF1	Acute Myeloid Leukemia	Myeloid	Acute Myeloid Leukemia	6.66477	Other
ACH-001128	-0.474245	MON	Rhabdoid Cancer	Soft Tissue	Rhabdoid Cancer	4.44626	Other		ACH-000973	0.108434	639V	Urethral Cancer	Bladder/Urinary Tract	Urethral Cancer	6.21742	Other				ACH-001128	0.00210063	MON	Rhabdoid Cancer	Soft Tissue	Rhabdoid Cancer	4.80271	Other				ACH-000389	-1.31931	H4	Diffuse Glioma	CNS/Brain	Diffuse Glioma	8.19781	Other
ACH-001126	-0.0111098	MOGGUVW	Diffuse Glioma	CNS/Brain	Diffuse Glioma		Other		ACH-000972	-0.0322781	HEC151	Endometrial Carcinoma	Uterus	Endometrial Carcinoma	6.03958	Other				ACH-000972	0.124557	HEC151	Endometrial Carcinoma	Uterus	Endometrial Carcinoma	4.41346	Other				ACH-000390	-1.2263	LUDLU1	Non-Small Cell Lung Cancer	Lung	Non-Small Cell Lung Cancer	8.08683	Other
ACH-000974	-0.112072	SNGM	Endometrial Carcinoma	Uterus	Endometrial Carcinoma	4.06178	Other		ACH-000971	-0.0168675	HCT116	Colorectal Adenocarcinoma	Bowel	Colorectal Adenocarcinoma	6.40956	Other				ACH-000983	-0.0454899	KCL22	Myeloproliferative Neoplasms	Myeloid	Myeloproliferative Neoplasms	5.58376	Other				ACH-000391	-1.36852	MHHES1	Ewing Sarcoma	Bone	Ewing Sarcoma	7.24365	Other
ACH-000984	0.154585	HEC6	Endometrial Carcinoma	Uterus	Endometrial Carcinoma	4.7447	Other		ACH-000970	-0.0645291	SNUC5	Colorectal Adenocarcinoma	Bowel	Colorectal Adenocarcinoma	6.10622	Other				ACH-000980	0.250675	NCIH1155	Non-Small Cell Lung Cancer	Lung	Non-Small Cell Lung Cancer	6.10413	Other				ACH-000393	-0.918335	HLF	Hepatocellular Carcinoma	Liver	Hepatocellular Carcinoma	7.09497	Other
ACH-000983	-0.0384628	KCL22	Myeloproliferative Neoplasms	Myeloid	Myeloproliferative Neoplasms	1.76129	Other		ACH-000969	0.0466984	KM12	Colorectal Adenocarcinoma	Bowel	Colorectal Adenocarcinoma	5.38716	Other				ACH-000979	0.178491	DU145	Prostate Adenocarcinoma	Prostate	Prostate Adenocarcinoma		Other				ACH-000395	-1.21145	NCIH520	Non-Small Cell Lung Cancer	Lung	Non-Small Cell Lung Cancer	7.60407	Other
ACH-000980	0.00627541	NCIH1155	Non-Small Cell Lung Cancer	Lung	Non-Small Cell Lung Cancer	5.1297	Other		ACH-000968	0.0761637	COLO792	Melanoma	Skin	Melanoma	5.49153	Other				ACH-000977	0.0344454	LNCAPCLONEFGC	Prostate Adenocarcinoma	Prostate	Prostate Adenocarcinoma	4.44559	Other				ACH-000396	-1.35593	J82	Bladder Urothelial Carcinoma	Bladder/Urinary Tract	Bladder Urothelial Carcinoma	7.43679	Other
ACH-000979	-0.0707192	DU145	Prostate Adenocarcinoma	Prostate	Prostate Adenocarcinoma		Other		ACH-000966	0.160971	IGROV1	Ovarian Epithelial Tumor	Ovary/Fallopian Tube	Ovarian Epithelial Tumor	6.18527	Other				ACH-000976	0.0747326	HUCCT1	Intraductal Papillary Neoplasm of the Bile Duct	Biliary Tract	Intraductal Papillary Neoplasm of the Bile Duct	5.00315	Other				ACH-000397	-1.31949	TEN	Endometrial Carcinoma	Uterus	Endometrial Carcinoma	7.49009	Other
ACH-000978	-0.209794	EN	Endometrial Carcinoma	Uterus	Endometrial Carcinoma	4.52982	Other		ACH-000975	-0.140109	HCC2450	Non-Small Cell Lung Cancer	Lung	Non-Small Cell Lung Cancer	6.64573	Other				ACH-000975	0.0889923	HCC2450	Non-Small Cell Lung Cancer	Lung	Non-Small Cell Lung Cancer	4.70321	Other				ACH-000398	-1.00852	RI1	Mature B-Cell Neoplasms	Lymphoid	Mature B-Cell Neoplasms	8.29907	Other
ACH-000977	-0.0875846	LNCAPCLONEFGC	Prostate Adenocarcinoma	Prostate	Prostate Adenocarcinoma	4.51728	Other		ACH-000963	-0.128453	CCK81	Colorectal Adenocarcinoma	Bowel	Colorectal Adenocarcinoma	5.78031	Other				ACH-000974	0.228284	SNGM	Endometrial Carcinoma	Uterus	Endometrial Carcinoma	4.22342	Other				ACH-000401	-1.30605	COLO800	Melanoma	Skin	Melanoma	8.25904	Other
ACH-000976	-0.192268	HUCCT1	Intraductal Papillary Neoplasm of the Bile Duct	Biliary Tract	Intraductal Papillary Neoplasm of the Bile Duct	3.14731	Other		ACH-000961	-0.549386	ISHIKAWAHERAKLIO02ER	Endometrial Carcinoma	Uterus	Endometrial Carcinoma	6.26959	Other				ACH-000973	0.201866	639V	Urethral Cancer	Bladder/Urinary Tract	Urethral Cancer	4.61706	Other				ACH-000402	-1.20443	BL70	Mature B-Cell Neoplasms	Lymphoid	Mature B-Cell Neoplasms	8.56026	Other
ACH-000975	-0.110781	HCC2450	Non-Small Cell Lung Cancer	Lung	Non-Small Cell Lung Cancer	3.6311	Other		ACH-000960	0.0287794	REH	B-Lymphoblastic Leukemia/Lymphoma	Lymphoid	B-Lymphoblastic Leukemia/Lymphoma	6.80116	Other				ACH-000984	0.0779071	HEC6	Endometrial Carcinoma	Uterus	Endometrial Carcinoma	5.09212	Other				ACH-000403	-1.00157	NCIH747	Colorectal Adenocarcinoma	Bowel	Colorectal Adenocarcinoma	8.17393	Other
ACH-000985	-0.056913	LS411N	Colorectal Adenocarcinoma	Bowel	Colorectal Adenocarcinoma	4.51033	Other		ACH-000958	-0.0484241	SW48	Colorectal Adenocarcinoma	Bowel	Colorectal Adenocarcinoma	6.0492	Other				ACH-000971	0.12118	HCT116	Colorectal Adenocarcinoma	Bowel	Colorectal Adenocarcinoma	4.65821	Other				ACH-000404	-0.895865	K029AX	Melanoma	Skin	Melanoma	7.53504	Other
ACH-000973	0.0755499	639V	Urethral Cancer	Bladder/Urinary Tract	Urethral Cancer	4.14078	Other		ACH-000957	-0.0929034	LS180	Colorectal Adenocarcinoma	Bowel	Colorectal Adenocarcinoma	5.9535	Other				ACH-000970	0.00811149	SNUC5	Colorectal Adenocarcinoma	Bowel	Colorectal Adenocarcinoma	5.32661	Other				ACH-000405	-1.24416	MEC1	Mature B-Cell Neoplasms	Lymphoid	Mature B-Cell Neoplasms	8.04614	Other
ACH-000972	0.204778	HEC151	Endometrial Carcinoma	Uterus	Endometrial Carcinoma	2.852	Other		ACH-000956	-0.0409303	22RV1	Prostate Adenocarcinoma	Prostate	Prostate Adenocarcinoma	6.51112	Other				ACH-000969	-0.116659	KM12	Colorectal Adenocarcinoma	Bowel	Colorectal Adenocarcinoma	4.81147	Other				ACH-000406	-1.03603	U937	Acute Myeloid Leukemia	Myeloid	Acute Myeloid Leukemia	8.18997	Other
ACH-000971	0.0534414	HCT116	Colorectal Adenocarcinoma	Bowel	Colorectal Adenocarcinoma	4.69321	Other		ACH-000953	-0.135708	SUPT1	T-Lymphoblastic Leukemia/Lymphoma	Lymphoid	T-Lymphoblastic Leukemia/Lymphoma	7.49905	Other				ACH-000968	0.292753	COLO792	Melanoma	Skin	Melanoma	3.5435	Other				ACH-000407	-1.42806	SNU685	Endometrial Carcinoma	Uterus	Endometrial Carcinoma	7.19604	Other
ACH-000970	0.0367185	SNUC5	Colorectal Adenocarcinoma	Bowel	Colorectal Adenocarcinoma	4.75542	Other		ACH-000948	-0.096123	2313287	Esophagogastric Adenocarcinoma	Esophagus/Stomach	Esophagogastric Adenocarcinoma	5.87873	Other				ACH-000966	0.155202	IGROV1	Ovarian Epithelial Tumor	Ovary/Fallopian Tube	Ovarian Epithelial Tumor	4.6011	Other				ACH-000408	-1.24186	TE5	Esophageal Squamous Cell Carcinoma	Esophagus/Stomach	Esophageal Squamous Cell Carcinoma	6.79844	Other
ACH-000969	0.0873539	KM12	Colorectal Adenocarcinoma	Bowel	Colorectal Adenocarcinoma	3.18745	Other		ACH-000986	-0.0149454	HT115	Colorectal Adenocarcinoma	Bowel	Colorectal Adenocarcinoma	5.35755	Other				ACH-000965	0.129438	RL952	Endometrial Carcinoma	Uterus	Endometrial Carcinoma	5.79181	Other				ACH-000410	-1.24257	SAOS2	Osteosarcoma	Bone	Osteosarcoma	7.49025	Other
ACH-000968	-0.0257539	COLO792	Melanoma	Skin	Melanoma	3.48156	Other		ACH-001016	0.00401837	BECKER	Diffuse Glioma	CNS/Brain	Diffuse Glioma	5.60615	Other				ACH-000963	0.0755834	CCK81	Colorectal Adenocarcinoma	Bowel	Colorectal Adenocarcinoma	5.13586	Other				ACH-000411	-1.11701	769P	Renal Cell Carcinoma	Kidney	Renal Cell Carcinoma	7.16239	Other
ACH-000966	0.0958596	IGROV1	Ovarian Epithelial Tumor	Ovary/Fallopian Tube	Ovarian Epithelial Tumor	4.26754	Other		ACH-001001	-0.00713731	143B	Osteosarcoma	Bone	Osteosarcoma	6.04811	Other				ACH-000962	0.282481	OC314	Ovarian Epithelial Tumor	Ovary/Fallopian Tube	Ovarian Epithelial Tumor	4.41954	Other				ACH-000414	-1.20026	NCIH1944	Non-Small Cell Lung Cancer	Lung	Non-Small Cell Lung Cancer	6.92588	Other
ACH-000965	-0.159881	RL952	Endometrial Carcinoma	Uterus	Endometrial Carcinoma	4.36597	Other		ACH-000996	-0.116351	HEC251	Endometrial Carcinoma	Uterus	Endometrial Carcinoma	5.72083	Other				ACH-000997	0.146882	HCT15	Colorectal Adenocarcinoma	Bowel	Colorectal Adenocarcinoma	5.15502	Other				ACH-000415	-1.248	BICR6	Head and Neck Squamous Cell Carcinoma	Head and Neck	Head and Neck Squamous Cell Carcinoma	6.03672	Other
ACH-000997	-0.133769	HCT15	Colorectal Adenocarcinoma	Bowel	Colorectal Adenocarcinoma	4.84097	Other		ACH-000995	-0.284586	JURKAT	T-Lymphoblastic Leukemia/Lymphoma	Lymphoid	T-Lymphoblastic Leukemia/Lymphoma	7.23055	Other				ACH-001036	0.170783	CMK115	Acute Myeloid Leukemia	Myeloid	Acute Myeloid Leukemia	4.75489	Other				ACH-000416	-1.21558	NCIH838	Non-Small Cell Lung Cancer	Lung	Non-Small Cell Lung Cancer	6.68201	Other
ACH-001036	-0.0169297	CMK115	Acute Myeloid Leukemia	Myeloid	Acute Myeloid Leukemia	2.98732	Other		ACH-000994	-0.0745926	HEC59	Endometrial Carcinoma	Uterus	Endometrial Carcinoma	5.72874	Other				ACH-001033	-0.138455	CHLA57	Embryonal Tumor	CNS/Brain	Embryonal Tumor	4.37573	Other				ACH-000417	-0.832473	PANC0813	Pancreatic Adenocarcinoma	Pancreas	Pancreatic Adenocarcinoma	6.48768	Other
ACH-001033	-0.0128471	CHLA57	Embryonal Tumor	CNS/Brain	Embryonal Tumor	3.77189	Other		ACH-000993	-0.262053	JHUEM7	Endometrial Carcinoma	Uterus	Endometrial Carcinoma	5.50748	Other				ACH-001031	0.137224	CHLA266	Embryonal Tumor	CNS/Brain	Embryonal Tumor	4.09085	Other				ACH-000420	-1.34915	SNU449	Hepatocellular Carcinoma	Liver	Hepatocellular Carcinoma	7.38871	Other
ACH-001031	0.259689	CHLA266	Embryonal Tumor	CNS/Brain	Embryonal Tumor	3.88069	Other		ACH-000991	0.0289619	SNU81	Colorectal Adenocarcinoma	Bowel	Colorectal Adenocarcinoma	5.81378	Other				ACH-001029	0.122283	CHLA10	Ewing Sarcoma	Bone	Ewing Sarcoma	5.93074	Other				ACH-000421	-1.4087	SW837	Colorectal Adenocarcinoma	Bowel	Colorectal Adenocarcinoma	7.16239	Other
ACH-001029	-0.0805125	CHLA10	Ewing Sarcoma	Bone	Ewing Sarcoma	4.22574	Other		ACH-000988	-0.0582684	MFE319	Endometrial Carcinoma	Uterus	Endometrial Carcinoma	5.56163	Other				ACH-001028	0.230558	CHLA06ATRT	Embryonal Tumor	CNS/Brain	Embryonal Tumor	2.32193	Other				ACH-000422	-1.1277	SNU475	Hepatocellular Carcinoma	Liver	Hepatocellular Carcinoma	6.76222	Other
ACH-001028	0.190542	CHLA06ATRT	Embryonal Tumor	CNS/Brain	Embryonal Tumor	1.33342	Other		ACH-001559	-0.0592614	MERO82	Pleural Mesothelioma	Pleura	Pleural Mesothelioma	5.99684	Other				ACH-001020	0.0301641	BT16	Embryonal Tumor	CNS/Brain	Embryonal Tumor	3.73985	Other				ACH-000424	-1.04322	TC71	Ewing Sarcoma	Bone	Ewing Sarcoma	7.80877	Other
ACH-001020	-0.149787	BT16	Embryonal Tumor	CNS/Brain	Embryonal Tumor	3.74631	Other		ACH-000984	-0.155554	HEC6	Endometrial Carcinoma	Uterus	Endometrial Carcinoma	7.00764	Other				ACH-001016	-0.113092	BECKER	Diffuse Glioma	CNS/Brain	Diffuse Glioma	5.08023	Other				ACH-000425	-0.99448	UACC62	Melanoma	Skin	Melanoma	7.93204	Other
ACH-001016	-0.0585805	BECKER	Diffuse Glioma	CNS/Brain	Diffuse Glioma	4.29572	Other		ACH-000983	-0.036765	KCL22	Myeloproliferative Neoplasms	Myeloid	Myeloproliferative Neoplasms	6.42391	Other				ACH-001001	0.15918	143B	Osteosarcoma	Bone	Osteosarcoma	4.15623	Other				ACH-000426	-1.20102	KMS20	Mature B-Cell Neoplasms	Lymphoid	Mature B-Cell Neoplasms		Other
ACH-001001	-0.0831205	143B	Osteosarcoma	Bone	Osteosarcoma	3.34767	Other		ACH-000980	0.048802	NCIH1155	Non-Small Cell Lung Cancer	Lung	Non-Small Cell Lung Cancer	6.84937	Other				ACH-001562	0.119728	MERO95	Pleural Mesothelioma	Pleura	Pleural Mesothelioma	4.98322	Other				ACH-000427	-0.905845	NCIN87	Esophagogastric Adenocarcinoma	Esophagus/Stomach	Esophagogastric Adenocarcinoma	7.16259	Other
ACH-001559	-0.414621	MERO82	Pleural Mesothelioma	Pleura	Pleural Mesothelioma	4.27128	Other		ACH-000979	-0.0448348	DU145	Prostate Adenocarcinoma	Prostate	Prostate Adenocarcinoma		Other				ACH-000996	0.195979	HEC251	Endometrial Carcinoma	Uterus	Endometrial Carcinoma	4.90785	Other				ACH-000430	-1.40976	TYKNU	Ovarian Epithelial Tumor	Ovary/Fallopian Tube	Ovarian Epithelial Tumor	7.94046	Other
ACH-000996	-0.22307	HEC251	Endometrial Carcinoma	Uterus	Endometrial Carcinoma	2.19849	Other		ACH-000978	-0.11989	EN	Endometrial Carcinoma	Uterus	Endometrial Carcinoma	5.82655	Other				ACH-000995	0.088781	JURKAT	T-Lymphoblastic Leukemia/Lymphoma	Lymphoid	T-Lymphoblastic Leukemia/Lymphoma	6.12184	Other				ACH-000431	-1.40719	NCIH1694	Lung Neuroendocrine Tumor	Lung	Lung Neuroendocrine Tumor	8.3112	Other
ACH-000995	0.0814779	JURKAT	T-Lymphoblastic Leukemia/Lymphoma	Lymphoid	T-Lymphoblastic Leukemia/Lymphoma	4.45746	Other		ACH-000977	-0.144174	LNCAPCLONEFGC	Prostate Adenocarcinoma	Prostate	Prostate Adenocarcinoma	5.79753	Other				ACH-000993	0.0576748	JHUEM7	Endometrial Carcinoma	Uterus	Endometrial Carcinoma	3.96901	Other				ACH-000433	-1.4752	CAKI1	Renal Cell Carcinoma	Kidney	Renal Cell Carcinoma	6.779	Other
ACH-000994	-0.182646	HEC59	Endometrial Carcinoma	Uterus	Endometrial Carcinoma	3.10098	Other		ACH-000976	-0.110809	HUCCT1	Intraductal Papillary Neoplasm of the Bile Duct	Biliary Tract	Intraductal Papillary Neoplasm of the Bile Duct	4.76288	Other				ACH-000991	0.085269	SNU81	Colorectal Adenocarcinoma	Bowel	Colorectal Adenocarcinoma	5.37712	Other				ACH-000434	-0.909239	NCIH1915	Non-Small Cell Lung Cancer	Lung	Non-Small Cell Lung Cancer	7.53341	Other
ACH-000993	0.120316	JHUEM7	Endometrial Carcinoma	Uterus	Endometrial Carcinoma	3.15866	Other		ACH-002179	0.127356	OCUBM	Invasive Breast Carcinoma	Breast	Invasive Breast Carcinoma		Other				ACH-000988	0.0691975	MFE319	Endometrial Carcinoma	Uterus	Endometrial Carcinoma	5.17353	Other				ACH-000435	-1.15996	EFE184	Endometrial Carcinoma	Uterus	Endometrial Carcinoma	6.74591	Other
ACH-000991	0.194233	SNU81	Colorectal Adenocarcinoma	Bowel	Colorectal Adenocarcinoma	5.00585	Other		ACH-002210	-0.108105	ARH77	Non-Cancerous	Myeloid	Non-Cancerous		Other				ACH-000986	0.190307	HT115	Colorectal Adenocarcinoma	Bowel	Colorectal Adenocarcinoma	4.30816	Other				ACH-000436	-1.45878	OCIMY7	Mature B-Cell Neoplasms	Lymphoid	Mature B-Cell Neoplasms	6.17113	Other
ACH-000988	-0.184667	MFE319	Endometrial Carcinoma	Uterus	Endometrial Carcinoma	4.25323	Other		ACH-002204	-0.019178	UCH2	Chordoma	Bone	Chordoma		Other				ACH-000985	0.253308	LS411N	Colorectal Adenocarcinoma	Bowel	Colorectal Adenocarcinoma	4.69265	Other				ACH-000437	-0.945845	SW1088	Diffuse Glioma	CNS/Brain	Diffuse Glioma	8.4121	Other
ACH-000986	0.479419	HT115	Colorectal Adenocarcinoma	Bowel	Colorectal Adenocarcinoma	2.80735	Other		ACH-002202	-0.236206	TMK1	Esophagogastric Adenocarcinoma	Esophagus/Stomach	Esophagogastric Adenocarcinoma		Other				ACH-002161	-0.0238722	MKN28	Esophagogastric Adenocarcinoma	Esophagus/Stomach	Esophagogastric Adenocarcinoma		Other				ACH-000438	-1.26368	LU65	Non-Small Cell Lung Cancer	Lung	Non-Small Cell Lung Cancer	8.65091	Other
ACH-002161	-0.194643	MKN28	Esophagogastric Adenocarcinoma	Esophagus/Stomach	Esophagogastric Adenocarcinoma		Other		ACH-002198	-0.374683	SCH	Extra Gonadal Germ Cell Tumor	Other	Extra Gonadal Germ Cell Tumor		Other				ACH-002204	0.0403495	UCH2	Chordoma	Bone	Chordoma		Other				ACH-000441	-1.11842	SH4	Melanoma	Skin	Melanoma	6.95478	Other
ACH-002204	-0.113336	UCH2	Chordoma	Bone	Chordoma		Other		ACH-002189	0.253322	RCCFG2	Renal Cell Carcinoma	Kidney	Renal Cell Carcinoma		Other				ACH-002202	0.0603424	TMK1	Esophagogastric Adenocarcinoma	Esophagus/Stomach	Esophagogastric Adenocarcinoma		Other				ACH-000442	-0.860618	RERFLCSQ1	Non-Small Cell Lung Cancer	Lung	Non-Small Cell Lung Cancer	7.39386	Other
ACH-002202	0.0830745	TMK1	Esophagogastric Adenocarcinoma	Esophagus/Stomach	Esophagogastric Adenocarcinoma		Other		ACH-002186	0.0496638	PL4	Pancreatic Adenocarcinoma	Pancreas	Pancreatic Adenocarcinoma		Other				ACH-002198	-0.13213	SCH	Extra Gonadal Germ Cell Tumor	Other	Extra Gonadal Germ Cell Tumor		Other				ACH-000444	-1.07257	LU99	Non-Small Cell Lung Cancer	Lung	Non-Small Cell Lung Cancer	7.44973	Other
ACH-002198	0.276172	SCH	Extra Gonadal Germ Cell Tumor	Other	Extra Gonadal Germ Cell Tumor		Other		ACH-002183	-0.351291	OVMIU	Ovarian Epithelial Tumor	Ovary/Fallopian Tube	Ovarian Epithelial Tumor		Other				ACH-002189	0.0461162	RCCFG2	Renal Cell Carcinoma	Kidney	Renal Cell Carcinoma		Other				ACH-000445	-1.14376	KNS60	Diffuse Glioma	CNS/Brain	Diffuse Glioma	8.09112	Other
ACH-002189	-0.0847322	RCCFG2	Renal Cell Carcinoma	Kidney	Renal Cell Carcinoma		Other		ACH-002181	-0.11017	OVCA420	Ovarian Epithelial Tumor	Ovary/Fallopian Tube	Ovarian Epithelial Tumor		Other				ACH-002186	0.325737	PL4	Pancreatic Adenocarcinoma	Pancreas	Pancreatic Adenocarcinoma		Other				ACH-000448	-1.0397	NCIH1666	Non-Small Cell Lung Cancer	Lung	Non-Small Cell Lung Cancer	6.55505	Other
ACH-002186	-0.210997	PL4	Pancreatic Adenocarcinoma	Pancreas	Pancreatic Adenocarcinoma		Other		ACH-002212	0.108501	BB30HNC	Head and Neck Squamous Cell Carcinoma	Head and Neck	Head and Neck Squamous Cell Carcinoma		Other				ACH-002183	0.226221	OVMIU	Ovarian Epithelial Tumor	Ovary/Fallopian Tube	Ovarian Epithelial Tumor		Other				ACH-000450	-0.996238	MELHO	Melanoma	Skin	Melanoma	7.22709	Other
ACH-002183	0.219299	OVMIU	Ovarian Epithelial Tumor	Ovary/Fallopian Tube	Ovarian Epithelial Tumor		Other		ACH-002161	-0.095054	MKN28	Esophagogastric Adenocarcinoma	Esophagus/Stomach	Esophagogastric Adenocarcinoma		Other				ACH-002181	0.208571	OVCA420	Ovarian Epithelial Tumor	Ovary/Fallopian Tube	Ovarian Epithelial Tumor		Other				ACH-000452	-1.20093	TE8	Esophageal Squamous Cell Carcinoma	Esophagus/Stomach	Esophageal Squamous Cell Carcinoma	7.07831	Other
ACH-002181	-0.147427	OVCA420	Ovarian Epithelial Tumor	Ovary/Fallopian Tube	Ovarian Epithelial Tumor		Other		ACH-002160	-0.262255	MCIXC	Ewing Sarcoma	Bone	Ewing Sarcoma		Other				ACH-002179	0.20779	OCUBM	Invasive Breast Carcinoma	Breast	Invasive Breast Carcinoma		Other				ACH-000454	-1.32674	HCC95	Non-Small Cell Lung Cancer	Lung	Non-Small Cell Lung Cancer	7.83769	Other
ACH-002179	0.267643	OCUBM	Invasive Breast Carcinoma	Breast	Invasive Breast Carcinoma		Other		ACH-002156	-0.0609533	LC1SQ	Non-Small Cell Lung Cancer	Lung	Non-Small Cell Lung Cancer		Other				ACH-002210	0.0563369	ARH77	Non-Cancerous	Myeloid	Non-Cancerous		Other				ACH-000455	-1.11063	LN428	Diffuse Glioma	CNS/Brain	Diffuse Glioma	6.80967	Other
ACH-002210	-0.144927	ARH77	Non-Cancerous	Myeloid	Non-Cancerous		Other		ACH-002150	-0.0864122	LB1047RCC	Renal Cell Carcinoma	Kidney	Renal Cell Carcinoma		Other				ACH-002160	0.228094	MCIXC	Ewing Sarcoma	Bone	Ewing Sarcoma		Other				ACH-000456	-1.41694	BCPAP	Poorly Differentiated Thyroid Cancer	Thyroid	Poorly Differentiated Thyroid Cancer	6.70764	Other
ACH-002160	0.188968	MCIXC	Ewing Sarcoma	Bone	Ewing Sarcoma		Other		ACH-002143	-0.0157056	ISTMEL1	Melanoma	Skin	Melanoma		Other				ACH-002156	0.284309	LC1SQ	Non-Small Cell Lung Cancer	Lung	Non-Small Cell Lung Cancer		Other				ACH-000458	-1.29088	CJM	Melanoma	Skin	Melanoma	7.31633	Other
ACH-002156	0.0420671	LC1SQ	Non-Small Cell Lung Cancer	Lung	Non-Small Cell Lung Cancer		Other		ACH-002141	-0.292935	HSC39	Esophagogastric Adenocarcinoma	Esophagus/Stomach	Esophagogastric Adenocarcinoma		Other				ACH-002150	0.178576	LB1047RCC	Renal Cell Carcinoma	Kidney	Renal Cell Carcinoma		Other				ACH-000459	-1.01679	TUHR10TKB	Renal Cell Carcinoma	Kidney	Renal Cell Carcinoma	8.04368	Other
ACH-002150	0.214775	LB1047RCC	Renal Cell Carcinoma	Kidney	Renal Cell Carcinoma		Other		ACH-002140	-0.150935	HEY	Ovarian Epithelial Tumor	Ovary/Fallopian Tube	Ovarian Epithelial Tumor		Other				ACH-002143	0.0260777	ISTMEL1	Melanoma	Skin	Melanoma		Other				ACH-000460	-1.02125	SNU8	Ovarian Epithelial Tumor	Ovary/Fallopian Tube	Ovarian Epithelial Tumor	7.25965	Other
ACH-002143	-0.144039	ISTMEL1	Melanoma	Skin	Melanoma		Other		ACH-002119	-0.263967	EW7	Ewing Sarcoma	Bone	Ewing Sarcoma		Other				ACH-002141	0.153737	HSC39	Esophagogastric Adenocarcinoma	Esophagus/Stomach	Esophagogastric Adenocarcinoma		Other				ACH-000461	-1.43637	SNU1196	Intraductal Papillary Neoplasm of the Bile Duct	Biliary Tract	Intraductal Papillary Neoplasm of the Bile Duct	7.29094	Other
ACH-002141	-0.0993043	HSC39	Esophagogastric Adenocarcinoma	Esophagus/Stomach	Esophagogastric Adenocarcinoma		Other		ACH-002243	-0.295421	HCE4	Esophageal Squamous Cell Carcinoma	Esophagus/Stomach	Esophageal Squamous Cell Carcinoma		Other				ACH-002140	0.0816422	HEY	Ovarian Epithelial Tumor	Ovary/Fallopian Tube	Ovarian Epithelial Tumor		Other				ACH-000463	-1.2309	NCIH460	Non-Small Cell Lung Cancer	Lung	Non-Small Cell Lung Cancer	7.86214	Other
ACH-002140	-0.00703624	HEY	Ovarian Epithelial Tumor	Ovary/Fallopian Tube	Ovarian Epithelial Tumor		Other		ACH-002265	-0.0991001	LB771HNC	Head and Neck Squamous Cell Carcinoma	Head and Neck	Head and Neck Squamous Cell Carcinoma		Other				ACH-002119	0.221687	EW7	Ewing Sarcoma	Bone	Ewing Sarcoma		Other				ACH-000464	-1.28058	CAS1	Diffuse Glioma	CNS/Brain	Diffuse Glioma	7.18577	Other
ACH-002119	-0.0470231	EW7	Ewing Sarcoma	Bone	Ewing Sarcoma		Other		ACH-002263	-0.075537	KYSE220	Esophageal Squamous Cell Carcinoma	Esophagus/Stomach	Esophageal Squamous Cell Carcinoma		Other				ACH-002116	0.18347	EW22	Ewing Sarcoma	Bone	Ewing Sarcoma		Other				ACH-000466	-1.18667	SNU216	Esophagogastric Adenocarcinoma	Esophagus/Stomach	Esophagogastric Adenocarcinoma	7.09424	Other
ACH-002116	-0.0926568	EW22	Ewing Sarcoma	Bone	Ewing Sarcoma		Other		ACH-002261	-0.353244	KPNYS	Neuroblastoma	Peripheral Nervous System	Neuroblastoma		Other				ACH-002239	0.0313979	H3118	Salivary Carcinoma	Head and Neck	Salivary Carcinoma		Other				ACH-000467	-1.1628	HCC56	Colorectal Adenocarcinoma	Bowel	Colorectal Adenocarcinoma	6.71576	Other
ACH-002239	-0.0893508	H3118	Salivary Carcinoma	Head and Neck	Salivary Carcinoma		Other		ACH-002257	-0.0578307	KINGS1	Diffuse Glioma	CNS/Brain	Diffuse Glioma		Other				ACH-002263	0.0581468	KYSE220	Esophageal Squamous Cell Carcinoma	Esophagus/Stomach	Esophageal Squamous Cell Carcinoma		Other				ACH-000468	-1.2445	PK45H	Pancreatic Adenocarcinoma	Pancreas	Pancreatic Adenocarcinoma	7.56201	Other
ACH-002263	0.0820839	KYSE220	Esophageal Squamous Cell Carcinoma	Esophagus/Stomach	Esophageal Squamous Cell Carcinoma		Other		ACH-002251	0.0076128	JHU029	Head and Neck Squamous Cell Carcinoma	Head and Neck	Head and Neck Squamous Cell Carcinoma		Other				ACH-002261	0.25559	KPNYS	Neuroblastoma	Peripheral Nervous System	Neuroblastoma		Other				ACH-000469	-1.13003	YH13	Diffuse Glioma	CNS/Brain	Diffuse Glioma	8.06684	Other
ACH-002261	-0.175844	KPNYS	Neuroblastoma	Peripheral Nervous System	Neuroblastoma		Other		ACH-002250	-0.0366502	JHU022	Head and Neck Squamous Cell Carcinoma	Head and Neck	Head and Neck Squamous Cell Carcinoma		Other				ACH-002257	0.343012	KINGS1	Diffuse Glioma	CNS/Brain	Diffuse Glioma		Other				ACH-000470	-1.46208	SW1463	Colorectal Adenocarcinoma	Bowel	Colorectal Adenocarcinoma	7.06932	Other
ACH-002257	-0.147045	KINGS1	Diffuse Glioma	CNS/Brain	Diffuse Glioma		Other		ACH-002249	-0.0493493	JHU011	Head and Neck Squamous Cell Carcinoma	Head and Neck	Head and Neck Squamous Cell Carcinoma		Other				ACH-002251	0.105329	JHU029	Head and Neck Squamous Cell Carcinoma	Head and Neck	Head and Neck Squamous Cell Carcinoma		Other				ACH-000471	-1.17536	LI7	Hepatocellular Carcinoma	Liver	Hepatocellular Carcinoma	7.22091	Other
ACH-002251	-0.233125	JHU029	Head and Neck Squamous Cell Carcinoma	Head and Neck	Head and Neck Squamous Cell Carcinoma		Other		ACH-002247	-0.200828	IM9	Non-Cancerous	Myeloid	Non-Cancerous		Other				ACH-002250	0.25996	JHU022	Head and Neck Squamous Cell Carcinoma	Head and Neck	Head and Neck Squamous Cell Carcinoma		Other				ACH-000472	-1.06857	HSC2	Head and Neck Squamous Cell Carcinoma	Head and Neck	Head and Neck Squamous Cell Carcinoma	6.76858	Other
ACH-002250	0.249009	JHU022	Head and Neck Squamous Cell Carcinoma	Head and Neck	Head and Neck Squamous Cell Carcinoma		Other		ACH-002116	-0.253898	EW22	Ewing Sarcoma	Bone	Ewing Sarcoma		Other				ACH-002249	0.129814	JHU011	Head and Neck Squamous Cell Carcinoma	Head and Neck	Head and Neck Squamous Cell Carcinoma		Other				ACH-000473	-1.28905	RT112	Bladder Urothelial Carcinoma	Bladder/Urinary Tract	Bladder Urothelial Carcinoma	7.24136	Other
ACH-002249	-0.0240469	JHU011	Head and Neck Squamous Cell Carcinoma	Head and Neck	Head and Neck Squamous Cell Carcinoma		Other		ACH-002239	0.00088072	H3118	Salivary Carcinoma	Head and Neck	Salivary Carcinoma		Other				ACH-002247	-0.0300616	IM9	Non-Cancerous	Myeloid	Non-Cancerous		Other				ACH-000475	-1.10425	HUH1	Hepatocellular Carcinoma	Liver	Hepatocellular Carcinoma	6.77992	Other
ACH-002247	-0.191613	IM9	Non-Cancerous	Myeloid	Non-Cancerous		Other		ACH-002234	-0.0306005	DOK	Head and Neck Carcinoma, Other	Head and Neck	Head and Neck Carcinoma, Other		Other				ACH-002243	-0.139672	HCE4	Esophageal Squamous Cell Carcinoma	Esophagus/Stomach	Esophageal Squamous Cell Carcinoma		Other				ACH-000476	-1.20856	JHH4	Hepatocellular Carcinoma	Liver	Hepatocellular Carcinoma	8.23673	Other
ACH-002243	0.365056	HCE4	Esophageal Squamous Cell Carcinoma	Esophagus/Stomach	Esophageal Squamous Cell Carcinoma		Other		ACH-002233	0.091953	DIFI	Colorectal Adenocarcinoma	Bowel	Colorectal Adenocarcinoma		Other				ACH-002114	0.327643	EW16	Ewing Sarcoma	Bone	Ewing Sarcoma		Other				ACH-000477	-0.736837	MALME3M	Melanoma	Skin	Melanoma	6.49378	Other
ACH-002114	-0.0175423	EW16	Ewing Sarcoma	Bone	Ewing Sarcoma		Other		ACH-002230	-0.138107	D542MG	Diffuse Glioma	CNS/Brain	Diffuse Glioma		Other				ACH-002234	-0.0655685	DOK	Head and Neck Carcinoma, Other	Head and Neck	Head and Neck Carcinoma, Other		Other				ACH-000478	-1.25661	SNU387	Hepatocellular Carcinoma	Liver	Hepatocellular Carcinoma	7.69787	Other
ACH-002234	0.130178	DOK	Head and Neck Carcinoma, Other	Head and Neck	Head and Neck Carcinoma, Other		Other		ACH-002229	-0.257232	D502MG	Diffuse Glioma	CNS/Brain	Diffuse Glioma		Other				ACH-002233	0.188543	DIFI	Colorectal Adenocarcinoma	Bowel	Colorectal Adenocarcinoma		Other				ACH-000479	-0.882956	KNS81	Diffuse Glioma	CNS/Brain	Diffuse Glioma	7.98624	Other
ACH-002233	0.25095	DIFI	Colorectal Adenocarcinoma	Bowel	Colorectal Adenocarcinoma		Other		ACH-002228	-0.0920993	D423MG	Diffuse Glioma	CNS/Brain	Diffuse Glioma		Other				ACH-002230	0.234496	D542MG	Diffuse Glioma	CNS/Brain	Diffuse Glioma		Other				ACH-000480	-0.961368	HUH7	Hepatocellular Carcinoma	Liver	Hepatocellular Carcinoma	6.7021	Other
ACH-002230	0.0749991	D542MG	Diffuse Glioma	CNS/Brain	Diffuse Glioma		Other		ACH-002215	-0.233995	BC3	Mature B-Cell Neoplasms	Lymphoid	Mature B-Cell Neoplasms		Other				ACH-002229	0.250986	D502MG	Diffuse Glioma	CNS/Brain	Diffuse Glioma		Other				ACH-000481	-1.51984	NCIH2170	Non-Small Cell Lung Cancer	Lung	Non-Small Cell Lung Cancer	7.91797	Other
ACH-002229	0.0206158	D502MG	Diffuse Glioma	CNS/Brain	Diffuse Glioma		Other		ACH-002214	-0.00896028	BC1	Mature B-Cell Neoplasms	Lymphoid	Mature B-Cell Neoplasms		Other				ACH-002228	0.142947	D423MG	Diffuse Glioma	CNS/Brain	Diffuse Glioma		Other				ACH-000483	-1.20725	SNU182	Hepatocellular Carcinoma	Liver	Hepatocellular Carcinoma	7.23688	Other
ACH-002228	-0.185851	D423MG	Diffuse Glioma	CNS/Brain	Diffuse Glioma		Other		ACH-002040	-0.105473	HMVII	Mucosal Melanoma of the Vulva/Vagina	Vulva/Vagina	Mucosal Melanoma of the Vulva/Vagina	4.45483	Other				ACH-002215	0.03685	BC3	Mature B-Cell Neoplasms	Lymphoid	Mature B-Cell Neoplasms		Other				ACH-000484	-1.15026	VMRCRCW	Renal Cell Carcinoma	Kidney	Renal Cell Carcinoma	6.98128	Other
ACH-002215	-0.00403563	BC3	Mature B-Cell Neoplasms	Lymphoid	Mature B-Cell Neoplasms		Other		ACH-002051	-0.100812	LU134A	Lung Neuroendocrine Tumor	Lung	Lung Neuroendocrine Tumor	6.09128	Other				ACH-002214	0.105748	BC1	Mature B-Cell Neoplasms	Lymphoid	Mature B-Cell Neoplasms		Other				ACH-000485	-1.4504	GSU	Esophagogastric Adenocarcinoma	Esophagus/Stomach	Esophagogastric Adenocarcinoma	7.20389	Other
ACH-002214	-0.16081	BC1	Mature B-Cell Neoplasms	Lymphoid	Mature B-Cell Neoplasms		Other		ACH-002048	-0.00656718	RMSYM	Rhabdomyosarcoma	Soft Tissue	Rhabdomyosarcoma	5.06005	Other				ACH-002212	0.128294	BB30HNC	Head and Neck Squamous Cell Carcinoma	Head and Neck	Head and Neck Squamous Cell Carcinoma		Other				ACH-000486	-1.09755	KU1919	Bladder Urothelial Carcinoma	Bladder/Urinary Tract	Bladder Urothelial Carcinoma	6.18527	Other
ACH-002212	-0.0518637	BB30HNC	Head and Neck Squamous Cell Carcinoma	Head and Neck	Head and Neck Squamous Cell Carcinoma		Other		ACH-002046	-0.0830793	HTMMT	Endometrial Carcinoma	Uterus	Endometrial Carcinoma	5.24755	Other				ACH-002040	0.102048	HMVII	Mucosal Melanoma of the Vulva/Vagina	Vulva/Vagina	Mucosal Melanoma of the Vulva/Vagina	2.31325	Other				ACH-000487	-1.02735	F36P	Myelodysplastic Syndromes	Myeloid	Myelodysplastic Syndromes	6.29848	Other
ACH-002039	-0.0832595	PK8	Pancreatic Adenocarcinoma	Pancreas	Pancreatic Adenocarcinoma	3.37016	Other		ACH-002045	-0.118818	HO1U1	Head and Neck Squamous Cell Carcinoma	Head and Neck	Head and Neck Squamous Cell Carcinoma	5.20477	Other				ACH-002051	0.288979	LU134A	Lung Neuroendocrine Tumor	Lung	Lung Neuroendocrine Tumor	5.9148	Other				ACH-000488	-1.36262	TE11	Esophageal Squamous Cell Carcinoma	Esophagus/Stomach	Esophageal Squamous Cell Carcinoma	6.64024	Other
ACH-002048	0.0597028	RMSYM	Rhabdomyosarcoma	Soft Tissue	Rhabdomyosarcoma	3.92505	Other		ACH-002044	0.0178796	HSQ89	Head and Neck Squamous Cell Carcinoma	Head and Neck	Head and Neck Squamous Cell Carcinoma	5.39541	Other				ACH-002048	-0.154753	RMSYM	Rhabdomyosarcoma	Soft Tissue	Rhabdomyosarcoma	6.67044	Other				ACH-000489	-0.907584	SW1116	Colorectal Adenocarcinoma	Bowel	Colorectal Adenocarcinoma	6.88813	Other
ACH-002046	0.0844004	HTMMT	Endometrial Carcinoma	Uterus	Endometrial Carcinoma	3.96162	Other		ACH-002043	-0.0778653	CA922	Head and Neck Squamous Cell Carcinoma	Head and Neck	Head and Neck Squamous Cell Carcinoma	3.23113	Other				ACH-002046	0.142479	HTMMT	Endometrial Carcinoma	Uterus	Endometrial Carcinoma	4.62117	Other				ACH-000490	-1.53843	SF767	Cervical Squamous Cell Carcinoma	Cervix	Cervical Squamous Cell Carcinoma	7.51231	Other
ACH-002045	-0.178917	HO1U1	Head and Neck Squamous Cell Carcinoma	Head and Neck	Head and Neck Squamous Cell Carcinoma	3.26003	Other		ACH-002042	-0.0818902	T3M5	Head and Neck Squamous Cell Carcinoma	Head and Neck	Head and Neck Squamous Cell Carcinoma	4.64731	Other				ACH-002045	0.150728	HO1U1	Head and Neck Squamous Cell Carcinoma	Head and Neck	Head and Neck Squamous Cell Carcinoma	5.19771	Other				ACH-000491	-1.26473	NCIH716	Colorectal Adenocarcinoma	Bowel	Colorectal Adenocarcinoma	8.37704	Other
ACH-002044	-0.210417	HSQ89	Head and Neck Squamous Cell Carcinoma	Head and Neck	Head and Neck Squamous Cell Carcinoma	3.63807	Other		ACH-002041	-0.107975	HOTHC	Anaplastic Thyroid Cancer	Thyroid	Anaplastic Thyroid Cancer	3.74093	Other				ACH-002044	-0.0038843	HSQ89	Head and Neck Squamous Cell Carcinoma	Head and Neck	Head and Neck Squamous Cell Carcinoma	5.11061	Other				ACH-000493	-1.3035	SNU423	Hepatocellular Carcinoma	Liver	Hepatocellular Carcinoma	7.60666	Other
ACH-002043	-0.134573	CA922	Head and Neck Squamous Cell Carcinoma	Head and Neck	Head and Neck Squamous Cell Carcinoma	2.49313	Other		ACH-002052	-0.120509	LU139	Lung Neuroendocrine Tumor	Lung	Lung Neuroendocrine Tumor		Other				ACH-002043	0.0267062	CA922	Head and Neck Squamous Cell Carcinoma	Head and Neck	Head and Neck Squamous Cell Carcinoma	3.23879	Other				ACH-000495	-0.895166	TUHR4TKB	Renal Cell Carcinoma	Kidney	Renal Cell Carcinoma	7.26454	Other
ACH-002042	-0.251848	T3M5	Head and Neck Squamous Cell Carcinoma	Head and Neck	Head and Neck Squamous Cell Carcinoma	3.40327	Other		ACH-002039	-0.132862	PK8	Pancreatic Adenocarcinoma	Pancreas	Pancreatic Adenocarcinoma	4.43229	Other				ACH-002042	0.27324	T3M5	Head and Neck Squamous Cell Carcinoma	Head and Neck	Head and Neck Squamous Cell Carcinoma	4.67412	Other				ACH-000496	-1.08203	NCIH1792	Non-Small Cell Lung Cancer	Lung	Non-Small Cell Lung Cancer	7.34181	Other
ACH-002041	-0.0562932	HOTHC	Anaplastic Thyroid Cancer	Thyroid	Anaplastic Thyroid Cancer	3.53978	Other		ACH-002035	-0.062479	LCAM1	Non-Small Cell Lung Cancer	Lung	Non-Small Cell Lung Cancer	6.1534	Other				ACH-002041	0.207775	HOTHC	Anaplastic Thyroid Cancer	Thyroid	Anaplastic Thyroid Cancer	3.44095	Other				ACH-000498	-1.00146	KO52	Acute Myeloid Leukemia	Myeloid	Acute Myeloid Leukemia	6.94685	Other
ACH-002040	0.0167485	HMVII	Mucosal Melanoma of the Vulva/Vagina	Vulva/Vagina	Mucosal Melanoma of the Vulva/Vagina	3.28688	Other		ACH-002033	-0.175357	HMMME	Pleural Mesothelioma	Pleura	Pleural Mesothelioma	4.27873	Other				ACH-002052	0.106986	LU139	Lung Neuroendocrine Tumor	Lung	Lung Neuroendocrine Tumor		Other				ACH-000499	-1.25445	EW8	Ewing Sarcoma	Bone	Ewing Sarcoma	8.17632	Other
ACH-002051	0.167191	LU134A	Lung Neuroendocrine Tumor	Lung	Lung Neuroendocrine Tumor	3.17792	Other		ACH-002030	-0.0123823	SA3	Head and Neck Squamous Cell Carcinoma	Head and Neck	Head and Neck Squamous Cell Carcinoma		Other				ACH-002039	-0.189784	PK8	Pancreatic Adenocarcinoma	Pancreas	Pancreatic Adenocarcinoma	6.5624	Other				ACH-000500	-1.43288	SNU46	Head and Neck Squamous Cell Carcinoma	Head and Neck	Head and Neck Squamous Cell Carcinoma	7.45418	Other
ACH-002035	-0.0346912	LCAM1	Non-Small Cell Lung Cancer	Lung	Non-Small Cell Lung Cancer	4.06953	Other		ACH-002029	-0.0179559	SAS	Head and Neck Squamous Cell Carcinoma	Head and Neck	Head and Neck Squamous Cell Carcinoma	5.16952	Other				ACH-002035	-0.230197	LCAM1	Non-Small Cell Lung Cancer	Lung	Non-Small Cell Lung Cancer	5.34873	Other				ACH-000501	-1.35425	LS123	Colorectal Adenocarcinoma	Bowel	Colorectal Adenocarcinoma	7.19495	Other
ACH-002033	-0.189	HMMME	Pleural Mesothelioma	Pleura	Pleural Mesothelioma	3.13914	Other		ACH-002027	-0.155073	HOUAI	Endometrial Carcinoma	Uterus	Endometrial Carcinoma	3.66221	Other				ACH-002033	0.186188	HMMME	Pleural Mesothelioma	Pleura	Pleural Mesothelioma	5.28355	Other				ACH-000502	-1.12573	TCCPAN2	Pancreatic Adenocarcinoma	Pancreas	Pancreatic Adenocarcinoma	6.80542	Other
ACH-002030	0.323028	SA3	Head and Neck Squamous Cell Carcinoma	Head and Neck	Head and Neck Squamous Cell Carcinoma		Other		ACH-002026	-0.0404308	HHUA	Endometrial Carcinoma	Uterus	Endometrial Carcinoma	5.12722	Other				ACH-002030	0.0995332	SA3	Head and Neck Squamous Cell Carcinoma	Head and Neck	Head and Neck Squamous Cell Carcinoma		Other				ACH-000503	-1.24231	BICR16	Head and Neck Squamous Cell Carcinoma	Head and Neck	Head and Neck Squamous Cell Carcinoma	6.90364	Other
ACH-002029	-0.158037	SAS	Head and Neck Squamous Cell Carcinoma	Head and Neck	Head and Neck Squamous Cell Carcinoma	3.76129	Other		ACH-002025	-0.036394	TT1TKB	Colorectal Adenocarcinoma	Bowel	Colorectal Adenocarcinoma	3.63923	Other				ACH-002029	0.304211	SAS	Head and Neck Squamous Cell Carcinoma	Head and Neck	Head and Neck Squamous Cell Carcinoma	3.8125	Other				ACH-000504	-1.26522	SNB75	Diffuse Glioma	CNS/Brain	Diffuse Glioma	7.60192	Other
ACH-002027	0.00710452	HOUAI	Endometrial Carcinoma	Uterus	Endometrial Carcinoma	1.39506	Other		ACH-002077	-0.156997	LU165	Lung Neuroendocrine Tumor	Lung	Lung Neuroendocrine Tumor	7.23783	Other				ACH-002027	0.376789	HOUAI	Endometrial Carcinoma	Uterus	Endometrial Carcinoma	3.63343	Other				ACH-000505	-1.04303	RKN	Leiomyosarcoma	Soft Tissue	Leiomyosarcoma	7.50224	Other
ACH-002026	-0.298618	HHUA	Endometrial Carcinoma	Uterus	Endometrial Carcinoma	3.53854	Other		ACH-002114	-0.115114	EW16	Ewing Sarcoma	Bone	Ewing Sarcoma		Other				ACH-002026	0.114594	HHUA	Endometrial Carcinoma	Uterus	Endometrial Carcinoma	4.54782	Other				ACH-000507	-1.28289	KE39	Esophagogastric Adenocarcinoma	Esophagus/Stomach	Esophagogastric Adenocarcinoma	7.21694	Other
ACH-002025	0.283524	TT1TKB	Colorectal Adenocarcinoma	Bowel	Colorectal Adenocarcinoma	2.83592	Other		ACH-002110	-0.125128	EW1	Ewing Sarcoma	Bone	Ewing Sarcoma		Other				ACH-002025	-0.0389277	TT1TKB	Colorectal Adenocarcinoma	Bowel	Colorectal Adenocarcinoma	3.78136	Other				ACH-000510	-1.10325	NCIH1299	Non-Small Cell Lung Cancer	Lung	Non-Small Cell Lung Cancer	7.43488	Other
ACH-002024	0.166486	ECC4	Colorectal Adenocarcinoma	Bowel	Colorectal Adenocarcinoma	2.79701	Other		ACH-002109	0.0168935	ES8	Ewing Sarcoma	Bone	Ewing Sarcoma		Other				ACH-002070	0.160015	HKBMM	Meningothelial Tumor	CNS/Brain	Meningothelial Tumor	4.74416	Other				ACH-000511	-1.54636	CALU1	Non-Small Cell Lung Cancer	Lung	Non-Small Cell Lung Cancer	7.49313	Other
ACH-002070	-0.191749	HKBMM	Meningothelial Tumor	CNS/Brain	Meningothelial Tumor	4.03298	Other		ACH-002106	-0.250394	ES5	Ewing Sarcoma	Bone	Ewing Sarcoma		Other				ACH-002110	0.157747	EW1	Ewing Sarcoma	Bone	Ewing Sarcoma		Other				ACH-000512	-1.33594	INA6	Mature B-Cell Neoplasms	Lymphoid	Mature B-Cell Neoplasms	6.49538	Other
ACH-002110	-0.19687	EW1	Ewing Sarcoma	Bone	Ewing Sarcoma		Other		ACH-002105	-0.0745319	ES4	Ewing Sarcoma	Bone	Ewing Sarcoma		Other				ACH-002109	0.188867	ES8	Ewing Sarcoma	Bone	Ewing Sarcoma		Other				ACH-000514	-1.4094	NCIH1092	Lung Neuroendocrine Tumor	Lung	Lung Neuroendocrine Tumor	8.39124	Other
ACH-002109	-0.0960524	ES8	Ewing Sarcoma	Bone	Ewing Sarcoma		Other		ACH-002084	0.000983591	MMAC	Melanoma	Skin	Melanoma	4.78764	Other				ACH-002106	0.0890251	ES5	Ewing Sarcoma	Bone	Ewing Sarcoma		Other				ACH-000515	-1.04308	HCC33	Lung Neuroendocrine Tumor	Lung	Lung Neuroendocrine Tumor	8.49997	Other
ACH-002106	-0.183762	ES5	Ewing Sarcoma	Bone	Ewing Sarcoma		Other		ACH-002083	-0.0186632	NB69	Neuroblastoma	Peripheral Nervous System	Neuroblastoma		Other				ACH-002105	0.443826	ES4	Ewing Sarcoma	Bone	Ewing Sarcoma		Other				ACH-000516	-1.36055	CAL78	Chondrosarcoma	Bone	Chondrosarcoma	6.83744	Other
ACH-002105	0.116005	ES4	Ewing Sarcoma	Bone	Ewing Sarcoma		Other		ACH-002080	-0.114508	TN2	Neuroblastoma	Peripheral Nervous System	Neuroblastoma	4.75756	Other				ACH-002084	0.17803	MMAC	Melanoma	Skin	Melanoma	4.18587	Other				ACH-000517	-1.2044	SNU410	Pancreatic Adenocarcinoma	Pancreas	Pancreatic Adenocarcinoma	7.44037	Other
ACH-002084	0.0121808	MMAC	Melanoma	Skin	Melanoma	3.91743	Other		ACH-002269	-0.00849539	LNZTA3WT4	Diffuse Glioma	CNS/Brain	Diffuse Glioma		Other				ACH-002083	0.262523	NB69	Neuroblastoma	Peripheral Nervous System	Neuroblastoma		Other				ACH-000518	-1.11226	CAL33	Head and Neck Squamous Cell Carcinoma	Head and Neck	Head and Neck Squamous Cell Carcinoma	7.87731	Other
ACH-002083	0.126353	NB69	Neuroblastoma	Peripheral Nervous System	Neuroblastoma		Other		ACH-002070	-0.218033	HKBMM	Meningothelial Tumor	CNS/Brain	Meningothelial Tumor	5.00854	Other				ACH-002080	0.118516	TN2	Neuroblastoma	Peripheral Nervous System	Neuroblastoma	4.45022	Other				ACH-000520	-1.74319	59M	Ovarian Epithelial Tumor	Ovary/Fallopian Tube	Ovarian Epithelial Tumor	6.9318	Other
ACH-002080	0.0802373	TN2	Neuroblastoma	Peripheral Nervous System	Neuroblastoma	3.59455	Other		ACH-002069	-0.0707767	HSOS1	Osteosarcoma	Bone	Osteosarcoma	4.81352	Other				ACH-002077	0.020105	LU165	Lung Neuroendocrine Tumor	Lung	Lung Neuroendocrine Tumor	5.64501	Other				ACH-000521	-1.33233	NCIH2030	Non-Small Cell Lung Cancer	Lung	Non-Small Cell Lung Cancer	7.27025	Other
ACH-002077	0.0729108	LU165	Lung Neuroendocrine Tumor	Lung	Lung Neuroendocrine Tumor	4.66505	Other		ACH-002067	-0.0931185	NOS1	Osteosarcoma	Bone	Osteosarcoma	4.92505	Other				ACH-002265	-0.0336542	LB771HNC	Head and Neck Squamous Cell Carcinoma	Head and Neck	Head and Neck Squamous Cell Carcinoma		Other				ACH-000522	-1.04047	UMUC3	Bladder Urothelial Carcinoma	Bladder/Urinary Tract	Bladder Urothelial Carcinoma	7.50526	Other
ACH-002265	-0.260331	LB771HNC	Head and Neck Squamous Cell Carcinoma	Head and Neck	Head and Neck Squamous Cell Carcinoma		Other		ACH-002066	-0.130896	HSSCH2	Nerve Sheath Tumor	Peripheral Nervous System	Nerve Sheath Tumor	5.17871	Other				ACH-002069	0.147873	HSOS1	Osteosarcoma	Bone	Osteosarcoma	4.50906	Other				ACH-000524	-1.2947	KURAMOCHI	Ovarian Epithelial Tumor	Ovary/Fallopian Tube	Ovarian Epithelial Tumor	6.0177	Other
ACH-002069	0.148605	HSOS1	Osteosarcoma	Bone	Osteosarcoma	3.94205	Other		ACH-002062	0.0123791	SLVL	Mature B-Cell Neoplasms	Lymphoid	Mature B-Cell Neoplasms	4.8885	Other				ACH-002067	0.0640784	NOS1	Osteosarcoma	Bone	Osteosarcoma	5.08066	Other				ACH-000525	-1.38732	NCIH2171	Lung Neuroendocrine Tumor	Lung	Lung Neuroendocrine Tumor	7.78869	Other
ACH-002067	-0.0717093	NOS1	Osteosarcoma	Bone	Osteosarcoma	3.06005	Other		ACH-002059	-0.12829	P30OHK	B-Lymphoblastic Leukemia/Lymphoma	Lymphoid	B-Lymphoblastic Leukemia/Lymphoma	6.41278	Other				ACH-002066	0.285562	HSSCH2	Nerve Sheath Tumor	Peripheral Nervous System	Nerve Sheath Tumor	3.64731	Other				ACH-000527	-1.1642	OVISE	Ovarian Epithelial Tumor	Ovary/Fallopian Tube	Ovarian Epithelial Tumor	7.35447	Other
ACH-002066	0.00164352	HSSCH2	Nerve Sheath Tumor	Peripheral Nervous System	Nerve Sheath Tumor	4.06781	Other		ACH-002055	-0.0312451	TL1	Mature B-Cell Neoplasms	Lymphoid	Mature B-Cell Neoplasms	3.43429	Other				ACH-002062	0.0186122	SLVL	Mature B-Cell Neoplasms	Lymphoid	Mature B-Cell Neoplasms	4.76341	Other				ACH-000528	-1.0642	ABC1	Non-Small Cell Lung Cancer	Lung	Non-Small Cell Lung Cancer	8.02353	Other
ACH-002062	0.0860914	SLVL	Mature B-Cell Neoplasms	Lymphoid	Mature B-Cell Neoplasms	3.61941	Other		ACH-002847	-0.259315	YUHOIN	Melanoma	Skin	Melanoma	5.67101	Other				ACH-002061	0.0570669	P2URK562	Myeloproliferative Neoplasms	Myeloid	Myeloproliferative Neoplasms	4.19061	Other				ACH-000532	-1.38764	SNU61	Colorectal Adenocarcinoma	Bowel	Colorectal Adenocarcinoma	7.26115	Other
ACH-002061	0.121934	P2URK562	Myeloproliferative Neoplasms	Myeloid	Myeloproliferative Neoplasms	3.41007	Other		ACH-000052	-0.0521962	A673	Ewing Sarcoma	Bone	Ewing Sarcoma	6.57713	Other				ACH-002059	0.139856	P30OHK	B-Lymphoblastic Leukemia/Lymphoma	Lymphoid	B-Lymphoblastic Leukemia/Lymphoma	5.3427	Other				ACH-000533	-1.25185	NCIH2004RT	Rhabdoid Cancer	Kidney	Rhabdoid Cancer	6.72383	Other
ACH-002059	-0.462294	P30OHK	B-Lymphoblastic Leukemia/Lymphoma	Lymphoid	B-Lymphoblastic Leukemia/Lymphoma	3.83188	Other		ACH-002510	-0.294616	M040416	Melanoma	Skin	Melanoma	2.15381	Other				ACH-002055	0.17203	TL1	Mature B-Cell Neoplasms	Lymphoid	Mature B-Cell Neoplasms	4.1375	Other				ACH-000535	-1.22816	BXPC3	Pancreatic Adenocarcinoma	Pancreas	Pancreatic Adenocarcinoma	7.59708	Other
ACH-002055	-0.169357	TL1	Mature B-Cell Neoplasms	Lymphoid	Mature B-Cell Neoplasms	3.34056	Other		ACH-000001	0.122891	NIHOVCAR3	Ovarian Epithelial Tumor	Ovary/Fallopian Tube	Ovarian Epithelial Tumor	6.11749	Other				ACH-002834	-0.155602	OS384	Osteosarcoma	Bone	Osteosarcoma	5.06091	Other				ACH-000537	-1.11229	SNU761	Hepatocellular Carcinoma	Liver	Hepatocellular Carcinoma	6.27202	Other
ACH-002052	-0.0743741	LU139	Lung Neuroendocrine Tumor	Lung	Lung Neuroendocrine Tumor		Other		ACH-003012	-0.110303	A549CRAFKD	Non-Small Cell Lung Cancer	Lung	Non-Small Cell Lung Cancer	5.39712	Other				ACH-002510	0.203973	M040416	Melanoma	Skin	Melanoma	2.98914	Other				ACH-000541	-0.896491	KMS34	Mature B-Cell Neoplasms	Lymphoid	Mature B-Cell Neoplasms	8.07585	Other
ACH-002834	0.215804	OS384	Osteosarcoma	Bone	Osteosarcoma	3.71589	Other		ACH-002928	-0.114638	MM100511	Melanoma	Skin	Melanoma	4.47054	Other				ACH-000001	-0.0196243	NIHOVCAR3	Ovarian Epithelial Tumor	Ovary/Fallopian Tube	Ovarian Epithelial Tumor	4.92077	Other				ACH-000542	-1.05549	HEYA8	Ovarian Epithelial Tumor	Ovary/Fallopian Tube	Ovarian Epithelial Tumor	6.98596	Other
ACH-002510	-0.252804	M040416	Melanoma	Skin	Melanoma	2.65076	Other		ACH-002926	0.0824496	UPMD1	Ocular Melanoma	Eye	Ocular Melanoma	4.17073	Other				ACH-003012	0.276497	A549CRAFKD	Non-Small Cell Lung Cancer	Lung	Non-Small Cell Lung Cancer	4.27352	Other				ACH-000544	-0.968823	OE21	Esophageal Squamous Cell Carcinoma	Esophagus/Stomach	Esophageal Squamous Cell Carcinoma	5.69181	Other
ACH-000001	-0.182078	NIHOVCAR3	Ovarian Epithelial Tumor	Ovary/Fallopian Tube	Ovarian Epithelial Tumor	4.40395	Other		ACH-002925	-0.24657	UPMM3	Ocular Melanoma	Eye	Ocular Melanoma	4.04089	Other				ACH-002928	0.255901	MM100511	Melanoma	Skin	Melanoma	4.4822	Other				ACH-000545	-1.32618	VMCUB1	Bladder Urothelial Carcinoma	Bladder/Urinary Tract	Bladder Urothelial Carcinoma	6.5292	Other
ACH-003012	-0.119215	A549CRAFKD	Non-Small Cell Lung Cancer	Lung	Non-Small Cell Lung Cancer	3.57046	Other		ACH-002922	-0.0452062	SKNMM	Neuroblastoma	Peripheral Nervous System	Neuroblastoma	5.46989	Other				ACH-002926	0.238019	UPMD1	Ocular Melanoma	Eye	Ocular Melanoma	4.69599	Other				ACH-000546	-1.23811	HSC4	Head and Neck Squamous Cell Carcinoma	Head and Neck	Head and Neck Squamous Cell Carcinoma	7.39985	Other
ACH-002928	0.190572	MM100511	Melanoma	Skin	Melanoma	3.21568	Other		ACH-000037	-0.211154	S117	Sarcoma, NOS	Soft Tissue	Sarcoma, NOS	6.3147	Other				ACH-002925	0.331758	UPMM3	Ocular Melanoma	Eye	Ocular Melanoma	2.89336	Other				ACH-000547	-0.838088	HT1197	Bladder Urothelial Carcinoma	Bladder/Urinary Tract	Bladder Urothelial Carcinoma	6.67793	Other
ACH-002926	0.177164	UPMD1	Ocular Melanoma	Eye	Ocular Melanoma	3.10769	Other		ACH-002834	-0.152892	OS384	Osteosarcoma	Bone	Osteosarcoma	5.4353	Other				ACH-002922	0.160207	SKNMM	Neuroblastoma	Peripheral Nervous System	Neuroblastoma	4.46074	Other				ACH-000548	-0.981462	BHY	Head and Neck Squamous Cell Carcinoma	Head and Neck	Head and Neck Squamous Cell Carcinoma	7.39541	Other
ACH-002925	-0.00690028	UPMM3	Ocular Melanoma	Eye	Ocular Melanoma	2.81352	Other		ACH-002800	-0.0768375	NCCMPNST2C1	Nerve Sheath Tumor	Peripheral Nervous System	Nerve Sheath Tumor	4.53854	Other				ACH-002847	0.241471	YUHOIN	Melanoma	Skin	Melanoma	3.04963	Other				ACH-000549	-1.42452	SNU1076	Head and Neck Squamous Cell Carcinoma	Head and Neck	Head and Neck Squamous Cell Carcinoma	6.4694	Other
ACH-002922	0.0593432	SKNMM	Neuroblastoma	Peripheral Nervous System	Neuroblastoma	2.69153	Other		ACH-002799	-0.0924311	NCCMPNST1C1	Nerve Sheath Tumor	Peripheral Nervous System	Nerve Sheath Tumor	5.12474	Other				ACH-000052	0.170255	A673	Ewing Sarcoma	Bone	Ewing Sarcoma	5.11061	Other				ACH-000550	-1.18765	IGR39	Melanoma	Skin	Melanoma	7.41996	Other
ACH-002847	0.127101	YUHOIN	Melanoma	Skin	Melanoma	3.53854	Other		ACH-002785	-0.0950283	NCCLMS1C1	Leiomyosarcoma	Soft Tissue	Leiomyosarcoma	5.54102	Other				ACH-002800	0.201229	NCCMPNST2C1	Nerve Sheath Tumor	Peripheral Nervous System	Nerve Sheath Tumor	3.7761	Other				ACH-000551	-1.10001	K562	Myeloproliferative Neoplasms	Myeloid	Myeloproliferative Neoplasms	7.72533	Other
ACH-000052	-0.0304685	A673	Ewing Sarcoma	Bone	Ewing Sarcoma	3.85898	Other		ACH-000048	-0.0720447	TOV112D	Ovarian Epithelial Tumor	Ovary/Fallopian Tube	Ovarian Epithelial Tumor	6.36159	Other				ACH-002799	0.0552841	NCCMPNST1C1	Nerve Sheath Tumor	Peripheral Nervous System	Nerve Sheath Tumor	4.2426	Other				ACH-000552	-1.29849	HT29	Colorectal Adenocarcinoma	Bowel	Colorectal Adenocarcinoma	7.66966	Other
ACH-002800	-0.156241	NCCMPNST2C1	Nerve Sheath Tumor	Peripheral Nervous System	Nerve Sheath Tumor	3.25701	Other		ACH-000047	-0.0264943	GCIY	Esophagogastric Adenocarcinoma	Esophagus/Stomach	Esophagogastric Adenocarcinoma		Other				ACH-002785	0.0928808	NCCLMS1C1	Leiomyosarcoma	Soft Tissue	Leiomyosarcoma	4.27501	Other				ACH-000554	-1.08115	UACC893	Invasive Breast Carcinoma	Breast	Invasive Breast Carcinoma	7.29526	Other
ACH-002799	0.0477678	NCCMPNST1C1	Nerve Sheath Tumor	Peripheral Nervous System	Nerve Sheath Tumor	3.51979	Other		ACH-000045	-0.227085	MV411	Acute Myeloid Leukemia	Myeloid	Acute Myeloid Leukemia	5.67864	Other				ACH-000048	-0.0530288	TOV112D	Ovarian Epithelial Tumor	Ovary/Fallopian Tube	Ovarian Epithelial Tumor	5.13299	Other				ACH-000556	-1.04944	SIHA	Cervical Squamous Cell Carcinoma	Cervix	Cervical Squamous Cell Carcinoma	6.55444	Other
ACH-002785	0.136367	NCCLMS1C1	Leiomyosarcoma	Soft Tissue	Leiomyosarcoma	3.88655	Other		ACH-000042	0.00786551	PANC0203	Pancreatic Adenocarcinoma	Pancreas	Pancreatic Adenocarcinoma	5.97659	Other				ACH-000047	0.0897779	GCIY	Esophagogastric Adenocarcinoma	Esophagus/Stomach	Esophagogastric Adenocarcinoma		Other				ACH-000557	-1.16068	AML193	Acute Myeloid Leukemia	Myeloid	Acute Myeloid Leukemia	8.12278	Other
ACH-000048	0.0871029	TOV112D	Ovarian Epithelial Tumor	Ovary/Fallopian Tube	Ovarian Epithelial Tumor	3.5741	Other		ACH-002659	0.0224485	JVE127	Colorectal Adenocarcinoma	Bowel	Colorectal Adenocarcinoma	4.16027	Other				ACH-000045	0.092212	MV411	Acute Myeloid Leukemia	Myeloid	Acute Myeloid Leukemia	5.08236	Other				ACH-000558	-0.206576	A172	Diffuse Glioma	CNS/Brain	Diffuse Glioma	7.49913	Other
ACH-000047	-0.235298	GCIY	Esophagogastric Adenocarcinoma	Esophagus/Stomach	Esophagogastric Adenocarcinoma		Other		ACH-002680	-0.104612	170MGBA	Diffuse Glioma	CNS/Brain	Diffuse Glioma	4.06609	Other				ACH-000042	0.115878	PANC0203	Pancreatic Adenocarcinoma	Pancreas	Pancreatic Adenocarcinoma	3.77716	Other				ACH-000559	-1.31187	NCIH1836	Lung Neuroendocrine Tumor	Lung	Lung Neuroendocrine Tumor	7.49305	Other
ACH-000045	-0.407611	MV411	Acute Myeloid Leukemia	Myeloid	Acute Myeloid Leukemia	3.43029	Other		ACH-002678	-0.136779	WILL1	Mature B-Cell Neoplasms	Lymphoid	Mature B-Cell Neoplasms		Other				ACH-000041	0.103223	RDES	Ewing Sarcoma	Bone	Ewing Sarcoma	6.10224	Other				ACH-000561	-0.742029	TDOTT	Esophageal Squamous Cell Carcinoma	Esophagus/Stomach	Esophageal Squamous Cell Carcinoma	6.85686	Other
ACH-000042	-0.0250611	PANC0203	Pancreatic Adenocarcinoma	Pancreas	Pancreatic Adenocarcinoma	3.61824	Other		ACH-002677	-0.166938	U2946	Mature B-Cell Neoplasms	Lymphoid	Mature B-Cell Neoplasms		Other				ACH-002659	0.26529	JVE127	Colorectal Adenocarcinoma	Bowel	Colorectal Adenocarcinoma	3.82477	Other				ACH-000562	-0.629786	HCC78	Non-Small Cell Lung Cancer	Lung	Non-Small Cell Lung Cancer	6.72887	Other
ACH-000041	0.0477733	RDES	Ewing Sarcoma	Bone	Ewing Sarcoma	4.17153	Other		ACH-002672	-0.0694506	MAPACHS77	Pancreatic Adenocarcinoma	Pancreas	Pancreatic Adenocarcinoma	5.27501	Other				ACH-002680	0.252818	170MGBA	Diffuse Glioma	CNS/Brain	Diffuse Glioma	4.54411	Other				ACH-000563	-1.14568	EBC1	Non-Small Cell Lung Cancer	Lung	Non-Small Cell Lung Cancer	8.01725	Other
ACH-002659	0.0693454	JVE127	Colorectal Adenocarcinoma	Bowel	Colorectal Adenocarcinoma	3.20163	Other		ACH-002669	-0.0719385	KP363T	Colorectal Adenocarcinoma	Bowel	Colorectal Adenocarcinoma	4.94673	Other				ACH-002678	-0.0126076	WILL1	Mature B-Cell Neoplasms	Lymphoid	Mature B-Cell Neoplasms		Other				ACH-000565	-1.08516	RCM1	Colorectal Adenocarcinoma	Bowel	Colorectal Adenocarcinoma	6.69877	Other
ACH-002680	0.0942188	170MGBA	Diffuse Glioma	CNS/Brain	Diffuse Glioma	3.76871	Other		ACH-002664	-0.100753	JVE253	Colorectal Adenocarcinoma	Bowel	Colorectal Adenocarcinoma	5.76607	Other				ACH-002677	0.109461	U2946	Mature B-Cell Neoplasms	Lymphoid	Mature B-Cell Neoplasms		Other				ACH-000567	-1.66919	ST486	Mature B-Cell Neoplasms	Lymphoid	Mature B-Cell Neoplasms	8.47224	Other
ACH-002678	-0.349053	WILL1	Mature B-Cell Neoplasms	Lymphoid	Mature B-Cell Neoplasms		Other		ACH-002662	-0.11031	JVE207	Colorectal Adenocarcinoma	Bowel	Colorectal Adenocarcinoma	4.05398	Other				ACH-002672	0.250612	MAPACHS77	Pancreatic Adenocarcinoma	Pancreas	Pancreatic Adenocarcinoma	4.45878	Other				ACH-000569	-1.20335	ISTMES1	Pleural Mesothelioma	Pleura	Pleural Mesothelioma	7.2817	Other
ACH-002677	-0.219157	U2946	Mature B-Cell Neoplasms	Lymphoid	Mature B-Cell Neoplasms		Other		ACH-002660	-0.00288654	JVE187	Colorectal Adenocarcinoma	Bowel	Colorectal Adenocarcinoma	4.26754	Other				ACH-002669	0.206521	KP363T	Colorectal Adenocarcinoma	Bowel	Colorectal Adenocarcinoma	5.06264	Other				ACH-000570	-1.41403	YKG1	Diffuse Glioma	CNS/Brain	Diffuse Glioma	7.9341	Other
ACH-002672	-0.190994	MAPACHS77	Pancreatic Adenocarcinoma	Pancreas	Pancreatic Adenocarcinoma	3.66789	Other		ACH-000041	-0.0450849	RDES	Ewing Sarcoma	Bone	Ewing Sarcoma	6.62848	Other				ACH-002664	0.0116223	JVE253	Colorectal Adenocarcinoma	Bowel	Colorectal Adenocarcinoma	5.1235	Other				ACH-000571	-1.15002	T98G	Diffuse Glioma	CNS/Brain	Diffuse Glioma	8.02846	Other
ACH-002669	-0.277152	KP363T	Colorectal Adenocarcinoma	Bowel	Colorectal Adenocarcinoma	3.59574	Other		ACH-002654	-0.424782	JVE015	Colorectal Adenocarcinoma	Bowel	Colorectal Adenocarcinoma	5.23573	Other				ACH-002662	0.0713488	JVE207	Colorectal Adenocarcinoma	Bowel	Colorectal Adenocarcinoma	4.97865	Other				ACH-000573	-1.34556	MDAMB436	Invasive Breast Carcinoma	Breast	Invasive Breast Carcinoma	7.76607	Other
ACH-002664	-0.20693	JVE253	Colorectal Adenocarcinoma	Bowel	Colorectal Adenocarcinoma	4.0635	Other		ACH-002650	-0.11033	ETCC016	Non-Small Cell Lung Cancer	Lung	Non-Small Cell Lung Cancer	4.24869	Other				ACH-002660	0.0520758	JVE187	Colorectal Adenocarcinoma	Bowel	Colorectal Adenocarcinoma	3.66562	Other				ACH-000576	-1.26918	KMS27	Mature B-Cell Neoplasms	Lymphoid	Mature B-Cell Neoplasms	6.75034	Other
ACH-002662	-0.260644	JVE207	Colorectal Adenocarcinoma	Bowel	Colorectal Adenocarcinoma	3.21568	Other		ACH-002647	-0.0320349	CCC5	Intraductal Papillary Neoplasm of the Bile Duct	Biliary Tract	Intraductal Papillary Neoplasm of the Bile Duct	4.39643	Other				ACH-000040	0.276052	U118MG	Diffuse Glioma	CNS/Brain	Diffuse Glioma	5.45483	Other				ACH-000577	-1.17783	JHH2	Hepatocellular Carcinoma	Liver	Hepatocellular Carcinoma	7.27128	Other
ACH-002660	0.0956033	JVE187	Colorectal Adenocarcinoma	Bowel	Colorectal Adenocarcinoma	2.78869	Other		ACH-002535	-0.0906119	SNU254	Colorectal Adenocarcinoma	Bowel	Colorectal Adenocarcinoma	4.74578	Other				ACH-002654	0.0698167	JVE015	Colorectal Adenocarcinoma	Bowel	Colorectal Adenocarcinoma	4.26754	Other				ACH-000579	-1.02648	UACC257	Melanoma	Skin	Melanoma	7.58414	Other
ACH-000040	-0.164051	U118MG	Diffuse Glioma	CNS/Brain	Diffuse Glioma	3.89336	Other		ACH-002533	-0.0881208	SNU482	Renal Cell Carcinoma	Kidney	Renal Cell Carcinoma	5.88753	Other				ACH-002650	0.158287	ETCC016	Non-Small Cell Lung Cancer	Lung	Non-Small Cell Lung Cancer	4.02237	Other				ACH-000580	-1.14677	C32	Melanoma	Skin	Melanoma	7.44783	Other
ACH-002654	-0.241462	JVE015	Colorectal Adenocarcinoma	Bowel	Colorectal Adenocarcinoma	3.78869	Other		ACH-000099	-0.0960899	SIMA	Neuroblastoma	Peripheral Nervous System	Neuroblastoma	6.39146	Other				ACH-002647	-0.314867	CCC5	Intraductal Papillary Neoplasm of the Bile Duct	Biliary Tract	Intraductal Papillary Neoplasm of the Bile Duct	8.35839	Other				ACH-000581	-0.941115	SNU16	Esophagogastric Adenocarcinoma	Esophagus/Stomach	Esophagogastric Adenocarcinoma	7.99283	Other
ACH-002650	0.168196	ETCC016	Non-Small Cell Lung Cancer	Lung	Non-Small Cell Lung Cancer	4.0798	Other		ACH-002294	0.119185	PCI15A	Head and Neck Squamous Cell Carcinoma	Head and Neck	Head and Neck Squamous Cell Carcinoma		Other				ACH-002535	0.0588793	SNU254	Colorectal Adenocarcinoma	Bowel	Colorectal Adenocarcinoma	4.49506	Other				ACH-000583	-0.99476	MC116	Non-Hodgkin Lymphoma	Lymphoid	Non-Hodgkin Lymphoma	8.14507	Other
ACH-002647	0.356395	CCC5	Intraductal Papillary Neoplasm of the Bile Duct	Biliary Tract	Intraductal Papillary Neoplasm of the Bile Duct	3.46728	Other		ACH-000004	-0.0254052	HEL	Acute Myeloid Leukemia	Myeloid	Acute Myeloid Leukemia	6.55873	Other				ACH-002533	0.178872	SNU482	Renal Cell Carcinoma	Kidney	Renal Cell Carcinoma	4.77663	Other				ACH-000584	-1.0515	JHOS4	Ovarian Epithelial Tumor	Ovary/Fallopian Tube	Ovarian Epithelial Tumor	7.13627	Other
ACH-002535	-0.204244	SNU254	Colorectal Adenocarcinoma	Bowel	Colorectal Adenocarcinoma	3.10098	Other		ACH-000015	-0.0922487	NCIH1581	Non-Small Cell Lung Cancer	Lung	Non-Small Cell Lung Cancer	5.66334	Other				ACH-000099	0.214014	SIMA	Neuroblastoma	Peripheral Nervous System	Neuroblastoma	5.45615	Other				ACH-000585	-1.16819	EPLC272H	Non-Small Cell Lung Cancer	Lung	Non-Small Cell Lung Cancer	6.97911	Other
ACH-002533	-0.2339	SNU482	Renal Cell Carcinoma	Kidney	Renal Cell Carcinoma	3.84197	Other		ACH-000014	-0.210861	HS294T	Melanoma	Skin	Melanoma	5.06221	Other				ACH-002294	0.105952	PCI15A	Head and Neck Squamous Cell Carcinoma	Head and Neck	Head and Neck Squamous Cell Carcinoma		Other				ACH-000587	-0.878425	NCIH1975	Non-Small Cell Lung Cancer	Lung	Non-Small Cell Lung Cancer	8.09032	Other
ACH-000099	0.0131913	SIMA	Neuroblastoma	Peripheral Nervous System	Neuroblastoma	4.30086	Other		ACH-000013	0.100792	ONCODG1	Ovarian Epithelial Tumor	Ovary/Fallopian Tube	Ovarian Epithelial Tumor	6.32823	Other				ACH-000037	0.260499	S117	Sarcoma, NOS	Soft Tissue	Sarcoma, NOS	3.98185	Other				ACH-000588	-1.18774	KMS26	Mature B-Cell Neoplasms	Lymphoid	Mature B-Cell Neoplasms	7.35711	Other
ACH-002294	0.089843	PCI15A	Head and Neck Squamous Cell Carcinoma	Head and Neck	Head and Neck Squamous Cell Carcinoma		Other		ACH-000012	-0.11542	HCC827	Non-Small Cell Lung Cancer	Lung	Non-Small Cell Lung Cancer	6.37173	Other				ACH-002710	0.11875	MPNST724	Nerve Sheath Tumor	Peripheral Nervous System	Nerve Sheath Tumor	4.46205	Other				ACH-000589	-1.41728	NCIH1437	Non-Small Cell Lung Cancer	Lung	Non-Small Cell Lung Cancer	6.87701	Other
ACH-000037	0.222775	S117	Sarcoma, NOS	Soft Tissue	Sarcoma, NOS	3.7366	Other		ACH-000011	-0.18383	253J	Bladder Urothelial Carcinoma	Bladder/Urinary Tract	Bladder Urothelial Carcinoma	4.62819	Other				ACH-000014	-0.00211084	HS294T	Melanoma	Skin	Melanoma	4.40395	Other				ACH-000591	-1.51304	LN235	Diffuse Glioma	CNS/Brain	Diffuse Glioma	7.85281	Other
ACH-002710	-0.0717483	MPNST724	Nerve Sheath Tumor	Peripheral Nervous System	Nerve Sheath Tumor	4.14405	Other		ACH-000009	-0.18565	C2BBE1	Colorectal Adenocarcinoma	Bowel	Colorectal Adenocarcinoma	5.85549	Other				ACH-000013	0.158874	ONCODG1	Ovarian Epithelial Tumor	Ovary/Fallopian Tube	Ovarian Epithelial Tumor	4.46532	Other				ACH-000592	-1.22898	TM31	Diffuse Glioma	CNS/Brain	Diffuse Glioma	7.21558	Other
ACH-000014	0.230531	HS294T	Melanoma	Skin	Melanoma	3.42895	Other		ACH-000007	-0.120602	LS513	Colorectal Adenocarcinoma	Bowel	Colorectal Adenocarcinoma	5.38094	Other				ACH-000012	0.232723	HCC827	Non-Small Cell Lung Cancer	Lung	Non-Small Cell Lung Cancer	3.8268	Other				ACH-000593	-1.08783	BC3C	Bladder Urothelial Carcinoma	Bladder/Urinary Tract	Bladder Urothelial Carcinoma	6.9479	Other
ACH-000013	0.0767442	ONCODG1	Ovarian Epithelial Tumor	Ovary/Fallopian Tube	Ovarian Epithelial Tumor	3.96993	Other		ACH-000005	0.241219	HEL9217	Acute Myeloid Leukemia	Myeloid	Acute Myeloid Leukemia	6.60437	Other				ACH-000011	0.104252	253J	Bladder Urothelial Carcinoma	Bladder/Urinary Tract	Bladder Urothelial Carcinoma	3.60407	Other				ACH-000595	-1.04511	LN229	Diffuse Glioma	CNS/Brain	Diffuse Glioma	7.93115	Other
ACH-000012	-0.00854301	HCC827	Non-Small Cell Lung Cancer	Lung	Non-Small Cell Lung Cancer	3.52231	Other		ACH-000017	-0.0635922	SKBR3	Invasive Breast Carcinoma	Breast	Invasive Breast Carcinoma	4.50271	Other				ACH-000009	0.0741623	C2BBE1	Colorectal Adenocarcinoma	Bowel	Colorectal Adenocarcinoma	4.56438	Other				ACH-000596	-1.21399	LCLC97TM1	Non-Small Cell Lung Cancer	Lung	Non-Small Cell Lung Cancer	7.73044	Other
ACH-000011	-0.0292956	253J	Bladder Urothelial Carcinoma	Bladder/Urinary Tract	Bladder Urothelial Carcinoma	1.07039	Other		ACH-002710	-0.0409971	MPNST724	Nerve Sheath Tumor	Peripheral Nervous System	Nerve Sheath Tumor	6.24127	Other				ACH-000007	0.275008	LS513	Colorectal Adenocarcinoma	Bowel	Colorectal Adenocarcinoma	4.22805	Other				ACH-000597	-1.22176	TTC709	Rhabdoid Cancer	Soft Tissue	Rhabdoid Cancer	6.49185	Other
ACH-000009	-0.122565	C2BBE1	Colorectal Adenocarcinoma	Bowel	Colorectal Adenocarcinoma	3.50716	Other		ACH-002291	-0.0210255	NTERA2CLD1	Non-Seminomatous Germ Cell Tumor	Testis	Non-Seminomatous Germ Cell Tumor	5.04264	Other				ACH-000005	0.246198	HEL9217	Acute Myeloid Leukemia	Myeloid	Acute Myeloid Leukemia	6.12019	Other				ACH-000599	-1.00381	PATU8902	Pancreatic Adenocarcinoma	Pancreas	Pancreatic Adenocarcinoma	7.49873	Other
ACH-000007	-0.161744	LS513	Colorectal Adenocarcinoma	Bowel	Colorectal Adenocarcinoma	3.74524	Other		ACH-002285	-0.0253491	NB7	Neuroblastoma	Peripheral Nervous System	Neuroblastoma		Other				ACH-000004	0.155716	HEL	Acute Myeloid Leukemia	Myeloid	Acute Myeloid Leukemia	5.43062	Other				ACH-000601	-1.27797	MIAPACA2	Pancreatic Adenocarcinoma	Pancreas	Pancreatic Adenocarcinoma	7.94023	Other
ACH-000005	0.182277	HEL9217	Acute Myeloid Leukemia	Myeloid	Acute Myeloid Leukemia	3.8846	Other		ACH-002284	-0.198408	NB6	Neuroblastoma	Peripheral Nervous System	Neuroblastoma		Other				ACH-000015	0.15799	NCIH1581	Non-Small Cell Lung Cancer	Lung	Non-Small Cell Lung Cancer	6.57546	Other				ACH-000602	-1.29393	M07E	Acute Myeloid Leukemia	Myeloid	Acute Myeloid Leukemia	6.90977	Other
ACH-000004	-0.0796177	HEL	Acute Myeloid Leukemia	Myeloid	Acute Myeloid Leukemia	3.38543	Other		ACH-002283	-0.380792	NB5	Neuroblastoma	Peripheral Nervous System	Neuroblastoma		Other				ACH-002291	0.0827161	NTERA2CLD1	Non-Seminomatous Germ Cell Tumor	Testis	Non-Seminomatous Germ Cell Tumor	5.05007	Other				ACH-000604	-1.09183	KYO1	Myeloproliferative Neoplasms	Myeloid	Myeloproliferative Neoplasms	7.72921	Other
ACH-000015	0.140362	NCIH1581	Non-Small Cell Lung Cancer	Lung	Non-Small Cell Lung Cancer	3.18269	Other		ACH-002282	-0.181271	NB17	Neuroblastoma	Peripheral Nervous System	Neuroblastoma		Other				ACH-002285	0.137471	NB7	Neuroblastoma	Peripheral Nervous System	Neuroblastoma		Other				ACH-000605	-1.30357	TE6	Esophageal Squamous Cell Carcinoma	Esophagus/Stomach	Esophageal Squamous Cell Carcinoma	7.73782	Other
ACH-002291	0.00690681	NTERA2CLD1	Non-Seminomatous Germ Cell Tumor	Testis	Non-Seminomatous Germ Cell Tumor	3.01792	Other		ACH-002280	-0.241521	NB13	Neuroblastoma	Peripheral Nervous System	Neuroblastoma		Other				ACH-002284	0.174881	NB6	Neuroblastoma	Peripheral Nervous System	Neuroblastoma		Other				ACH-000606	-1.16477	PECAPJ34CLONEC12	Head and Neck Squamous Cell Carcinoma	Head and Neck	Head and Neck Squamous Cell Carcinoma	7.4292	Other
ACH-002285	-0.232418	NB7	Neuroblastoma	Peripheral Nervous System	Neuroblastoma		Other		ACH-002278	-0.100569	NB10	Neuroblastoma	Peripheral Nervous System	Neuroblastoma		Other				ACH-002283	0.298172	NB5	Neuroblastoma	Peripheral Nervous System	Neuroblastoma		Other				ACH-000607	-1.22413	KYM1	Rhabdomyosarcoma	Soft Tissue	Rhabdomyosarcoma	7.11291	Other
ACH-002284	0.0440961	NB6	Neuroblastoma	Peripheral Nervous System	Neuroblastoma		Other		ACH-000026	0.402538	253JBV	Bladder Urothelial Carcinoma	Bladder/Urinary Tract	Bladder Urothelial Carcinoma	5.47249	Other				ACH-002282	0.345009	NB17	Neuroblastoma	Peripheral Nervous System	Neuroblastoma		Other				ACH-000608	-1.02399	COV644	Ovarian Epithelial Tumor	Ovary/Fallopian Tube	Ovarian Epithelial Tumor	7.24641	Other
ACH-002283	-0.0810697	NB5	Neuroblastoma	Peripheral Nervous System	Neuroblastoma		Other		ACH-000040	0.049412	U118MG	Diffuse Glioma	CNS/Brain	Diffuse Glioma	6.48977	Other				ACH-002280	0.0067078	NB13	Neuroblastoma	Peripheral Nervous System	Neuroblastoma		Other				ACH-000609	-1.11875	SF126	Diffuse Glioma	CNS/Brain	Diffuse Glioma	7.90683	Other
ACH-002282	-0.248776	NB17	Neuroblastoma	Peripheral Nervous System	Neuroblastoma		Other		ACH-000039	-0.0485708	SKNMC	Ewing Sarcoma	Bone	Ewing Sarcoma	6.72247	Other				ACH-002278	0.325324	NB10	Neuroblastoma	Peripheral Nervous System	Neuroblastoma		Other				ACH-000614	-1.13671	RVH421	Melanoma	Skin	Melanoma	6.62029	Other
ACH-002280	-0.0576915	NB13	Neuroblastoma	Peripheral Nervous System	Neuroblastoma		Other		ACH-002693	-0.326647	S462	Nerve Sheath Tumor	Peripheral Nervous System	Nerve Sheath Tumor	4.48156	Other				ACH-002269	-0.0335041	LNZTA3WT4	Diffuse Glioma	CNS/Brain	Diffuse Glioma		Other				ACH-000616	-0.990954	HS746T	Esophagogastric Adenocarcinoma	Esophagus/Stomach	Esophagogastric Adenocarcinoma	6.70307	Other
ACH-002278	0.010432	NB10	Neuroblastoma	Peripheral Nervous System	Neuroblastoma		Other		ACH-000036	0.00326148	U343	Diffuse Glioma	CNS/Brain	Diffuse Glioma	5.44824	Other				ACH-000025	0.152767	CH157MN	Meningothelial Tumor	CNS/Brain	Meningothelial Tumor	3.49185	Other				ACH-000618	-1.01843	SNU1041	Head and Neck Squamous Cell Carcinoma	Head and Neck	Head and Neck Squamous Cell Carcinoma	6.93097	Other
ACH-002269	0.101568	LNZTA3WT4	Diffuse Glioma	CNS/Brain	Diffuse Glioma		Other		ACH-000035	0.0475483	NCIH1650	Non-Small Cell Lung Cancer	Lung	Non-Small Cell Lung Cancer	6.15765	Other				ACH-000039	0.16705	SKNMC	Ewing Sarcoma	Bone	Ewing Sarcoma	6.99944	Other				ACH-000619	-1.17866	PECAPJ15	Head and Neck Squamous Cell Carcinoma	Head and Neck	Head and Neck Squamous Cell Carcinoma	6.69947	Other
ACH-000025	0.192106	CH157MN	Meningothelial Tumor	CNS/Brain	Meningothelial Tumor	3.34341	Other		ACH-000030	0.0153987	PC14	Non-Small Cell Lung Cancer	Lung	Non-Small Cell Lung Cancer	5.61618	Other				ACH-002693	0.038904	S462	Nerve Sheath Tumor	Peripheral Nervous System	Nerve Sheath Tumor	4.68313	Other				ACH-000620	-1.12696	JHH1	Hepatocellular Carcinoma	Liver	Hepatocellular Carcinoma	6.56148	Other
ACH-000039	-0.151718	SKNMC	Ewing Sarcoma	Bone	Ewing Sarcoma	4.56255	Other		ACH-000029	-0.0124892	HCC827GR5	Non-Small Cell Lung Cancer	Lung	Non-Small Cell Lung Cancer	5.36667	Other				ACH-000036	0.313291	U343	Diffuse Glioma	CNS/Brain	Diffuse Glioma	4.41684	Other				ACH-000621	-1.18017	MDAMB157	Invasive Breast Carcinoma	Breast	Invasive Breast Carcinoma	7.77439	Other
ACH-002693	-0.0825937	S462	Nerve Sheath Tumor	Peripheral Nervous System	Nerve Sheath Tumor	3.17313	Other		ACH-000028	-0.087701	KPL1	Invasive Breast Carcinoma	Breast	Invasive Breast Carcinoma	5.86716	Other				ACH-000035	0.0967353	NCIH1650	Non-Small Cell Lung Cancer	Lung	Non-Small Cell Lung Cancer	3.98641	Other				ACH-000622	-0.466582	KNS42	Diffuse Glioma	CNS/Brain	Diffuse Glioma	8.00501	Other
ACH-000036	-0.161097	U343	Diffuse Glioma	CNS/Brain	Diffuse Glioma	3.37434	Other		ACH-002024	-0.104562	ECC4	Colorectal Adenocarcinoma	Bowel	Colorectal Adenocarcinoma	4.88655	Other				ACH-000030	0.113887	PC14	Non-Small Cell Lung Cancer	Lung	Non-Small Cell Lung Cancer	3.91934	Other				ACH-000623	-1.46561	SNU201	Diffuse Glioma	CNS/Brain	Diffuse Glioma	7.45984	Other
ACH-000035	-0.0653119	NCIH1650	Non-Small Cell Lung Cancer	Lung	Non-Small Cell Lung Cancer	4.04177	Other		ACH-000025	-0.113446	CH157MN	Meningothelial Tumor	CNS/Brain	Meningothelial Tumor	5.88923	Other				ACH-000029	0.158771	HCC827GR5	Non-Small Cell Lung Cancer	Lung	Non-Small Cell Lung Cancer	4.51475	Other				ACH-000624	-1.37342	HCC1806	Breast Ductal Carcinoma In Situ	Breast	Breast Ductal Carcinoma In Situ	6.35878	Other
ACH-000030	0.0108252	PC14	Non-Small Cell Lung Cancer	Lung	Non-Small Cell Lung Cancer	3.64962	Other		ACH-000024	-0.209002	OPM2	Mature B-Cell Neoplasms	Lymphoid	Mature B-Cell Neoplasms	8.29126	Other				ACH-000028	0.168879	KPL1	Invasive Breast Carcinoma	Breast	Invasive Breast Carcinoma	3.81967	Other				ACH-000627	-1.03739	LCLC103H	Non-Small Cell Lung Cancer	Lung	Non-Small Cell Lung Cancer	7.70632	Other
ACH-000029	-0.031401	HCC827GR5	Non-Small Cell Lung Cancer	Lung	Non-Small Cell Lung Cancer	3.28836	Other		ACH-000023	0.150876	PATU8988T	Pancreatic Adenocarcinoma	Pancreas	Pancreatic Adenocarcinoma	6.97143	Other				ACH-000026	0.0645216	253JBV	Bladder Urothelial Carcinoma	Bladder/Urinary Tract	Bladder Urothelial Carcinoma	4.08151	Other				ACH-000630	-1.22398	YD8	Head and Neck Squamous Cell Carcinoma	Head and Neck	Head and Neck Squamous Cell Carcinoma	6.72778	Other
ACH-000028	-0.168772	KPL1	Invasive Breast Carcinoma	Breast	Invasive Breast Carcinoma	4.65076	Other		ACH-000022	-0.0389089	PATU8988S	Pancreatic Adenocarcinoma	Pancreas	Pancreatic Adenocarcinoma	5.67751	Other				ACH-002024	0.117471	ECC4	Colorectal Adenocarcinoma	Bowel	Colorectal Adenocarcinoma	4.36947	Other				ACH-000631	-1.09483	KS1	Diffuse Glioma	CNS/Brain	Diffuse Glioma	7.78653	Other
ACH-000026	0.0535068	253JBV	Bladder Urothelial Carcinoma	Bladder/Urinary Tract	Bladder Urothelial Carcinoma	1.25096	Other		ACH-000021	0.00492971	NCIH1693	Non-Small Cell Lung Cancer	Lung	Non-Small Cell Lung Cancer	6.41515	Other				ACH-000024	-0.105272	OPM2	Mature B-Cell Neoplasms	Lymphoid	Mature B-Cell Neoplasms	5.36001	Other				ACH-000632	-1.2446	HS944T	Melanoma	Skin	Melanoma	7.21965	Other
ACH-002023	0.129715	TGBC18TKB	Ampullary Carcinoma	Ampulla of Vater	Ampullary Carcinoma	3.21257	Other		ACH-000019	-0.225468	MCF7	Invasive Breast Carcinoma	Breast	Invasive Breast Carcinoma	5.1334	Other				ACH-000023	0.093716	PATU8988T	Pancreatic Adenocarcinoma	Pancreas	Pancreatic Adenocarcinoma	5.07253	Other				ACH-000633	-0.843548	FU97	Esophagogastric Adenocarcinoma	Esophagus/Stomach	Esophagogastric Adenocarcinoma	6.893	Other
ACH-000024	-0.0221043	OPM2	Mature B-Cell Neoplasms	Lymphoid	Mature B-Cell Neoplasms	3.54844	Other		ACH-000018	0.11034	T24	Bladder Urothelial Carcinoma	Bladder/Urinary Tract	Bladder Urothelial Carcinoma	6.68622	Other				ACH-000022	0.0512355	PATU8988S	Pancreatic Adenocarcinoma	Pancreas	Pancreatic Adenocarcinoma	4.86839	Other				ACH-000634	-1.08174	LN340	Diffuse Glioma	CNS/Brain	Diffuse Glioma	8.16762	Other
ACH-000023	-0.207117	PATU8988T	Pancreatic Adenocarcinoma	Pancreas	Pancreatic Adenocarcinoma	4.59276	Other		ACH-001656	-0.00271726	SKNO1	Acute Myeloid Leukemia	Myeloid	Acute Myeloid Leukemia	6.23764	Other				ACH-000021	0.173417	NCIH1693	Non-Small Cell Lung Cancer	Lung	Non-Small Cell Lung Cancer	4.66391	Other				ACH-000637	-1.61617	KYSE520	Esophageal Squamous Cell Carcinoma	Esophagus/Stomach	Esophageal Squamous Cell Carcinoma	7.31651	Other
ACH-000022	0.0970928	PATU8988S	Pancreatic Adenocarcinoma	Pancreas	Pancreatic Adenocarcinoma	3.99548	Other		ACH-001677	-0.103038	U2904	Mature B-Cell Neoplasms	Lymphoid	Mature B-Cell Neoplasms	6.97005	Other				ACH-000019	0.183061	MCF7	Invasive Breast Carcinoma	Breast	Invasive Breast Carcinoma	3.35473	Other				ACH-000638	-1.09844	NCIH441	Non-Small Cell Lung Cancer	Lung	Non-Small Cell Lung Cancer	6.33718	Other
ACH-000021	-0.10511	NCIH1693	Non-Small Cell Lung Cancer	Lung	Non-Small Cell Lung Cancer	4.27724	Other		ACH-001675	-0.0833562	TR146	Head and Neck Squamous Cell Carcinoma	Head and Neck	Head and Neck Squamous Cell Carcinoma		Other				ACH-000018	0.0712119	T24	Bladder Urothelial Carcinoma	Bladder/Urinary Tract	Bladder Urothelial Carcinoma	4.75007	Other				ACH-000639	-1.30727	NCIH211	Lung Neuroendocrine Tumor	Lung	Lung Neuroendocrine Tumor	8.12614	Other
ACH-000019	-0.0503496	MCF7	Invasive Breast Carcinoma	Breast	Invasive Breast Carcinoma	4.55643	Other		ACH-001674	-0.161499	TGW	Neuroblastoma	Peripheral Nervous System	Neuroblastoma	6.87897	Other				ACH-000017	0.256281	SKBR3	Invasive Breast Carcinoma	Breast	Invasive Breast Carcinoma	4.40463	Other				ACH-000645	-1.22109	JL1	Pleural Mesothelioma	Pleura	Pleural Mesothelioma	7.95309	Other
ACH-000018	-0.303835	T24	Bladder Urothelial Carcinoma	Bladder/Urinary Tract	Bladder Urothelial Carcinoma	4.3427	Other		ACH-001673	-0.0129756	TFK1	Intraductal Papillary Neoplasm of the Bile Duct	Biliary Tract	Intraductal Papillary Neoplasm of the Bile Duct	5.32733	Other				ACH-001656	0.0733253	SKNO1	Acute Myeloid Leukemia	Myeloid	Acute Myeloid Leukemia	4.95977	Other				ACH-000646	-0.77627	OVMANA	Ovarian Epithelial Tumor	Ovary/Fallopian Tube	Ovarian Epithelial Tumor	5.39609	Other
ACH-000017	0.155604	SKBR3	Invasive Breast Carcinoma	Breast	Invasive Breast Carcinoma	3.78031	Other		ACH-001670	-0.102655	TASK1	Embryonal Tumor	CNS/Brain	Embryonal Tumor	4.87234	Other				ACH-001675	0.00200292	TR146	Head and Neck Squamous Cell Carcinoma	Head and Neck	Head and Neck Squamous Cell Carcinoma		Other				ACH-000647	-1.0071	TE1	Esophageal Squamous Cell Carcinoma	Esophagus/Stomach	Esophageal Squamous Cell Carcinoma	8.32899	Other
ACH-001654	-0.0759721	SKGT4	Esophagogastric Adenocarcinoma	Esophagus/Stomach	Esophagogastric Adenocarcinoma	3.43829	Other		ACH-001669	-0.171951	TANOUE	B-Lymphoblastic Leukemia/Lymphoma	Lymphoid	B-Lymphoblastic Leukemia/Lymphoma	5.79961	Other				ACH-001674	0.231753	TGW	Neuroblastoma	Peripheral Nervous System	Neuroblastoma	4.9528	Other				ACH-000648	-1.00442	NCIH28	Pleural Mesothelioma	Pleura	Pleural Mesothelioma	6.79623	Other
ACH-001673	-0.0920572	TFK1	Intraductal Papillary Neoplasm of the Bile Duct	Biliary Tract	Intraductal Papillary Neoplasm of the Bile Duct	3.97177	Other		ACH-001668	0.204542	SUSA	Non-Seminomatous Germ Cell Tumor	Testis	Non-Seminomatous Germ Cell Tumor	5.02015	Other				ACH-001673	0.235683	TFK1	Intraductal Papillary Neoplasm of the Bile Duct	Biliary Tract	Intraductal Papillary Neoplasm of the Bile Duct	4.7845	Other				ACH-000649	-1.01791	786O	Renal Cell Carcinoma	Kidney	Renal Cell Carcinoma	7.32939	Other
ACH-001670	-0.0365356	TASK1	Embryonal Tumor	CNS/Brain	Embryonal Tumor	2.93546	Other		ACH-001662	0.0720422	SNU2372	Invasive Breast Carcinoma	Breast	Invasive Breast Carcinoma	3.88557	Other				ACH-001670	0.147821	TASK1	Embryonal Tumor	CNS/Brain	Embryonal Tumor	4.19456	Other				ACH-000651	-1.49924	SW620	Colorectal Adenocarcinoma	Bowel	Colorectal Adenocarcinoma	7.90141	Other
ACH-001669	-0.114986	TANOUE	B-Lymphoblastic Leukemia/Lymphoma	Lymphoid	B-Lymphoblastic Leukemia/Lymphoma	3.22342	Other		ACH-001683	-0.370713	UACC3133	Invasive Breast Carcinoma	Breast	Invasive Breast Carcinoma	4.78293	Other				ACH-001669	0.213838	TANOUE	B-Lymphoblastic Leukemia/Lymphoma	Lymphoid	B-Lymphoblastic Leukemia/Lymphoma	4.75916	Other				ACH-000652	-1.15662	SUIT2	Pancreatic Adenocarcinoma	Pancreas	Pancreatic Adenocarcinoma	7.48985	Other
ACH-001668	0.405342	SUSA	Non-Seminomatous Germ Cell Tumor	Testis	Non-Seminomatous Germ Cell Tumor	3.06867	Other		ACH-001655	-0.126839	SKN	Uterine Sarcoma/Mesenchymal	Uterus	Uterine Sarcoma/Mesenchymal	4.95791	Other				ACH-001668	0.155422	SUSA	Non-Seminomatous Germ Cell Tumor	Testis	Non-Seminomatous Germ Cell Tumor	3.43029	Other				ACH-000653	-1.51668	JJN3	Mature B-Cell Neoplasms	Lymphoid	Mature B-Cell Neoplasms	7.7106	Other
ACH-001664	-0.0397484	SNU638	Esophagogastric Adenocarcinoma	Esophagus/Stomach	Esophagogastric Adenocarcinoma	3.33056	Other		ACH-001654	-0.0778973	SKGT4	Esophagogastric Adenocarcinoma	Esophagus/Stomach	Esophagogastric Adenocarcinoma	5.31904	Other				ACH-001664	0.0861959	SNU638	Esophagogastric Adenocarcinoma	Esophagus/Stomach	Esophagogastric Adenocarcinoma	4.1811	Other				ACH-000654	-1.69845	RAJI	Mature B-Cell Neoplasms	Lymphoid	Mature B-Cell Neoplasms	7.98823	Other
ACH-001662	0.220964	SNU2372	Invasive Breast Carcinoma	Breast	Invasive Breast Carcinoma	1.79494	Other		ACH-001653	-0.0166786	SKGT2	Esophagogastric Adenocarcinoma	Esophagus/Stomach	Esophagogastric Adenocarcinoma	4.46271	Other				ACH-001662	0.0708491	SNU2372	Invasive Breast Carcinoma	Breast	Invasive Breast Carcinoma	2.96347	Other				ACH-000655	-1.50987	SF268	Diffuse Glioma	CNS/Brain	Diffuse Glioma	8.09487	Other
ACH-001656	-0.165744	SKNO1	Acute Myeloid Leukemia	Myeloid	Acute Myeloid Leukemia	4.21801	Other		ACH-001652	-0.0246051	SKGII	Cervical Squamous Cell Carcinoma	Cervix	Cervical Squamous Cell Carcinoma	4.95047	Other				ACH-001677	0.422372	U2904	Mature B-Cell Neoplasms	Lymphoid	Mature B-Cell Neoplasms	5.6453	Other				ACH-000656	-1.51437	SUDHL8	Mature B-Cell Neoplasms	Lymphoid	Mature B-Cell Neoplasms	8.57667	Other
ACH-001655	0.0849007	SKN	Uterine Sarcoma/Mesenchymal	Uterus	Uterine Sarcoma/Mesenchymal	2.1375	Other		ACH-001651	0.0474308	SKGI	Cervical Squamous Cell Carcinoma	Cervix	Cervical Squamous Cell Carcinoma	4.31034	Other				ACH-001655	0.110585	SKN	Uterine Sarcoma/Mesenchymal	Uterus	Uterine Sarcoma/Mesenchymal	4.03738	Other				ACH-000657	-1.39125	A2780	Ovarian Epithelial Tumor	Ovary/Fallopian Tube	Ovarian Epithelial Tumor	7.48704	Other
ACH-001674	-0.00370801	TGW	Neuroblastoma	Peripheral Nervous System	Neuroblastoma	3.30159	Other		ACH-001650	-0.0687253	SISO	Cervical Adenocarcinoma	Cervix	Cervical Adenocarcinoma	5.29389	Other				ACH-001654	0.0634322	SKGT4	Esophagogastric Adenocarcinoma	Esophagus/Stomach	Esophagogastric Adenocarcinoma	4.56864	Other				ACH-000660	-1.55778	SUDHL5	Mature B-Cell Neoplasms	Lymphoid	Mature B-Cell Neoplasms	7.94562	Other
ACH-001653	-0.261721	SKGT2	Esophagogastric Adenocarcinoma	Esophagus/Stomach	Esophagogastric Adenocarcinoma	2.02148	Other		ACH-001649	0.141594	SHMAC5	Prostate Adenocarcinoma	Prostate	Prostate Adenocarcinoma	4.45088	Other				ACH-001653	0.278369	SKGT2	Esophagogastric Adenocarcinoma	Esophagus/Stomach	Esophagogastric Adenocarcinoma	4.23649	Other				ACH-000661	-1.09004	WM1799	Melanoma	Skin	Melanoma	7.28485	Other
ACH-001652	0.0687864	SKGII	Cervical Squamous Cell Carcinoma	Cervix	Cervical Squamous Cell Carcinoma	2.48543	Other		ACH-001648	-0.123283	SHMAC4	Prostate Adenocarcinoma	Prostate	Prostate Adenocarcinoma	4.61471	Other				ACH-001652	0.057749	SKGII	Cervical Squamous Cell Carcinoma	Cervix	Cervical Squamous Cell Carcinoma	3.46989	Other				ACH-000662	-1.60253	CORL23	Non-Small Cell Lung Cancer	Lung	Non-Small Cell Lung Cancer	7.34501	Other
ACH-001651	0.13751	SKGI	Cervical Squamous Cell Carcinoma	Cervix	Cervical Squamous Cell Carcinoma	3.13586	Other		ACH-001695	0.0706825	UPCISCC099	Head and Neck Squamous Cell Carcinoma	Head and Neck	Head and Neck Squamous Cell Carcinoma	3.51475	Other				ACH-001651	0.10351	SKGI	Cervical Squamous Cell Carcinoma	Cervix	Cervical Squamous Cell Carcinoma	4.15462	Other				ACH-000663	-1.00747	OVTOKO	Ovarian Epithelial Tumor	Ovary/Fallopian Tube	Ovarian Epithelial Tumor	6.44593	Other
ACH-001650	-0.306171	SISO	Cervical Adenocarcinoma	Cervix	Cervical Adenocarcinoma	4.35191	Other		ACH-001711	0.0171737	PFSK1	Embryonal Tumor	CNS/Brain	Embryonal Tumor	5.02989	Other				ACH-001650	0.0810884	SISO	Cervical Adenocarcinoma	Cervix	Cervical Adenocarcinoma	5.16993	Other				ACH-000664	-1.24881	SUDHL1	Mature T and NK Neoplasms	Lymphoid	Mature T and NK Neoplasms	7.73227	Other
ACH-001649	0.202182	SHMAC5	Prostate Adenocarcinoma	Prostate	Prostate Adenocarcinoma	2.95047	Other		ACH-001709	-0.0626159	WSUNHL	Mature B-Cell Neoplasms	Lymphoid	Mature B-Cell Neoplasms	5.19967	Other				ACH-001649	0.264002	SHMAC5	Prostate Adenocarcinoma	Prostate	Prostate Adenocarcinoma	3.78241	Other				ACH-000665	-0.980516	SKMES1	Non-Small Cell Lung Cancer	Lung	Non-Small Cell Lung Cancer	7.64882	Other
ACH-001648	-0.0817779	SHMAC4	Prostate Adenocarcinoma	Prostate	Prostate Adenocarcinoma	2.83996	Other		ACH-001707	0.0279703	WAOSEL	Mature B-Cell Neoplasms	Lymphoid	Mature B-Cell Neoplasms	4.32625	Other				ACH-001648	0.166462	SHMAC4	Prostate Adenocarcinoma	Prostate	Prostate Adenocarcinoma	4.30816	Other				ACH-000666	-0.459194	NCIH1355	Non-Small Cell Lung Cancer	Lung	Non-Small Cell Lung Cancer	7.31352	Other
ACH-001647	-0.422202	SHI1	Acute Myeloid Leukemia	Myeloid	Acute Myeloid Leukemia	3.20789	Other		ACH-001702	-0.0414807	VAESBJ	Epithelioid Sarcoma	Soft Tissue	Epithelioid Sarcoma	5.1639	Other				ACH-001695	0.200712	UPCISCC099	Head and Neck Squamous Cell Carcinoma	Head and Neck	Head and Neck Squamous Cell Carcinoma	3.78973	Other				ACH-000667	-0.925024	HCC44	Non-Small Cell Lung Cancer	Lung	Non-Small Cell Lung Cancer	7.07178	Other
ACH-001645	-0.284544	SEKI	Melanoma	Skin	Melanoma	3.02148	Other		ACH-001701	-0.0722067	UPCISCC200	Head and Neck Squamous Cell Carcinoma	Head and Neck	Head and Neck Squamous Cell Carcinoma	2.27501	Other				ACH-001711	-0.134042	PFSK1	Embryonal Tumor	CNS/Brain	Embryonal Tumor	4.39506	Other				ACH-000668	-0.72944	HCC70	Invasive Breast Carcinoma	Breast	Invasive Breast Carcinoma	7.73322	Other
ACH-001692	-0.0528041	UPCISCC040	Head and Neck Squamous Cell Carcinoma	Head and Neck	Head and Neck Squamous Cell Carcinoma	2.99095	Other		ACH-001699	-0.0600384	UPCISCC131	Head and Neck Squamous Cell Carcinoma	Head and Neck	Head and Neck Squamous Cell Carcinoma	4.40463	Other				ACH-001709	0.185677	WSUNHL	Mature B-Cell Neoplasms	Lymphoid	Mature B-Cell Neoplasms	5.05875	Other				ACH-000671	-1.28359	HUH6	Hepatoblastoma	Liver	Hepatoblastoma	6.83378	Other
ACH-001707	0.229324	WAOSEL	Mature B-Cell Neoplasms	Lymphoid	Mature B-Cell Neoplasms	2.32481	Other		ACH-001698	-0.0860925	UPCISCC116	Head and Neck Squamous Cell Carcinoma	Head and Neck	Head and Neck Squamous Cell Carcinoma	3.08236	Other				ACH-001707	-0.0402977	WAOSEL	Mature B-Cell Neoplasms	Lymphoid	Mature B-Cell Neoplasms	3.37295	Other				ACH-000672	-0.888194	IALM	Non-Small Cell Lung Cancer	Lung	Non-Small Cell Lung Cancer	6.64097	Other
ACH-001702	-0.0413279	VAESBJ	Epithelioid Sarcoma	Soft Tissue	Epithelioid Sarcoma	2.84599	Other		ACH-001696	-0.0272203	UPCISCC111	Head and Neck Squamous Cell Carcinoma	Head and Neck	Head and Neck Squamous Cell Carcinoma	1.83188	Other				ACH-001702	0.0380474	VAESBJ	Epithelioid Sarcoma	Soft Tissue	Epithelioid Sarcoma	4.36597	Other				ACH-000673	-1.01605	LN443	Diffuse Glioma	CNS/Brain	Diffuse Glioma	8.09808	Other
ACH-001701	0.251847	UPCISCC200	Head and Neck Squamous Cell Carcinoma	Head and Neck	Head and Neck Squamous Cell Carcinoma	2.81352	Other		ACH-001647	-0.104224	SHI1	Acute Myeloid Leukemia	Myeloid	Acute Myeloid Leukemia	4.98641	Other				ACH-001701	0.0963532	UPCISCC200	Head and Neck Squamous Cell Carcinoma	Head and Neck	Head and Neck Squamous Cell Carcinoma	4.19219	Other				ACH-000676	-1.10776	LN464	Diffuse Glioma	CNS/Brain	Diffuse Glioma	7.08948	Other
ACH-001699	-0.0768783	UPCISCC131	Head and Neck Squamous Cell Carcinoma	Head and Neck	Head and Neck Squamous Cell Carcinoma	2.7137	Other		ACH-001694	-0.139783	UPCISCC074	Head and Neck Squamous Cell Carcinoma	Head and Neck	Head and Neck Squamous Cell Carcinoma	2.52356	Other				ACH-001699	0.111074	UPCISCC131	Head and Neck Squamous Cell Carcinoma	Head and Neck	Head and Neck Squamous Cell Carcinoma	4.14078	Other				ACH-000677	-1.11498	SW1573	Non-Small Cell Lung Cancer	Lung	Non-Small Cell Lung Cancer	7.11103	Other
ACH-001698	0.0431513	UPCISCC116	Head and Neck Squamous Cell Carcinoma	Head and Neck	Head and Neck Squamous Cell Carcinoma	1.45943	Other		ACH-001692	-0.0866405	UPCISCC040	Head and Neck Squamous Cell Carcinoma	Head and Neck	Head and Neck Squamous Cell Carcinoma	3.74846	Other				ACH-001698	0.134638	UPCISCC116	Head and Neck Squamous Cell Carcinoma	Head and Neck	Head and Neck Squamous Cell Carcinoma	2.26303	Other				ACH-000681	-1.21548	A549	Non-Small Cell Lung Cancer	Lung	Non-Small Cell Lung Cancer	6.72424	Other
ACH-001696	0.0587227	UPCISCC111	Head and Neck Squamous Cell Carcinoma	Head and Neck	Head and Neck Squamous Cell Carcinoma	1.33342	Other		ACH-001691	-0.0181323	UPCISCC029A	Head and Neck Squamous Cell Carcinoma	Head and Neck	Head and Neck Squamous Cell Carcinoma	4.90256	Other				ACH-001696	0.0527604	UPCISCC111	Head and Neck Squamous Cell Carcinoma	Head and Neck	Head and Neck Squamous Cell Carcinoma	3.73985	Other				ACH-000682	-1.12857	SNU1066	Head and Neck Squamous Cell Carcinoma	Head and Neck	Head and Neck Squamous Cell Carcinoma	6.75702	Other
ACH-001695	-0.18305	UPCISCC099	Head and Neck Squamous Cell Carcinoma	Head and Neck	Head and Neck Squamous Cell Carcinoma	3.48285	Other		ACH-001690	-0.0446048	UPCISCC026	Head and Neck Squamous Cell Carcinoma	Head and Neck	Head and Neck Squamous Cell Carcinoma	3.75168	Other				ACH-001647	0.0458115	SHI1	Acute Myeloid Leukemia	Myeloid	Acute Myeloid Leukemia	4.22574	Other				ACH-000683	-1.1709	SNU503	Colorectal Adenocarcinoma	Bowel	Colorectal Adenocarcinoma	7.43663	Other
ACH-001694	-0.382331	UPCISCC074	Head and Neck Squamous Cell Carcinoma	Head and Neck	Head and Neck Squamous Cell Carcinoma	3.65076	Other		ACH-001688	-0.174701	UMRC7	Renal Cell Carcinoma	Kidney	Renal Cell Carcinoma	4.75649	Other				ACH-001694	0.111376	UPCISCC074	Head and Neck Squamous Cell Carcinoma	Head and Neck	Head and Neck Squamous Cell Carcinoma	4.05398	Other				ACH-000684	-0.983678	KMRC1	Renal Cell Carcinoma	Kidney	Renal Cell Carcinoma	5.91672	Other
ACH-001642	-0.0188752	SCC3	Non-Hodgkin Lymphoma	Lymphoid	Non-Hodgkin Lymphoma	2.78869	Other		ACH-001687	-0.243173	UMRC3	Renal Cell Carcinoma	Kidney	Renal Cell Carcinoma	3.80012	Other				ACH-001692	0.151275	UPCISCC040	Head and Neck Squamous Cell Carcinoma	Head and Neck	Head and Neck Squamous Cell Carcinoma	3.92884	Other				ACH-000685	-1.15666	L33	Adenosquamous Carcinoma of the Pancreas	Pancreas	Adenosquamous Carcinoma of the Pancreas	6.96775	Other
ACH-001691	0.25061	UPCISCC029A	Head and Neck Squamous Cell Carcinoma	Head and Neck	Head and Neck Squamous Cell Carcinoma	3.74308	Other		ACH-001685	-0.0500797	UHO1	Hodgkin Lymphoma	Lymphoid	Hodgkin Lymphoma	5.09297	Other				ACH-001691	0.227997	UPCISCC029A	Head and Neck Squamous Cell Carcinoma	Head and Neck	Head and Neck Squamous Cell Carcinoma	4.48156	Other				ACH-000688	-1.23612	OV7	Ovarian Epithelial Tumor	Ovary/Fallopian Tube	Ovarian Epithelial Tumor	7.60437	Other
ACH-001690	0.112346	UPCISCC026	Head and Neck Squamous Cell Carcinoma	Head and Neck	Head and Neck Squamous Cell Carcinoma	2.38405	Other		ACH-001577	-0.148511	MUTZ8	Acute Myeloid Leukemia	Myeloid	Acute Myeloid Leukemia	4.38681	Other				ACH-001690	0.182968	UPCISCC026	Head and Neck Squamous Cell Carcinoma	Head and Neck	Head and Neck Squamous Cell Carcinoma	2.98732	Other				ACH-000693	-1.2573	KYSE180	Esophageal Squamous Cell Carcinoma	Esophagus/Stomach	Esophageal Squamous Cell Carcinoma	7.75976	Other
ACH-001688	0.113335	UMRC7	Renal Cell Carcinoma	Kidney	Renal Cell Carcinoma	1.92979	Other		ACH-001610	0.0249289	NP5	Diffuse Glioma	CNS/Brain	Diffuse Glioma	5.02724	Other				ACH-001688	0.374295	UMRC7	Renal Cell Carcinoma	Kidney	Renal Cell Carcinoma	3.22959	Other				ACH-000694	-1.39629	TE9	Esophageal Squamous Cell Carcinoma	Esophagus/Stomach	Esophageal Squamous Cell Carcinoma	6.37347	Other
ACH-001687	0.123581	UMRC3	Renal Cell Carcinoma	Kidney	Renal Cell Carcinoma	1.81967	Other		ACH-001609	-0.240564	NP3	Diffuse Glioma	CNS/Brain	Diffuse Glioma	4.59872	Other				ACH-001687	0.234067	UMRC3	Renal Cell Carcinoma	Kidney	Renal Cell Carcinoma	2.53107	Other				ACH-000695	-1.42575	CORL47	Lung Neuroendocrine Tumor	Lung	Lung Neuroendocrine Tumor	8.30966	Other
ACH-001685	0.0187297	UHO1	Hodgkin Lymphoma	Lymphoid	Hodgkin Lymphoma	3.37156	Other		ACH-001608	0.0864778	NP2	Diffuse Glioma	CNS/Brain	Diffuse Glioma	4.37504	Other				ACH-001685	0.128388	UHO1	Hodgkin Lymphoma	Lymphoid	Hodgkin Lymphoma	5.17552	Other				ACH-000696	-1.89828	OVCAR8	Ovarian Epithelial Tumor	Ovary/Fallopian Tube	Ovarian Epithelial Tumor	7.01625	Other
ACH-001683	0.0928008	UACC3133	Invasive Breast Carcinoma	Breast	Invasive Breast Carcinoma	2.96717	Other		ACH-001607	-0.00778973	NOZ	Intracholecystic Papillary Neoplasm	Biliary Tract	Intracholecystic Papillary Neoplasm	5.15178	Other				ACH-001683	0.1673	UACC3133	Invasive Breast Carcinoma	Breast	Invasive Breast Carcinoma	3.46074	Other				ACH-000697	-1.13673	A3KAW	Mature B-Cell Neoplasms	Lymphoid	Mature B-Cell Neoplasms	7.15401	Other
ACH-001677	-0.414968	U2904	Mature B-Cell Neoplasms	Lymphoid	Mature B-Cell Neoplasms	4.16027	Other		ACH-001606	-0.305007	NO11	Diffuse Glioma	CNS/Brain	Diffuse Glioma		Other				ACH-001603	0.316519	NH12	Neuroblastoma	Peripheral Nervous System	Neuroblastoma	4.8525	Other				ACH-000698	-1.28058	DMS53	Lung Neuroendocrine Tumor	Lung	Lung Neuroendocrine Tumor	7.34287	Other
ACH-001675	-0.0412278	TR146	Head and Neck Squamous Cell Carcinoma	Head and Neck	Head and Neck Squamous Cell Carcinoma		Other		ACH-001605	-0.0481972	NO10	Diffuse Glioma	CNS/Brain	Diffuse Glioma	4.80941	Other				ACH-001613	-0.179544	OCIAML4	Acute Myeloid Leukemia	Myeloid	Acute Myeloid Leukemia	3.97453	Other				ACH-000699	-1.21659	HCC1395	Invasive Breast Carcinoma	Breast	Invasive Breast Carcinoma	7.71411	Other
ACH-001577	0.884318	MUTZ8	Acute Myeloid Leukemia	Myeloid	Acute Myeloid Leukemia	1.72683	Other		ACH-001603	-0.0764333	NH12	Neuroblastoma	Peripheral Nervous System	Neuroblastoma	5.69181	Other				ACH-001611	0.0694986	NP8	Diffuse Glioma	CNS/Brain	Diffuse Glioma	4.75382	Other				ACH-000700	-1.21468	NCIH2882	Non-Small Cell Lung Cancer	Lung	Non-Small Cell Lung Cancer	6.80452	Other
ACH-001610	-0.151856	NP5	Diffuse Glioma	CNS/Brain	Diffuse Glioma	3.81455	Other		ACH-001578	-0.0950856	NCCIT	Non-Seminomatous Germ Cell Tumor	Testis	Non-Seminomatous Germ Cell Tumor	4.37712	Other				ACH-001610	0.101653	NP5	Diffuse Glioma	CNS/Brain	Diffuse Glioma	4.92505	Other				ACH-000701	-1.09831	RMUGS	Ovarian Epithelial Tumor	Ovary/Fallopian Tube	Ovarian Epithelial Tumor	8.29329	Other
ACH-001609	-0.283159	NP3	Diffuse Glioma	CNS/Brain	Diffuse Glioma	3.3147	Other		ACH-001611	-0.0248661	NP8	Diffuse Glioma	CNS/Brain	Diffuse Glioma	6.3906	Other				ACH-001609	0.225072	NP3	Diffuse Glioma	CNS/Brain	Diffuse Glioma	3.91552	Other				ACH-000702	-1.16261	L1236	Hodgkin Lymphoma	Lymphoid	Hodgkin Lymphoma	7.52419	Other
ACH-001608	0.267825	NP2	Diffuse Glioma	CNS/Brain	Diffuse Glioma	3.12928	Other		ACH-001574	0.0570117	MOLM14	Acute Myeloid Leukemia	Myeloid	Acute Myeloid Leukemia	4.42358	Other				ACH-001608	0.207584	NP2	Diffuse Glioma	CNS/Brain	Diffuse Glioma	3.53107	Other				ACH-000704	-1.02888	OAW42	Ovarian Epithelial Tumor	Ovary/Fallopian Tube	Ovarian Epithelial Tumor	7.43696	Other
ACH-001607	0.0422663	NOZ	Intracholecystic Papillary Neoplasm	Biliary Tract	Intracholecystic Papillary Neoplasm	3.20945	Other		ACH-001570	0.0127717	MM426	Melanoma	Skin	Melanoma	3.99458	Other				ACH-001607	0.236247	NOZ	Intracholecystic Papillary Neoplasm	Biliary Tract	Intracholecystic Papillary Neoplasm	4.30597	Other				ACH-000706	-1.1928	EKVX	Non-Small Cell Lung Cancer	Lung	Non-Small Cell Lung Cancer	7.53846	Other
ACH-001606	-0.0854642	NO11	Diffuse Glioma	CNS/Brain	Diffuse Glioma		Other		ACH-001568	-0.071733	MM386	Melanoma	Skin	Melanoma	4.02326	Other				ACH-001606	0.127691	NO11	Diffuse Glioma	CNS/Brain	Diffuse Glioma		Other				ACH-000709	-0.926925	KMRC2	Renal Cell Carcinoma	Kidney	Renal Cell Carcinoma	6.90183	Other
ACH-001605	0.0480968	NO10	Diffuse Glioma	CNS/Brain	Diffuse Glioma	3.47119	Other		ACH-001567	-0.0389112	MM383	Melanoma	Skin	Melanoma	4.81404	Other				ACH-001605	0.294641	NO10	Diffuse Glioma	CNS/Brain	Diffuse Glioma	3.84398	Other				ACH-000711	-1.22484	JIMT1	Invasive Breast Carcinoma	Breast	Invasive Breast Carcinoma	7.1813	Other
ACH-001603	-0.132795	NH12	Neuroblastoma	Peripheral Nervous System	Neuroblastoma	3.77189	Other		ACH-001566	0.118695	MM370	Melanoma	Skin	Melanoma	3.60526	Other				ACH-001616	0.025888	OCILY18	Mature B-Cell Neoplasms	Lymphoid	Mature B-Cell Neoplasms	4.52356	Other				ACH-000713	-1.4329	CAOV3	Ovarian Epithelial Tumor	Ovary/Fallopian Tube	Ovarian Epithelial Tumor	7.39	Other
ACH-001578	-0.0135152	NCCIT	Non-Seminomatous Germ Cell Tumor	Testis	Non-Seminomatous Germ Cell Tumor	3.46336	Other		ACH-001563	-0.0177758	MM127	Melanoma	Skin	Melanoma	6.2384	Other				ACH-001578	-0.0395319	NCCIT	Non-Seminomatous Germ Cell Tumor	Testis	Non-Seminomatous Germ Cell Tumor	3.93357	Other				ACH-000714	-1.16437	KMS11	Mature B-Cell Neoplasms	Lymphoid	Mature B-Cell Neoplasms	8.13622	Other
ACH-001611	0.111403	NP8	Diffuse Glioma	CNS/Brain	Diffuse Glioma	2.59455	Other		ACH-001562	-0.0912872	MERO95	Pleural Mesothelioma	Pleura	Pleural Mesothelioma	4.95093	Other				ACH-001577	0.111888	MUTZ8	Acute Myeloid Leukemia	Myeloid	Acute Myeloid Leukemia	4.59395	Other				ACH-000716	-1.45265	TT2609C02	Well-Differentiated Thyroid Cancer	Thyroid	Well-Differentiated Thyroid Cancer	7.67885	Other
ACH-001574	0.0635987	MOLM14	Acute Myeloid Leukemia	Myeloid	Acute Myeloid Leukemia	2.81352	Other		ACH-001560	0.0671947	MERO83	Pleural Mesothelioma	Pleura	Pleural Mesothelioma	5.61412	Other				ACH-001574	-0.0464102	MOLM14	Acute Myeloid Leukemia	Myeloid	Acute Myeloid Leukemia	4.35191	Other				ACH-000717	-1.16744	COLO680N	Esophageal Squamous Cell Carcinoma	Esophagus/Stomach	Esophageal Squamous Cell Carcinoma	7.36999	Other
ACH-001570	-0.0623703	MM426	Melanoma	Skin	Melanoma	2.9782	Other		ACH-001626	-0.0344323	OSC20	Head and Neck Squamous Cell Carcinoma	Head and Neck	Head and Neck Squamous Cell Carcinoma	4.40667	Other				ACH-001570	0.0263873	MM426	Melanoma	Skin	Melanoma	3.3978	Other				ACH-000718	-1.00862	NCIH2291	Non-Small Cell Lung Cancer	Lung	Non-Small Cell Lung Cancer	7.48824	Other
ACH-001568	-0.00865912	MM386	Melanoma	Skin	Melanoma	1.96347	Other		ACH-001645	0.0415703	SEKI	Melanoma	Skin	Melanoma	3.853	Other				ACH-001568	-0.0550726	MM386	Melanoma	Skin	Melanoma	4.13093	Other				ACH-000719	-1.18879	RMGI	Ovarian Epithelial Tumor	Ovary/Fallopian Tube	Ovarian Epithelial Tumor	6.52716	Other
ACH-001567	-0.0466957	MM383	Melanoma	Skin	Melanoma	3.08916	Other		ACH-001642	0.10533	SCC3	Non-Hodgkin Lymphoma	Lymphoid	Non-Hodgkin Lymphoma	4.65363	Other				ACH-001567	0.513513	MM383	Melanoma	Skin	Melanoma	4.49825	Other				ACH-000720	-1.53808	TCCSUP	Bladder Urothelial Carcinoma	Bladder/Urinary Tract	Bladder Urothelial Carcinoma	7.28993	Other
ACH-001566	-0.279128	MM370	Melanoma	Skin	Melanoma	2.59932	Other		ACH-001641	-0.0604275	SAT	Head and Neck Squamous Cell Carcinoma	Head and Neck	Head and Neck Squamous Cell Carcinoma	4.09001	Other				ACH-001566	0.18057	MM370	Melanoma	Skin	Melanoma	3.77821	Other				ACH-000721	-1.04499	HMC18	Invasive Breast Carcinoma	Breast	Invasive Breast Carcinoma	6.82337	Other
ACH-001563	-0.152798	MM127	Melanoma	Skin	Melanoma	2.488	Other		ACH-001639	0.316233	ROS50	Mature B-Cell Neoplasms	Lymphoid	Mature B-Cell Neoplasms		Other				ACH-001563	-0.425605	MM127	Melanoma	Skin	Melanoma	4.22419	Other				ACH-000722	-1.62117	SNUC1	Colorectal Adenocarcinoma	Bowel	Colorectal Adenocarcinoma	7.54264	Other
ACH-001562	-0.401133	MERO95	Pleural Mesothelioma	Pleura	Pleural Mesothelioma	4.33842	Other		ACH-001634	0.00270736	PGA1	Mature B-Cell Neoplasms	Lymphoid	Mature B-Cell Neoplasms	5.38059	Other				ACH-001627	0.259573	P4E6	Prostate Adenocarcinoma	Prostate	Prostate Adenocarcinoma	4.16591	Other				ACH-000724	-1.60994	HT1376	Bladder Urothelial Carcinoma	Bladder/Urinary Tract	Bladder Urothelial Carcinoma	7.34385	Other
ACH-001560	0.087756	MERO83	Pleural Mesothelioma	Pleura	Pleural Mesothelioma	4.27501	Other		ACH-001632	-0.183766	PEO4	Ovarian Epithelial Tumor	Ovary/Fallopian Tube	Ovarian Epithelial Tumor	5.65363	Other				ACH-001645	0.212718	SEKI	Melanoma	Skin	Melanoma	4.06609	Other				ACH-000725	-0.963381	HCC202	Breast Ductal Carcinoma In Situ	Breast	Breast Ductal Carcinoma In Situ	7.50914	Other
ACH-001625	0.206727	OSC19	Head and Neck Squamous Cell Carcinoma	Head and Neck	Head and Neck Squamous Cell Carcinoma	3.70598	Other		ACH-001630	-0.0399041	PEO1	Ovarian Epithelial Tumor	Ovary/Fallopian Tube	Ovarian Epithelial Tumor	5.59902	Other				ACH-001642	0.0185225	SCC3	Non-Hodgkin Lymphoma	Lymphoid	Non-Hodgkin Lymphoma	3.30597	Other				ACH-000732	-1.40779	PECAPJ41CLONED2	Head and Neck Squamous Cell Carcinoma	Head and Neck	Head and Neck Squamous Cell Carcinoma	6.08449	Other
ACH-001641	-0.01613	SAT	Head and Neck Squamous Cell Carcinoma	Head and Neck	Head and Neck Squamous Cell Carcinoma	3.36036	Other		ACH-001627	0.0339355	P4E6	Prostate Adenocarcinoma	Prostate	Prostate Adenocarcinoma	4.76235	Other				ACH-001641	0.192017	SAT	Head and Neck Squamous Cell Carcinoma	Head and Neck	Head and Neck Squamous Cell Carcinoma	5.58436	Other				ACH-000734	-1.00264	JHH5	Hepatocellular Carcinoma	Liver	Hepatocellular Carcinoma	7.55766	Other
ACH-001639	-0.0903906	ROS50	Mature B-Cell Neoplasms	Lymphoid	Mature B-Cell Neoplasms		Other		ACH-001715	-0.133669	CAL72	Osteosarcoma	Bone	Osteosarcoma	5.19849	Other				ACH-001639	-0.129799	ROS50	Mature B-Cell Neoplasms	Lymphoid	Mature B-Cell Neoplasms		Other				ACH-000735	-1.26701	PECAPJ49	Head and Neck Squamous Cell Carcinoma	Head and Neck	Head and Neck Squamous Cell Carcinoma	6.96982	Other
ACH-001634	0.0359718	PGA1	Mature B-Cell Neoplasms	Lymphoid	Mature B-Cell Neoplasms	2.32481	Other		ACH-001625	-0.295375	OSC19	Head and Neck Squamous Cell Carcinoma	Head and Neck	Head and Neck Squamous Cell Carcinoma	4.67525	Other				ACH-001634	0.153253	PGA1	Mature B-Cell Neoplasms	Lymphoid	Mature B-Cell Neoplasms	4.30086	Other				ACH-000736	-1.52853	SNU601	Esophagogastric Adenocarcinoma	Esophagus/Stomach	Esophagogastric Adenocarcinoma	7.80012	Other
ACH-001632	-0.0790032	PEO4	Ovarian Epithelial Tumor	Ovary/Fallopian Tube	Ovarian Epithelial Tumor	2.46989	Other		ACH-001624	0.124504	ONDA9	Diffuse Glioma	CNS/Brain	Diffuse Glioma	5.33949	Other				ACH-001632	0.119581	PEO4	Ovarian Epithelial Tumor	Ovary/Fallopian Tube	Ovarian Epithelial Tumor	4.41075	Other				ACH-000738	-1.19496	GB1	Diffuse Glioma	CNS/Brain	Diffuse Glioma	8.07906	Other
ACH-001630	0.219426	PEO1	Ovarian Epithelial Tumor	Ovary/Fallopian Tube	Ovarian Epithelial Tumor	3.64155	Other		ACH-001623	-0.0326748	ONDA8	Diffuse Glioma	CNS/Brain	Diffuse Glioma	6.36001	Other				ACH-001630	0.124488	PEO1	Ovarian Epithelial Tumor	Ovary/Fallopian Tube	Ovarian Epithelial Tumor	4.25248	Other				ACH-000739	-1.29801	HEPG2	Hepatoblastoma	Liver	Hepatoblastoma	6.60095	Other
ACH-001628	0.346149	PEA1	Ovarian Epithelial Tumor	Ovary/Fallopian Tube	Ovarian Epithelial Tumor	4.52231	Other		ACH-001622	-0.0282354	ONDA7	Diffuse Glioma	CNS/Brain	Diffuse Glioma	4.64904	Other				ACH-001628	-0.0419893	PEA1	Ovarian Epithelial Tumor	Ovary/Fallopian Tube	Ovarian Epithelial Tumor	4.68201	Other				ACH-000740	-1.29652	A253	Head and Neck Squamous Cell Carcinoma	Head and Neck	Head and Neck Squamous Cell Carcinoma	7.897	Other
ACH-001627	0.0500991	P4E6	Prostate Adenocarcinoma	Prostate	Prostate Adenocarcinoma	1.57531	Other		ACH-001619	-0.00465774	OCUG1	Intracholecystic Papillary Neoplasm	Biliary Tract	Intracholecystic Papillary Neoplasm	4.90159	Other				ACH-001715	-0.204264	CAL72	Osteosarcoma	Bone	Osteosarcoma	5.21568	Other				ACH-000741	-0.916333	UBLC1	Bladder Urothelial Carcinoma	Bladder/Urinary Tract	Bladder Urothelial Carcinoma	6.0398	Other
ACH-001626	-0.0224081	OSC20	Head and Neck Squamous Cell Carcinoma	Head and Neck	Head and Neck Squamous Cell Carcinoma	3.7845	Other		ACH-001618	0.0207641	OCIM2	Acute Myeloid Leukemia	Myeloid	Acute Myeloid Leukemia	4.78503	Other				ACH-001626	0.153401	OSC20	Head and Neck Squamous Cell Carcinoma	Head and Neck	Head and Neck Squamous Cell Carcinoma	4.16189	Other				ACH-000746	-1.24248	GSS	Esophagogastric Adenocarcinoma	Esophagus/Stomach	Esophagogastric Adenocarcinoma	7.60392	Other
ACH-001709	-0.394905	WSUNHL	Mature B-Cell Neoplasms	Lymphoid	Mature B-Cell Neoplasms	3.52482	Other		ACH-001613	0.0117171	OCIAML4	Acute Myeloid Leukemia	Myeloid	Acute Myeloid Leukemia	3.76977	Other				ACH-001625	0.137235	OSC19	Head and Neck Squamous Cell Carcinoma	Head and Neck	Head and Neck Squamous Cell Carcinoma	4.18587	Other				ACH-000747	-1.33638	NCIH1703	Non-Small Cell Lung Cancer	Lung	Non-Small Cell Lung Cancer	8.02818	Other
ACH-001624	0.0812236	ONDA9	Diffuse Glioma	CNS/Brain	Diffuse Glioma	1.60407	Other		ACH-001970	-0.112053	MM253	Melanoma	Skin	Melanoma	4.10266	Other				ACH-001624	0.25372	ONDA9	Diffuse Glioma	CNS/Brain	Diffuse Glioma	3.57046	Other				ACH-000748	-1.51059	SJSA1	Osteosarcoma	Bone	Osteosarcoma	7.05539	Other
ACH-001623	-0.276628	ONDA8	Diffuse Glioma	CNS/Brain	Diffuse Glioma	3.88947	Other		ACH-001991	-0.267333	NZOV9	Ovarian Epithelial Tumor	Ovary/Fallopian Tube	Ovarian Epithelial Tumor	6.03584	Other				ACH-001623	0.0440207	ONDA8	Diffuse Glioma	CNS/Brain	Diffuse Glioma	4.33414	Other				ACH-000749	-1.23023	DMS273	Lung Neuroendocrine Tumor	Lung	Lung Neuroendocrine Tumor	8.32638	Other
ACH-001622	0.219445	ONDA7	Diffuse Glioma	CNS/Brain	Diffuse Glioma	3.13586	Other		ACH-001990	-0.186308	NZM7	Melanoma	Skin	Melanoma	4.23343	Other				ACH-001622	-0.0653724	ONDA7	Diffuse Glioma	CNS/Brain	Diffuse Glioma	4.0993	Other				ACH-000753	-1.15417	JMSU1	Bladder Urothelial Carcinoma	Bladder/Urinary Tract	Bladder Urothelial Carcinoma	7.25304	Other
ACH-001619	-0.116685	OCUG1	Intracholecystic Papillary Neoplasm	Biliary Tract	Intracholecystic Papillary Neoplasm	2.26604	Other		ACH-001986	-0.213714	NZM42	Melanoma	Skin	Melanoma	3.93074	Other				ACH-001619	0.228935	OCUG1	Intracholecystic Papillary Neoplasm	Biliary Tract	Intracholecystic Papillary Neoplasm	3.52982	Other				ACH-000754	-1.13324	L428	Hodgkin Lymphoma	Lymphoid	Hodgkin Lymphoma	7.33235	Other
ACH-001618	0.0354787	OCIM2	Acute Myeloid Leukemia	Myeloid	Acute Myeloid Leukemia	2.13422	Other		ACH-001982	-0.0869257	NZM3	Melanoma	Skin	Melanoma	4.43162	Other				ACH-001618	0.428387	OCIM2	Acute Myeloid Leukemia	Myeloid	Acute Myeloid Leukemia	4.28983	Other				ACH-000756	-0.987398	GI1	Diffuse Glioma	CNS/Brain	Diffuse Glioma	7.66235	Other
ACH-001616	0.0332754	OCILY18	Mature B-Cell Neoplasms	Lymphoid	Mature B-Cell Neoplasms	2.83794	Other		ACH-001977	-0.186534	NO36	Pleural Mesothelioma	Pleura	Pleural Mesothelioma	5.55305	Other				ACH-001961	0.0405999	GB2	Intracholecystic Papillary Neoplasm	Biliary Tract	Intracholecystic Papillary Neoplasm	3.40463	Other				ACH-000757	-1.02077	A427	Non-Small Cell Lung Cancer	Lung	Non-Small Cell Lung Cancer	7.76208	Other
ACH-001613	-0.532789	OCIAML4	Acute Myeloid Leukemia	Myeloid	Acute Myeloid Leukemia	3.62877	Other		ACH-001975	-0.137277	MM576	Melanoma	Skin	Melanoma	4.23036	Other				ACH-001990	0.104791	NZM7	Melanoma	Skin	Melanoma	4.30159	Other				ACH-000758	-1.85203	MKN74	Esophagogastric Adenocarcinoma	Esophagus/Stomach	Esophagogastric Adenocarcinoma	6.62688	Other
ACH-001959	0.14754	CCLP1	Intraductal Papillary Neoplasm of the Bile Duct	Biliary Tract	Intraductal Papillary Neoplasm of the Bile Duct	2.90497	Other		ACH-001973	-0.137655	MM485	Melanoma	Skin	Melanoma	4.45549	Other				ACH-001986	0.139516	NZM42	Melanoma	Skin	Melanoma	3.69599	Other				ACH-000760	-1.10686	LNZ308	Diffuse Glioma	CNS/Brain	Diffuse Glioma	7.24897	Other
ACH-001986	0.113721	NZM42	Melanoma	Skin	Melanoma	3.67807	Other		ACH-001972	-0.0205955	MM473	Melanoma	Skin	Melanoma	4.94392	Other				ACH-001982	-0.07607	NZM3	Melanoma	Skin	Melanoma	3.73444	Other				ACH-000762	-1.49854	YD38	Head and Neck Squamous Cell Carcinoma	Head and Neck	Head and Neck Squamous Cell Carcinoma	7.46312	Other
ACH-001982	0.0668786	NZM3	Melanoma	Skin	Melanoma	3.31325	Other		ACH-001992	-0.161728	ONE58	Pleural Mesothelioma	Pleura	Pleural Mesothelioma	5.83238	Other				ACH-001977	-0.00962997	NO36	Pleural Mesothelioma	Pleura	Pleural Mesothelioma	4.11103	Other				ACH-000763	-1.21329	MM1S	Mature B-Cell Neoplasms	Lymphoid	Mature B-Cell Neoplasms	7.55811	Other
ACH-001977	-0.130856	NO36	Pleural Mesothelioma	Pleura	Pleural Mesothelioma	4.23573	Other		ACH-001961	-0.177702	GB2	Intracholecystic Papillary Neoplasm	Biliary Tract	Intracholecystic Papillary Neoplasm	4.30816	Other				ACH-001975	0.219011	MM576	Melanoma	Skin	Melanoma	4.07039	Other				ACH-000764	-1.26907	SH10TC	Esophagogastric Adenocarcinoma	Esophagus/Stomach	Esophagogastric Adenocarcinoma	7.30405	Other
ACH-001975	0.111371	MM576	Melanoma	Skin	Melanoma	3.71809	Other		ACH-001960	-0.0452923	CCSW1	Intraductal Papillary Neoplasm of the Bile Duct	Biliary Tract	Intraductal Papillary Neoplasm of the Bile Duct	4.58616	Other				ACH-001973	0.284989	MM485	Melanoma	Skin	Melanoma	4.17473	Other				ACH-000765	-1.08936	WM983B	Melanoma	Skin	Melanoma	7.33119	Other
ACH-001973	-0.037728	MM485	Melanoma	Skin	Melanoma	3.64962	Other		ACH-001959	0.0845415	CCLP1	Intraductal Papillary Neoplasm of the Bile Duct	Biliary Tract	Intraductal Papillary Neoplasm of the Bile Duct	5.91982	Other				ACH-001972	0.0163981	MM473	Melanoma	Skin	Melanoma	4.32841	Other				ACH-000766	-1.2115	NCIH1648	Non-Small Cell Lung Cancer	Lung	Non-Small Cell Lung Cancer	7.05637	Other
ACH-001972	-0.0413151	MM473	Melanoma	Skin	Melanoma	4.01525	Other		ACH-001864	0.057473	YSCCC	Intraductal Papillary Neoplasm of the Bile Duct	Biliary Tract	Intraductal Papillary Neoplasm of the Bile Duct	4.44559	Other				ACH-001970	0.2862	MM253	Melanoma	Skin	Melanoma	4.17871	Other				ACH-000767	-1.33432	NCIH526	Lung Neuroendocrine Tumor	Lung	Lung Neuroendocrine Tumor	8.39146	Other
ACH-001970	-0.0366422	MM253	Melanoma	Skin	Melanoma	3.31615	Other		ACH-001863	-0.110173	TKKK	Intraductal Papillary Neoplasm of the Bile Duct	Biliary Tract	Intraductal Papillary Neoplasm of the Bile Duct	6.36685	Other				ACH-001991	0.349042	NZOV9	Ovarian Epithelial Tumor	Ovary/Fallopian Tube	Ovarian Epithelial Tumor	4.49825	Other				ACH-000768	-1.46235	MDAMB231	Invasive Breast Carcinoma	Breast	Invasive Breast Carcinoma	7.7924	Other
ACH-001961	0.0298336	GB2	Intracholecystic Papillary Neoplasm	Biliary Tract	Intracholecystic Papillary Neoplasm	3.59096	Other		ACH-001862	0.0405944	TGBC52TKB	Ampullary Carcinoma	Ampulla of Vater	Ampullary Carcinoma	4.69377	Other				ACH-001960	-0.0146448	CCSW1	Intraductal Papillary Neoplasm of the Bile Duct	Biliary Tract	Intraductal Papillary Neoplasm of the Bile Duct	4.25475	Other				ACH-000769	-1.35071	LK2	Non-Small Cell Lung Cancer	Lung	Non-Small Cell Lung Cancer	8.20926	Other
ACH-001990	0.0660177	NZM7	Melanoma	Skin	Melanoma	3.23879	Other		ACH-001861	0.233911	TGBC1TKB	Intracholecystic Papillary Neoplasm	Biliary Tract	Intracholecystic Papillary Neoplasm	5.03386	Other				ACH-001959	0.0355348	CCLP1	Intraductal Papillary Neoplasm of the Bile Duct	Biliary Tract	Intraductal Papillary Neoplasm of the Bile Duct	4.0018	Other				ACH-000770	-1.32704	P31FUJ	Acute Myeloid Leukemia	Myeloid	Acute Myeloid Leukemia	8.01419	Other
ACH-001864	-0.116028	YSCCC	Intraductal Papillary Neoplasm of the Bile Duct	Biliary Tract	Intraductal Papillary Neoplasm of the Bile Duct	4.57773	Other		ACH-001858	-0.200194	SSP25	Intraductal Papillary Neoplasm of the Bile Duct	Biliary Tract	Intraductal Papillary Neoplasm of the Bile Duct	6.41515	Other				ACH-001864	0.162727	YSCCC	Intraductal Papillary Neoplasm of the Bile Duct	Biliary Tract	Intraductal Papillary Neoplasm of the Bile Duct	5.10769	Other				ACH-000771	-1.27923	BICR56	Head and Neck Squamous Cell Carcinoma	Head and Neck	Head and Neck Squamous Cell Carcinoma	5.0343	Other
ACH-001863	-0.395545	TKKK	Intraductal Papillary Neoplasm of the Bile Duct	Biliary Tract	Intraductal Papillary Neoplasm of the Bile Duct	3.77189	Other		ACH-002005	0.286999	SKMEL19	Melanoma	Skin	Melanoma	4.67694	Other				ACH-001863	0.0199679	TKKK	Intraductal Papillary Neoplasm of the Bile Duct	Biliary Tract	Intraductal Papillary Neoplasm of the Bile Duct	3.79805	Other				ACH-000773	-1.28028	KIJK	Mature T and NK Neoplasms	Lymphoid	Mature T and NK Neoplasms	7.49073	Other
ACH-001862	0.227394	TGBC52TKB	Ampullary Carcinoma	Ampulla of Vater	Ampullary Carcinoma	3.54226	Other		ACH-002023	-0.072782	TGBC18TKB	Ampullary Carcinoma	Ampulla of Vater	Ampullary Carcinoma	5.86369	Other				ACH-001862	0.0177987	TGBC52TKB	Ampullary Carcinoma	Ampulla of Vater	Ampullary Carcinoma	4.27501	Other				ACH-000774	-0.866983	RERFLCAD2	Non-Small Cell Lung Cancer	Lung	Non-Small Cell Lung Cancer	7.2151	Other
ACH-001861	-0.527363	TGBC1TKB	Intracholecystic Papillary Neoplasm	Biliary Tract	Intracholecystic Papillary Neoplasm	3.32912	Other		ACH-002021	-0.238041	T3M3	Gestational Trophoblastic Disease	Uterus	Gestational Trophoblastic Disease	4.37016	Other				ACH-001861	0.0915263	TGBC1TKB	Intracholecystic Papillary Neoplasm	Biliary Tract	Intracholecystic Papillary Neoplasm	3.98823	Other				ACH-000775	-1.17658	NCIH727	Lung Neuroendocrine Tumor	Lung	Lung Neuroendocrine Tumor	7.32769	Other
ACH-001858	0.0444	SSP25	Intraductal Papillary Neoplasm of the Bile Duct	Biliary Tract	Intraductal Papillary Neoplasm of the Bile Duct	3.12267	Other		ACH-002020	-0.0566855	SKGIIIA	Cervical Squamous Cell Carcinoma	Cervix	Cervical Squamous Cell Carcinoma	4.9397	Other				ACH-001858	0.119059	SSP25	Intraductal Papillary Neoplasm of the Bile Duct	Biliary Tract	Intraductal Papillary Neoplasm of the Bile Duct	3.83996	Other				ACH-000776	-1.51649	ONS76	Embryonal Tumor	CNS/Brain	Embryonal Tumor	6.81954	Other
ACH-001857	0.121026	SG231	Intraductal Papillary Neoplasm of the Bile Duct	Biliary Tract	Intraductal Papillary Neoplasm of the Bile Duct	2.31904	Other		ACH-002019	-0.0329172	HOKUG	Glassy Cell Carcinoma of the Cervix	Cervix	Glassy Cell Carcinoma of the Cervix	4.86542	Other				ACH-001857	0.381689	SG231	Intraductal Papillary Neoplasm of the Bile Duct	Biliary Tract	Intraductal Papillary Neoplasm of the Bile Duct	3.43829	Other				ACH-000777	-1.07454	KYSE30	Esophageal Squamous Cell Carcinoma	Esophagus/Stomach	Esophageal Squamous Cell Carcinoma	6.05398	Other
ACH-001856	0.0414918	RBE	Intraductal Papillary Neoplasm of the Bile Duct	Biliary Tract	Intraductal Papillary Neoplasm of the Bile Duct	2.65535	Other		ACH-002018	-0.154693	OMM25	Ocular Melanoma	Eye	Ocular Melanoma	4.98094	Other				ACH-002005	0.155231	SKMEL19	Melanoma	Skin	Melanoma	4.16912	Other				ACH-000778	-1.22961	HSC3	Head and Neck Squamous Cell Carcinoma	Head and Neck	Head and Neck Squamous Cell Carcinoma	7.56384	Other
ACH-001853	-0.19701	KMCH1	Hepatocellular Carcinoma plus Intrahepatic Cholangiocarcinoma	Liver	Hepatocellular Carcinoma plus Intrahepatic Cholangiocarcinoma	2.68257	Other		ACH-002016	-0.0444815	MEL290	Ocular Melanoma	Eye	Ocular Melanoma	5.78084	Other				ACH-002023	0.191652	TGBC18TKB	Ampullary Carcinoma	Ampulla of Vater	Ampullary Carcinoma	3.99277	Other				ACH-000781	-1.17586	NCIH2023	Non-Small Cell Lung Cancer	Lung	Non-Small Cell Lung Cancer	7.71253	Other
ACH-002004	0.307374	UACC62SKINCJ1	Melanoma	Skin	Melanoma	3.69265	Other		ACH-002015	-0.120086	MEL285	Ocular Melanoma	Eye	Ocular Melanoma	5.24336	Other				ACH-002021	0.00523663	T3M3	Gestational Trophoblastic Disease	Uterus	Gestational Trophoblastic Disease	4.82985	Other				ACH-000782	-1.20113	SEM	B-Lymphoblastic Leukemia/Lymphoma	Lymphoid	B-Lymphoblastic Leukemia/Lymphoma	6.5168	Other
ACH-002021	-0.200853	T3M3	Gestational Trophoblastic Disease	Uterus	Gestational Trophoblastic Disease	4.33842	Other		ACH-002014	-0.136234	MEL270	Ocular Melanoma	Eye	Ocular Melanoma	3.37573	Other				ACH-002020	0.157106	SKGIIIA	Cervical Squamous Cell Carcinoma	Cervix	Cervical Squamous Cell Carcinoma	5.42962	Other				ACH-000783	-1.13242	CAMA1	Invasive Breast Carcinoma	Breast	Invasive Breast Carcinoma	7.13771	Other
ACH-002020	-0.19528	SKGIIIA	Cervical Squamous Cell Carcinoma	Cervix	Cervical Squamous Cell Carcinoma	3.8268	Other		ACH-001857	0.10904	SG231	Intraductal Papillary Neoplasm of the Bile Duct	Biliary Tract	Intraductal Papillary Neoplasm of the Bile Duct	5.51948	Other				ACH-002019	0.143666	HOKUG	Glassy Cell Carcinoma of the Cervix	Cervix	Glassy Cell Carcinoma of the Cervix	4.47054	Other				ACH-000784	-1.3327	KYSE70	Esophageal Squamous Cell Carcinoma	Esophagus/Stomach	Esophageal Squamous Cell Carcinoma	7.38629	Other
ACH-002019	-0.0110252	HOKUG	Glassy Cell Carcinoma of the Cervix	Cervix	Glassy Cell Carcinoma of the Cervix	4.29866	Other		ACH-002004	0.123661	UACC62SKINCJ1	Melanoma	Skin	Melanoma	4.38819	Other				ACH-002018	0.158474	OMM25	Ocular Melanoma	Eye	Ocular Melanoma	4.62352	Other				ACH-000785	-1.32093	NCIH2126	Non-Small Cell Lung Cancer	Lung	Non-Small Cell Lung Cancer	6.88521	Other
ACH-002018	-0.0422349	OMM25	Ocular Melanoma	Eye	Ocular Melanoma	3.55459	Other		ACH-002003	0.0971746	A375SKINCJ3	Melanoma	Skin	Melanoma	4.32553	Other				ACH-002016	-0.0444354	MEL290	Ocular Melanoma	Eye	Ocular Melanoma	4.53792	Other				ACH-000787	-1.23621	LXF289	Non-Small Cell Lung Cancer	Lung	Non-Small Cell Lung Cancer	7.35032	Other
ACH-002016	0.216882	MEL290	Ocular Melanoma	Eye	Ocular Melanoma	3.5435	Other		ACH-002002	-0.0868775	A375SKINCJ2	Melanoma	Skin	Melanoma	5.81813	Other				ACH-002015	0.160812	MEL285	Ocular Melanoma	Eye	Ocular Melanoma	4.00809	Other				ACH-000788	-1.3294	A2058	Melanoma	Skin	Melanoma	7.63938	Other
ACH-002015	-0.0709116	MEL285	Ocular Melanoma	Eye	Ocular Melanoma	3.43429	Other		ACH-002001	-0.0735579	A375SKINCJ1	Melanoma	Skin	Melanoma	4.89093	Other				ACH-002014	0.17798	MEL270	Ocular Melanoma	Eye	Ocular Melanoma	4.1643	Other				ACH-000790	-1.51675	SHP77	Lung Neuroendocrine Tumor	Lung	Lung Neuroendocrine Tumor	7.80168	Other
ACH-002014	-0.0644494	MEL270	Ocular Melanoma	Eye	Ocular Melanoma	2.82375	Other		ACH-001999	-0.0651064	9505BIK	Pancreatic Adenocarcinoma	Pancreas	Pancreatic Adenocarcinoma	4.26379	Other				ACH-001856	-0.250277	RBE	Intraductal Papillary Neoplasm of the Bile Duct	Biliary Tract	Intraductal Papillary Neoplasm of the Bile Duct	4.45943	Other				ACH-000791	-1.01814	RERFLCAD1	Non-Small Cell Lung Cancer	Lung	Non-Small Cell Lung Cancer	6.82107	Other
ACH-002005	0.0406419	SKMEL19	Melanoma	Skin	Melanoma	3.12267	Other		ACH-001997	-0.143464	ECC2	Intraductal Papillary Neoplasm of the Bile Duct	Biliary Tract	Intraductal Papillary Neoplasm of the Bile Duct	5.71287	Other				ACH-002004	-0.213186	UACC62SKINCJ1	Melanoma	Skin	Melanoma	4.21335	Other				ACH-000792	-1.00088	BFTC909	Renal Cell Carcinoma	Kidney	Renal Cell Carcinoma	8.07559	Other
ACH-001852	-0.1744	HKGZCC	Intraductal Papillary Neoplasm of the Bile Duct	Biliary Tract	Intraductal Papillary Neoplasm of the Bile Duct	3.6427	Other		ACH-001993	0.066225	NALM16	B-Lymphoblastic Leukemia/Lymphoma	Lymphoid	B-Lymphoblastic Leukemia/Lymphoma	5.34376	Other				ACH-002003	0.256167	A375SKINCJ3	Melanoma	Skin	Melanoma	3.9364	Other				ACH-000793	-1.11641	KATOIII	Esophagogastric Adenocarcinoma	Esophagus/Stomach	Esophagogastric Adenocarcinoma	7.92446	Other
ACH-002003	-0.103908	A375SKINCJ3	Melanoma	Skin	Melanoma	3.34908	Other		ACH-001791	0.0384676	LPS6	Liposarcoma	Soft Tissue	Liposarcoma	4.30086	Other				ACH-002002	0.0540674	A375SKINCJ2	Melanoma	Skin	Melanoma	3.82375	Other				ACH-000794	-1.21513	BICR22	Head and Neck Squamous Cell Carcinoma	Head and Neck	Head and Neck Squamous Cell Carcinoma	5.13545	Other
ACH-002002	-0.0244109	A375SKINCJ2	Melanoma	Skin	Melanoma	3.10601	Other		ACH-001814	0.0138782	OS252	Osteosarcoma	Bone	Osteosarcoma	5.19535	Other				ACH-002001	0.280818	A375SKINCJ1	Melanoma	Skin	Melanoma	4.0993	Other				ACH-000796	-1.12376	MCAS	Ovarian Epithelial Tumor	Ovary/Fallopian Tube	Ovarian Epithelial Tumor	7.28734	Other
ACH-002001	0.128108	A375SKINCJ1	Melanoma	Skin	Melanoma	3.57773	Other		ACH-001804	-0.248596	LPS510	Liposarcoma	Soft Tissue	Liposarcoma	5.01078	Other				ACH-001999	-0.00468699	9505BIK	Pancreatic Adenocarcinoma	Pancreas	Pancreatic Adenocarcinoma	4.4019	Other				ACH-000798	-1.36191	CL40	Colorectal Adenocarcinoma	Bowel	Colorectal Adenocarcinoma	6.59276	Other
ACH-001999	-0.0743127	9505BIK	Pancreatic Adenocarcinoma	Pancreas	Pancreatic Adenocarcinoma	2.75702	Other		ACH-001802	-0.2254	LPS853	Liposarcoma	Soft Tissue	Liposarcoma	4.98959	Other				ACH-001997	0.0614722	ECC2	Intraductal Papillary Neoplasm of the Bile Duct	Biliary Tract	Intraductal Papillary Neoplasm of the Bile Duct	3.66676	Other				ACH-000799	-1.09241	HS695T	Melanoma	Skin	Melanoma	8.22458	Other
ACH-001997	-0.00799185	ECC2	Intraductal Papillary Neoplasm of the Bile Duct	Biliary Tract	Intraductal Papillary Neoplasm of the Bile Duct	2.51349	Other		ACH-001799	-0.108621	LPS141	Liposarcoma	Soft Tissue	Liposarcoma	5.10224	Other				ACH-001993	0.320121	NALM16	B-Lymphoblastic Leukemia/Lymphoma	Lymphoid	B-Lymphoblastic Leukemia/Lymphoma	5.15381	Other				ACH-000800	-1.32833	NCIH446	Lung Neuroendocrine Tumor	Lung	Lung Neuroendocrine Tumor	8.14929	Other
ACH-001993	0.100849	NALM16	B-Lymphoblastic Leukemia/Lymphoma	Lymphoid	B-Lymphoblastic Leukemia/Lymphoma	4.62761	Other		ACH-001796	-0.0282102	95T1000	Liposarcoma	Soft Tissue	Liposarcoma	5.60822	Other				ACH-001992	0.0966009	ONE58	Pleural Mesothelioma	Pleura	Pleural Mesothelioma	4.92932	Other				ACH-000801	-1.18867	HS936T	Melanoma	Skin	Melanoma	7.42122	Other
ACH-001992	-0.0259772	ONE58	Pleural Mesothelioma	Pleura	Pleural Mesothelioma	3.6427	Other		ACH-001795	-0.179185	94T778	Liposarcoma	Soft Tissue	Liposarcoma	5.94883	Other				ACH-001786	0.14227	SNU1544	Colorectal Adenocarcinoma	Bowel	Colorectal Adenocarcinoma	3.80426	Other				ACH-000802	-1.28163	BFTC905	Bladder Urothelial Carcinoma	Bladder/Urinary Tract	Bladder Urothelial Carcinoma	7.41954	Other
ACH-001991	0.224146	NZOV9	Ovarian Epithelial Tumor	Ovary/Fallopian Tube	Ovarian Epithelial Tumor	4.07895	Other		ACH-001794	-0.216265	93T449	Liposarcoma	Soft Tissue	Liposarcoma	5.05398	Other				ACH-001804	0.137798	LPS510	Liposarcoma	Soft Tissue	Liposarcoma	4.75435	Other				ACH-000804	-1.36666	NB1	Neuroblastoma	Peripheral Nervous System	Neuroblastoma	7.33691	Other
ACH-001750	0.153374	TTC442	Rhabdomyosarcoma	Soft Tissue	Rhabdomyosarcoma	3.09085	Other		ACH-001793	-0.0445655	LPS27	Liposarcoma	Soft Tissue	Liposarcoma	5.10518	Other				ACH-001802	0.122582	LPS853	Liposarcoma	Soft Tissue	Liposarcoma	3.19692	Other				ACH-000805	-1.04439	COLO679	Melanoma	Skin	Melanoma	7.46312	Other
ACH-001799	-0.0853949	LPS141	Liposarcoma	Soft Tissue	Liposarcoma	4.49378	Other		ACH-001819	-0.173188	MFM223	Invasive Breast Carcinoma	Breast	Invasive Breast Carcinoma	5.51001	Other				ACH-001799	0.0781252	LPS141	Liposarcoma	Soft Tissue	Liposarcoma	4.93546	Other				ACH-000807	-1.12407	SNU738	Diffuse Glioma	CNS/Brain	Diffuse Glioma	7.62037	Other
ACH-001796	0.274511	95T1000	Liposarcoma	Soft Tissue	Liposarcoma	2.48285	Other		ACH-001786	-0.0571926	SNU1544	Colorectal Adenocarcinoma	Bowel	Colorectal Adenocarcinoma	4.63169	Other				ACH-001796	0.278757	95T1000	Liposarcoma	Soft Tissue	Liposarcoma	3.48543	Other				ACH-000809	-1.27016	KYSE410	Esophageal Squamous Cell Carcinoma	Esophagus/Stomach	Esophageal Squamous Cell Carcinoma	7.21335	Other
ACH-001795	0.0749312	94T778	Liposarcoma	Soft Tissue	Liposarcoma	4.04963	Other		ACH-001750	0.0363251	TTC442	Rhabdomyosarcoma	Soft Tissue	Rhabdomyosarcoma	5.90304	Other				ACH-001795	0.195632	94T778	Liposarcoma	Soft Tissue	Liposarcoma	4.03738	Other				ACH-000810	-0.726407	SKMEL30	Melanoma	Skin	Melanoma	6.94755	Other
ACH-001794	0.0992485	93T449	Liposarcoma	Soft Tissue	Liposarcoma	3.488	Other		ACH-001745	0.0500308	RHJT	Rhabdomyosarcoma	Soft Tissue	Rhabdomyosarcoma	5.18626	Other				ACH-001794	0.268954	93T449	Liposarcoma	Soft Tissue	Liposarcoma	4.31904	Other				ACH-000811	-1.18286	SKOV3	Ovarian Epithelial Tumor	Ovary/Fallopian Tube	Ovarian Epithelial Tumor	6.57046	Other
ACH-001793	-0.0308172	LPS27	Liposarcoma	Soft Tissue	Liposarcoma	4.5601	Other		ACH-001740	0.0349772	RH28	Rhabdomyosarcoma	Soft Tissue	Rhabdomyosarcoma	5.94696	Other				ACH-001793	0.17622	LPS27	Liposarcoma	Soft Tissue	Liposarcoma	4.25626	Other				ACH-000817	-1.39582	RPMI8226	Mature B-Cell Neoplasms	Lymphoid	Mature B-Cell Neoplasms	8.51314	Other
ACH-001791	-0.0951538	LPS6	Liposarcoma	Soft Tissue	Liposarcoma	3.06695	Other		ACH-001737	0.350496	CTV1DM	Mature T and NK Neoplasms	Lymphoid	Mature T and NK Neoplasms	6.36947	Other				ACH-001791	0.214084	LPS6	Liposarcoma	Soft Tissue	Liposarcoma	3.67694	Other				ACH-000819	-1.33207	LN18	Diffuse Glioma	CNS/Brain	Diffuse Glioma	8.12608	Other
ACH-001786	-0.108074	SNU1544	Colorectal Adenocarcinoma	Bowel	Colorectal Adenocarcinoma	3.26903	Other		ACH-001736	-0.0109538	HB1119	B-Lymphoblastic Leukemia/Lymphoma	Lymphoid	B-Lymphoblastic Leukemia/Lymphoma	4.75649	Other				ACH-001814	0.094124	OS252	Osteosarcoma	Bone	Osteosarcoma	4.45878	Other				ACH-000820	-0.928443	SW403	Colorectal Adenocarcinoma	Bowel	Colorectal Adenocarcinoma	6.96567	Other
ACH-001765	-0.101108	RH4	Rhabdomyosarcoma	Soft Tissue	Rhabdomyosarcoma	4.72301	Other		ACH-001735	-0.0891675	SEMK2	B-Lymphoblastic Leukemia/Lymphoma	Lymphoid	B-Lymphoblastic Leukemia/Lymphoma	5.68089	Other				ACH-001765	0.0287212	RH4	Rhabdomyosarcoma	Soft Tissue	Rhabdomyosarcoma	4.7666	Other				ACH-000821	-1.35679	EJM	Mature B-Cell Neoplasms	Lymphoid	Mature B-Cell Neoplasms	7.49562	Other
ACH-001802	0.190774	LPS853	Liposarcoma	Soft Tissue	Liposarcoma	4.20633	Other		ACH-001719	-0.00761605	OCIC4P	Ovarian Epithelial Tumor	Ovary/Fallopian Tube	Ovarian Epithelial Tumor	4.73064	Other				ACH-001750	0.00281035	TTC442	Rhabdomyosarcoma	Soft Tissue	Rhabdomyosarcoma	5.30524	Other				ACH-000822	-1.12003	SKMEL24	Melanoma	Skin	Melanoma	6.83491	Other
ACH-001745	-0.0632524	RHJT	Rhabdomyosarcoma	Soft Tissue	Rhabdomyosarcoma	3.9991	Other		ACH-001842	0.112091	ICC2	Intraductal Papillary Neoplasm of the Bile Duct	Biliary Tract	Intraductal Papillary Neoplasm of the Bile Duct	4.48156	Other				ACH-001745	0.244767	RHJT	Rhabdomyosarcoma	Soft Tissue	Rhabdomyosarcoma	3.94392	Other				ACH-000823	-1.3513	KYSE140	Esophageal Squamous Cell Carcinoma	Esophagus/Stomach	Esophageal Squamous Cell Carcinoma	7.57713	Other
ACH-001740	0.170659	RH28	Rhabdomyosarcoma	Soft Tissue	Rhabdomyosarcoma	1.88753	Other		ACH-001856	-0.183304	RBE	Intraductal Papillary Neoplasm of the Bile Duct	Biliary Tract	Intraductal Papillary Neoplasm of the Bile Duct	5.34483	Other				ACH-001740	0.353485	RH28	Rhabdomyosarcoma	Soft Tissue	Rhabdomyosarcoma	4.96023	Other				ACH-000824	-1.17768	KYSE510	Esophageal Squamous Cell Carcinoma	Esophagus/Stomach	Esophageal Squamous Cell Carcinoma	8.15664	Other
ACH-001737	0.0829099	CTV1DM	Mature T and NK Neoplasms	Lymphoid	Mature T and NK Neoplasms	4.33485	Other		ACH-001853	-0.0596306	KMCH1	Hepatocellular Carcinoma plus Intrahepatic Cholangiocarcinoma	Liver	Hepatocellular Carcinoma plus Intrahepatic Cholangiocarcinoma	5.66078	Other				ACH-001737	0.445488	CTV1DM	Mature T and NK Neoplasms	Lymphoid	Mature T and NK Neoplasms	5.91576	Other				ACH-000826	-1.17543	CAL12T	Non-Small Cell Lung Cancer	Lung	Non-Small Cell Lung Cancer	7.49113	Other
ACH-001736	-0.104412	HB1119	B-Lymphoblastic Leukemia/Lymphoma	Lymphoid	B-Lymphoblastic Leukemia/Lymphoma	3.71809	Other		ACH-001852	-0.0446635	HKGZCC	Intraductal Papillary Neoplasm of the Bile Duct	Biliary Tract	Intraductal Papillary Neoplasm of the Bile Duct	4.47314	Other				ACH-001736	-0.296832	HB1119	B-Lymphoblastic Leukemia/Lymphoma	Lymphoid	B-Lymphoblastic Leukemia/Lymphoma	4.49442	Other				ACH-000827	-1.08976	WM793	Melanoma	Skin	Melanoma	8.38802	Other
ACH-001735	-0.119883	SEMK2	B-Lymphoblastic Leukemia/Lymphoma	Lymphoid	B-Lymphoblastic Leukemia/Lymphoma	3.35614	Other		ACH-001850	-0.0877833	G415	Intracholecystic Papillary Neoplasm	Biliary Tract	Intracholecystic Papillary Neoplasm	5.84725	Other				ACH-001735	0.252097	SEMK2	B-Lymphoblastic Leukemia/Lymphoma	Lymphoid	B-Lymphoblastic Leukemia/Lymphoma	4.56621	Other				ACH-000829	-1.61048	HUNS1	Mature B-Cell Neoplasms	Lymphoid	Mature B-Cell Neoplasms	7.34651	Other
ACH-001719	0.100469	OCIC4P	Ovarian Epithelial Tumor	Ovary/Fallopian Tube	Ovarian Epithelial Tumor	3.03034	Other		ACH-001849	-0.108438	ICC9	Intraductal Papillary Neoplasm of the Bile Duct	Biliary Tract	Intraductal Papillary Neoplasm of the Bile Duct	3.90207	Other				ACH-001719	0.1883	OCIC4P	Ovarian Epithelial Tumor	Ovary/Fallopian Tube	Ovarian Epithelial Tumor	3.74416	Other				ACH-000831	-1.21504	HEC50B	Endometrial Carcinoma	Uterus	Endometrial Carcinoma	7.07938	Other
ACH-001715	0.120524	CAL72	Osteosarcoma	Bone	Osteosarcoma	3.24184	Other		ACH-001848	-0.0985005	ICC8	Intraductal Papillary Neoplasm of the Bile Duct	Biliary Tract	Intraductal Papillary Neoplasm of the Bile Duct	4.67694	Other				ACH-001841	0.163802	ICC15	Intraductal Papillary Neoplasm of the Bile Duct	Biliary Tract	Intraductal Papillary Neoplasm of the Bile Duct	4.0009	Other				ACH-000832	-1.21171	CAL27	Head and Neck Squamous Cell Carcinoma	Head and Neck	Head and Neck Squamous Cell Carcinoma	7.57115	Other
ACH-001711	0.0931799	PFSK1	Embryonal Tumor	CNS/Brain	Embryonal Tumor	3.38128	Other		ACH-001844	-0.161111	ICC4	Intraductal Papillary Neoplasm of the Bile Duct	Biliary Tract	Intraductal Papillary Neoplasm of the Bile Duct	5.15623	Other				ACH-001853	0.131581	KMCH1	Hepatocellular Carcinoma plus Intrahepatic Cholangiocarcinoma	Liver	Hepatocellular Carcinoma plus Intrahepatic Cholangiocarcinoma	5.02636	Other				ACH-000833	-1.36499	RH30	Rhabdomyosarcoma	Soft Tissue	Rhabdomyosarcoma	7.75995	Other
ACH-001838	0.0706338	ICC12	Intraductal Papillary Neoplasm of the Bile Duct	Biliary Tract	Intraductal Papillary Neoplasm of the Bile Duct	3.07039	Other		ACH-001843	-0.204283	ICC3	Intraductal Papillary Neoplasm of the Bile Duct	Biliary Tract	Intraductal Papillary Neoplasm of the Bile Duct	4.34908	Other				ACH-001852	0.147528	HKGZCC	Intraductal Papillary Neoplasm of the Bile Duct	Biliary Tract	Intraductal Papillary Neoplasm of the Bile Duct	3.34199	Other				ACH-000834	-1.34887	UMUC1	Bladder Urothelial Carcinoma	Bladder/Urinary Tract	Bladder Urothelial Carcinoma	6.47379	Other
ACH-001850	-0.0722029	G415	Intracholecystic Papillary Neoplasm	Biliary Tract	Intracholecystic Papillary Neoplasm	2.94673	Other		ACH-000861	-0.087526	HOP62	Non-Small Cell Lung Cancer	Lung	Non-Small Cell Lung Cancer	6.26247	Other				ACH-001850	-0.212813	G415	Intracholecystic Papillary Neoplasm	Biliary Tract	Intracholecystic Papillary Neoplasm	5.04745	Other				ACH-000835	-1.10188	GCT	Undifferentiated Pleomorphic Sarcoma/Malignant Fibrous Histiocytoma/High-Grade Spindle Cell Sarcoma	Soft Tissue	Undifferentiated Pleomorphic Sarcoma/Malignant Fibrous Histiocytoma/High-Grade Spindle Cell Sarcoma	7.38974	Other
ACH-001849	-0.0924577	ICC9	Intraductal Papillary Neoplasm of the Bile Duct	Biliary Tract	Intraductal Papillary Neoplasm of the Bile Duct	2.3505	Other		ACH-001841	0.0474985	ICC15	Intraductal Papillary Neoplasm of the Bile Duct	Biliary Tract	Intraductal Papillary Neoplasm of the Bile Duct	4.91982	Other				ACH-001849	0.421967	ICC9	Intraductal Papillary Neoplasm of the Bile Duct	Biliary Tract	Intraductal Papillary Neoplasm of the Bile Duct	3.85699	Other				ACH-000836	-1.41735	YD15	Head and Neck Squamous Cell Carcinoma	Head and Neck	Head and Neck Squamous Cell Carcinoma	7.25626	Other
ACH-001848	-0.0449485	ICC8	Intraductal Papillary Neoplasm of the Bile Duct	Biliary Tract	Intraductal Papillary Neoplasm of the Bile Duct	3.35896	Other		ACH-001839	0.043251	ICC137	Intraductal Papillary Neoplasm of the Bile Duct	Biliary Tract	Intraductal Papillary Neoplasm of the Bile Duct	4.21257	Other				ACH-001848	0.147347	ICC8	Intraductal Papillary Neoplasm of the Bile Duct	Biliary Tract	Intraductal Papillary Neoplasm of the Bile Duct	4.32984	Other				ACH-000837	-1.27417	NCIH322	Non-Small Cell Lung Cancer	Lung	Non-Small Cell Lung Cancer	6.54427	Other
ACH-001844	-0.157065	ICC4	Intraductal Papillary Neoplasm of the Bile Duct	Biliary Tract	Intraductal Papillary Neoplasm of the Bile Duct	3.59096	Other		ACH-001838	-0.0354269	ICC12	Intraductal Papillary Neoplasm of the Bile Duct	Biliary Tract	Intraductal Papillary Neoplasm of the Bile Duct	3.59694	Other				ACH-001844	0.308185	ICC4	Intraductal Papillary Neoplasm of the Bile Duct	Biliary Tract	Intraductal Papillary Neoplasm of the Bile Duct	4.33771	Other				ACH-000838	-1.16288	AMO1	Mature B-Cell Neoplasms	Lymphoid	Mature B-Cell Neoplasms	7.65069	Other
ACH-001843	-0.191755	ICC3	Intraductal Papillary Neoplasm of the Bile Duct	Biliary Tract	Intraductal Papillary Neoplasm of the Bile Duct	2.55336	Other		ACH-001836	0.0685589	ICC108	Intraductal Papillary Neoplasm of the Bile Duct	Biliary Tract	Intraductal Papillary Neoplasm of the Bile Duct	5.851	Other				ACH-001843	0.33476	ICC3	Intraductal Papillary Neoplasm of the Bile Duct	Biliary Tract	Intraductal Papillary Neoplasm of the Bile Duct	4.48929	Other				ACH-000839	-0.997478	SCABER	Bladder Squamous Cell Carcinoma	Bladder/Urinary Tract	Bladder Squamous Cell Carcinoma	6.57849	Other
ACH-001842	0.101564	ICC2	Intraductal Papillary Neoplasm of the Bile Duct	Biliary Tract	Intraductal Papillary Neoplasm of the Bile Duct	2.78031	Other		ACH-001835	-0.136655	ICC106	Intraductal Papillary Neoplasm of the Bile Duct	Biliary Tract	Intraductal Papillary Neoplasm of the Bile Duct	3.81147	Other				ACH-001842	0.255286	ICC2	Intraductal Papillary Neoplasm of the Bile Duct	Biliary Tract	Intraductal Papillary Neoplasm of the Bile Duct	6.09656	Other				ACH-000840	-1.27202	HCC366	Non-Small Cell Lung Cancer	Lung	Non-Small Cell Lung Cancer	7.43404	Other
ACH-001841	-0.0468475	ICC15	Intraductal Papillary Neoplasm of the Bile Duct	Biliary Tract	Intraductal Papillary Neoplasm of the Bile Duct	4.19219	Other		ACH-001834	-0.110806	ICC10	Intraductal Papillary Neoplasm of the Bile Duct	Biliary Tract	Intraductal Papillary Neoplasm of the Bile Duct	5.49346	Other				ACH-000861	0.177147	HOP62	Non-Small Cell Lung Cancer	Lung	Non-Small Cell Lung Cancer	4.39985	Other				ACH-000841	-1.21442	NCIH2087	Non-Small Cell Lung Cancer	Lung	Non-Small Cell Lung Cancer	8.07772	Other
ACH-001839	0.0432296	ICC137	Intraductal Papillary Neoplasm of the Bile Duct	Biliary Tract	Intraductal Papillary Neoplasm of the Bile Duct	3.32481	Other		ACH-001820	-0.197988	COLO824	Breast Neoplasm, NOS	Breast	Breast Neoplasm, NOS	5.85649	Other				ACH-001839	0.123859	ICC137	Intraductal Papillary Neoplasm of the Bile Duct	Biliary Tract	Intraductal Papillary Neoplasm of the Bile Duct	2.85	Other				ACH-000843	-1.83886	HARA	Non-Small Cell Lung Cancer	Lung	Non-Small Cell Lung Cancer	7.06415	Other
ACH-000861	-0.020658	HOP62	Non-Small Cell Lung Cancer	Lung	Non-Small Cell Lung Cancer	3.65992	Other		ACH-000305	-0.0215839	ECGI10	Esophageal Squamous Cell Carcinoma	Esophagus/Stomach	Esophageal Squamous Cell Carcinoma	5.24451	Other				ACH-001838	0.1985	ICC12	Intraductal Papillary Neoplasm of the Bile Duct	Biliary Tract	Intraductal Papillary Neoplasm of the Bile Duct	4.14893	Other				ACH-000845	-1.37565	NCIH1373	Non-Small Cell Lung Cancer	Lung	Non-Small Cell Lung Cancer	7.12112	Other
ACH-001836	-0.0353223	ICC108	Intraductal Papillary Neoplasm of the Bile Duct	Biliary Tract	Intraductal Papillary Neoplasm of the Bile Duct	4.08406	Other		ACH-000317	0.0101305	TUHR14TKB	Renal Cell Carcinoma	Kidney	Renal Cell Carcinoma	5.6008	Other				ACH-001836	0.192811	ICC108	Intraductal Papillary Neoplasm of the Bile Duct	Biliary Tract	Intraductal Papillary Neoplasm of the Bile Duct	4.55459	Other				ACH-000846	-1.73062	FADU	Head and Neck Squamous Cell Carcinoma	Head and Neck	Head and Neck Squamous Cell Carcinoma	7.51333	Other
ACH-001835	-0.0246679	ICC106	Intraductal Papillary Neoplasm of the Bile Duct	Biliary Tract	Intraductal Papillary Neoplasm of the Bile Duct	3.80529	Other		ACH-000316	0.0124851	SNU886	Hepatocellular Carcinoma	Liver	Hepatocellular Carcinoma	6.28854	Other				ACH-001835	0.167791	ICC106	Intraductal Papillary Neoplasm of the Bile Duct	Biliary Tract	Intraductal Papillary Neoplasm of the Bile Duct	4.88362	Other				ACH-000847	-1.08492	HGC27	Esophagogastric Adenocarcinoma	Esophagus/Stomach	Esophagogastric Adenocarcinoma	8.37699	Other
ACH-001834	-0.0112093	ICC10	Intraductal Papillary Neoplasm of the Bile Duct	Biliary Tract	Intraductal Papillary Neoplasm of the Bile Duct	3.69488	Other		ACH-000315	-0.153759	KARPAS422	Mature B-Cell Neoplasms	Lymphoid	Mature B-Cell Neoplasms	6.14221	Other				ACH-001834	0.0964831	ICC10	Intraductal Papillary Neoplasm of the Bile Duct	Biliary Tract	Intraductal Papillary Neoplasm of the Bile Duct	4.15543	Other				ACH-000848	-1.4926	JHH7	Hepatocellular Carcinoma	Liver	Hepatocellular Carcinoma	7.03342	Other
ACH-001820	-0.114699	COLO824	Breast Neoplasm, NOS	Breast	Breast Neoplasm, NOS	4.24108	Other		ACH-000313	0.0152085	KMRC3	Renal Cell Carcinoma	Kidney	Renal Cell Carcinoma	5.42526	Other				ACH-001820	0.0838786	COLO824	Breast Neoplasm, NOS	Breast	Breast Neoplasm, NOS	4.46271	Other				ACH-000849	-1.295	MDAMB468	Invasive Breast Carcinoma	Breast	Invasive Breast Carcinoma	7.44045	Other
ACH-001819	0.0166066	MFM223	Invasive Breast Carcinoma	Breast	Invasive Breast Carcinoma	3.99186	Other		ACH-000312	-0.0734243	SKNBE2	Neuroblastoma	Peripheral Nervous System	Neuroblastoma	6.67016	Other				ACH-001819	-0.230499	MFM223	Invasive Breast Carcinoma	Breast	Invasive Breast Carcinoma	6.48236	Other				ACH-000851	-1.22183	MORCPR	Non-Small Cell Lung Cancer	Lung	Non-Small Cell Lung Cancer	7.50795	Other
ACH-001814	0.0287478	OS252	Osteosarcoma	Bone	Osteosarcoma	3.19061	Other		ACH-000311	0.0481282	NCIH2122	Non-Small Cell Lung Cancer	Lung	Non-Small Cell Lung Cancer	5.42291	Other				ACH-000305	0.180009	ECGI10	Esophageal Squamous Cell Carcinoma	Esophagus/Stomach	Esophageal Squamous Cell Carcinoma	5.17273	Other				ACH-000853	-1.37448	NCIH661	Non-Small Cell Lung Cancer	Lung	Non-Small Cell Lung Cancer	8.05734	Other
ACH-001804	0.182439	LPS510	Liposarcoma	Soft Tissue	Liposarcoma	3.27202	Other		ACH-000310	-0.118135	IMR32	Neuroblastoma	Peripheral Nervous System	Neuroblastoma	6.61618	Other				ACH-000317	0.185111	TUHR14TKB	Renal Cell Carcinoma	Kidney	Renal Cell Carcinoma	4.97315	Other				ACH-000855	-1.32722	KYSE150	Esophageal Squamous Cell Carcinoma	Esophagus/Stomach	Esophageal Squamous Cell Carcinoma	8.14098	Other
ACH-000307	-0.335981	PK1	Pancreatic Adenocarcinoma	Pancreas	Pancreatic Adenocarcinoma	3.8748	Other		ACH-000308	-0.138389	EFO21	Ovarian Epithelial Tumor	Ovary/Fallopian Tube	Ovarian Epithelial Tumor	5.43329	Other				ACH-000316	0.103564	SNU886	Hepatocellular Carcinoma	Liver	Hepatocellular Carcinoma	4.9991	Other				ACH-000856	-1.25995	CAL51	Invasive Breast Carcinoma	Breast	Invasive Breast Carcinoma	7.58368	Other
ACH-000317	-0.0649862	TUHR14TKB	Renal Cell Carcinoma	Kidney	Renal Cell Carcinoma	4.87086	Other		ACH-000307	0.0341111	PK1	Pancreatic Adenocarcinoma	Pancreas	Pancreatic Adenocarcinoma	5.95931	Other				ACH-000315	0.129042	KARPAS422	Mature B-Cell Neoplasms	Lymphoid	Mature B-Cell Neoplasms	6.02015	Other				ACH-000858	-1.69442	KNS62	Non-Small Cell Lung Cancer	Lung	Non-Small Cell Lung Cancer	7.20203	Other
ACH-000316	-0.0681615	SNU886	Hepatocellular Carcinoma	Liver	Hepatocellular Carcinoma	4.08576	Other		ACH-000318	0.0504077	TE10	Esophageal Squamous Cell Carcinoma	Esophagus/Stomach	Esophageal Squamous Cell Carcinoma	5.29241	Other				ACH-000313	0.0785489	KMRC3	Renal Cell Carcinoma	Kidney	Renal Cell Carcinoma	4.8334	Other				ACH-000859	-1.01297	HCC1954	Breast Ductal Carcinoma In Situ	Breast	Breast Ductal Carcinoma In Situ	7.34092	Other
ACH-000315	0.27296	KARPAS422	Mature B-Cell Neoplasms	Lymphoid	Mature B-Cell Neoplasms	5.06005	Other		ACH-000304	0.0571324	WM115	Melanoma	Skin	Melanoma	5.45582	Other				ACH-000312	0.126285	SKNBE2	Neuroblastoma	Peripheral Nervous System	Neuroblastoma	5.69711	Other				ACH-000860	-1.02007	NCIH358	Non-Small Cell Lung Cancer	Lung	Non-Small Cell Lung Cancer	7.0247	Other
ACH-000313	-0.211336	KMRC3	Renal Cell Carcinoma	Kidney	Renal Cell Carcinoma	4.7761	Other		ACH-000303	0.0203375	SNU5	Esophagogastric Adenocarcinoma	Esophagus/Stomach	Esophagogastric Adenocarcinoma	6.34802	Other				ACH-000311	0.115684	NCIH2122	Non-Small Cell Lung Cancer	Lung	Non-Small Cell Lung Cancer	4.46401	Other				ACH-000861	-1.09109	HOP62	Non-Small Cell Lung Cancer	Lung	Non-Small Cell Lung Cancer	6.92967	Other
ACH-000312	-0.233464	SKNBE2	Neuroblastoma	Peripheral Nervous System	Neuroblastoma	4.65019	Other		ACH-000302	-0.039354	SNU1077	Endometrial Carcinoma	Uterus	Endometrial Carcinoma	4.29646	Other				ACH-000310	0.119725	IMR32	Neuroblastoma	Peripheral Nervous System	Neuroblastoma	5.35685	Other				ACH-000862	-1.3475	KMBC2	Bladder Urothelial Carcinoma	Bladder/Urinary Tract	Bladder Urothelial Carcinoma	7.20389	Other
ACH-000311	0.373774	NCIH2122	Non-Small Cell Lung Cancer	Lung	Non-Small Cell Lung Cancer	3.56803	Other		ACH-000296	-0.0766561	OUMS23	Colorectal Adenocarcinoma	Bowel	Colorectal Adenocarcinoma	4.30159	Other				ACH-000308	0.209982	EFO21	Ovarian Epithelial Tumor	Ovary/Fallopian Tube	Ovarian Epithelial Tumor	5.98345	Other				ACH-000863	-0.47407	DBTRG05MG	Diffuse Glioma	CNS/Brain	Diffuse Glioma	7.11697	Other
ACH-000310	-0.0569985	IMR32	Neuroblastoma	Peripheral Nervous System	Neuroblastoma	4.38681	Other		ACH-000295	-0.316859	EM2	Myeloproliferative Neoplasms	Myeloid	Myeloproliferative Neoplasms	6.02392	Other				ACH-000307	0.0687109	PK1	Pancreatic Adenocarcinoma	Pancreas	Pancreatic Adenocarcinoma	3.78973	Other				ACH-000864	-0.941961	COLO684	Endometrial Carcinoma	Uterus	Endometrial Carcinoma	8.29623	Other
ACH-000308	0.305126	EFO21	Ovarian Epithelial Tumor	Ovary/Fallopian Tube	Ovarian Epithelial Tumor	5.2426	Other		ACH-000294	0.0224878	NB4	Acute Myeloid Leukemia	Myeloid	Acute Myeloid Leukemia	6.43279	Other				ACH-000318	0.16278	TE10	Esophageal Squamous Cell Carcinoma	Esophagus/Stomach	Esophageal Squamous Cell Carcinoma	3.904	Other				ACH-000865	-1.38668	KYSE450	Esophageal Squamous Cell Carcinoma	Esophagus/Stomach	Esophageal Squamous Cell Carcinoma	7.81807	Other
ACH-000318	-0.371392	TE10	Esophageal Squamous Cell Carcinoma	Esophagus/Stomach	Esophageal Squamous Cell Carcinoma	3.72028	Other		ACH-000293	0.046766	KLE	Endometrial Carcinoma	Uterus	Endometrial Carcinoma	5.24451	Other				ACH-000304	0.0501353	WM115	Melanoma	Skin	Melanoma	4.82579	Other				ACH-000866	-1.38898	NCIH1048	Lung Neuroendocrine Tumor	Lung	Lung Neuroendocrine Tumor	7.14496	Other
ACH-000305	-0.150012	ECGI10	Esophageal Squamous Cell Carcinoma	Esophagus/Stomach	Esophageal Squamous Cell Carcinoma	4.11603	Other		ACH-000292	0.0511196	NCIH841	Lung Neuroendocrine Tumor	Lung	Lung Neuroendocrine Tumor	5.99887	Other				ACH-000303	0.11379	SNU5	Esophagogastric Adenocarcinoma	Esophagus/Stomach	Esophagogastric Adenocarcinoma	4.62	Other				ACH-000867	-1.21619	CHAGOK1	Non-Small Cell Lung Cancer	Lung	Non-Small Cell Lung Cancer	7.91433	Other
ACH-000304	0.192217	WM115	Melanoma	Skin	Melanoma	4.48027	Other		ACH-000330	-0.222474	EFM19	Invasive Breast Carcinoma	Breast	Invasive Breast Carcinoma	5.2854	Other				ACH-000302	0.155718	SNU1077	Endometrial Carcinoma	Uterus	Endometrial Carcinoma	4.41549	Other				ACH-000869	-0.883407	NCIH1568	Non-Small Cell Lung Cancer	Lung	Non-Small Cell Lung Cancer	8.03045	Other
ACH-000303	0.137276	SNU5	Esophagogastric Adenocarcinoma	Esophagus/Stomach	Esophagogastric Adenocarcinoma	4.56986	Other		ACH-000339	-0.0572991	HCC461	Non-Small Cell Lung Cancer	Lung	Non-Small Cell Lung Cancer	6.95128	Other				ACH-000296	-0.0512104	OUMS23	Colorectal Adenocarcinoma	Bowel	Colorectal Adenocarcinoma	3.45681	Other				ACH-000871	-1.19519	NCIH510	Lung Neuroendocrine Tumor	Lung	Lung Neuroendocrine Tumor	7.64458	Other
ACH-000302	-0.105777	SNU1077	Endometrial Carcinoma	Uterus	Endometrial Carcinoma	2.08406	Other		ACH-000338	0.11911	SR786	Mature T and NK Neoplasms	Lymphoid	Mature T and NK Neoplasms	7.07927	Other				ACH-000295	0.00121906	EM2	Myeloproliferative Neoplasms	Myeloid	Myeloproliferative Neoplasms	5.52168	Other				ACH-000872	-1.3102	HCC515	Non-Small Cell Lung Cancer	Lung	Non-Small Cell Lung Cancer	7.11697	Other
ACH-000296	-0.172276	OUMS23	Colorectal Adenocarcinoma	Bowel	Colorectal Adenocarcinoma	4.12516	Other		ACH-000337	-0.261569	NCIH3122	Non-Small Cell Lung Cancer	Lung	Non-Small Cell Lung Cancer	5.67469	Other				ACH-000294	0.0136729	NB4	Acute Myeloid Leukemia	Myeloid	Acute Myeloid Leukemia	4.53294	Other				ACH-000873	-1.16686	KYSE270	Esophageal Squamous Cell Carcinoma	Esophagus/Stomach	Esophageal Squamous Cell Carcinoma	6.93605	Other
ACH-000295	-0.0599812	EM2	Myeloproliferative Neoplasms	Myeloid	Myeloproliferative Neoplasms	3.63459	Other		ACH-000336	-0.0593933	OCIAML3	Acute Myeloid Leukemia	Myeloid	Acute Myeloid Leukemia	5.09001	Other				ACH-000293	0.16483	KLE	Endometrial Carcinoma	Uterus	Endometrial Carcinoma	3.61824	Other				ACH-000876	-1.12044	MDAMB415	Invasive Breast Carcinoma	Breast	Invasive Breast Carcinoma	6.7662	Other
ACH-000294	-0.12089	NB4	Acute Myeloid Leukemia	Myeloid	Acute Myeloid Leukemia	3.75168	Other		ACH-000335	0.121882	MSTO211H	Pleural Mesothelioma	Pleura	Pleural Mesothelioma	7.10381	Other				ACH-000292	0.16885	NCIH841	Lung Neuroendocrine Tumor	Lung	Lung Neuroendocrine Tumor	4.44824	Other				ACH-000878	-1.47319	HCC15	Non-Small Cell Lung Cancer	Lung	Non-Small Cell Lung Cancer	7.21772	Other
ACH-000293	0.196758	KLE	Endometrial Carcinoma	Uterus	Endometrial Carcinoma	4.16752	Other		ACH-000334	0.102552	DB	Mature B-Cell Neoplasms	Lymphoid	Mature B-Cell Neoplasms	6.08831	Other				ACH-000330	0.193778	EFM19	Invasive Breast Carcinoma	Breast	Invasive Breast Carcinoma	3.43029	Other				ACH-000879	-0.57341	MFE296	Endometrial Carcinoma	Uterus	Endometrial Carcinoma	7.63988	Other
ACH-000330	-0.274339	EFM19	Invasive Breast Carcinoma	Breast	Invasive Breast Carcinoma	3.68145	Other		ACH-000332	-0.0104271	YAPC	Pancreatic Adenocarcinoma	Pancreas	Pancreatic Adenocarcinoma	6.22362	Other				ACH-000339	0.0972162	HCC461	Non-Small Cell Lung Cancer	Lung	Non-Small Cell Lung Cancer	4.26754	Other				ACH-000880	-1.45513	AGS	Esophagogastric Adenocarcinoma	Esophagus/Stomach	Esophagogastric Adenocarcinoma	6.53885	Other
ACH-000339	0.139211	HCC461	Non-Small Cell Lung Cancer	Lung	Non-Small Cell Lung Cancer	3.58376	Other		ACH-000331	-0.00303871	ISTMES2	Pleural Mesothelioma	Pleura	Pleural Mesothelioma	6.16872	Other				ACH-000338	0.117681	SR786	Mature T and NK Neoplasms	Lymphoid	Mature T and NK Neoplasms	5.79805	Other				ACH-000881	-1.27954	MELJUSO	Melanoma	Skin	Melanoma	8.24835	Other
ACH-000338	-0.0016198	SR786	Mature T and NK Neoplasms	Lymphoid	Mature T and NK Neoplasms	5.03694	Other		ACH-000291	-0.0532026	OV90	Ovarian Epithelial Tumor	Ovary/Fallopian Tube	Ovarian Epithelial Tumor	5.47151	Other				ACH-000337	0.415796	NCIH3122	Non-Small Cell Lung Cancer	Lung	Non-Small Cell Lung Cancer	4.05485	Other				ACH-000882	-1.09765	IGR1	Melanoma	Skin	Melanoma	7.12753	Other
ACH-000337	-0.162038	NCIH3122	Non-Small Cell Lung Cancer	Lung	Non-Small Cell Lung Cancer	4.04527	Other		ACH-000329	-0.141121	CCFSTTG1	Diffuse Glioma	CNS/Brain	Diffuse Glioma	7.03947	Other				ACH-000336	-0.065476	OCIAML3	Acute Myeloid Leukemia	Myeloid	Acute Myeloid Leukemia	4.62994	Other				ACH-000884	-1.34912	MDAMB435S	Melanoma	Skin	Melanoma	6.9166	Other
ACH-000336	0.270217	OCIAML3	Acute Myeloid Leukemia	Myeloid	Acute Myeloid Leukemia	3.38819	Other		ACH-000326	-0.0170709	JURLMK1	Myeloproliferative Neoplasms	Myeloid	Myeloproliferative Neoplasms	6.34678	Other				ACH-000335	0.446016	MSTO211H	Pleural Mesothelioma	Pleura	Pleural Mesothelioma	4.83289	Other				ACH-000885	-1.05945	TOV21G	Ovarian Epithelial Tumor	Ovary/Fallopian Tube	Ovarian Epithelial Tumor	6.88264	Other
ACH-000335	-0.178934	MSTO211H	Pleural Mesothelioma	Pleura	Pleural Mesothelioma	4.14323	Other		ACH-000325	-0.119227	SNU620	Esophagogastric Adenocarcinoma	Esophagus/Stomach	Esophagogastric Adenocarcinoma	5.897	Other				ACH-000334	0.0928971	DB	Mature B-Cell Neoplasms	Lymphoid	Mature B-Cell Neoplasms	5.87061	Other				ACH-000886	-1.50248	NCIH2009	Non-Small Cell Lung Cancer	Lung	Non-Small Cell Lung Cancer	6.93145	Other
ACH-000334	-0.00801261	DB	Mature B-Cell Neoplasms	Lymphoid	Mature B-Cell Neoplasms	4.73769	Other		ACH-000324	-0.0546806	JHOC5	Ovarian Epithelial Tumor	Ovary/Fallopian Tube	Ovarian Epithelial Tumor	6.59455	Other				ACH-000332	0.0407146	YAPC	Pancreatic Adenocarcinoma	Pancreas	Pancreatic Adenocarcinoma	4.77663	Other				ACH-000887	-1.21409	SF172	Diffuse Glioma	CNS/Brain	Diffuse Glioma	7.01346	Other
ACH-000332	-0.512841	YAPC	Pancreatic Adenocarcinoma	Pancreas	Pancreatic Adenocarcinoma	4.38198	Other		ACH-000323	-0.0474792	42MGBA	Diffuse Glioma	CNS/Brain	Diffuse Glioma	6.21742	Other				ACH-000331	0.0659073	ISTMES2	Pleural Mesothelioma	Pleura	Pleural Mesothelioma	4.48285	Other				ACH-000888	-1.19533	NCIH1793	Non-Small Cell Lung Cancer	Lung	Non-Small Cell Lung Cancer	7.10287	Other
ACH-000331	-0.0733387	ISTMES2	Pleural Mesothelioma	Pleura	Pleural Mesothelioma	4.23419	Other		ACH-000322	-0.340735	HT144	Melanoma	Skin	Melanoma	5.24184	Other				ACH-000291	0.0708769	OV90	Ovarian Epithelial Tumor	Ovary/Fallopian Tube	Ovarian Epithelial Tumor	3.20477	Other				ACH-000889	-1.25496	KMM1	Mature B-Cell Neoplasms	Lymphoid	Mature B-Cell Neoplasms	8.61493	Other
ACH-000292	-0.0903396	NCIH841	Lung Neuroendocrine Tumor	Lung	Lung Neuroendocrine Tumor	3.89045	Other		ACH-000320	-0.00723136	PSN1	Pancreatic Adenocarcinoma	Pancreas	Pancreatic Adenocarcinoma	5.60822	Other				ACH-000329	0.165367	CCFSTTG1	Diffuse Glioma	CNS/Brain	Diffuse Glioma	5.5008	Other				ACH-000890	-0.947651	SW1271	Lung Neuroendocrine Tumor	Lung	Lung Neuroendocrine Tumor	7.30925	Other
ACH-000329	-0.125819	CCFSTTG1	Diffuse Glioma	CNS/Brain	Diffuse Glioma	4.0781	Other		ACH-000319	0.0797623	MPP89	Pleural Mesothelioma	Pleura	Pleural Mesothelioma	5.69627	Other				ACH-000326	0.103127	JURLMK1	Myeloproliferative Neoplasms	Myeloid	Myeloproliferative Neoplasms	5.22072	Other				ACH-000894	-1.12321	NCIH1869	Non-Small Cell Lung Cancer	Lung	Non-Small Cell Lung Cancer	6.35138	Other
ACH-000326	0.405614	JURLMK1	Myeloproliferative Neoplasms	Myeloid	Myeloproliferative Neoplasms	3.83592	Other		ACH-000255	-0.0659568	LMSU	Esophagogastric Adenocarcinoma	Esophagus/Stomach	Esophagogastric Adenocarcinoma	6.59081	Other				ACH-000325	0.27775	SNU620	Esophagogastric Adenocarcinoma	Esophagus/Stomach	Esophagogastric Adenocarcinoma	5.46009	Other				ACH-000896	-1.28899	647V	Bladder Urothelial Carcinoma	Bladder/Urinary Tract	Bladder Urothelial Carcinoma	8.15735	Other
ACH-000325	0.203809	SNU620	Esophagogastric Adenocarcinoma	Esophagus/Stomach	Esophagogastric Adenocarcinoma	3.87283	Other		ACH-000263	-0.0118694	KASUMI1	Acute Myeloid Leukemia	Myeloid	Acute Myeloid Leukemia	5.74766	Other				ACH-000324	0.0878772	JHOC5	Ovarian Epithelial Tumor	Ovary/Fallopian Tube	Ovarian Epithelial Tumor	4.93452	Other				ACH-000898	-1.58625	SNU719	Esophagogastric Adenocarcinoma	Esophagus/Stomach	Esophagogastric Adenocarcinoma	7.21568	Other
ACH-000324	-0.158246	JHOC5	Ovarian Epithelial Tumor	Ovary/Fallopian Tube	Ovarian Epithelial Tumor	3.848	Other		ACH-000262	0.167982	UOK101	Renal Cell Carcinoma	Kidney	Renal Cell Carcinoma	5.42962	Other				ACH-000323	0.258117	42MGBA	Diffuse Glioma	CNS/Brain	Diffuse Glioma	4.56742	Other				ACH-000899	-1.0281	WM88	Melanoma	Skin	Melanoma	7.30314	Other
ACH-000323	0.190305	42MGBA	Diffuse Glioma	CNS/Brain	Diffuse Glioma	4.13422	Other		ACH-000261	-0.0492456	RERFLCAI	Non-Small Cell Lung Cancer	Lung	Non-Small Cell Lung Cancer	6.69474	Other				ACH-000322	0.47268	HT144	Melanoma	Skin	Melanoma	4.03298	Other				ACH-000900	-1.04668	NCIH23	Non-Small Cell Lung Cancer	Lung	Non-Small Cell Lung Cancer	7.54272	Other
ACH-000322	0.152449	HT144	Melanoma	Skin	Melanoma	4.19061	Other		ACH-000260	-0.144849	SKNAS	Neuroblastoma	Peripheral Nervous System	Neuroblastoma	5.65277	Other				ACH-000320	0.124256	PSN1	Pancreatic Adenocarcinoma	Pancreas	Pancreatic Adenocarcinoma	4.19692	Other				ACH-000901	-0.98278	HCC1359	Non-Small Cell Lung Cancer	Lung	Non-Small Cell Lung Cancer	7.66917	Other
ACH-000320	-0.020811	PSN1	Pancreatic Adenocarcinoma	Pancreas	Pancreatic Adenocarcinoma	3.87971	Other		ACH-000259	0.163407	KELLY	Neuroblastoma	Peripheral Nervous System	Neuroblastoma	5.27501	Other				ACH-000319	0.136842	MPP89	Pleural Mesothelioma	Pleura	Pleural Mesothelioma	5.39197	Other				ACH-000903	-1.21623	FTC133	Well-Differentiated Thyroid Cancer	Thyroid	Well-Differentiated Thyroid Cancer	7.82553	Other
ACH-000319	-0.0704518	MPP89	Pleural Mesothelioma	Pleura	Pleural Mesothelioma	3.5472	Other		ACH-000258	-0.212314	DU4475	Invasive Breast Carcinoma	Breast	Invasive Breast Carcinoma	6.24432	Other				ACH-000255	0.0857408	LMSU	Esophagogastric Adenocarcinoma	Esophagus/Stomach	Esophagogastric Adenocarcinoma	6.28577	Other				ACH-000905	-1.05988	5637	Bladder Urothelial Carcinoma	Bladder/Urinary Tract	Bladder Urothelial Carcinoma	7.85331	Other
ACH-000255	-0.393833	LMSU	Esophagogastric Adenocarcinoma	Esophagus/Stomach	Esophagogastric Adenocarcinoma	4.17393	Other		ACH-000257	-0.360553	CORL279	Lung Neuroendocrine Tumor	Lung	Lung Neuroendocrine Tumor	6.84248	Other				ACH-000263	0.231898	KASUMI1	Acute Myeloid Leukemia	Myeloid	Acute Myeloid Leukemia	5.18864	Other				ACH-000906	-1.32502	ES2	Ovarian Epithelial Tumor	Ovary/Fallopian Tube	Ovarian Epithelial Tumor	7.72826	Other
ACH-000263	-0.0690988	KASUMI1	Acute Myeloid Leukemia	Myeloid	Acute Myeloid Leukemia	4.01167	Other		ACH-000256	-0.103067	COV318	Ovarian Epithelial Tumor	Ovary/Fallopian Tube	Ovarian Epithelial Tumor	4.87234	Other				ACH-000262	0.386459	UOK101	Renal Cell Carcinoma	Kidney	Renal Cell Carcinoma	4.33985	Other				ACH-000907	-0.989906	SNU349	Renal Cell Carcinoma	Kidney	Renal Cell Carcinoma	7.54797	Other
ACH-000262	-0.49068	UOK101	Renal Cell Carcinoma	Kidney	Renal Cell Carcinoma	4.10434	Other		ACH-000264	-0.125553	CALU6	Non-Small Cell Lung Cancer	Lung	Non-Small Cell Lung Cancer	5.5656	Other				ACH-000261	0.235564	RERFLCAI	Non-Small Cell Lung Cancer	Lung	Non-Small Cell Lung Cancer	4.49889	Other				ACH-000910	-1.14571	MDAMB453	Invasive Breast Carcinoma	Breast	Invasive Breast Carcinoma	7.82152	Other
ACH-000261	0.0455819	RERFLCAI	Non-Small Cell Lung Cancer	Lung	Non-Small Cell Lung Cancer	3.42626	Other		ACH-000253	-0.0518634	COLO201	Colorectal Adenocarcinoma	Bowel	Colorectal Adenocarcinoma	6.14425	Other				ACH-000260	0.165985	SKNAS	Neuroblastoma	Peripheral Nervous System	Neuroblastoma	5.34908	Other				ACH-000911	-1.19788	NUGC3	Esophagogastric Adenocarcinoma	Esophagus/Stomach	Esophagogastric Adenocarcinoma	7.64904	Other
ACH-000260	0.0653637	SKNAS	Neuroblastoma	Peripheral Nervous System	Neuroblastoma	4.39849	Other		ACH-000252	-0.21699	LS1034	Colorectal Adenocarcinoma	Bowel	Colorectal Adenocarcinoma	5.99684	Other				ACH-000259	0.233656	KELLY	Neuroblastoma	Peripheral Nervous System	Neuroblastoma	5.11103	Other				ACH-000912	-1.34224	NCIH2286	Lung Neuroendocrine Tumor	Lung	Lung Neuroendocrine Tumor	7.62191	Other
ACH-000259	0.102179	KELLY	Neuroblastoma	Peripheral Nervous System	Neuroblastoma	4.21335	Other		ACH-000251	0.089751	NCIH2887	Non-Small Cell Lung Cancer	Lung	Non-Small Cell Lung Cancer	4.59872	Other				ACH-000258	0.12575	DU4475	Invasive Breast Carcinoma	Breast	Invasive Breast Carcinoma	5.41684	Other				ACH-000913	-1.33965	ESS1	Uterine Sarcoma/Mesenchymal	Uterus	Uterine Sarcoma/Mesenchymal	7.08375	Other
ACH-000258	-0.272288	DU4475	Invasive Breast Carcinoma	Breast	Invasive Breast Carcinoma	4.7301	Other		ACH-000250	-0.0672361	KMRC20	Renal Cell Carcinoma	Kidney	Renal Cell Carcinoma	6.47768	Other				ACH-000257	0.281623	CORL279	Lung Neuroendocrine Tumor	Lung	Lung Neuroendocrine Tumor	6.02945	Other				ACH-000914	-1.24516	HT	Mature B-Cell Neoplasms	Lymphoid	Mature B-Cell Neoplasms	7.99565	Other
ACH-000257	-0.0969227	CORL279	Lung Neuroendocrine Tumor	Lung	Lung Neuroendocrine Tumor	3.93829	Other		ACH-000249	-0.0907172	CL11	Colorectal Adenocarcinoma	Bowel	Colorectal Adenocarcinoma	6.11082	Other				ACH-000256	0.0637241	COV318	Ovarian Epithelial Tumor	Ovary/Fallopian Tube	Ovarian Epithelial Tumor	3.90497	Other				ACH-000915	-1.28397	IPC298	Melanoma	Skin	Melanoma	7.4937	Other
ACH-000256	-0.0630498	COV318	Ovarian Epithelial Tumor	Ovary/Fallopian Tube	Ovarian Epithelial Tumor	2.81762	Other		ACH-000248	0.065093	AU565	Invasive Breast Carcinoma	Breast	Invasive Breast Carcinoma	5.50208	Other				ACH-000264	0.165958	CALU6	Non-Small Cell Lung Cancer	Lung	Non-Small Cell Lung Cancer	4.06695	Other				ACH-000916	-0.538106	NCIH1573	Non-Small Cell Lung Cancer	Lung	Non-Small Cell Lung Cancer	6.42995	Other
ACH-000264	0.0325112	CALU6	Non-Small Cell Lung Cancer	Lung	Non-Small Cell Lung Cancer	3.8339	Other		ACH-000247	0.0729377	OCUM1	Esophagogastric Adenocarcinoma	Esophagus/Stomach	Esophagogastric Adenocarcinoma	5.30232	Other				ACH-000253	0.135294	COLO201	Colorectal Adenocarcinoma	Bowel	Colorectal Adenocarcinoma	4.7241	Other				ACH-000917	-1.21473	TE4	Esophageal Squamous Cell Carcinoma	Esophagus/Stomach	Esophageal Squamous Cell Carcinoma	8.64176	Other
ACH-000253	-0.148874	COLO201	Colorectal Adenocarcinoma	Bowel	Colorectal Adenocarcinoma	4.04089	Other		ACH-000246	0.0237036	SLR23	Renal Cell Carcinoma	Kidney	Renal Cell Carcinoma		Other				ACH-000252	0.27082	LS1034	Colorectal Adenocarcinoma	Bowel	Colorectal Adenocarcinoma	4.61883	Other				ACH-000919	-1.10069	IM95	Esophagogastric Adenocarcinoma	Esophagus/Stomach	Esophagogastric Adenocarcinoma	7.89918	Other
ACH-000252	-0.00572165	LS1034	Colorectal Adenocarcinoma	Bowel	Colorectal Adenocarcinoma	3.01436	Other		ACH-000276	0.230827	HCC38	Invasive Breast Carcinoma	Breast	Invasive Breast Carcinoma	6.59694	Other				ACH-000251	0.228402	NCIH2887	Non-Small Cell Lung Cancer	Lung	Non-Small Cell Lung Cancer	3.32769	Other				ACH-000920	-1.16041	CMLT1	Myeloproliferative Neoplasms	Myeloid	Myeloproliferative Neoplasms	7.39292	Other
ACH-000251	-0.162071	NCIH2887	Non-Small Cell Lung Cancer	Lung	Non-Small Cell Lung Cancer	3.0036	Other		ACH-000290	0.0171149	NCIH209	Lung Neuroendocrine Tumor	Lung	Lung Neuroendocrine Tumor	6.64487	Other				ACH-000250	0.188072	KMRC20	Renal Cell Carcinoma	Kidney	Renal Cell Carcinoma	4.93687	Other				ACH-000921	-1.46437	NCIH157DM	Non-Small Cell Lung Cancer	Lung	Non-Small Cell Lung Cancer	8.06253	Other
ACH-000250	0.0139224	KMRC20	Renal Cell Carcinoma	Kidney	Renal Cell Carcinoma	3.64386	Other		ACH-000288	-0.134543	BT549	Invasive Breast Carcinoma	Breast	Invasive Breast Carcinoma	5.9982	Other				ACH-000249	0.122087	CL11	Colorectal Adenocarcinoma	Bowel	Colorectal Adenocarcinoma	4.97361	Other				ACH-000922	-1.07969	RCHACV	B-Lymphoblastic Leukemia/Lymphoma	Lymphoid	B-Lymphoblastic Leukemia/Lymphoma	7.62227	Other
ACH-000249	-0.112524	CL11	Colorectal Adenocarcinoma	Bowel	Colorectal Adenocarcinoma	3.69153	Other		ACH-000286	-0.170683	SNU1033	Colorectal Adenocarcinoma	Bowel	Colorectal Adenocarcinoma	4.16993	Other				ACH-000248	0.209399	AU565	Invasive Breast Carcinoma	Breast	Invasive Breast Carcinoma	4.06953	Other				ACH-000924	-1.17665	NCIH2172	Non-Small Cell Lung Cancer	Lung	Non-Small Cell Lung Cancer	7.30879	Other
ACH-000248	-0.193755	AU565	Invasive Breast Carcinoma	Breast	Invasive Breast Carcinoma	4.57289	Other		ACH-000281	-0.318999	KP2	Pancreatic Adenocarcinoma	Pancreas	Pancreatic Adenocarcinoma	5.48446	Other				ACH-000247	0.397514	OCUM1	Esophagogastric Adenocarcinoma	Esophagus/Stomach	Esophagogastric Adenocarcinoma	5.04571	Other				ACH-000926	-1.28674	HT55	Colorectal Adenocarcinoma	Bowel	Colorectal Adenocarcinoma	7.13597	Other
ACH-000247	0.260956	OCUM1	Esophagogastric Adenocarcinoma	Esophagus/Stomach	Esophagogastric Adenocarcinoma	3.64155	Other		ACH-000280	-0.184714	SNU840	Ovarian Epithelial Tumor	Ovary/Fallopian Tube	Ovarian Epithelial Tumor	5.59126	Other				ACH-000246	0.189657	SLR23	Renal Cell Carcinoma	Kidney	Renal Cell Carcinoma		Other				ACH-000928	-1.34794	JHUEM1	Endometrial Carcinoma	Uterus	Endometrial Carcinoma	7.38491	Other
ACH-000246	-0.294301	SLR23	Renal Cell Carcinoma	Kidney	Renal Cell Carcinoma		Other		ACH-000279	-0.188517	EWS502	Ewing Sarcoma	Bone	Ewing Sarcoma	6.44559	Other				ACH-000276	0.130387	HCC38	Invasive Breast Carcinoma	Breast	Invasive Breast Carcinoma	6.49041	Other				ACH-000929	-1.08615	NCIH2110	Non-Small Cell Lung Cancer	Lung	Non-Small Cell Lung Cancer	8.03216	Other
ACH-000277	-0.208228	HCC1419	Invasive Breast Carcinoma	Breast	Invasive Breast Carcinoma	4.04264	Other		ACH-000278	0.00142145	COV362	Ovarian Epithelial Tumor	Ovary/Fallopian Tube	Ovarian Epithelial Tumor	6.14017	Other				ACH-000290	0.172586	NCIH209	Lung Neuroendocrine Tumor	Lung	Lung Neuroendocrine Tumor	6.11998	Other				ACH-000932	-1.40873	SNU1	Esophagogastric Adenocarcinoma	Esophagus/Stomach	Esophagogastric Adenocarcinoma	7.74994	Other
ACH-000291	-0.19787	OV90	Ovarian Epithelial Tumor	Ovary/Fallopian Tube	Ovarian Epithelial Tumor	2.65076	Other		ACH-000277	0.0534032	HCC1419	Invasive Breast Carcinoma	Breast	Invasive Breast Carcinoma	5.55704	Other				ACH-000288	0.0476239	BT549	Invasive Breast Carcinoma	Breast	Invasive Breast Carcinoma	5.52701	Other				ACH-000934	-1.35505	MDAMB361	Invasive Breast Carcinoma	Breast	Invasive Breast Carcinoma	7.83105	Other
ACH-000290	-0.0574949	NCIH209	Lung Neuroendocrine Tumor	Lung	Lung Neuroendocrine Tumor	5.0009	Other		ACH-000341	-0.147588	SKNFI	Neuroblastoma	Peripheral Nervous System	Neuroblastoma	6.51964	Other				ACH-000286	0.0693487	SNU1033	Colorectal Adenocarcinoma	Bowel	Colorectal Adenocarcinoma	4.07125	Other				ACH-000935	-0.925192	MDST8	Colorectal Adenocarcinoma	Bowel	Colorectal Adenocarcinoma	8.0684	Other
ACH-000288	0.00251863	BT549	Invasive Breast Carcinoma	Breast	Invasive Breast Carcinoma	3.94953	Other		ACH-000274	-0.701717	HS852T	Melanoma	Skin	Melanoma	8.47994	Other				ACH-000281	0.133553	KP2	Pancreatic Adenocarcinoma	Pancreas	Pancreatic Adenocarcinoma	4.3505	Other				ACH-000936	-1.09471	EFO27	Ovarian Epithelial Tumor	Ovary/Fallopian Tube	Ovarian Epithelial Tumor	6.92053	Other
ACH-000286	-0.469669	SNU1033	Colorectal Adenocarcinoma	Bowel	Colorectal Adenocarcinoma	2.72683	Other		ACH-000273	-0.113373	SF539	Diffuse Glioma	CNS/Brain	Diffuse Glioma	6.18349	Other				ACH-000280	0.0666249	SNU840	Ovarian Epithelial Tumor	Ovary/Fallopian Tube	Ovarian Epithelial Tumor	4.23496	Other				ACH-000937	-1.26726	PF382	T-Lymphoblastic Leukemia/Lymphoma	Lymphoid	T-Lymphoblastic Leukemia/Lymphoma	7.28549	Other
ACH-000281	-0.387536	KP2	Pancreatic Adenocarcinoma	Pancreas	Pancreatic Adenocarcinoma	3.58135	Other		ACH-000272	0.0716869	SLR24	Renal Cell Carcinoma	Kidney	Renal Cell Carcinoma	4.53792	Other				ACH-000279	0.152813	EWS502	Ewing Sarcoma	Bone	Ewing Sarcoma	5.21645	Other				ACH-000938	-1.26998	NALM6	B-Lymphoblastic Leukemia/Lymphoma	Lymphoid	B-Lymphoblastic Leukemia/Lymphoma	6.8732	Other
ACH-000280	-0.0307542	SNU840	Ovarian Epithelial Tumor	Ovary/Fallopian Tube	Ovarian Epithelial Tumor	4.13996	Other		ACH-000271	-0.399041	SUDHL10	Mature B-Cell Neoplasms	Lymphoid	Mature B-Cell Neoplasms	6.6532	Other				ACH-000278	0.112435	COV362	Ovarian Epithelial Tumor	Ovary/Fallopian Tube	Ovarian Epithelial Tumor	3.93263	Other				ACH-000939	-1.33953	SKUT1	Uterine Sarcoma/Mesenchymal	Uterus	Uterine Sarcoma/Mesenchymal	7.73512	Other
ACH-000279	0.0870079	EWS502	Ewing Sarcoma	Bone	Ewing Sarcoma	3.31034	Other		ACH-000269	0.222983	AM38	Diffuse Glioma	CNS/Brain	Diffuse Glioma	7.67299	Other				ACH-000277	0.433471	HCC1419	Invasive Breast Carcinoma	Breast	Invasive Breast Carcinoma	4.80787	Other				ACH-000941	-0.967103	HEC1B	Endometrial Carcinoma	Uterus	Endometrial Carcinoma	7.84524	Other
ACH-000278	-0.114415	COV362	Ovarian Epithelial Tumor	Ovary/Fallopian Tube	Ovarian Epithelial Tumor	3.9222	Other		ACH-000268	-0.0314765	SNU245	Intraductal Papillary Neoplasm of the Bile Duct	Biliary Tract	Intraductal Papillary Neoplasm of the Bile Duct	5.31687	Other				ACH-000341	-0.0550462	SKNFI	Neuroblastoma	Peripheral Nervous System	Neuroblastoma	6.12205	Other				ACH-000943	-1.44209	RKO	Colorectal Adenocarcinoma	Bowel	Colorectal Adenocarcinoma	7.14761	Other
ACH-000341	-0.324963	SKNFI	Neuroblastoma	Peripheral Nervous System	Neuroblastoma	3.89336	Other		ACH-000266	-0.106913	SNU213	Pancreatic Adenocarcinoma	Pancreas	Pancreatic Adenocarcinoma	5.75489	Other				ACH-000274	0.142657	HS852T	Melanoma	Skin	Melanoma	4.64328	Other				ACH-000944	-1.27514	NAMALWA	Mature B-Cell Neoplasms	Lymphoid	Mature B-Cell Neoplasms	8.63923	Other
ACH-000276	-0.122928	HCC38	Invasive Breast Carcinoma	Breast	Invasive Breast Carcinoma	4.46271	Other		ACH-000265	0.0301649	KP4	Pancreatic Adenocarcinoma	Pancreas	Pancreatic Adenocarcinoma	6.11103	Other				ACH-000273	0.180114	SF539	Diffuse Glioma	CNS/Brain	Diffuse Glioma	5.07553	Other				ACH-000945	-1.11977	NCIH650	Non-Small Cell Lung Cancer	Lung	Non-Small Cell Lung Cancer	6.94052	Other
ACH-000274	0.0045929	HS852T	Melanoma	Skin	Melanoma	3.87381	Other		ACH-000408	-0.0964347	TE5	Esophageal Squamous Cell Carcinoma	Esophagus/Stomach	Esophageal Squamous Cell Carcinoma	5.26003	Other				ACH-000272	0.167452	SLR24	Renal Cell Carcinoma	Kidney	Renal Cell Carcinoma	3.9279	Other				ACH-000946	-1.19703	HEC265	Endometrial Carcinoma	Uterus	Endometrial Carcinoma	7.10381	Other
ACH-000272	-0.171488	SLR24	Renal Cell Carcinoma	Kidney	Renal Cell Carcinoma	3.61117	Other		ACH-000422	0.163039	SNU475	Hepatocellular Carcinoma	Liver	Hepatocellular Carcinoma	6.18388	Other				ACH-000271	0.300149	SUDHL10	Mature B-Cell Neoplasms	Lymphoid	Mature B-Cell Neoplasms	5.19456	Other				ACH-000947	-1.16725	OVK18	Ovarian Epithelial Tumor	Ovary/Fallopian Tube	Ovarian Epithelial Tumor	7.40642	Other
ACH-000271	0.126694	SUDHL10	Mature B-Cell Neoplasms	Lymphoid	Mature B-Cell Neoplasms	3.9644	Other		ACH-000421	-0.0679936	SW837	Colorectal Adenocarcinoma	Bowel	Colorectal Adenocarcinoma	6.57334	Other				ACH-000269	0.147434	AM38	Diffuse Glioma	CNS/Brain	Diffuse Glioma	4.79233	Other				ACH-000948	-1.08795	2313287	Esophagogastric Adenocarcinoma	Esophagus/Stomach	Esophagogastric Adenocarcinoma	6.84298	Other
ACH-000269	-0.0403417	AM38	Diffuse Glioma	CNS/Brain	Diffuse Glioma	3.22651	Other		ACH-000420	-0.151238	SNU449	Hepatocellular Carcinoma	Liver	Hepatocellular Carcinoma	5.70044	Other				ACH-000268	0.302089	SNU245	Intraductal Papillary Neoplasm of the Bile Duct	Biliary Tract	Intraductal Papillary Neoplasm of the Bile Duct	4.28244	Other				ACH-000950	-1.35753	LOVO	Colorectal Adenocarcinoma	Bowel	Colorectal Adenocarcinoma	7.46524	Other
ACH-000268	0.273639	SNU245	Intraductal Papillary Neoplasm of the Bile Duct	Biliary Tract	Intraductal Papillary Neoplasm of the Bile Duct	3.4489	Other		ACH-000417	-0.0781887	PANC0813	Pancreatic Adenocarcinoma	Pancreas	Pancreatic Adenocarcinoma	6.01659	Other				ACH-000266	0.141988	SNU213	Pancreatic Adenocarcinoma	Pancreas	Pancreatic Adenocarcinoma	5.69042	Other				ACH-000953	-1.1201	SUPT1	T-Lymphoblastic Leukemia/Lymphoma	Lymphoid	T-Lymphoblastic Leukemia/Lymphoma	8.23563	Other
ACH-000266	0.239697	SNU213	Pancreatic Adenocarcinoma	Pancreas	Pancreatic Adenocarcinoma	3.54597	Other		ACH-000416	-0.0132567	NCIH838	Non-Small Cell Lung Cancer	Lung	Non-Small Cell Lung Cancer	4.94579	Other				ACH-000265	0.16717	KP4	Pancreatic Adenocarcinoma	Pancreas	Pancreatic Adenocarcinoma	4.32625	Other				ACH-000956	-1.45435	22RV1	Prostate Adenocarcinoma	Prostate	Prostate Adenocarcinoma	8.14573	Other
ACH-000265	-0.058463	KP4	Pancreatic Adenocarcinoma	Pancreas	Pancreatic Adenocarcinoma	4.32553	Other		ACH-000415	-0.00842586	BICR6	Head and Neck Squamous Cell Carcinoma	Head and Neck	Head and Neck Squamous Cell Carcinoma	3.91169	Other				ACH-000408	0.0672675	TE5	Esophageal Squamous Cell Carcinoma	Esophagus/Stomach	Esophageal Squamous Cell Carcinoma	4.62819	Other				ACH-000957	-1.35759	LS180	Colorectal Adenocarcinoma	Bowel	Colorectal Adenocarcinoma	7.52912	Other
ACH-000408	-0.217763	TE5	Esophageal Squamous Cell Carcinoma	Esophagus/Stomach	Esophageal Squamous Cell Carcinoma	4.09255	Other		ACH-000414	0.0292877	NCIH1944	Non-Small Cell Lung Cancer	Lung	Non-Small Cell Lung Cancer	5.92861	Other				ACH-000422	0.294701	SNU475	Hepatocellular Carcinoma	Liver	Hepatocellular Carcinoma	4.04439	Other				ACH-000958	-1.21353	SW48	Colorectal Adenocarcinoma	Bowel	Colorectal Adenocarcinoma	7.96602	Other
ACH-000421	-0.0432375	SW837	Colorectal Adenocarcinoma	Bowel	Colorectal Adenocarcinoma	4.93168	Other		ACH-000411	0.0168908	769P	Renal Cell Carcinoma	Kidney	Renal Cell Carcinoma	5.88679	Other				ACH-000421	-0.18779	SW837	Colorectal Adenocarcinoma	Bowel	Colorectal Adenocarcinoma	6.64039	Other				ACH-000959	-1.14471	SNUC4	Colorectal Adenocarcinoma	Bowel	Colorectal Adenocarcinoma	7.65449	Other
ACH-000420	0.182102	SNU449	Hepatocellular Carcinoma	Liver	Hepatocellular Carcinoma	3.35332	Other		ACH-000410	-0.0264576	SAOS2	Osteosarcoma	Bone	Osteosarcoma	6.69905	Other				ACH-000420	0.315707	SNU449	Hepatocellular Carcinoma	Liver	Hepatocellular Carcinoma	5.10308	Other				ACH-000960	-0.857857	REH	B-Lymphoblastic Leukemia/Lymphoma	Lymphoid	B-Lymphoblastic Leukemia/Lymphoma	7.86987	Other
ACH-000417	-0.163747	PANC0813	Pancreatic Adenocarcinoma	Pancreas	Pancreatic Adenocarcinoma	3.76022	Other		ACH-000424	-0.0625365	TC71	Ewing Sarcoma	Bone	Ewing Sarcoma	6.39455	Other				ACH-000417	0.272509	PANC0813	Pancreatic Adenocarcinoma	Pancreas	Pancreatic Adenocarcinoma	5.61559	Other				ACH-000961	-1.31877	ISHIKAWAHERAKLIO02ER	Endometrial Carcinoma	Uterus	Endometrial Carcinoma	7.81967	Other
ACH-000416	-0.0895225	NCIH838	Non-Small Cell Lung Cancer	Lung	Non-Small Cell Lung Cancer	3.41549	Other		ACH-000407	-0.0373409	SNU685	Endometrial Carcinoma	Uterus	Endometrial Carcinoma	6.00135	Other				ACH-000416	0.0552293	NCIH838	Non-Small Cell Lung Cancer	Lung	Non-Small Cell Lung Cancer	4.18428	Other				ACH-000962	-0.954188	OC314	Ovarian Epithelial Tumor	Ovary/Fallopian Tube	Ovarian Epithelial Tumor	7.11239	Other
ACH-000415	0.0784226	BICR6	Head and Neck Squamous Cell Carcinoma	Head and Neck	Head and Neck Squamous Cell Carcinoma	2.5008	Other		ACH-000406	-0.117303	U937	Acute Myeloid Leukemia	Myeloid	Acute Myeloid Leukemia	6.05398	Other				ACH-000415	0.0546175	BICR6	Head and Neck Squamous Cell Carcinoma	Head and Neck	Head and Neck Squamous Cell Carcinoma	3.04963	Other				ACH-000963	-1.08517	CCK81	Colorectal Adenocarcinoma	Bowel	Colorectal Adenocarcinoma	7.82579	Other
ACH-000414	-0.0519301	NCIH1944	Non-Small Cell Lung Cancer	Lung	Non-Small Cell Lung Cancer	3.88362	Other		ACH-000405	-0.019317	MEC1	Mature B-Cell Neoplasms	Lymphoid	Mature B-Cell Neoplasms	6.56788	Other				ACH-000411	0.19511	769P	Renal Cell Carcinoma	Kidney	Renal Cell Carcinoma	4.14241	Other				ACH-000965	-1.19244	RL952	Endometrial Carcinoma	Uterus	Endometrial Carcinoma	7.2113	Other
ACH-000411	-0.0848024	769P	Renal Cell Carcinoma	Kidney	Renal Cell Carcinoma	4.1416	Other		ACH-000404	-0.111289	K029AX	Melanoma	Skin	Melanoma	3.85798	Other				ACH-000410	0.0922335	SAOS2	Osteosarcoma	Bone	Osteosarcoma	4.80478	Other				ACH-000966	-1.35684	IGROV1	Ovarian Epithelial Tumor	Ovary/Fallopian Tube	Ovarian Epithelial Tumor	7.44178	Other
ACH-000410	0.0226977	SAOS2	Osteosarcoma	Bone	Osteosarcoma	4.54782	Other		ACH-000403	-0.0262067	NCIH747	Colorectal Adenocarcinoma	Bowel	Colorectal Adenocarcinoma	6.09993	Other				ACH-000424	0.176892	TC71	Ewing Sarcoma	Bone	Ewing Sarcoma	4.97407	Other				ACH-000968	-1.27153	COLO792	Melanoma	Skin	Melanoma	7.07671	Other
ACH-000422	-0.119256	SNU475	Hepatocellular Carcinoma	Liver	Hepatocellular Carcinoma	3.95791	Other		ACH-000402	-0.0196396	BL70	Mature B-Cell Neoplasms	Lymphoid	Mature B-Cell Neoplasms	7.24612	Other				ACH-000407	0.0400289	SNU685	Endometrial Carcinoma	Uterus	Endometrial Carcinoma	4.25399	Other				ACH-000969	-1.12978	KM12	Colorectal Adenocarcinoma	Bowel	Colorectal Adenocarcinoma	6.56331	Other
ACH-000407	0.399046	SNU685	Endometrial Carcinoma	Uterus	Endometrial Carcinoma	3.46205	Other		ACH-000401	-0.0261911	COLO800	Melanoma	Skin	Melanoma	5.25739	Other				ACH-000406	-0.0132162	U937	Acute Myeloid Leukemia	Myeloid	Acute Myeloid Leukemia	4.59932	Other				ACH-000970	-1.76845	SNUC5	Colorectal Adenocarcinoma	Bowel	Colorectal Adenocarcinoma	7.20545	Other
ACH-000406	0.152008	U937	Acute Myeloid Leukemia	Myeloid	Acute Myeloid Leukemia	3.21568	Other		ACH-000398	-0.348837	RI1	Mature B-Cell Neoplasms	Lymphoid	Mature B-Cell Neoplasms	6.28411	Other				ACH-000405	0.100791	MEC1	Mature B-Cell Neoplasms	Lymphoid	Mature B-Cell Neoplasms	4.62761	Other				ACH-000971	-1.68384	HCT116	Colorectal Adenocarcinoma	Bowel	Colorectal Adenocarcinoma	7.60755	Other
ACH-000405	-0.142237	MEC1	Mature B-Cell Neoplasms	Lymphoid	Mature B-Cell Neoplasms	3.88166	Other		ACH-000436	0.0482875	OCIMY7	Mature B-Cell Neoplasms	Lymphoid	Mature B-Cell Neoplasms	4.51538	Other				ACH-000404	0.215949	K029AX	Melanoma	Skin	Melanoma	4.04002	Other				ACH-000972	-1.16823	HEC151	Endometrial Carcinoma	Uterus	Endometrial Carcinoma	6.75596	Other
ACH-000404	-0.187563	K029AX	Melanoma	Skin	Melanoma	3.53854	Other		ACH-000450	0.159963	MELHO	Melanoma	Skin	Melanoma	5.56041	Other				ACH-000403	-0.0362584	NCIH747	Colorectal Adenocarcinoma	Bowel	Colorectal Adenocarcinoma	5.1177	Other				ACH-000973	-1.37464	639V	Urethral Cancer	Bladder/Urinary Tract	Urethral Cancer	7.90509	Other
ACH-000403	0.102194	NCIH747	Colorectal Adenocarcinoma	Bowel	Colorectal Adenocarcinoma	3.96532	Other		ACH-000448	-0.136863	NCIH1666	Non-Small Cell Lung Cancer	Lung	Non-Small Cell Lung Cancer	4.93829	Other				ACH-000402	0.0915441	BL70	Mature B-Cell Neoplasms	Lymphoid	Mature B-Cell Neoplasms	5.06048	Other				ACH-000974	-1.07148	SNGM	Endometrial Carcinoma	Uterus	Endometrial Carcinoma	6.95629	Other
ACH-000402	-0.250014	BL70	Mature B-Cell Neoplasms	Lymphoid	Mature B-Cell Neoplasms	4.1375	Other		ACH-000845	-0.0374495	NCIH1373	Non-Small Cell Lung Cancer	Lung	Non-Small Cell Lung Cancer	6.2666	Other				ACH-000401	0.311668	COLO800	Melanoma	Skin	Melanoma	3.95233	Other				ACH-000975	-1.29733	HCC2450	Non-Small Cell Lung Cancer	Lung	Non-Small Cell Lung Cancer	7.46418	Other
ACH-000401	-0.0361149	COLO800	Melanoma	Skin	Melanoma	3.38128	Other		ACH-000444	-0.0650157	LU99	Non-Small Cell Lung Cancer	Lung	Non-Small Cell Lung Cancer	6.21859	Other				ACH-000398	0.105233	RI1	Mature B-Cell Neoplasms	Lymphoid	Mature B-Cell Neoplasms	5.02148	Other				ACH-000976	-1.23442	HUCCT1	Intraductal Papillary Neoplasm of the Bile Duct	Biliary Tract	Intraductal Papillary Neoplasm of the Bile Duct	6.76779	Other
ACH-000398	-0.344072	RI1	Mature B-Cell Neoplasms	Lymphoid	Mature B-Cell Neoplasms	4.21801	Other		ACH-000442	0.00357163	RERFLCSQ1	Non-Small Cell Lung Cancer	Lung	Non-Small Cell Lung Cancer	6.28059	Other				ACH-000436	-0.331057	OCIMY7	Mature B-Cell Neoplasms	Lymphoid	Mature B-Cell Neoplasms	4.0505	Other				ACH-000977	-1.04804	LNCAPCLONEFGC	Prostate Adenocarcinoma	Prostate	Prostate Adenocarcinoma	7.94784	Other
ACH-000435	0.259238	EFE184	Endometrial Carcinoma	Uterus	Endometrial Carcinoma	3.1177	Other		ACH-000441	-0.0750415	SH4	Melanoma	Skin	Melanoma	4.89191	Other				ACH-000853	0.154416	NCIH661	Non-Small Cell Lung Cancer	Lung	Non-Small Cell Lung Cancer	5.05702	Other				ACH-000978	-1.45758	EN	Endometrial Carcinoma	Uterus	Endometrial Carcinoma	6.18349	Other
ACH-000450	0.214552	MELHO	Melanoma	Skin	Melanoma	3.49057	Other		ACH-000438	0.088221	LU65	Non-Small Cell Lung Cancer	Lung	Non-Small Cell Lung Cancer	5.79442	Other				ACH-000448	0.0882512	NCIH1666	Non-Small Cell Lung Cancer	Lung	Non-Small Cell Lung Cancer	3.61824	Other				ACH-000979	-0.882452	DU145	Prostate Adenocarcinoma	Prostate	Prostate Adenocarcinoma		Other
ACH-000448	0.123033	NCIH1666	Non-Small Cell Lung Cancer	Lung	Non-Small Cell Lung Cancer	4.10434	Other		ACH-000437	-0.148161	SW1088	Diffuse Glioma	CNS/Brain	Diffuse Glioma	6.21315	Other				ACH-000445	0.046296	KNS60	Diffuse Glioma	CNS/Brain	Diffuse Glioma	4.08406	Other				ACH-000980	-1.1893	NCIH1155	Non-Small Cell Lung Cancer	Lung	Non-Small Cell Lung Cancer	7.68503	Other
ACH-000444	-0.130271	LU99	Non-Small Cell Lung Cancer	Lung	Non-Small Cell Lung Cancer	4.5404	Other		ACH-000397	-0.0434369	TEN	Endometrial Carcinoma	Uterus	Endometrial Carcinoma	5.25475	Other				ACH-000444	0.280691	LU99	Non-Small Cell Lung Cancer	Lung	Non-Small Cell Lung Cancer	5.07724	Other				ACH-000983	-1.19463	KCL22	Myeloproliferative Neoplasms	Myeloid	Myeloproliferative Neoplasms	7.62183	Other
ACH-000442	-0.158911	RERFLCSQ1	Non-Small Cell Lung Cancer	Lung	Non-Small Cell Lung Cancer	4.23036	Other		ACH-000435	0.107029	EFE184	Endometrial Carcinoma	Uterus	Endometrial Carcinoma	4.60348	Other				ACH-000442	0.0829877	RERFLCSQ1	Non-Small Cell Lung Cancer	Lung	Non-Small Cell Lung Cancer	4.07296	Other				ACH-000984	-1.2008	HEC6	Endometrial Carcinoma	Uterus	Endometrial Carcinoma	8.21101	Other
ACH-000441	0.0171513	SH4	Melanoma	Skin	Melanoma	4.0268	Other		ACH-000434	0.0829185	NCIH1915	Non-Small Cell Lung Cancer	Lung	Non-Small Cell Lung Cancer	5.36982	Other				ACH-000441	-0.245203	SH4	Melanoma	Skin	Melanoma	5.24031	Other				ACH-000985	-1.95075	LS411N	Colorectal Adenocarcinoma	Bowel	Colorectal Adenocarcinoma	7.25682	Other
ACH-000438	0.141692	LU65	Non-Small Cell Lung Cancer	Lung	Non-Small Cell Lung Cancer	3.7939	Other		ACH-000433	-0.0382601	CAKI1	Renal Cell Carcinoma	Kidney	Renal Cell Carcinoma	5.02281	Other				ACH-000438	0.11556	LU65	Non-Small Cell Lung Cancer	Lung	Non-Small Cell Lung Cancer	4.36527	Other				ACH-000986	-1.23797	HT115	Colorectal Adenocarcinoma	Bowel	Colorectal Adenocarcinoma	7.87504	Other
ACH-000437	-0.106555	SW1088	Diffuse Glioma	CNS/Brain	Diffuse Glioma	4.52732	Other		ACH-000431	-0.117802	NCIH1694	Lung Neuroendocrine Tumor	Lung	Lung Neuroendocrine Tumor	6.95303	Other				ACH-000437	0.161504	SW1088	Diffuse Glioma	CNS/Brain	Diffuse Glioma	4.87774	Other				ACH-000988	-1.26848	MFE319	Endometrial Carcinoma	Uterus	Endometrial Carcinoma	7.58767	Other
ACH-000436	0.381219	OCIMY7	Mature B-Cell Neoplasms	Lymphoid	Mature B-Cell Neoplasms	2.08406	Other		ACH-000430	-0.169363	TYKNU	Ovarian Epithelial Tumor	Ovary/Fallopian Tube	Ovarian Epithelial Tumor	6.12949	Other				ACH-000397	0.126282	TEN	Endometrial Carcinoma	Uterus	Endometrial Carcinoma	5.0054	Other				ACH-000991	-1.37917	SNU81	Colorectal Adenocarcinoma	Bowel	Colorectal Adenocarcinoma	6.9888	Other
ACH-000397	-0.104323	TEN	Endometrial Carcinoma	Uterus	Endometrial Carcinoma	1.56071	Other		ACH-000427	-0.0465975	NCIN87	Esophagogastric Adenocarcinoma	Esophagus/Stomach	Esophagogastric Adenocarcinoma	5.34092	Other				ACH-000435	0.152491	EFE184	Endometrial Carcinoma	Uterus	Endometrial Carcinoma	4.57046	Other				ACH-000993	-1.02799	JHUEM7	Endometrial Carcinoma	Uterus	Endometrial Carcinoma	6.14425	Other
ACH-000434	0.117739	NCIH1915	Non-Small Cell Lung Cancer	Lung	Non-Small Cell Lung Cancer	3.09761	Other		ACH-000426	-0.099095	KMS20	Mature B-Cell Neoplasms	Lymphoid	Mature B-Cell Neoplasms		Other				ACH-000434	-0.0555734	NCIH1915	Non-Small Cell Lung Cancer	Lung	Non-Small Cell Lung Cancer	3.55459	Other				ACH-000994	-1.05949	HEC59	Endometrial Carcinoma	Uterus	Endometrial Carcinoma	7.80258	Other
ACH-000433	0.0457907	CAKI1	Renal Cell Carcinoma	Kidney	Renal Cell Carcinoma	2.84599	Other		ACH-000425	0.0269894	UACC62	Melanoma	Skin	Melanoma	4.44626	Other				ACH-000433	0.183423	CAKI1	Renal Cell Carcinoma	Kidney	Renal Cell Carcinoma	3.58135	Other				ACH-000995	-0.887438	JURKAT	T-Lymphoblastic Leukemia/Lymphoma	Lymphoid	T-Lymphoblastic Leukemia/Lymphoma	7.71665	Other
ACH-000431	0.105219	NCIH1694	Lung Neuroendocrine Tumor	Lung	Lung Neuroendocrine Tumor	3.97545	Other		ACH-000356	0.206655	MKN45	Esophagogastric Adenocarcinoma	Esophagus/Stomach	Esophagogastric Adenocarcinoma	5.19849	Other				ACH-000431	0.152439	NCIH1694	Lung Neuroendocrine Tumor	Lung	Lung Neuroendocrine Tumor	5.83137	Other				ACH-000996	-0.808877	HEC251	Endometrial Carcinoma	Uterus	Endometrial Carcinoma	6.90545	Other
ACH-000430	0.0205632	TYKNU	Ovarian Epithelial Tumor	Ovary/Fallopian Tube	Ovarian Epithelial Tumor	3.32912	Other		ACH-000367	0.0834899	NCIH226	Pleural Mesothelioma	Pleura	Pleural Mesothelioma	5.86518	Other				ACH-000430	0.45253	TYKNU	Ovarian Epithelial Tumor	Ovary/Fallopian Tube	Ovarian Epithelial Tumor	4.73985	Other				ACH-000997	-1.62479	HCT15	Colorectal Adenocarcinoma	Bowel	Colorectal Adenocarcinoma	7.90292	Other
ACH-000427	-0.0661338	NCIN87	Esophagogastric Adenocarcinoma	Esophagus/Stomach	Esophagogastric Adenocarcinoma	4.41616	Other		ACH-000366	-0.156968	SKNDZ	Neuroblastoma	Peripheral Nervous System	Neuroblastoma	6.54628	Other				ACH-000427	0.204974	NCIN87	Esophagogastric Adenocarcinoma	Esophagus/Stomach	Esophagogastric Adenocarcinoma	4.12019	Other				ACH-001001	-1.23802	143B	Osteosarcoma	Bone	Osteosarcoma	7.33038	Other
ACH-000426	-0.0565659	KMS20	Mature B-Cell Neoplasms	Lymphoid	Mature B-Cell Neoplasms		Other		ACH-000365	-0.207546	SUDHL4	Mature B-Cell Neoplasms	Lymphoid	Mature B-Cell Neoplasms	6.10056	Other				ACH-000426	0.187343	KMS20	Mature B-Cell Neoplasms	Lymphoid	Mature B-Cell Neoplasms		Other				ACH-001016	-1.76395	BECKER	Diffuse Glioma	CNS/Brain	Diffuse Glioma	7.40948	Other
ACH-000425	0.223271	UACC62	Melanoma	Skin	Melanoma	3.19849	Other		ACH-000364	-0.0448024	U2OS	Osteosarcoma	Bone	Osteosarcoma	6.64573	Other				ACH-000425	0.0570183	UACC62	Melanoma	Skin	Melanoma	4.12184	Other				ACH-001020	-1.25571	BT16	Embryonal Tumor	CNS/Brain	Embryonal Tumor	6.82133	Other
ACH-000424	-0.0538546	TC71	Ewing Sarcoma	Bone	Ewing Sarcoma	3.93074	Other		ACH-000363	-0.073699	SKMM2	Mature B-Cell Neoplasms	Lymphoid	Mature B-Cell Neoplasms	5.77109	Other				ACH-000356	0.0553928	MKN45	Esophagogastric Adenocarcinoma	Esophagus/Stomach	Esophagogastric Adenocarcinoma	4.1152	Other				ACH-001028	-1.08786	CHLA06ATRT	Embryonal Tumor	CNS/Brain	Embryonal Tumor	5.74792	Other
ACH-000356	0.0748442	MKN45	Esophagogastric Adenocarcinoma	Esophagus/Stomach	Esophagogastric Adenocarcinoma	4.53543	Other		ACH-000362	0.149441	MOLM13	Acute Myeloid Leukemia	Myeloid	Acute Myeloid Leukemia	5.07253	Other				ACH-000367	-0.0109088	NCIH226	Pleural Mesothelioma	Pleura	Pleural Mesothelioma	4.82069	Other				ACH-001029	-1.25895	CHLA10	Ewing Sarcoma	Bone	Ewing Sarcoma	8.3258	Other
ACH-000367	-0.257386	NCIH226	Pleural Mesothelioma	Pleura	Pleural Mesothelioma	4.07468	Other		ACH-000361	-0.0929589	SKHEP1	Hepatocellular Carcinoma	Liver	Hepatocellular Carcinoma	5.80478	Other				ACH-000366	0.20666	SKNDZ	Neuroblastoma	Peripheral Nervous System	Neuroblastoma	5.79935	Other				ACH-001031	-1.30136	CHLA266	Embryonal Tumor	CNS/Brain	Embryonal Tumor	6.72069	Other
ACH-000366	0.014123	SKNDZ	Neuroblastoma	Peripheral Nervous System	Neuroblastoma	0.367371	Other		ACH-000359	-0.212542	MG63	Osteosarcoma	Bone	Osteosarcoma	5.32157	Other				ACH-000365	0.141789	SUDHL4	Mature B-Cell Neoplasms	Lymphoid	Mature B-Cell Neoplasms	5.43729	Other				ACH-001033	-0.871853	CHLA57	Embryonal Tumor	CNS/Brain	Embryonal Tumor	7.16511	Other
ACH-000365	0.133553	SUDHL4	Mature B-Cell Neoplasms	Lymphoid	Mature B-Cell Neoplasms	4.26754	Other		ACH-000368	-0.0447106	SNU1105	Diffuse Glioma	CNS/Brain	Diffuse Glioma	6.41447	Other				ACH-000364	-0.00414927	U2OS	Osteosarcoma	Bone	Osteosarcoma	5.31615	Other				ACH-001036	-1.28248	CMK115	Acute Myeloid Leukemia	Myeloid	Acute Myeloid Leukemia	6.27966	Other
ACH-000364	-0.187488	U2OS	Osteosarcoma	Bone	Osteosarcoma	4.53045	Other		ACH-000355	0.178866	NCIH82	Lung Neuroendocrine Tumor	Lung	Lung Neuroendocrine Tumor	6.31615	Other				ACH-000363	0.0508577	SKMM2	Mature B-Cell Neoplasms	Lymphoid	Mature B-Cell Neoplasms	4.0365	Other				ACH-001038	-1.49988	COGE352	Ewing Sarcoma	Bone	Ewing Sarcoma	7.98698	Other
ACH-000363	-0.0366855	SKMM2	Mature B-Cell Neoplasms	Lymphoid	Mature B-Cell Neoplasms	3.60288	Other		ACH-000354	-0.0705028	CAPAN1	Pancreatic Adenocarcinoma	Pancreas	Pancreatic Adenocarcinoma	4.62293	Other				ACH-000362	0.0710366	MOLM13	Acute Myeloid Leukemia	Myeloid	Acute Myeloid Leukemia	5.02945	Other				ACH-001039	-1.03368	COLO205	Colorectal Adenocarcinoma	Bowel	Colorectal Adenocarcinoma		Other
ACH-000362	0.185261	MOLM13	Acute Myeloid Leukemia	Myeloid	Acute Myeloid Leukemia	3.34908	Other		ACH-000352	0.0489055	HCC1428	Invasive Breast Carcinoma	Breast	Invasive Breast Carcinoma	5.89651	Other				ACH-000361	0.305166	SKHEP1	Hepatocellular Carcinoma	Liver	Hepatocellular Carcinoma	3.72465	Other				ACH-001041	-1.3257	CHL1DM	Melanoma	Skin	Melanoma	7.10967	Other
ACH-000361	-0.00522068	SKHEP1	Hepatocellular Carcinoma	Liver	Hepatocellular Carcinoma	3.35473	Other		ACH-000350	-0.0477828	COLO678	Colorectal Adenocarcinoma	Bowel	Colorectal Adenocarcinoma	6.09614	Other				ACH-000359	0.159037	MG63	Osteosarcoma	Bone	Osteosarcoma	5.04527	Other				ACH-001048	-1.37368	COV504	Ovarian Epithelial Tumor	Ovary/Fallopian Tube	Ovarian Epithelial Tumor	7.12453	Other
ACH-000359	0.0982156	MG63	Osteosarcoma	Bone	Osteosarcoma	4.64386	Other		ACH-000348	-0.0460268	RPMI7951	Melanoma	Skin	Melanoma	5.58165	Other				ACH-000368	-0.0517114	SNU1105	Diffuse Glioma	CNS/Brain	Diffuse Glioma	4.77926	Other				ACH-001050	-1.12438	CW9019	Rhabdomyosarcoma	Soft Tissue	Rhabdomyosarcoma	7.58007	Other
ACH-000368	0.00220379	SNU1105	Diffuse Glioma	CNS/Brain	Diffuse Glioma	4.06437	Other		ACH-000346	-0.108709	JVM3	Mature B-Cell Neoplasms	Lymphoid	Mature B-Cell Neoplasms	5.43162	Other				ACH-000355	0.388428	NCIH82	Lung Neuroendocrine Tumor	Lung	Lung Neuroendocrine Tumor	5.29499	Other				ACH-001053	-0.906366	D425	Embryonal Tumor	CNS/Brain	Embryonal Tumor	7.02148	Other
ACH-000355	0.0885962	NCIH82	Lung Neuroendocrine Tumor	Lung	Lung Neuroendocrine Tumor	3.70266	Other		ACH-000344	-0.073473	SNU668	Esophagogastric Adenocarcinoma	Esophagus/Stomach	Esophagogastric Adenocarcinoma	5.59515	Other				ACH-000354	0.240208	CAPAN1	Pancreatic Adenocarcinoma	Pancreas	Pancreatic Adenocarcinoma	4.96625	Other				ACH-001054	-1.18376	D458	Embryonal Tumor	CNS/Brain	Embryonal Tumor	7.39951	Other
ACH-000354	-0.063737	CAPAN1	Pancreatic Adenocarcinoma	Pancreas	Pancreatic Adenocarcinoma	3.95327	Other		ACH-000343	-0.254894	NCIH522	Non-Small Cell Lung Cancer	Lung	Non-Small Cell Lung Cancer	5.83769	Other				ACH-000352	0.0636648	HCC1428	Invasive Breast Carcinoma	Breast	Invasive Breast Carcinoma	5.30049	Other				ACH-001061	-1.53094	DLD1	Colorectal Adenocarcinoma	Bowel	Colorectal Adenocarcinoma	7.26519	Other
ACH-000352	0.0298174	HCC1428	Invasive Breast Carcinoma	Breast	Invasive Breast Carcinoma	3.96717	Other		ACH-000383	-0.126291	OE33	Esophagogastric Adenocarcinoma	Esophagus/Stomach	Esophagogastric Adenocarcinoma	5.79103	Other				ACH-000350	0.299346	COLO678	Colorectal Adenocarcinoma	Bowel	Colorectal Adenocarcinoma	5.35966	Other				ACH-001063	-0.61336	DOV13	Ovarian Epithelial Tumor	Ovary/Fallopian Tube	Ovarian Epithelial Tumor		Other
ACH-000350	0.0047768	COLO678	Colorectal Adenocarcinoma	Bowel	Colorectal Adenocarcinoma	4.3875	Other		ACH-000396	0.270725	J82	Bladder Urothelial Carcinoma	Bladder/Urinary Tract	Bladder Urothelial Carcinoma	7.22583	Other				ACH-000348	0.204072	RPMI7951	Melanoma	Skin	Melanoma	4.852	Other				ACH-001065	-1.28293	EVSAT	Invasive Breast Carcinoma	Breast	Invasive Breast Carcinoma		Other
ACH-000348	-0.0619048	RPMI7951	Melanoma	Skin	Melanoma	3.70044	Other		ACH-000395	-0.396618	NCIH520	Non-Small Cell Lung Cancer	Lung	Non-Small Cell Lung Cancer	7.61523	Other				ACH-000346	0.0847671	JVM3	Mature B-Cell Neoplasms	Lymphoid	Mature B-Cell Neoplasms	4.91791	Other				ACH-001067	-0.871611	F5	Meningothelial Tumor	CNS/Brain	Meningothelial Tumor	6.6427	Other
ACH-000346	0.409827	JVM3	Mature B-Cell Neoplasms	Lymphoid	Mature B-Cell Neoplasms	3.84097	Other		ACH-000393	-0.14285	HLF	Hepatocellular Carcinoma	Liver	Hepatocellular Carcinoma	6.95303	Other				ACH-000344	-0.073579	SNU668	Esophagogastric Adenocarcinoma	Esophagus/Stomach	Esophagogastric Adenocarcinoma	3.98003	Other				ACH-001075	-1.14098	NCIH292	Non-Small Cell Lung Cancer	Lung	Non-Small Cell Lung Cancer	7.10392	Other
ACH-000344	0.288871	SNU668	Esophagogastric Adenocarcinoma	Esophagus/Stomach	Esophagogastric Adenocarcinoma	4.02059	Other		ACH-000391	-0.0445014	MHHES1	Ewing Sarcoma	Bone	Ewing Sarcoma	5.28799	Other				ACH-000343	0.110327	NCIH522	Non-Small Cell Lung Cancer	Lung	Non-Small Cell Lung Cancer	5.35966	Other				ACH-001081	-2.07278	HCC2998	Colorectal Adenocarcinoma	Bowel	Colorectal Adenocarcinoma		Other
ACH-000343	-0.24464	NCIH522	Non-Small Cell Lung Cancer	Lung	Non-Small Cell Lung Cancer	4.38336	Other		ACH-000390	-0.01018	LUDLU1	Non-Small Cell Lung Cancer	Lung	Non-Small Cell Lung Cancer	6.24184	Other				ACH-000383	0.0934351	OE33	Esophagogastric Adenocarcinoma	Esophagus/Stomach	Esophagogastric Adenocarcinoma	4.66846	Other				ACH-001096	-1.22934	JR	Rhabdomyosarcoma	Soft Tissue	Rhabdomyosarcoma	7.271	Other
ACH-000383	-0.0804435	OE33	Esophagogastric Adenocarcinoma	Esophagus/Stomach	Esophagogastric Adenocarcinoma	3.28392	Other		ACH-000389	-0.0757252	H4	Diffuse Glioma	CNS/Brain	Diffuse Glioma	6.11728	Other				ACH-000396	0.203693	J82	Bladder Urothelial Carcinoma	Bladder/Urinary Tract	Bladder Urothelial Carcinoma	4.89966	Other				ACH-001098	-1.25346	KCIMOH1	Pancreatic Adenocarcinoma	Pancreas	Pancreatic Adenocarcinoma	5.80245	Other
ACH-000396	-0.154628	J82	Bladder Urothelial Carcinoma	Bladder/Urinary Tract	Bladder Urothelial Carcinoma	4.10266	Other		ACH-000387	-0.13386	TF1	Acute Myeloid Leukemia	Myeloid	Acute Myeloid Leukemia	5.87012	Other				ACH-000395	0.0503521	NCIH520	Non-Small Cell Lung Cancer	Lung	Non-Small Cell Lung Cancer	6.74712	Other				ACH-001099	-1.44744	KD	Rhabdoid Cancer	Soft Tissue	Rhabdoid Cancer	6.94416	Other
ACH-000395	-0.137781	NCIH520	Non-Small Cell Lung Cancer	Lung	Non-Small Cell Lung Cancer	5.24527	Other		ACH-000385	-0.209116	SKRC52	Renal Cell Carcinoma	Kidney	Renal Cell Carcinoma	4.41346	Other				ACH-000393	0.127959	HLF	Hepatocellular Carcinoma	Liver	Hepatocellular Carcinoma	4.22805	Other				ACH-001107	-0.699924	KP1N	Pancreatic Adenocarcinoma	Pancreas	Pancreatic Adenocarcinoma		Other
ACH-000393	0.0439879	HLF	Hepatocellular Carcinoma	Liver	Hepatocellular Carcinoma	4.09592	Other		ACH-000244	0.0170607	DKMG	Diffuse Glioma	CNS/Brain	Diffuse Glioma	5.90665	Other				ACH-000391	0.230099	MHHES1	Ewing Sarcoma	Bone	Ewing Sarcoma	5.393	Other				ACH-001111	-1.04321	L82	Mature T and NK Neoplasms	Lymphoid	Mature T and NK Neoplasms	6.7498	Other
ACH-000391	0.0526133	MHHES1	Ewing Sarcoma	Bone	Ewing Sarcoma	3.91361	Other		ACH-000381	0.105234	T84	Colorectal Adenocarcinoma	Bowel	Colorectal Adenocarcinoma	5.62117	Other				ACH-000390	0.20161	LUDLU1	Non-Small Cell Lung Cancer	Lung	Non-Small Cell Lung Cancer	4.44493	Other				ACH-001119	-0.788488	MAC2A	Mature T and NK Neoplasms	Lymphoid	Mature T and NK Neoplasms	5.92505	Other
ACH-000390	0.0287054	LUDLU1	Non-Small Cell Lung Cancer	Lung	Non-Small Cell Lung Cancer	3.45022	Other		ACH-000378	0.0181959	NCIH647	Non-Small Cell Lung Cancer	Lung	Non-Small Cell Lung Cancer	5.95117	Other				ACH-000389	0.283023	H4	Diffuse Glioma	CNS/Brain	Diffuse Glioma	5.04002	Other				ACH-001126	-1.14393	MOGGUVW	Diffuse Glioma	CNS/Brain	Diffuse Glioma		Other
ACH-000389	-0.1119	H4	Diffuse Glioma	CNS/Brain	Diffuse Glioma	4.6792	Other		ACH-000377	-0.105296	SNU478	Ampullary Carcinoma	Ampulla of Vater	Ampullary Carcinoma	5.59753	Other				ACH-000387	0.128197	TF1	Acute Myeloid Leukemia	Myeloid	Acute Myeloid Leukemia	4.29057	Other				ACH-001128	-0.97693	MON	Rhabdoid Cancer	Soft Tissue	Rhabdoid Cancer	7.25314	Other
ACH-000387	-0.0390918	TF1	Acute Myeloid Leukemia	Myeloid	Acute Myeloid Leukemia	4.23726	Other		ACH-000376	-0.0207387	SF295	Diffuse Glioma	CNS/Brain	Diffuse Glioma	6.01011	Other				ACH-000385	0.302633	SKRC52	Renal Cell Carcinoma	Kidney	Renal Cell Carcinoma	3.32481	Other				ACH-001129	-1.21574	MONOMAC1	Acute Myeloid Leukemia	Myeloid	Acute Myeloid Leukemia	7.43863	Other
ACH-000385	-0.237175	SKRC52	Renal Cell Carcinoma	Kidney	Renal Cell Carcinoma	3.95699	Other		ACH-000375	0.156632	G402	Renal Cell Carcinoma	Kidney	Renal Cell Carcinoma	6.06975	Other				ACH-000244	0.385044	DKMG	Diffuse Glioma	CNS/Brain	Diffuse Glioma	5.07767	Other				ACH-001134	-1.45666	MYLA	T-Lymphoblastic Leukemia/Lymphoma	Lymphoid	T-Lymphoblastic Leukemia/Lymphoma	5.1819	Other
ACH-000244	0.0254046	DKMG	Diffuse Glioma	CNS/Brain	Diffuse Glioma	3.99367	Other		ACH-000374	-0.203255	HCC1143	Invasive Breast Carcinoma	Breast	Invasive Breast Carcinoma	6.05463	Other				ACH-000381	0.166105	T84	Colorectal Adenocarcinoma	Bowel	Colorectal Adenocarcinoma	4.03386	Other				ACH-001137	-1.05362	NCIH1993	Non-Small Cell Lung Cancer	Lung	Non-Small Cell Lung Cancer		Other
ACH-000381	0.143281	T84	Colorectal Adenocarcinoma	Bowel	Colorectal Adenocarcinoma	3.8166	Other		ACH-000371	-0.0129925	RL	Mature B-Cell Neoplasms	Lymphoid	Mature B-Cell Neoplasms	6.26716	Other				ACH-000378	0.429797	NCIH647	Non-Small Cell Lung Cancer	Lung	Non-Small Cell Lung Cancer	4.62234	Other				ACH-001145	-0.910837	OC316	Ovarian Epithelial Tumor	Ovary/Fallopian Tube	Ovarian Epithelial Tumor	7.21325	Other
ACH-000378	0.260169	NCIH647	Non-Small Cell Lung Cancer	Lung	Non-Small Cell Lung Cancer	3.4957	Other		ACH-000370	-0.10784	SNU626	Diffuse Glioma	CNS/Brain	Diffuse Glioma	5.73091	Other				ACH-000377	0.341237	SNU478	Ampullary Carcinoma	Ampulla of Vater	Ampullary Carcinoma	3.99729	Other				ACH-001151	-1.2717	OVCAR5	Ovarian Epithelial Tumor	Ovary/Fallopian Tube	Ovarian Epithelial Tumor	7.24669	Other
ACH-000377	-0.205074	SNU478	Ampullary Carcinoma	Ampulla of Vater	Ampullary Carcinoma	4.01525	Other		ACH-002463	-0.0569319	RPE1SS77	Non-Cancerous	Eye	Non-Cancerous	4.49506	Other				ACH-000376	0.100179	SF295	Diffuse Glioma	CNS/Brain	Diffuse Glioma	4.46532	Other				ACH-001163	-1.18642	CCLFPEDS0001T	Renal Cell Carcinoma	Kidney	Renal Cell Carcinoma	7.0797	Other
ACH-000376	-0.245878	SF295	Diffuse Glioma	CNS/Brain	Diffuse Glioma	3.66107	Other		ACH-002508	-0.0898136	WM3211	Melanoma	Skin	Melanoma	3.73118	Other				ACH-000375	0.131773	G402	Renal Cell Carcinoma	Kidney	Renal Cell Carcinoma	4.8535	Other				ACH-001164	-1.09663	CCLFPEDS0003T	Undifferentiated Pleomorphic Sarcoma/Malignant Fibrous Histiocytoma/High-Grade Spindle Cell Sarcoma	Soft Tissue	Undifferentiated Pleomorphic Sarcoma/Malignant Fibrous Histiocytoma/High-Grade Spindle Cell Sarcoma	5.74927	Other
ACH-000375	0.193668	G402	Renal Cell Carcinoma	Kidney	Renal Cell Carcinoma	4.21723	Other		ACH-002500	-0.234201	Z138	Mature B-Cell Neoplasms	Lymphoid	Mature B-Cell Neoplasms	5.88631	Other				ACH-000374	0.0375667	HCC1143	Invasive Breast Carcinoma	Breast	Invasive Breast Carcinoma	4.8525	Other				ACH-001172	-1.44887	U251MGDM	Diffuse Glioma	CNS/Brain	Diffuse Glioma	6.82184	Other
ACH-000374	0.102874	HCC1143	Invasive Breast Carcinoma	Breast	Invasive Breast Carcinoma	4.86987	Other		ACH-002486	-0.0498439	MESOV	Ovarian Epithelial Tumor	Ovary/Fallopian Tube	Ovarian Epithelial Tumor	6.09233	Other				ACH-000371	0.218749	RL	Mature B-Cell Neoplasms	Lymphoid	Mature B-Cell Neoplasms	4.89676	Other				ACH-001183	-1.14168	RT11284	Bladder Urothelial Carcinoma	Bladder/Urinary Tract	Bladder Urothelial Carcinoma	6.80941	Other
ACH-000371	-0.110171	RL	Mature B-Cell Neoplasms	Lymphoid	Mature B-Cell Neoplasms	4.22033	Other		ACH-002485	-0.243201	MAVER1	Mature B-Cell Neoplasms	Lymphoid	Mature B-Cell Neoplasms	5.36457	Other				ACH-000370	0.195696	SNU626	Diffuse Glioma	CNS/Brain	Diffuse Glioma	4.1416	Other				ACH-001184	-1.04127	SCMCRM2	Rhabdomyosarcoma	Soft Tissue	Rhabdomyosarcoma	6.31524	Other
ACH-000370	0.0911555	SNU626	Diffuse Glioma	CNS/Brain	Diffuse Glioma	4.28021	Other		ACH-002478	-0.285973	BC2	Mature B-Cell Neoplasms	Lymphoid	Mature B-Cell Neoplasms		Other				ACH-002463	-0.036675	RPE1SS77	Non-Cancerous	Eye	Non-Cancerous	4.29352	Other				ACH-001188	-1.34607	SHSY5Y	Neuroblastoma	Peripheral Nervous System	Neuroblastoma	6.74819	Other
ACH-002463	0.106733	RPE1SS77	Non-Cancerous	Eye	Non-Cancerous	3.05658	Other		ACH-002471	-0.141957	OS052	Osteosarcoma	Bone	Osteosarcoma	5.21723	Other				ACH-002508	0.0799633	WM3211	Melanoma	Skin	Melanoma	4.00899	Other				ACH-001190	-1.49028	SKMEL2	Melanoma	Skin	Melanoma	7.34554	Other
ACH-002500	-0.172294	Z138	Mature B-Cell Neoplasms	Lymphoid	Mature B-Cell Neoplasms	3.46728	Other		ACH-002467	0.0470376	RPE1SS51	Non-Cancerous	Eye	Non-Cancerous	5.44195	Other				ACH-002500	-0.0272862	Z138	Mature B-Cell Neoplasms	Lymphoid	Mature B-Cell Neoplasms	4.74147	Other				ACH-001192	-1.2932	SKNEP1	Ewing Sarcoma	Bone	Ewing Sarcoma	7.44352	Other
ACH-002486	0.285586	MESOV	Ovarian Epithelial Tumor	Ovary/Fallopian Tube	Ovarian Epithelial Tumor	3.65076	Other		ACH-002465	-0.109357	RPE1SS119	Non-Cancerous	Eye	Non-Cancerous	5.30706	Other				ACH-002486	0.346283	MESOV	Ovarian Epithelial Tumor	Ovary/Fallopian Tube	Ovarian Epithelial Tumor	4.23113	Other				ACH-001193	-1.25026	SKPNDW	Ewing Sarcoma	Bone	Ewing Sarcoma	7.72021	Other
ACH-002485	0.00972172	MAVER1	Mature B-Cell Neoplasms	Lymphoid	Mature B-Cell Neoplasms	3.92029	Other		ACH-002464	-0.0918849	RPE1SS6	Non-Cancerous	Eye	Non-Cancerous	5.36212	Other				ACH-002485	-0.0436167	MAVER1	Mature B-Cell Neoplasms	Lymphoid	Mature B-Cell Neoplasms	4.51349	Other				ACH-001194	-1.30389	SKRC31	Renal Cell Carcinoma	Kidney	Renal Cell Carcinoma	7.46107	Other
ACH-002478	0.13147	BC2	Mature B-Cell Neoplasms	Lymphoid	Mature B-Cell Neoplasms		Other		ACH-002711	-0.535361	UMHACC2A	Salivary Carcinoma	Head and Neck	Salivary Carcinoma	5.16027	Other				ACH-002478	0.177815	BC2	Mature B-Cell Neoplasms	Lymphoid	Mature B-Cell Neoplasms		Other				ACH-001196	-1.16111	SMSCTR	Rhabdomyosarcoma	Soft Tissue	Rhabdomyosarcoma	6.99673	Other
ACH-002471	-0.106821	OS052	Osteosarcoma	Bone	Osteosarcoma	3.69488	Other		ACH-002462	-0.0222824	RPE1SS48	Non-Cancerous	Eye	Non-Cancerous	5.81044	Other				ACH-002471	0.082264	OS052	Osteosarcoma	Bone	Osteosarcoma	5.33985	Other				ACH-001197	-0.776265	SMZ1	Non-Hodgkin Lymphoma	Lymphoid	Non-Hodgkin Lymphoma	6.9472	Other
ACH-002467	0.225087	RPE1SS51	Non-Cancerous	Eye	Non-Cancerous	2.77189	Other		ACH-002461	-0.123726	RVH421SKINFV1	Melanoma	Skin	Melanoma	4.57046	Other				ACH-002467	0.150688	RPE1SS51	Non-Cancerous	Eye	Non-Cancerous	3.99367	Other				ACH-001205	-0.96564	TC32	Ewing Sarcoma	Bone	Ewing Sarcoma		Other
ACH-002465	-0.133267	RPE1SS119	Non-Cancerous	Eye	Non-Cancerous	3.48156	Other		ACH-002460	-0.184874	HT144SKINFV2	Melanoma	Skin	Melanoma	4.48607	Other				ACH-002465	0.302515	RPE1SS119	Non-Cancerous	Eye	Non-Cancerous	5.21412	Other				ACH-001211	-1.31399	TTC549	Rhabdoid Cancer	Soft Tissue	Rhabdoid Cancer	7.13258	Other
ACH-002464	-0.0371359	RPE1SS6	Non-Cancerous	Eye	Non-Cancerous	3.28983	Other		ACH-002458	-0.217684	HT144SKINFV1	Melanoma	Skin	Melanoma	4.30378	Other				ACH-002464	0.0201795	RPE1SS6	Non-Cancerous	Eye	Non-Cancerous	4.56621	Other				ACH-001212	-0.999607	TTC642	Rhabdoid Cancer	Soft Tissue	Rhabdoid Cancer		Other
ACH-002508	-0.0074665	WM3211	Melanoma	Skin	Melanoma	2.51854	Other		ACH-002446	-0.0773361	CCLFUPGI0005T	Esophagogastric Adenocarcinoma	Esophagus/Stomach	Esophagogastric Adenocarcinoma	4.88362	Other				ACH-002711	0.267646	UMHACC2A	Salivary Carcinoma	Head and Neck	Salivary Carcinoma	4.749	Other				ACH-001228	-1.30657	UPCISCC152	Head and Neck Squamous Cell Carcinoma	Head and Neck	Head and Neck Squamous Cell Carcinoma	6.80025	Other
ACH-002462	-0.189779	RPE1SS48	Non-Cancerous	Eye	Non-Cancerous	3.55213	Other		ACH-002401	-0.21276	21MT2	Invasive Breast Carcinoma	Breast	Invasive Breast Carcinoma		Other				ACH-002462	0.21799	RPE1SS48	Non-Cancerous	Eye	Non-Cancerous	4.62702	Other				ACH-001229	-1.40924	UPCISCC154	Head and Neck Squamous Cell Carcinoma	Head and Neck	Head and Neck Squamous Cell Carcinoma	5.71754	Other
ACH-002461	-0.103604	RVH421SKINFV1	Melanoma	Skin	Melanoma	3.14568	Other		ACH-002399	-0.128624	21NT	Invasive Breast Carcinoma	Breast	Invasive Breast Carcinoma		Other				ACH-002461	0.258786	RVH421SKINFV1	Melanoma	Skin	Melanoma	4.26978	Other				ACH-001232	-1.53608	UW228	Embryonal Tumor	CNS/Brain	Embryonal Tumor	7.08683	Other
ACH-002460	-0.0195802	HT144SKINFV2	Melanoma	Skin	Melanoma	4.21878	Other		ACH-002305	-0.00383149	SKN3	Head and Neck Squamous Cell Carcinoma	Head and Neck	Head and Neck Squamous Cell Carcinoma		Other				ACH-002460	0.205396	HT144SKINFV2	Melanoma	Skin	Melanoma	4.03738	Other				ACH-001233	-1.69821	VMRCLCD	Non-Small Cell Lung Cancer	Lung	Non-Small Cell Lung Cancer		Other
ACH-002458	-0.00242941	HT144SKINFV1	Melanoma	Skin	Melanoma	4.08916	Other		ACH-000115	-0.196421	VCAP	Prostate Adenocarcinoma	Prostate	Prostate Adenocarcinoma	5.98254	Other				ACH-002458	0.271536	HT144SKINFV1	Melanoma	Skin	Melanoma	3.70708	Other				ACH-001239	-1.32364	WM2664	Melanoma	Skin	Melanoma	7.4245	Other
ACH-002446	0.0659027	CCLFUPGI0005T	Esophagogastric Adenocarcinoma	Esophagus/Stomach	Esophagogastric Adenocarcinoma	2.54844	Other		ACH-000132	-0.0663951	JHOS2	Ovarian Epithelial Tumor	Ovary/Fallopian Tube	Ovarian Epithelial Tumor	5.82451	Other				ACH-002446	0.0806316	CCLFUPGI0005T	Esophagogastric Adenocarcinoma	Esophagus/Stomach	Esophagogastric Adenocarcinoma	4.05832	Other				ACH-001270	-1.08418	127399	Synovial Sarcoma	Soft Tissue	Synovial Sarcoma	7.74678	Other
ACH-002401	-0.198163	21MT2	Invasive Breast Carcinoma	Breast	Invasive Breast Carcinoma		Other		ACH-000128	-0.0916153	LN319	Diffuse Glioma	CNS/Brain	Diffuse Glioma	5.79883	Other				ACH-002401	0.337947	21MT2	Invasive Breast Carcinoma	Breast	Invasive Breast Carcinoma		Other				ACH-001274	-1.35726	SW982	Synovial Sarcoma	Soft Tissue	Synovial Sarcoma	6.58961	Other
ACH-002399	-0.0149871	21NT	Invasive Breast Carcinoma	Breast	Invasive Breast Carcinoma		Other		ACH-000127	-0.0247594	SLR20	Bladder Urothelial Carcinoma	Bladder/Urinary Tract	Bladder Urothelial Carcinoma	5.38957	Other				ACH-002399	0.102327	21NT	Invasive Breast Carcinoma	Breast	Invasive Breast Carcinoma		Other				ACH-001275	-1.44967	SYO1	Synovial Sarcoma	Soft Tissue	Synovial Sarcoma	7.37929	Other
ACH-002304	-0.15782	SKMG1	Diffuse Glioma	CNS/Brain	Diffuse Glioma		Other		ACH-000124	0.296539	OCILY19	Mature B-Cell Neoplasms	Lymphoid	Mature B-Cell Neoplasms	6.30743	Other				ACH-002305	-0.170897	SKN3	Head and Neck Squamous Cell Carcinoma	Head and Neck	Head and Neck Squamous Cell Carcinoma		Other				ACH-001277	-1.44044	YAMATO	Synovial Sarcoma	Soft Tissue	Synovial Sarcoma	7.2914	Other
ACH-000114	-0.248437	SU8686	Pancreatic Adenocarcinoma	Pancreas	Pancreatic Adenocarcinoma	3.48671	Other		ACH-000123	-0.1622	COV434	Ovarian Epithelial Tumor	Ovary/Fallopian Tube	Ovarian Epithelial Tumor	6.19948	Other				ACH-000115	0.0766342	VCAP	Prostate Adenocarcinoma	Prostate	Prostate Adenocarcinoma	5.65764	Other				ACH-001278	-1.44173	BIN67	Ovarian Epithelial Tumor	Ovary/Fallopian Tube	Ovarian Epithelial Tumor	6.75007	Other
ACH-000128	0.00492426	LN319	Diffuse Glioma	CNS/Brain	Diffuse Glioma	3.69711	Other		ACH-000120	0.0996264	CHP212	Neuroblastoma	Peripheral Nervous System	Neuroblastoma	6.30561	Other				ACH-000132	0.13425	JHOS2	Ovarian Epithelial Tumor	Ovary/Fallopian Tube	Ovarian Epithelial Tumor	4.00899	Other				ACH-001279	-1.14998	SCCOHT1	Ovarian Epithelial Tumor	Ovary/Fallopian Tube	Ovarian Epithelial Tumor	6.38405	Other
ACH-000127	-0.532932	SLR20	Bladder Urothelial Carcinoma	Bladder/Urinary Tract	Bladder Urothelial Carcinoma	3.76765	Other		ACH-000118	0.058858	HUPT3	Pancreatic Adenocarcinoma	Pancreas	Pancreatic Adenocarcinoma	4.97177	Other				ACH-000128	0.195427	LN319	Diffuse Glioma	CNS/Brain	Diffuse Glioma	4.55704	Other				ACH-001280	-1.40144	SCS214	Synovial Sarcoma	Soft Tissue	Synovial Sarcoma	6.93357	Other
ACH-000124	-0.00888628	OCILY19	Mature B-Cell Neoplasms	Lymphoid	Mature B-Cell Neoplasms	3.96901	Other		ACH-000116	-0.0608283	OAW28	Ovarian Epithelial Tumor	Ovary/Fallopian Tube	Ovarian Epithelial Tumor	6.73091	Other				ACH-000127	0.0698294	SLR20	Bladder Urothelial Carcinoma	Bladder/Urinary Tract	Bladder Urothelial Carcinoma	4.32337	Other				ACH-001283	-1.47682	TC106	Ewing Sarcoma	Bone	Ewing Sarcoma	7.13504	Other
ACH-000123	-0.0567389	COV434	Ovarian Epithelial Tumor	Ovary/Fallopian Tube	Ovarian Epithelial Tumor	4.53978	Other		ACH-002304	-0.0490079	SKMG1	Diffuse Glioma	CNS/Brain	Diffuse Glioma		Other				ACH-000124	0.176272	OCILY19	Mature B-Cell Neoplasms	Lymphoid	Mature B-Cell Neoplasms	6.31904	Other				ACH-001289	-1.27404	COGAR359	Embryonal Tumor	CNS/Brain	Embryonal Tumor	6.25058	Other
ACH-000120	-0.00437778	CHP212	Neuroblastoma	Peripheral Nervous System	Neuroblastoma	4.57592	Other		ACH-000114	-0.154198	SU8686	Pancreatic Adenocarcinoma	Pancreas	Pancreatic Adenocarcinoma	5.05572	Other				ACH-000123	-0.01822	COV434	Ovarian Epithelial Tumor	Ovary/Fallopian Tube	Ovarian Epithelial Tumor	4.64097	Other				ACH-001295	-1.27981	Y79	Retinoblastoma	Eye	Retinoblastoma	7.21868	Other
ACH-000118	0.0147528	HUPT3	Pancreatic Adenocarcinoma	Pancreas	Pancreatic Adenocarcinoma	3.79494	Other		ACH-002531	-0.056591	SNU2535	Non-Small Cell Lung Cancer	Lung	Non-Small Cell Lung Cancer	4.76235	Other				ACH-000120	0.0413012	CHP212	Neuroblastoma	Peripheral Nervous System	Neuroblastoma	5.18349	Other				ACH-001300	-1.24159	CHLA15	Neuroblastoma	Peripheral Nervous System	Neuroblastoma	7.16118	Other
ACH-000116	0.189034	OAW28	Ovarian Epithelial Tumor	Ovary/Fallopian Tube	Ovarian Epithelial Tumor	4.30524	Other		ACH-002526	-0.44834	SNU1327	Non-Small Cell Lung Cancer	Lung	Non-Small Cell Lung Cancer	5.10685	Other				ACH-000118	0.284202	HUPT3	Pancreatic Adenocarcinoma	Pancreas	Pancreatic Adenocarcinoma	3.66334	Other				ACH-001301	-1.42638	COGN278	Neuroblastoma	Peripheral Nervous System	Neuroblastoma	6.83048	Other
ACH-000115	-0.354675	VCAP	Prostate Adenocarcinoma	Prostate	Prostate Adenocarcinoma	4.67582	Other		ACH-002524	-0.122855	SNU251	Ovarian Epithelial Tumor	Ovary/Fallopian Tube	Ovarian Epithelial Tumor	5.06005	Other				ACH-000116	0.120583	OAW28	Ovarian Epithelial Tumor	Ovary/Fallopian Tube	Ovarian Epithelial Tumor	4.90256	Other				ACH-001302	-1.52534	COGN305	Neuroblastoma	Peripheral Nervous System	Neuroblastoma	6.61662	Other
ACH-002298	0.270884	PCI6A	Head and Neck Squamous Cell Carcinoma	Head and Neck	Head and Neck Squamous Cell Carcinoma		Other		ACH-002523	-0.104537	SNU739	Hepatocellular Carcinoma	Liver	Hepatocellular Carcinoma	5.94977	Other				ACH-002304	0.127072	SKMG1	Diffuse Glioma	CNS/Brain	Diffuse Glioma		Other				ACH-001303	-1.18436	NB1643	Neuroblastoma	Peripheral Nervous System	Neuroblastoma	7.11894	Other
ACH-002531	-0.389652	SNU2535	Non-Small Cell Lung Cancer	Lung	Non-Small Cell Lung Cancer	4.49697	Other		ACH-002522	-0.0897034	SNU2292	Non-Small Cell Lung Cancer	Lung	Non-Small Cell Lung Cancer	5.96347	Other				ACH-000114	0.235605	SU8686	Pancreatic Adenocarcinoma	Pancreas	Pancreatic Adenocarcinoma	4.0365	Other				ACH-001306	-1.27635	8305C	Anaplastic Thyroid Cancer	Thyroid	Anaplastic Thyroid Cancer	6.42744	Other
ACH-002526	-0.069863	SNU1327	Non-Small Cell Lung Cancer	Lung	Non-Small Cell Lung Cancer	3.23879	Other		ACH-002512	-0.194185	MM160113	Melanoma	Skin	Melanoma	4.54226	Other				ACH-002531	0.245302	SNU2535	Non-Small Cell Lung Cancer	Lung	Non-Small Cell Lung Cancer	4.96809	Other				ACH-001307	-1.1252	8505C	Anaplastic Thyroid Cancer	Thyroid	Anaplastic Thyroid Cancer	7.84423	Other
ACH-002524	-0.126746	SNU251	Ovarian Epithelial Tumor	Ovary/Fallopian Tube	Ovarian Epithelial Tumor	3.30012	Other		ACH-002511	-0.164962	M140325	Melanoma	Skin	Melanoma	4.57773	Other				ACH-002526	0.334465	SNU1327	Non-Small Cell Lung Cancer	Lung	Non-Small Cell Lung Cancer	4.47703	Other				ACH-001310	-1.19551	HA1E	Non-Cancerous	Kidney	Non-Cancerous	7.0177	Other
ACH-002523	-0.0787492	SNU739	Hepatocellular Carcinoma	Liver	Hepatocellular Carcinoma	4.26828	Other		ACH-000076	-0.206546	NCO2	Myeloproliferative Neoplasms	Myeloid	Myeloproliferative Neoplasms	5.53667	Other				ACH-002524	0.135784	SNU251	Ovarian Epithelial Tumor	Ovary/Fallopian Tube	Ovarian Epithelial Tumor	3.66562	Other				ACH-001318	-0.941364	PLCPRF5	Hepatocellular Carcinoma	Liver	Hepatocellular Carcinoma	7.46866	Other
ACH-002522	-0.100358	SNU2292	Non-Small Cell Lung Cancer	Lung	Non-Small Cell Lung Cancer	4.15785	Other		ACH-000092	-0.0992369	NCIH2452	Pleural Mesothelioma	Pleura	Pleural Mesothelioma	6.49121	Other				ACH-002523	0.077202	SNU739	Hepatocellular Carcinoma	Liver	Hepatocellular Carcinoma	4.7761	Other				ACH-001322	-1.46272	CME1	Synovial Sarcoma	Soft Tissue	Synovial Sarcoma	7.34944	Other
ACH-002512	0.0990724	MM160113	Melanoma	Skin	Melanoma	2.63227	Other		ACH-000090	-0.0604211	PC3	Prostate Adenocarcinoma	Prostate	Prostate Adenocarcinoma	4.95652	Other				ACH-002522	0.390534	SNU2292	Non-Small Cell Lung Cancer	Lung	Non-Small Cell Lung Cancer	4.56864	Other				ACH-001328	-1.21194	A431	Cutaneous Squamous Cell Carcinoma	Skin	Cutaneous Squamous Cell Carcinoma	5.77321	Other
ACH-002511	0.139698	M140325	Melanoma	Skin	Melanoma	4.01167	Other		ACH-000087	-0.0974344	SKES1	Ewing Sarcoma	Bone	Ewing Sarcoma	6.81237	Other				ACH-002512	0.33195	MM160113	Melanoma	Skin	Melanoma	4.86443	Other				ACH-001329	-1.16197	ANGMCSS	Diffuse Glioma	CNS/Brain	Diffuse Glioma	6.66732	Other
ACH-002711	0.031337	UMHACC2A	Salivary Carcinoma	Head and Neck	Salivary Carcinoma	3.0072	Other		ACH-000086	0.0246178	ACCMESO1	Pleural Mesothelioma	Pleura	Pleural Mesothelioma	5.92315	Other				ACH-002511	-0.00832603	M140325	Melanoma	Skin	Melanoma	3.53605	Other				ACH-001331	-1.32347	BICR10	Head and Neck Squamous Cell Carcinoma	Head and Neck	Head and Neck Squamous Cell Carcinoma		Other
ACH-000076	-0.0333704	NCO2	Myeloproliferative Neoplasms	Myeloid	Myeloproliferative Neoplasms	3.83188	Other		ACH-000085	-0.114412	T3M4	Pancreatic Adenocarcinoma	Pancreas	Pancreatic Adenocarcinoma	5.26191	Other				ACH-000076	0.184432	NCO2	Myeloproliferative Neoplasms	Myeloid	Myeloproliferative Neoplasms	5.97085	Other				ACH-001332	-0.916445	BICR78	Head and Neck Squamous Cell Carcinoma	Head and Neck	Head and Neck Squamous Cell Carcinoma	6.91898	Other
ACH-000092	0.107111	NCIH2452	Pleural Mesothelioma	Pleura	Pleural Mesothelioma	4.48864	Other		ACH-000082	-0.115344	G292CLONEA141B1	Osteosarcoma	Bone	Osteosarcoma	7.01915	Other				ACH-000092	0.307495	NCIH2452	Pleural Mesothelioma	Pleura	Pleural Mesothelioma	6.15076	Other				ACH-001333	-1.26915	C33A	Cervical Squamous Cell Carcinoma	Cervix	Cervical Squamous Cell Carcinoma	7.20085	Other
ACH-000090	0.038104	PC3	Prostate Adenocarcinoma	Prostate	Prostate Adenocarcinoma	2.94673	Other		ACH-000078	-0.159806	MHHNB11	Neuroblastoma	Peripheral Nervous System	Neuroblastoma	6.29223	Other				ACH-000090	0.249715	PC3	Prostate Adenocarcinoma	Prostate	Prostate Adenocarcinoma	3.12267	Other				ACH-001334	-1.44568	C4I	Cervical Squamous Cell Carcinoma	Cervix	Cervical Squamous Cell Carcinoma	6.03342	Other
ACH-000087	-0.179632	SKES1	Ewing Sarcoma	Bone	Ewing Sarcoma	4.73606	Other		ACH-000077	-0.24712	MJ	Non-Hodgkin Lymphoma	Lymphoid	Non-Hodgkin Lymphoma	6.82718	Other				ACH-000087	0.225407	SKES1	Ewing Sarcoma	Bone	Ewing Sarcoma	5.61206	Other				ACH-001335	-1.57764	C4II	Cervical Squamous Cell Carcinoma	Cervix	Cervical Squamous Cell Carcinoma	6.90002	Other
ACH-000086	-0.0269416	ACCMESO1	Pleural Mesothelioma	Pleura	Pleural Mesothelioma	3.3505	Other		ACH-000093	-0.201526	PANC0504	Pancreatic Adenocarcinoma	Pancreas	Pancreatic Adenocarcinoma	3.52356	Other				ACH-000086	0.288487	ACCMESO1	Pleural Mesothelioma	Pleura	Pleural Mesothelioma	3.66562	Other				ACH-001336	-1.40577	CASKI	Cervical Squamous Cell Carcinoma	Cervix	Cervical Squamous Cell Carcinoma	5.87946	Other
ACH-000085	0.089321	T3M4	Pancreatic Adenocarcinoma	Pancreas	Pancreatic Adenocarcinoma	3.49442	Other		ACH-000075	-0.0806825	U87MG	Diffuse Glioma	CNS/Brain	Diffuse Glioma	6.29591	Other				ACH-000085	0.170569	T3M4	Pancreatic Adenocarcinoma	Pancreas	Pancreatic Adenocarcinoma	4.76022	Other				ACH-001338	-1.4999	CHP134	Neuroblastoma	Peripheral Nervous System	Neuroblastoma	6.67044	Other
ACH-000082	0.168617	G292CLONEA141B1	Osteosarcoma	Bone	Osteosarcoma	4.27798	Other		ACH-000074	0.188025	KU812	Myeloproliferative Neoplasms	Myeloid	Myeloproliferative Neoplasms	5.74174	Other				ACH-000082	-0.0821948	G292CLONEA141B1	Osteosarcoma	Bone	Osteosarcoma	7.31533	Other				ACH-001340	-1.30434	COV413A	Ovarian Epithelial Tumor	Ovary/Fallopian Tube	Ovarian Epithelial Tumor	6.43846	Other
ACH-000078	-0.0224514	MHHNB11	Neuroblastoma	Peripheral Nervous System	Neuroblastoma	3.57531	Other		ACH-000070	0.0271805	697	B-Lymphoblastic Leukemia/Lymphoma	Lymphoid	B-Lymphoblastic Leukemia/Lymphoma	5.73742	Other				ACH-000078	0.222872	MHHNB11	Neuroblastoma	Peripheral Nervous System	Neuroblastoma	6.65764	Other				ACH-001341	-1.05849	DOTC24510	Mixed Cervical Carcinoma	Cervix	Mixed Cervical Carcinoma	6.63314	Other
ACH-000077	-0.159684	MJ	Non-Hodgkin Lymphoma	Lymphoid	Non-Hodgkin Lymphoma	4.52732	Other		ACH-000067	-0.158609	HS683	Diffuse Glioma	CNS/Brain	Diffuse Glioma	6.30086	Other				ACH-000077	0.0642595	MJ	Non-Hodgkin Lymphoma	Lymphoid	Non-Hodgkin Lymphoma	5.80452	Other				ACH-001344	-1.33411	GIMEN	Neuroblastoma	Peripheral Nervous System	Neuroblastoma	5.52826	Other
ACH-000093	-0.11693	PANC0504	Pancreatic Adenocarcinoma	Pancreas	Pancreatic Adenocarcinoma	3.7301	Other		ACH-000060	-0.146761	PANC1005	Pancreatic Adenocarcinoma	Pancreas	Pancreatic Adenocarcinoma	6.75101	Other				ACH-000093	-0.0220881	PANC0504	Pancreatic Adenocarcinoma	Pancreas	Pancreatic Adenocarcinoma	5.56071	Other				ACH-001345	-1.79667	GP5D	Colorectal Adenocarcinoma	Bowel	Colorectal Adenocarcinoma	7.09856	Other
ACH-000075	-0.0569344	U87MG	Diffuse Glioma	CNS/Brain	Diffuse Glioma	3.37712	Other		ACH-000055	-0.528777	D283MED	Embryonal Tumor	CNS/Brain	Embryonal Tumor	6.6642	Other				ACH-000075	0.150041	U87MG	Diffuse Glioma	CNS/Brain	Diffuse Glioma	4.84298	Other				ACH-001346	-1.14782	H103	Head and Neck Squamous Cell Carcinoma	Head and Neck	Head and Neck Squamous Cell Carcinoma	6.14893	Other
ACH-000074	0.1296	KU812	Myeloproliferative Neoplasms	Myeloid	Myeloproliferative Neoplasms	3.98003	Other		ACH-000054	0.00801465	HT1080	Fibrosarcoma	Soft Tissue	Fibrosarcoma	6.25908	Other				ACH-000074	0.0800238	KU812	Myeloproliferative Neoplasms	Myeloid	Myeloproliferative Neoplasms	5.58946	Other				ACH-001347	-1.19952	H157	Head and Neck Squamous Cell Carcinoma	Head and Neck	Head and Neck Squamous Cell Carcinoma	6.09001	Other
ACH-000070	0.0884322	697	B-Lymphoblastic Leukemia/Lymphoma	Lymphoid	B-Lymphoblastic Leukemia/Lymphoma	4.42156	Other		ACH-000053	0.0838289	KARPAS299	Mature T and NK Neoplasms	Lymphoid	Mature T and NK Neoplasms	6.37452	Other				ACH-000070	0.156855	697	B-Lymphoblastic Leukemia/Lymphoma	Lymphoid	B-Lymphoblastic Leukemia/Lymphoma	4.71425	Other				ACH-001353	-1.21526	JOPACA1	Pancreatic Adenocarcinoma	Pancreas	Pancreatic Adenocarcinoma	5.17951	Other
ACH-000067	-0.272072	HS683	Diffuse Glioma	CNS/Brain	Diffuse Glioma	4.13011	Other		ACH-000106	0.213406	JVM2	Mature B-Cell Neoplasms	Lymphoid	Mature B-Cell Neoplasms	5.47865	Other				ACH-000067	-0.0585027	HS683	Diffuse Glioma	CNS/Brain	Diffuse Glioma	4.72629	Other				ACH-001354	-1.26126	LAN2	Neuroblastoma	Peripheral Nervous System	Neuroblastoma	7.16762	Other
ACH-000060	-0.140417	PANC1005	Pancreatic Adenocarcinoma	Pancreas	Pancreatic Adenocarcinoma	4.0072	Other		ACH-002298	-0.241012	PCI6A	Head and Neck Squamous Cell Carcinoma	Head and Neck	Head and Neck Squamous Cell Carcinoma		Other				ACH-000060	0.274787	PANC1005	Pancreatic Adenocarcinoma	Pancreas	Pancreatic Adenocarcinoma	4.30232	Other				ACH-001356	-1.41569	MB1	Anaplastic Thyroid Cancer	Thyroid	Anaplastic Thyroid Cancer	6.72192	Other
ACH-000055	0.180967	D283MED	Embryonal Tumor	CNS/Brain	Embryonal Tumor	4.48349	Other		ACH-002297	0.0847197	PCI4B	Head and Neck Squamous Cell Carcinoma	Head and Neck	Head and Neck Squamous Cell Carcinoma		Other				ACH-000055	-0.0791745	D283MED	Embryonal Tumor	CNS/Brain	Embryonal Tumor	4.91839	Other				ACH-001360	-0.889454	MS751	Cervical Squamous Cell Carcinoma	Cervix	Cervical Squamous Cell Carcinoma	7.693	Other
ACH-000054	-0.0906585	HT1080	Fibrosarcoma	Soft Tissue	Fibrosarcoma	3.42761	Other		ACH-002296	-0.0243913	PCI38	Head and Neck Squamous Cell Carcinoma	Head and Neck	Head and Neck Squamous Cell Carcinoma		Other				ACH-000054	0.236987	HT1080	Fibrosarcoma	Soft Tissue	Fibrosarcoma	4.78816	Other				ACH-001366	-1.27983	NGP	Neuroblastoma	Peripheral Nervous System	Neuroblastoma	7.69995	Other
ACH-000053	-0.157673	KARPAS299	Mature T and NK Neoplasms	Lymphoid	Mature T and NK Neoplasms	3.86493	Other		ACH-002295	-0.171653	PCI30	Head and Neck Squamous Cell Carcinoma	Head and Neck	Head and Neck Squamous Cell Carcinoma		Other				ACH-000053	0.184139	KARPAS299	Mature T and NK Neoplasms	Lymphoid	Mature T and NK Neoplasms	4.3799	Other				ACH-001367	-1.10137	NMB	Neuroblastoma	Peripheral Nervous System	Neuroblastoma	7.45689	Other
ACH-000103	0.165318	CAOV4	Ovarian Epithelial Tumor	Ovary/Fallopian Tube	Ovarian Epithelial Tumor	3.9782	Other		ACH-002705	-0.11999	IS076P	Esophagogastric Adenocarcinoma	Esophagus/Stomach	Esophagogastric Adenocarcinoma	5.16912	Other				ACH-000106	0.0254682	JVM2	Mature B-Cell Neoplasms	Lymphoid	Mature B-Cell Neoplasms	5.31034	Other				ACH-001368	-1.38474	OACM51	Esophagogastric Adenocarcinoma	Esophagus/Stomach	Esophagogastric Adenocarcinoma	6.12391	Other
ACH-002297	0.0534492	PCI4B	Head and Neck Squamous Cell Carcinoma	Head and Neck	Head and Neck Squamous Cell Carcinoma		Other		ACH-000113	0.033418	OCIAML2	Acute Myeloid Leukemia	Myeloid	Acute Myeloid Leukemia	5.90761	Other				ACH-002298	0.170963	PCI6A	Head and Neck Squamous Cell Carcinoma	Head and Neck	Head and Neck Squamous Cell Carcinoma		Other				ACH-001370	-0.996808	OCIP5X	Ovarian Epithelial Tumor	Ovary/Fallopian Tube	Ovarian Epithelial Tumor	5.32301	Other
ACH-002296	-0.252062	PCI38	Head and Neck Squamous Cell Carcinoma	Head and Neck	Head and Neck Squamous Cell Carcinoma		Other		ACH-000111	-0.0577913	HCC1187	Invasive Breast Carcinoma	Breast	Invasive Breast Carcinoma	6.65778	Other				ACH-002297	0.200306	PCI4B	Head and Neck Squamous Cell Carcinoma	Head and Neck	Head and Neck Squamous Cell Carcinoma		Other				ACH-001374	-0.708357	PA1	Ovarian Germ Cell Tumor	Ovary/Fallopian Tube	Ovarian Germ Cell Tumor	6.79168	Other
ACH-002295	-0.0941186	PCI30	Head and Neck Squamous Cell Carcinoma	Head and Neck	Head and Neck Squamous Cell Carcinoma		Other		ACH-000108	-0.364907	KP3	Adenosquamous Carcinoma of the Pancreas	Pancreas	Adenosquamous Carcinoma of the Pancreas	6.17333	Other				ACH-002296	0.137609	PCI38	Head and Neck Squamous Cell Carcinoma	Head and Neck	Head and Neck Squamous Cell Carcinoma		Other				ACH-001375	-1.50987	PACADD119	Pancreatic Adenocarcinoma	Pancreas	Pancreatic Adenocarcinoma	6.85873	Other
ACH-002705	-0.0460598	IS076P	Esophagogastric Adenocarcinoma	Esophagus/Stomach	Esophagogastric Adenocarcinoma	3.21101	Other		ACH-000133	0.0343737	HS729	Non-Cancerous	Fibroblast	Non-Cancerous	6.74281	Other				ACH-002295	-0.0547287	PCI30	Head and Neck Squamous Cell Carcinoma	Head and Neck	Head and Neck Squamous Cell Carcinoma		Other				ACH-001377	-1.11922	PACADD137	Pancreatic Adenocarcinoma	Pancreas	Pancreatic Adenocarcinoma	6.67567	Other
ACH-000113	-0.262788	OCIAML2	Acute Myeloid Leukemia	Myeloid	Acute Myeloid Leukemia	4.12763	Other		ACH-000103	0.0532856	CAOV4	Ovarian Epithelial Tumor	Ovary/Fallopian Tube	Ovarian Epithelial Tumor	5.42794	Other				ACH-002705	0.0659525	IS076P	Esophagogastric Adenocarcinoma	Esophagus/Stomach	Esophagogastric Adenocarcinoma	4.18031	Other				ACH-001379	-1.15648	PACADD161	Pancreatic Adenocarcinoma	Pancreas	Pancreatic Adenocarcinoma	6.66548	Other
ACH-000111	0.00205831	HCC1187	Invasive Breast Carcinoma	Breast	Invasive Breast Carcinoma	4.2502	Other		ACH-000101	-0.204828	KE37	Mature T and NK Neoplasms	Lymphoid	Mature T and NK Neoplasms	5.5345	Other				ACH-000113	-0.216143	OCIAML2	Acute Myeloid Leukemia	Myeloid	Acute Myeloid Leukemia	5.85175	Other				ACH-001380	-1.06034	PACADD165	Pancreatic Adenocarcinoma	Pancreas	Pancreatic Adenocarcinoma	5.76049	Other
ACH-000108	-0.104951	KP3	Adenosquamous Carcinoma of the Pancreas	Pancreas	Adenosquamous Carcinoma of the Pancreas	3.80116	Other		ACH-002706	-0.0869557	IS076A	Esophagogastric Adenocarcinoma	Esophagus/Stomach	Esophagogastric Adenocarcinoma	5.43329	Other				ACH-000111	0.402117	HCC1187	Invasive Breast Carcinoma	Breast	Invasive Breast Carcinoma	5.27612	Other				ACH-001382	-1.05185	PACADD188	Pancreatic Adenocarcinoma	Pancreas	Pancreatic Adenocarcinoma	5.75034	Other
ACH-000106	0.383683	JVM2	Mature B-Cell Neoplasms	Lymphoid	Mature B-Cell Neoplasms	3.62877	Other		ACH-000098	-0.0560765	GAMG	Diffuse Glioma	CNS/Brain	Diffuse Glioma	7.59276	Other				ACH-000108	0.169713	KP3	Adenosquamous Carcinoma of the Pancreas	Pancreas	Adenosquamous Carcinoma of the Pancreas	4.60881	Other				ACH-001385	-1.35355	RPMI2650	Head and Neck Squamous Cell Carcinoma	Head and Neck	Head and Neck Squamous Cell Carcinoma	5.64068	Other
ACH-000132	-0.0828903	JHOS2	Ovarian Epithelial Tumor	Ovary/Fallopian Tube	Ovarian Epithelial Tumor	4.0063	Other		ACH-000097	-0.0100934	ZR751	Invasive Breast Carcinoma	Breast	Invasive Breast Carcinoma	5.99752	Other				ACH-000133	0.12022	HS729	Non-Cancerous	Fibroblast	Non-Cancerous	6.0217	Other				ACH-001386	-1.25875	SCLC22H	Lung Neuroendocrine Tumor	Lung	Lung Neuroendocrine Tumor	7.49881	Other
ACH-000101	-0.0317913	KE37	Mature T and NK Neoplasms	Lymphoid	Mature T and NK Neoplasms	4.20555	Other		ACH-000096	-0.0920608	G401	Rhabdoid Cancer	Kidney	Rhabdoid Cancer	6.41735	Other				ACH-000103	0.169833	CAOV4	Ovarian Epithelial Tumor	Ovary/Fallopian Tube	Ovarian Epithelial Tumor	4.46401	Other				ACH-001388	-1.0726	SUM102PT	Invasive Breast Carcinoma	Breast	Invasive Breast Carcinoma	4.05832	Other
ACH-000100	-0.167844	RH41	Rhabdomyosarcoma	Soft Tissue	Rhabdomyosarcoma	4.83794	Other		ACH-000095	-0.174315	D341Med	Embryonal Tumor	CNS/Brain	Embryonal Tumor	5.75489	Other				ACH-000101	0.0129468	KE37	Mature T and NK Neoplasms	Lymphoid	Mature T and NK Neoplasms	5.23036	Other				ACH-001389	-1.40348	SUM1315MO2	Invasive Breast Carcinoma	Breast	Invasive Breast Carcinoma	7.00191	Other
ACH-002706	-0.113117	IS076A	Esophagogastric Adenocarcinoma	Esophagus/Stomach	Esophagogastric Adenocarcinoma	4.20711	Other		ACH-000094	-0.0578386	HPAFII	Pancreatic Adenocarcinoma	Pancreas	Pancreatic Adenocarcinoma	4.49825	Other				ACH-000100	0.389917	RH41	Rhabdomyosarcoma	Soft Tissue	Rhabdomyosarcoma	5.49249	Other				ACH-001390	-1.2712	SUM149PT	Invasive Breast Carcinoma	Breast	Invasive Breast Carcinoma	6.09402	Other
ACH-000098	0.111457	GAMG	Diffuse Glioma	CNS/Brain	Diffuse Glioma	4.15137	Other		ACH-000207	-0.30849	DETROIT562	Head and Neck Squamous Cell Carcinoma	Head and Neck	Head and Neck Squamous Cell Carcinoma	5.80452	Other				ACH-002706	0.249732	IS076A	Esophagogastric Adenocarcinoma	Esophagus/Stomach	Esophagogastric Adenocarcinoma	4.46728	Other				ACH-001391	-1.12861	SUM159PT	Invasive Breast Carcinoma	Breast	Invasive Breast Carcinoma	6.78202	Other
ACH-000097	0.0104505	ZR751	Invasive Breast Carcinoma	Breast	Invasive Breast Carcinoma	3.93074	Other		ACH-000216	-0.182519	JHESOAD1	Esophagogastric Adenocarcinoma	Esophagus/Stomach	Esophagogastric Adenocarcinoma	5.67186	Other				ACH-000097	0.274392	ZR751	Invasive Breast Carcinoma	Breast	Invasive Breast Carcinoma	6.15927	Other				ACH-001392	-1.36922	SUM185PE	Invasive Breast Carcinoma	Breast	Invasive Breast Carcinoma	5.42526	Other
ACH-000096	0.118265	G401	Rhabdoid Cancer	Kidney	Rhabdoid Cancer	4.89724	Other		ACH-000215	0.0721255	LN382	Diffuse Glioma	CNS/Brain	Diffuse Glioma	4.9514	Other				ACH-000096	-0.0749876	G401	Rhabdoid Cancer	Kidney	Rhabdoid Cancer	5.27836	Other				ACH-001393	-1.08497	SUM190PT	Invasive Breast Carcinoma	Breast	Invasive Breast Carcinoma	6.58421	Other
ACH-000095	0.0776232	D341Med	Embryonal Tumor	CNS/Brain	Embryonal Tumor	3.30889	Other		ACH-000213	-0.109601	HUPT4	Pancreatic Adenocarcinoma	Pancreas	Pancreatic Adenocarcinoma	5.2502	Other				ACH-000095	-0.00160084	D341Med	Embryonal Tumor	CNS/Brain	Embryonal Tumor	4.89239	Other				ACH-001394	-1.33043	SUM229PE	Invasive Breast Carcinoma	Breast	Invasive Breast Carcinoma	6.48559	Other
ACH-000094	0.00727557	HPAFII	Pancreatic Adenocarcinoma	Pancreas	Pancreatic Adenocarcinoma	3.46074	Other		ACH-000212	0.168382	CAL120	Invasive Breast Carcinoma	Breast	Invasive Breast Carcinoma	6.81839	Other				ACH-000094	0.340727	HPAFII	Pancreatic Adenocarcinoma	Pancreas	Pancreatic Adenocarcinoma	4.64443	Other				ACH-001396	-1.00124	SUM52PE	Invasive Breast Carcinoma	Breast	Invasive Breast Carcinoma	6.8175	Other
ACH-000206	-0.340402	C8166	T-Lymphoblastic Leukemia/Lymphoma	Lymphoid	T-Lymphoblastic Leukemia/Lymphoma	4.24184	Other		ACH-000211	-0.122306	DAOY	Embryonal Tumor	CNS/Brain	Embryonal Tumor	6.49458	Other				ACH-000207	0.357329	DETROIT562	Head and Neck Squamous Cell Carcinoma	Head and Neck	Head and Neck Squamous Cell Carcinoma	4.45022	Other				ACH-001398	-1.35136	SW156	Renal Cell Carcinoma	Kidney	Renal Cell Carcinoma	7.32364	Other
ACH-000215	-0.0293286	LN382	Diffuse Glioma	CNS/Brain	Diffuse Glioma	3.26754	Other		ACH-000210	0.368681	CADOES1	Ewing Sarcoma	Bone	Ewing Sarcoma	6.17951	Other				ACH-000216	0.10806	JHESOAD1	Esophagogastric Adenocarcinoma	Esophagus/Stomach	Esophagogastric Adenocarcinoma	4.17792	Other				ACH-001399	-0.848336	SW626	Colorectal Adenocarcinoma	Bowel	Colorectal Adenocarcinoma	7.07778	Other
ACH-000213	0.011326	HUPT4	Pancreatic Adenocarcinoma	Pancreas	Pancreatic Adenocarcinoma	2.40327	Other		ACH-000209	-0.0925239	SNU1079	Intraductal Papillary Neoplasm of the Bile Duct	Biliary Tract	Intraductal Papillary Neoplasm of the Bile Duct	4.48993	Other				ACH-000215	-0.0322243	LN382	Diffuse Glioma	CNS/Brain	Diffuse Glioma	4.96855	Other				ACH-001400	-1.48041	SW954	Squamous Cell Carcinoma of the Vulva/Vagina	Vulva/Vagina	Squamous Cell Carcinoma of the Vulva/Vagina	3.8268	Other
ACH-000212	0.521864	CAL120	Invasive Breast Carcinoma	Breast	Invasive Breast Carcinoma	4.27426	Other		ACH-000208	-0.183817	U178	Diffuse Glioma	CNS/Brain	Diffuse Glioma	6.36457	Other				ACH-000213	-0.230165	HUPT4	Pancreatic Adenocarcinoma	Pancreas	Pancreatic Adenocarcinoma	3.61589	Other				ACH-001401	-1.23672	SW13	Adrenocortical Carcinoma	Adrenal Gland	Adrenocortical Carcinoma	7.04243	Other
ACH-000211	-0.120599	DAOY	Embryonal Tumor	CNS/Brain	Embryonal Tumor	4.51854	Other		ACH-000217	0.0140882	JHH6	Hepatocellular Carcinoma	Liver	Hepatocellular Carcinoma	5.53419	Other				ACH-000212	-0.00186877	CAL120	Invasive Breast Carcinoma	Breast	Invasive Breast Carcinoma	6.59589	Other				ACH-001402	-1.31987	SW756	Cervical Squamous Cell Carcinoma	Cervix	Cervical Squamous Cell Carcinoma	6.95722	Other
ACH-000210	0.0269014	CADOES1	Ewing Sarcoma	Bone	Ewing Sarcoma	3.52857	Other		ACH-000206	0.124301	C8166	T-Lymphoblastic Leukemia/Lymphoma	Lymphoid	T-Lymphoblastic Leukemia/Lymphoma	6.0237	Other				ACH-000211	0.30773	DAOY	Embryonal Tumor	CNS/Brain	Embryonal Tumor	4.97315	Other				ACH-001403	-1.08784	TO14	Ovarian Epithelial Tumor	Ovary/Fallopian Tube	Ovarian Epithelial Tumor	6.85997	Other
ACH-000209	0.0385949	SNU1079	Intraductal Papillary Neoplasm of the Bile Duct	Biliary Tract	Intraductal Papillary Neoplasm of the Bile Duct	2.75061	Other		ACH-000204	-0.215521	LP1	Mature B-Cell Neoplasms	Lymphoid	Mature B-Cell Neoplasms	7.67101	Other				ACH-000210	0.354103	CADOES1	Ewing Sarcoma	Bone	Ewing Sarcoma	5.59515	Other				ACH-001407	-1.00305	UMUC13	Bladder Urothelial Carcinoma	Bladder/Urinary Tract	Bladder Urothelial Carcinoma	7.80032	Other
ACH-000208	0.059648	U178	Diffuse Glioma	CNS/Brain	Diffuse Glioma	3.05485	Other		ACH-000203	-0.340602	NH6	Neuroblastoma	Peripheral Nervous System	Neuroblastoma	7.45886	Other				ACH-000209	0.0223038	SNU1079	Intraductal Papillary Neoplasm of the Bile Duct	Biliary Tract	Intraductal Papillary Neoplasm of the Bile Duct	4.09761	Other				ACH-001408	-1.2876	UMUC14	Urethral Cancer	Bladder/Urinary Tract	Urethral Cancer	5.86493	Other
ACH-000207	0.0468229	DETROIT562	Head and Neck Squamous Cell Carcinoma	Head and Neck	Head and Neck Squamous Cell Carcinoma	3.53854	Other		ACH-000202	-0.0667595	COLO320	Colorectal Adenocarcinoma	Bowel	Colorectal Adenocarcinoma	7.20906	Other				ACH-000208	0.157152	U178	Diffuse Glioma	CNS/Brain	Diffuse Glioma	4.55888	Other				ACH-001409	-1.07891	UMUC16	Bladder Urothelial Carcinoma	Bladder/Urinary Tract	Bladder Urothelial Carcinoma	6.74281	Other
ACH-000216	-0.144679	JHESOAD1	Esophagogastric Adenocarcinoma	Esophagus/Stomach	Esophagogastric Adenocarcinoma	3.13258	Other		ACH-000200	-0.110074	NMCG1	Diffuse Glioma	CNS/Brain	Diffuse Glioma	6.11811	Other				ACH-000217	0.196967	JHH6	Hepatocellular Carcinoma	Liver	Hepatocellular Carcinoma	4.14078	Other				ACH-001411	-1.2225	UMUC5	Bladder Squamous Cell Carcinoma	Bladder/Urinary Tract	Bladder Squamous Cell Carcinoma	5.97499	Other
ACH-000204	0.13193	LP1	Mature B-Cell Neoplasms	Lymphoid	Mature B-Cell Neoplasms	3.83592	Other		ACH-000198	-0.00595973	EOL1	Myeloproliferative Neoplasms	Myeloid	Myeloproliferative Neoplasms	6.33074	Other				ACH-000206	0.254383	C8166	T-Lymphoblastic Leukemia/Lymphoma	Lymphoid	T-Lymphoblastic Leukemia/Lymphoma	4.95884	Other				ACH-001412	-1.18403	UMUC10	Bladder Urothelial Carcinoma	Bladder/Urinary Tract	Bladder Urothelial Carcinoma	6.29884	Other
ACH-000203	0.00285616	NH6	Neuroblastoma	Peripheral Nervous System	Neuroblastoma	5.05832	Other		ACH-000195	-0.0527041	SET2	Acute Myeloid Leukemia	Myeloid	Acute Myeloid Leukemia	5.5549	Other				ACH-000204	0.286991	LP1	Mature B-Cell Neoplasms	Lymphoid	Mature B-Cell Neoplasms	4.7845	Other				ACH-001413	-0.931965	UMUC11	Bladder Urothelial Carcinoma	Bladder/Urinary Tract	Bladder Urothelial Carcinoma	6.23247	Other
ACH-000202	-0.183066	COLO320	Colorectal Adenocarcinoma	Bowel	Colorectal Adenocarcinoma	4.14812	Other		ACH-000192	-0.134491	MFE280	Endometrial Carcinoma	Uterus	Endometrial Carcinoma	6.40378	Other				ACH-000203	0.260449	NH6	Neuroblastoma	Peripheral Nervous System	Neuroblastoma	6.73281	Other				ACH-001414	-1.41221	UMUC6	Bladder Urothelial Carcinoma	Bladder/Urinary Tract	Bladder Urothelial Carcinoma	5.53854	Other
ACH-000200	0.275057	NMCG1	Diffuse Glioma	CNS/Brain	Diffuse Glioma	3.85898	Other		ACH-000232	-0.0164707	U251MG	Diffuse Glioma	CNS/Brain	Diffuse Glioma	5.77347	Other				ACH-000202	0.18877	COLO320	Colorectal Adenocarcinoma	Bowel	Colorectal Adenocarcinoma	4.95699	Other				ACH-001415	-1.04199	UMUC7	Bladder Urothelial Carcinoma	Bladder/Urinary Tract	Bladder Urothelial Carcinoma	7.22448	Other
ACH-000198	0.177208	EOL1	Myeloproliferative Neoplasms	Myeloid	Myeloproliferative Neoplasms	4.01614	Other		ACH-000243	-0.00119523	DANG	Pancreatic Adenocarcinoma	Pancreas	Pancreatic Adenocarcinoma	5.86814	Other				ACH-000200	0.00320895	NMCG1	Diffuse Glioma	CNS/Brain	Diffuse Glioma	4.73173	Other				ACH-001416	-0.987287	UMUC9	Bladder Urothelial Carcinoma	Bladder/Urinary Tract	Bladder Urothelial Carcinoma	6.31325	Other
ACH-000195	-0.112738	SET2	Acute Myeloid Leukemia	Myeloid	Acute Myeloid Leukemia	3.2555	Other		ACH-000242	0.31065	RT4	Bladder Urothelial Carcinoma	Bladder/Urinary Tract	Bladder Urothelial Carcinoma	5.67186	Other				ACH-000198	-0.150158	EOL1	Myeloproliferative Neoplasms	Myeloid	Myeloproliferative Neoplasms	5.41481	Other				ACH-001418	-1.43148	UWB1289	Ovarian Epithelial Tumor	Ovary/Fallopian Tube	Ovarian Epithelial Tumor	6.38767	Other
ACH-000192	0.301016	MFE280	Endometrial Carcinoma	Uterus	Endometrial Carcinoma	4.41819	Other		ACH-000239	0.0308543	HUG1N	Esophagogastric Adenocarcinoma	Esophagus/Stomach	Esophagogastric Adenocarcinoma	5.59186	Other				ACH-000195	-0.00231695	SET2	Acute Myeloid Leukemia	Myeloid	Acute Myeloid Leukemia	5.54936	Other				ACH-001419	-1.31434	VP229	Invasive Breast Carcinoma	Breast	Invasive Breast Carcinoma	7.16128	Other
ACH-000191	-0.133474	BHT101	Anaplastic Thyroid Cancer	Thyroid	Anaplastic Thyroid Cancer	3.21412	Other		ACH-000238	0.0167709	SCC4	Head and Neck Squamous Cell Carcinoma	Head and Neck	Head and Neck Squamous Cell Carcinoma	5.34731	Other				ACH-000192	0.133214	MFE280	Endometrial Carcinoma	Uterus	Endometrial Carcinoma	5.08576	Other				ACH-001421	-1.47177	WERIRB1	Retinoblastoma	Eye	Retinoblastoma	7.70217	Other
ACH-000231	-0.177373	KALS1	Diffuse Glioma	CNS/Brain	Diffuse Glioma	4.26003	Other		ACH-000237	0.00178428	JHOM1	Ovarian Epithelial Tumor	Ovary/Fallopian Tube	Ovarian Epithelial Tumor	5.1914	Other				ACH-000232	0.033294	U251MG	Diffuse Glioma	CNS/Brain	Diffuse Glioma	4.13258	Other				ACH-001422	-1.28034	WPE1NA22	Prostate Adenocarcinoma	Prostate	Prostate Adenocarcinoma	6.09592	Other
ACH-000243	-0.0971475	DANG	Pancreatic Adenocarcinoma	Pancreas	Pancreatic Adenocarcinoma	3.81967	Other		ACH-000235	-0.141929	PANC0403	Pancreatic Adenocarcinoma	Pancreas	Pancreatic Adenocarcinoma	5.98504	Other				ACH-000243	0.385781	DANG	Pancreatic Adenocarcinoma	Pancreas	Pancreatic Adenocarcinoma	6.85162	Other				ACH-001430	-1.28397	TC138	Ewing Sarcoma	Bone	Ewing Sarcoma	7.73417	Other
ACH-000242	0.21672	RT4	Bladder Urothelial Carcinoma	Bladder/Urinary Tract	Bladder Urothelial Carcinoma	3.70598	Other		ACH-000234	-0.223203	CAKI2	Renal Cell Carcinoma	Kidney	Renal Cell Carcinoma	5.96878	Other				ACH-000242	-0.432638	RT4	Bladder Urothelial Carcinoma	Bladder/Urinary Tract	Bladder Urothelial Carcinoma	4.69432	Other				ACH-001431	-1.21275	TC205	Ewing Sarcoma	Bone	Ewing Sarcoma	7.656	Other
ACH-000239	0.115026	HUG1N	Esophagogastric Adenocarcinoma	Esophagus/Stomach	Esophagogastric Adenocarcinoma	4.35544	Other		ACH-000233	-0.15723	DEL	Mature T and NK Neoplasms	Lymphoid	Mature T and NK Neoplasms	6.50287	Other				ACH-000239	0.263446	HUG1N	Esophagogastric Adenocarcinoma	Esophagus/Stomach	Esophagogastric Adenocarcinoma	4.99729	Other				ACH-001433	-1.21776	CCLFPEDS0008T	Epithelioid Sarcoma	Soft Tissue	Epithelioid Sarcoma		Other
ACH-000237	0.188403	JHOM1	Ovarian Epithelial Tumor	Ovary/Fallopian Tube	Ovarian Epithelial Tumor	2.76765	Other		ACH-000191	-0.316239	BHT101	Anaplastic Thyroid Cancer	Thyroid	Anaplastic Thyroid Cancer	5.3505	Other				ACH-000238	0.293103	SCC4	Head and Neck Squamous Cell Carcinoma	Head and Neck	Head and Neck Squamous Cell Carcinoma	4.27277	Other				ACH-001442	-1.16101	A388	Cutaneous Squamous Cell Carcinoma	Skin	Cutaneous Squamous Cell Carcinoma	6.12516	Other
ACH-000235	0.0722845	PANC0403	Pancreatic Adenocarcinoma	Pancreas	Pancreatic Adenocarcinoma	2.51602	Other		ACH-000231	-0.00677639	KALS1	Diffuse Glioma	CNS/Brain	Diffuse Glioma	5.92671	Other				ACH-000237	0.145039	JHOM1	Ovarian Epithelial Tumor	Ovary/Fallopian Tube	Ovarian Epithelial Tumor	4.95233	Other				ACH-001443	-1.39035	ASH3	Anaplastic Thyroid Cancer	Thyroid	Anaplastic Thyroid Cancer	5.72438	Other
ACH-000234	-0.029648	CAKI2	Renal Cell Carcinoma	Kidney	Renal Cell Carcinoma	4.46923	Other		ACH-000228	-0.109716	BICR31	Head and Neck Squamous Cell Carcinoma	Head and Neck	Head and Neck Squamous Cell Carcinoma	5.61883	Other				ACH-000235	-0.0223632	PANC0403	Pancreatic Adenocarcinoma	Pancreas	Pancreatic Adenocarcinoma	4.64212	Other				ACH-001450	-1.52028	BLUE1	Mature B-Cell Neoplasms	Lymphoid	Mature B-Cell Neoplasms	7.18279	Other
ACH-000233	-0.0391744	DEL	Mature T and NK Neoplasms	Lymphoid	Mature T and NK Neoplasms	4.63981	Other		ACH-000227	-0.232887	KPNYN	Neuroblastoma	Peripheral Nervous System	Neuroblastoma	7.0129	Other				ACH-000234	0.1423	CAKI2	Renal Cell Carcinoma	Kidney	Renal Cell Carcinoma	4.49506	Other				ACH-001451	-1.20476	BOKU	Cervical Squamous Cell Carcinoma	Cervix	Cervical Squamous Cell Carcinoma	6.32733	Other
ACH-000232	-0.10729	U251MG	Diffuse Glioma	CNS/Brain	Diffuse Glioma	3.88557	Other		ACH-000226	-0.0919459	SUPM2	Mature T and NK Neoplasms	Lymphoid	Mature T and NK Neoplasms	6.37469	Other				ACH-000233	0.228429	DEL	Mature T and NK Neoplasms	Lymphoid	Mature T and NK Neoplasms	4.70266	Other				ACH-001453	-1.11088	BPH1	Non-Cancerous	Prostate	Non-Cancerous	6.89712	Other
ACH-000190	-0.227755	HDMYZ	Acute Myeloid Leukemia	Myeloid	Acute Myeloid Leukemia	3.43696	Other		ACH-000223	-0.10023	HCC1937	Invasive Breast Carcinoma	Breast	Invasive Breast Carcinoma	4.86987	Other				ACH-000191	0.0716639	BHT101	Anaplastic Thyroid Cancer	Thyroid	Anaplastic Thyroid Cancer	3.76129	Other				ACH-001454	-1.08023	C10	Colorectal Adenocarcinoma	Bowel	Colorectal Adenocarcinoma	6.48736	Other
ACH-000228	-0.340883	BICR31	Head and Neck Squamous Cell Carcinoma	Head and Neck	Head and Neck Squamous Cell Carcinoma	3.64155	Other		ACH-000222	-0.00344578	ASPC1	Pancreatic Adenocarcinoma	Pancreas	Pancreatic Adenocarcinoma	4.44559	Other				ACH-000231	0.123734	KALS1	Diffuse Glioma	CNS/Brain	Diffuse Glioma	4.81762	Other				ACH-001458	-1.2595	C75	Colorectal Adenocarcinoma	Bowel	Colorectal Adenocarcinoma	6.37556	Other
ACH-000227	-0.397735	KPNYN	Neuroblastoma	Peripheral Nervous System	Neuroblastoma	4.32121	Other		ACH-000221	-0.0468886	SNU398	Hepatocellular Carcinoma	Liver	Hepatocellular Carcinoma	6.84825	Other				ACH-000228	0.0417651	BICR31	Head and Neck Squamous Cell Carcinoma	Head and Neck	Head and Neck Squamous Cell Carcinoma	5.39335	Other				ACH-001459	-1.02274	C80	Colorectal Adenocarcinoma	Bowel	Colorectal Adenocarcinoma	5.97522	Other
ACH-000226	-0.0473275	SUPM2	Mature T and NK Neoplasms	Lymphoid	Mature T and NK Neoplasms	4.32409	Other		ACH-000219	-0.28381	A375	Melanoma	Skin	Melanoma	5.76129	Other				ACH-000227	0.307935	KPNYN	Neuroblastoma	Peripheral Nervous System	Neuroblastoma	5.85	Other				ACH-001460	-1.28758	C84	Colorectal Adenocarcinoma	Bowel	Colorectal Adenocarcinoma	6.68201	Other
ACH-000223	-0.253057	HCC1937	Invasive Breast Carcinoma	Breast	Invasive Breast Carcinoma	4.67243	Other		ACH-000146	-0.0534187	THP1	Acute Myeloid Leukemia	Myeloid	Acute Myeloid Leukemia	6.27798	Other				ACH-000226	0.0911664	SUPM2	Mature T and NK Neoplasms	Lymphoid	Mature T and NK Neoplasms	4.33628	Other				ACH-001461	-1.36933	C99	Colorectal Adenocarcinoma	Bowel	Colorectal Adenocarcinoma	6.24489	Other
ACH-000222	0.0805865	ASPC1	Pancreatic Adenocarcinoma	Pancreas	Pancreatic Adenocarcinoma	3.43962	Other		ACH-000159	-0.00629886	OSRC2	Renal Cell Carcinoma	Kidney	Renal Cell Carcinoma	5.52199	Other				ACH-000223	0.0895121	HCC1937	Invasive Breast Carcinoma	Breast	Invasive Breast Carcinoma	4.43162	Other				ACH-001481	-1.63499	CHLA90	Neuroblastoma	Peripheral Nervous System	Neuroblastoma	6.39283	Other
ACH-000221	0.146171	SNU398	Hepatocellular Carcinoma	Liver	Hepatocellular Carcinoma	4.64616	Other		ACH-000155	0.0691718	SW1990	Pancreatic Adenocarcinoma	Pancreas	Pancreatic Adenocarcinoma	5.65478	Other				ACH-000222	0.282814	ASPC1	Pancreatic Adenocarcinoma	Pancreas	Pancreatic Adenocarcinoma	5.07168	Other				ACH-001484	-1.58435	CI	B-Lymphoblastic Leukemia/Lymphoma	Lymphoid	B-Lymphoblastic Leukemia/Lymphoma	5.99027	Other
ACH-000219	0.203959	A375	Melanoma	Skin	Melanoma	4.28762	Other		ACH-000153	0.117736	NCIH2052	Pleural Mesothelioma	Pleura	Pleural Mesothelioma	6.71795	Other				ACH-000221	0.176571	SNU398	Hepatocellular Carcinoma	Liver	Hepatocellular Carcinoma	5.11645	Other				ACH-001494	-1.28411	EGI1	Intraductal Papillary Neoplasm of the Bile Duct	Biliary Tract	Intraductal Papillary Neoplasm of the Bile Duct	4.42358	Other
ACH-000217	0.0699207	JHH6	Hepatocellular Carcinoma	Liver	Hepatocellular Carcinoma	3.30743	Other		ACH-000152	-0.0312013	M059K	Diffuse Glioma	CNS/Brain	Diffuse Glioma	5.97682	Other				ACH-000219	0.28164	A375	Melanoma	Skin	Melanoma	4.27873	Other				ACH-001495	-1.23667	EMTOKA	Endometrial Carcinoma	Uterus	Endometrial Carcinoma	7.12743	Other
ACH-000145	0.0628717	SKLMS1	Leiomyosarcoma	Soft Tissue	Leiomyosarcoma	3.65306	Other		ACH-000151	0.16546	JM1	B-Lymphoblastic Leukemia/Lymphoma	Lymphoid	B-Lymphoblastic Leukemia/Lymphoma	6.57773	Other				ACH-000146	0.150676	THP1	Acute Myeloid Leukemia	Myeloid	Acute Myeloid Leukemia	5.4353	Other				ACH-001496	-1.45742	ESO26	Esophagogastric Adenocarcinoma	Esophagus/Stomach	Esophagogastric Adenocarcinoma	6.6605	Other
ACH-000155	-0.0691401	SW1990	Pancreatic Adenocarcinoma	Pancreas	Pancreatic Adenocarcinoma	3.67694	Other		ACH-000149	-0.30887	SKNSH	Neuroblastoma	Peripheral Nervous System	Neuroblastoma	6.42341	Other				ACH-000159	0.30087	OSRC2	Renal Cell Carcinoma	Kidney	Renal Cell Carcinoma	4.43229	Other				ACH-001497	-1.42086	ESO51	Esophagogastric Adenocarcinoma	Esophagus/Stomach	Esophagogastric Adenocarcinoma	6.06393	Other
ACH-000153	0.153636	NCIH2052	Pleural Mesothelioma	Pleura	Pleural Mesothelioma	4.37086	Other		ACH-000148	-0.199271	HS578T	Invasive Breast Carcinoma	Breast	Invasive Breast Carcinoma	5.64414	Other				ACH-000155	0.246326	SW1990	Pancreatic Adenocarcinoma	Pancreas	Pancreatic Adenocarcinoma	4.34908	Other				ACH-001498	-1.3221	FARAGE	Mature B-Cell Neoplasms	Lymphoid	Mature B-Cell Neoplasms	6.50335	Other
ACH-000152	-0.0253807	M059K	Diffuse Glioma	CNS/Brain	Diffuse Glioma	4.21257	Other		ACH-000147	-0.216749	T47D	Invasive Breast Carcinoma	Breast	Invasive Breast Carcinoma	5.73985	Other				ACH-000153	0.379858	NCIH2052	Pleural Mesothelioma	Pleura	Pleural Mesothelioma	4.63285	Other				ACH-001500	-1.44526	FLO1	Esophagogastric Adenocarcinoma	Esophagus/Stomach	Esophagogastric Adenocarcinoma	7.09434	Other
ACH-000151	-0.3305	JM1	B-Lymphoblastic Leukemia/Lymphoma	Lymphoid	B-Lymphoblastic Leukemia/Lymphoma	4.3427	Other		ACH-000160	-0.082773	BT12	Embryonal Tumor	CNS/Brain	Embryonal Tumor	5.28503	Other				ACH-000152	0.0592039	M059K	Diffuse Glioma	CNS/Brain	Diffuse Glioma	4.40531	Other				ACH-001502	-0.665979	GCT27	Non-Seminomatous Germ Cell Tumor	Testis	Non-Seminomatous Germ Cell Tumor		Other
ACH-000149	0.0510863	SKNSH	Neuroblastoma	Peripheral Nervous System	Neuroblastoma	4.20945	Other		ACH-000145	-0.0912675	SKLMS1	Leiomyosarcoma	Soft Tissue	Leiomyosarcoma	5.96578	Other				ACH-000151	0.148666	JM1	B-Lymphoblastic Leukemia/Lymphoma	Lymphoid	B-Lymphoblastic Leukemia/Lymphoma	5.4363	Other				ACH-001509	-0.988252	H357	Head and Neck Squamous Cell Carcinoma	Head and Neck	Head and Neck Squamous Cell Carcinoma	5.91886	Other
ACH-000148	-0.155511	HS578T	Invasive Breast Carcinoma	Breast	Invasive Breast Carcinoma	3.75702	Other		ACH-000144	0.0398097	RERFGC1B	Esophagogastric Adenocarcinoma	Esophagus/Stomach	Esophagogastric Adenocarcinoma	5.35579	Other				ACH-000149	0.336596	SKNSH	Neuroblastoma	Peripheral Nervous System	Neuroblastoma	5.02015	Other				ACH-001510	-0.878968	H376	Head and Neck Squamous Cell Carcinoma	Head and Neck	Head and Neck Squamous Cell Carcinoma	6.13011	Other
ACH-000147	0.0462307	T47D	Invasive Breast Carcinoma	Breast	Invasive Breast Carcinoma	3.81558	Other		ACH-000143	-0.28283	HCC2429	Non-Small Cell Lung Cancer	Lung	Non-Small Cell Lung Cancer	6.20653	Other				ACH-000148	0.163182	HS578T	Invasive Breast Carcinoma	Breast	Invasive Breast Carcinoma	5.41583	Other				ACH-001511	-0.923943	H413	Head and Neck Squamous Cell Carcinoma	Head and Neck	Head and Neck Squamous Cell Carcinoma	6.66463	Other
ACH-000146	0.031956	THP1	Acute Myeloid Leukemia	Myeloid	Acute Myeloid Leukemia	4.45483	Other		ACH-000142	0.0034133	CAL29	Bladder Urothelial Carcinoma	Bladder/Urinary Tract	Bladder Urothelial Carcinoma	5.91504	Other				ACH-000147	0.182333	T47D	Invasive Breast Carcinoma	Breast	Invasive Breast Carcinoma	4.66334	Other				ACH-001513	-1.13739	HCA1	Cervical Adenocarcinoma	Cervix	Cervical Adenocarcinoma	5.79909	Other
ACH-000159	0.102868	OSRC2	Renal Cell Carcinoma	Kidney	Renal Cell Carcinoma	3.26903	Other		ACH-000141	0.0715788	SNU308	Intracholecystic Papillary Neoplasm	Biliary Tract	Intracholecystic Papillary Neoplasm	5.61265	Other				ACH-000160	0.247203	BT12	Embryonal Tumor	CNS/Brain	Embryonal Tumor	3.69153	Other				ACH-001515	-1.22743	HCS2	Cervical Squamous Cell Carcinoma	Cervix	Cervical Squamous Cell Carcinoma	7.03991	Other
ACH-000144	-0.196421	RERFGC1B	Esophagogastric Adenocarcinoma	Esophagus/Stomach	Esophagogastric Adenocarcinoma	4.69766	Other		ACH-000139	-0.0842326	PANC0327	Pancreatic Adenocarcinoma	Pancreas	Pancreatic Adenocarcinoma	5.37816	Other				ACH-000145	0.136725	SKLMS1	Leiomyosarcoma	Soft Tissue	Leiomyosarcoma	4.70155	Other				ACH-001517	-1.07507	HEC1	Endometrial Carcinoma	Uterus	Endometrial Carcinoma	6.63488	Other
ACH-000143	0.147787	HCC2429	Non-Small Cell Lung Cancer	Lung	Non-Small Cell Lung Cancer	4.26679	Other		ACH-000138	-0.0437395	CFPAC1	Pancreatic Adenocarcinoma	Pancreas	Pancreatic Adenocarcinoma	5.84474	Other				ACH-000144	0.299413	RERFGC1B	Esophagogastric Adenocarcinoma	Esophagus/Stomach	Esophagogastric Adenocarcinoma	4.79233	Other				ACH-001518	-1.44132	HEC116	Endometrial Carcinoma	Uterus	Endometrial Carcinoma	6.17373	Other
ACH-000142	-0.0991652	CAL29	Bladder Urothelial Carcinoma	Bladder/Urinary Tract	Bladder Urothelial Carcinoma	3.93357	Other		ACH-000137	-0.0341031	8MGBA	Diffuse Glioma	CNS/Brain	Diffuse Glioma	5.49506	Other				ACH-000143	-0.550111	HCC2429	Non-Small Cell Lung Cancer	Lung	Non-Small Cell Lung Cancer	5.02724	Other				ACH-001520	-1.24379	HG3	B-Lymphoblastic Leukemia/Lymphoma	Lymphoid	B-Lymphoblastic Leukemia/Lymphoma	6.00338	Other
ACH-000141	-0.161003	SNU308	Intracholecystic Papillary Neoplasm	Biliary Tract	Intracholecystic Papillary Neoplasm	4.27128	Other		ACH-000176	0.0145619	LOUNH91	Non-Small Cell Lung Cancer	Lung	Non-Small Cell Lung Cancer	5.75702	Other				ACH-000142	0.108114	CAL29	Bladder Urothelial Carcinoma	Bladder/Urinary Tract	Bladder Urothelial Carcinoma	5.10434	Other				ACH-001521	-1.56409	HKA1	Cutaneous Squamous Cell Carcinoma	Skin	Cutaneous Squamous Cell Carcinoma	7.42383	Other
ACH-000139	-0.166638	PANC0327	Pancreatic Adenocarcinoma	Pancreas	Pancreatic Adenocarcinoma	3.88655	Other		ACH-000190	-0.120362	HDMYZ	Acute Myeloid Leukemia	Myeloid	Acute Myeloid Leukemia	6.16249	Other				ACH-000141	0.362965	SNU308	Intracholecystic Papillary Neoplasm	Biliary Tract	Intracholecystic Papillary Neoplasm	5.25172	Other				ACH-001522	-0.971137	HMY1	Melanoma	Skin	Melanoma	6.69697	Other
ACH-000138	-0.105785	CFPAC1	Pancreatic Adenocarcinoma	Pancreas	Pancreatic Adenocarcinoma	3.36317	Other		ACH-000189	0.106568	RCC10RGB	Renal Cell Carcinoma	Kidney	Renal Cell Carcinoma	5.22535	Other				ACH-000139	0.120927	PANC0327	Pancreatic Adenocarcinoma	Pancreas	Pancreatic Adenocarcinoma	4.47508	Other				ACH-001523	-1.42739	HSC1	Cutaneous Squamous Cell Carcinoma	Skin	Cutaneous Squamous Cell Carcinoma	6.5306	Other
ACH-000137	0.109783	8MGBA	Diffuse Glioma	CNS/Brain	Diffuse Glioma	4.01614	Other		ACH-000188	0.0753922	SCC25	Head and Neck Squamous Cell Carcinoma	Head and Neck	Head and Neck Squamous Cell Carcinoma	4.44228	Other				ACH-000138	0.287078	CFPAC1	Pancreatic Adenocarcinoma	Pancreas	Pancreatic Adenocarcinoma	4.65019	Other				ACH-001524	-0.967557	HSC5	Cutaneous Squamous Cell Carcinoma	Skin	Cutaneous Squamous Cell Carcinoma	5.19259	Other
ACH-000133	0.0066711	HS729	Non-Cancerous	Fibroblast	Non-Cancerous	4.26379	Other		ACH-000187	-0.170994	CORL311	Lung Neuroendocrine Tumor	Lung	Lung Neuroendocrine Tumor	6.53232	Other				ACH-000137	0.338044	8MGBA	Diffuse Glioma	CNS/Brain	Diffuse Glioma	4.41549	Other				ACH-001525	-1.26274	HT3	Cervical Adenocarcinoma	Cervix	Cervical Adenocarcinoma	6.08789	Other
ACH-000172	-0.161433	TM87	Rhabdoid Cancer	Soft Tissue	Rhabdoid Cancer	3.6565	Other		ACH-000183	-0.141447	L363	Mature B-Cell Neoplasms	Lymphoid	Mature B-Cell Neoplasms	6.13134	Other				ACH-000176	0.107628	LOUNH91	Non-Small Cell Lung Cancer	Lung	Non-Small Cell Lung Cancer	4.52544	Other				ACH-001526	-1.39047	HUO9	Osteosarcoma	Bone	Osteosarcoma	6.68496	Other
ACH-000189	0.151677	RCC10RGB	Renal Cell Carcinoma	Kidney	Renal Cell Carcinoma	3.8166	Other		ACH-000182	0.0387911	SNU869	Ampullary Carcinoma	Ampulla of Vater	Ampullary Carcinoma	5.15785	Other				ACH-000190	0.171054	HDMYZ	Acute Myeloid Leukemia	Myeloid	Acute Myeloid Leukemia	4.66448	Other				ACH-001528	-1.1161	IHH4	Well-Differentiated Thyroid Cancer	Thyroid	Well-Differentiated Thyroid Cancer	6.60392	Other
ACH-000188	-0.0261234	SCC25	Head and Neck Squamous Cell Carcinoma	Head and Neck	Head and Neck Squamous Cell Carcinoma	2.45681	Other		ACH-000181	-0.0620804	SCC9	Head and Neck Squamous Cell Carcinoma	Head and Neck	Head and Neck Squamous Cell Carcinoma	6.11562	Other				ACH-000189	0.491832	RCC10RGB	Renal Cell Carcinoma	Kidney	Renal Cell Carcinoma	4.81352	Other				ACH-001529	-1.13544	JAR	Gestational Trophoblastic Disease	Uterus	Gestational Trophoblastic Disease	5.85599	Other
ACH-000187	-0.176473	CORL311	Lung Neuroendocrine Tumor	Lung	Lung Neuroendocrine Tumor	4.13504	Other		ACH-000178	-0.0542005	HS766T	Pancreatic Adenocarcinoma	Pancreas	Pancreatic Adenocarcinoma	5.05788	Other				ACH-000188	0.204447	SCC25	Head and Neck Squamous Cell Carcinoma	Head and Neck	Head and Neck Squamous Cell Carcinoma	4.1416	Other				ACH-001530	-0.795128	JEG3	Gestational Trophoblastic Disease	Uterus	Gestational Trophoblastic Disease	5.85624	Other
ACH-000183	0.20446	L363	Mature B-Cell Neoplasms	Lymphoid	Mature B-Cell Neoplasms	4.83289	Other		ACH-000445	-0.236549	KNS60	Diffuse Glioma	CNS/Brain	Diffuse Glioma	6.21374	Other				ACH-000187	0.185785	CORL311	Lung Neuroendocrine Tumor	Lung	Lung Neuroendocrine Tumor	5.74093	Other				ACH-001532	-0.947279	JMURTK2	Rhabdoid Cancer	Kidney	Rhabdoid Cancer	5.93097	Other
ACH-000182	-0.227074	SNU869	Ampullary Carcinoma	Ampulla of Vater	Ampullary Carcinoma	3.59932	Other		ACH-000174	-0.115991	CAL62	Anaplastic Thyroid Cancer	Thyroid	Anaplastic Thyroid Cancer	5.87184	Other				ACH-000183	-0.182735	L363	Mature B-Cell Neoplasms	Lymphoid	Mature B-Cell Neoplasms	6.33038	Other				ACH-001533	-1.10274	KARPAS1718	Mature B-Cell Neoplasms	Lymphoid	Mature B-Cell Neoplasms	6.23343	Other
ACH-000178	-0.100313	HS766T	Pancreatic Adenocarcinoma	Pancreas	Pancreatic Adenocarcinoma	3.58616	Other		ACH-000172	0.138223	TM87	Rhabdoid Cancer	Soft Tissue	Rhabdoid Cancer	5.20438	Other				ACH-000182	0.0832429	SNU869	Ampullary Carcinoma	Ampulla of Vater	Ampullary Carcinoma	4.10518	Other				ACH-001536	-1.38601	KKU100	Intraductal Papillary Neoplasm of the Bile Duct	Biliary Tract	Intraductal Papillary Neoplasm of the Bile Duct	5.38543	Other
ACH-000176	-0.236314	LOUNH91	Non-Small Cell Lung Cancer	Lung	Non-Small Cell Lung Cancer	4.21956	Other		ACH-000169	-0.0479629	RD	Rhabdomyosarcoma	Soft Tissue	Rhabdomyosarcoma	6.21335	Other				ACH-000181	0.215172	SCC9	Head and Neck Squamous Cell Carcinoma	Head and Neck	Head and Neck Squamous Cell Carcinoma	4.08746	Other				ACH-001538	-1.32772	KKU213	Intraductal Papillary Neoplasm of the Bile Duct	Biliary Tract	Intraductal Papillary Neoplasm of the Bile Duct	6.60733	Other
ACH-000174	-0.182504	CAL62	Anaplastic Thyroid Cancer	Thyroid	Anaplastic Thyroid Cancer	3.78555	Other		ACH-000168	-0.270943	NOMO1	Acute Myeloid Leukemia	Myeloid	Acute Myeloid Leukemia	5.65821	Other				ACH-000178	0.24167	HS766T	Pancreatic Adenocarcinoma	Pancreas	Pancreatic Adenocarcinoma	4.51286	Other				ACH-001539	-1.34637	KML1	Mature B-Cell Neoplasms	Lymphoid	Mature B-Cell Neoplasms	6.10266	Other
ACH-000445	-0.0177948	KNS60	Diffuse Glioma	CNS/Brain	Diffuse Glioma	2.6017	Other		ACH-000167	0.0782527	KE97	Mature B-Cell Neoplasms	Lymphoid	Mature B-Cell Neoplasms	5.90376	Other				ACH-000450	0.0804176	MELHO	Melanoma	Skin	Melanoma	4.36247	Other				ACH-001542	-1.14196	KON	Head and Neck Squamous Cell Carcinoma	Head and Neck	Head and Neck Squamous Cell Carcinoma	6.20203	Other
ACH-000169	0.247675	RD	Rhabdomyosarcoma	Soft Tissue	Rhabdomyosarcoma	2.94673	Other		ACH-000164	-0.016096	PANC1	Pancreatic Adenocarcinoma	Pancreas	Pancreatic Adenocarcinoma	6.13155	Other				ACH-000174	0.149142	CAL62	Anaplastic Thyroid Cancer	Thyroid	Anaplastic Thyroid Cancer	4.79129	Other				ACH-001543	-0.912187	KOSC2	Head and Neck Squamous Cell Carcinoma	Head and Neck	Head and Neck Squamous Cell Carcinoma	6.22786	Other
ACH-000168	-0.0918965	NOMO1	Acute Myeloid Leukemia	Myeloid	Acute Myeloid Leukemia	3.9486	Other		ACH-000163	0.069646	SW579	Head and Neck Squamous Cell Carcinoma	Head and Neck	Head and Neck Squamous Cell Carcinoma	6.05702	Other				ACH-000172	0.108372	TM87	Rhabdoid Cancer	Soft Tissue	Rhabdoid Cancer	4.51665	Other				ACH-001544	-1.1815	KYAE1	Esophagogastric Adenocarcinoma	Esophagus/Stomach	Esophagogastric Adenocarcinoma		Other
ACH-000167	-0.218708	KE97	Mature B-Cell Neoplasms	Lymphoid	Mature B-Cell Neoplasms	3.55949	Other		ACH-000161	0.0309197	CORL105	Non-Small Cell Lung Cancer	Lung	Non-Small Cell Lung Cancer	4.76394	Other				ACH-000169	0.148028	RD	Rhabdomyosarcoma	Soft Tissue	Rhabdomyosarcoma	5.74819	Other				ACH-001547	-1.30106	LO68	Pleural Mesothelioma	Pleura	Pleural Mesothelioma	6.97476	Other
ACH-000164	-0.161244	PANC1	Pancreatic Adenocarcinoma	Pancreas	Pancreatic Adenocarcinoma	3.98914	Other		ACH-000700	0.0196571	NCIH2882	Non-Small Cell Lung Cancer	Lung	Non-Small Cell Lung Cancer	5.95606	Other				ACH-000168	-0.169104	NOMO1	Acute Myeloid Leukemia	Myeloid	Acute Myeloid Leukemia	5.09424	Other				ACH-001548	-1.28307	LS	Neuroblastoma	Peripheral Nervous System	Neuroblastoma	6.64631	Other
ACH-000163	0.245431	SW579	Head and Neck Squamous Cell Carcinoma	Head and Neck	Head and Neck Squamous Cell Carcinoma	3.89239	Other		ACH-000714	-0.0107757	KMS11	Mature B-Cell Neoplasms	Lymphoid	Mature B-Cell Neoplasms	7.90195	Other				ACH-000167	-0.124786	KE97	Mature B-Cell Neoplasms	Lymphoid	Mature B-Cell Neoplasms	4.99141	Other				ACH-001549	-1.26714	LU135	Lung Neuroendocrine Tumor	Lung	Lung Neuroendocrine Tumor	7.52419	Other
ACH-000161	0.158225	CORL105	Non-Small Cell Lung Cancer	Lung	Non-Small Cell Lung Cancer	3.6241	Other		ACH-000713	-0.414273	CAOV3	Ovarian Epithelial Tumor	Ovary/Fallopian Tube	Ovarian Epithelial Tumor	6.48027	Other				ACH-000164	0.188079	PANC1	Pancreatic Adenocarcinoma	Pancreas	Pancreatic Adenocarcinoma	2.99277	Other				ACH-001550	-1.33166	MCC13	Merkel Cell Carcinoma	Skin	Merkel Cell Carcinoma	6.42089	Other
ACH-000160	0.0889782	BT12	Embryonal Tumor	CNS/Brain	Embryonal Tumor	4.03738	Other		ACH-000711	0.00707227	JIMT1	Invasive Breast Carcinoma	Breast	Invasive Breast Carcinoma	5.47606	Other				ACH-000163	0.0577933	SW579	Head and Neck Squamous Cell Carcinoma	Head and Neck	Head and Neck Squamous Cell Carcinoma	5.22728	Other				ACH-001551	-1.2521	MCC142	Merkel Cell Carcinoma	Skin	Merkel Cell Carcinoma	7.23467	Other
ACH-000713	-0.189704	CAOV3	Ovarian Epithelial Tumor	Ovary/Fallopian Tube	Ovarian Epithelial Tumor	4.29205	Other		ACH-000709	-0.188614	KMRC2	Renal Cell Carcinoma	Kidney	Renal Cell Carcinoma	4.58856	Other				ACH-000161	0.137668	CORL105	Non-Small Cell Lung Cancer	Lung	Non-Small Cell Lung Cancer	3.74093	Other				ACH-001552	-1.1666	MCC26	Merkel Cell Carcinoma	Skin	Merkel Cell Carcinoma	6.44245	Other
ACH-000722	0.223566	SNUC1	Colorectal Adenocarcinoma	Bowel	Colorectal Adenocarcinoma	3.33342	Other		ACH-000706	0.0494617	EKVX	Non-Small Cell Lung Cancer	Lung	Non-Small Cell Lung Cancer	5.1035	Other				ACH-000713	0.0889044	CAOV3	Ovarian Epithelial Tumor	Ovary/Fallopian Tube	Ovarian Epithelial Tumor	4.04089	Other				ACH-001554	-1.21626	MEL202	Ocular Melanoma	Eye	Ocular Melanoma	6.67765	Other
ACH-000721	-0.036536	HMC18	Invasive Breast Carcinoma	Breast	Invasive Breast Carcinoma	3.70708	Other		ACH-000704	-0.111602	OAW42	Ovarian Epithelial Tumor	Ovary/Fallopian Tube	Ovarian Epithelial Tumor	5.05615	Other				ACH-000722	0.216781	SNUC1	Colorectal Adenocarcinoma	Bowel	Colorectal Adenocarcinoma	5.25512	Other				ACH-001555	-1.10248	MERO14	Pleural Mesothelioma	Pleura	Pleural Mesothelioma	5.96417	Other
ACH-000720	-0.148435	TCCSUP	Bladder Urothelial Carcinoma	Bladder/Urinary Tract	Bladder Urothelial Carcinoma	4.41481	Other		ACH-000702	0.0108767	L1236	Hodgkin Lymphoma	Lymphoid	Hodgkin Lymphoma	5.21839	Other				ACH-000721	0.118464	HMC18	Invasive Breast Carcinoma	Breast	Invasive Breast Carcinoma	4.03034	Other				ACH-001556	-1.37185	MERO25	Pleural Mesothelioma	Pleura	Pleural Mesothelioma	5.99413	Other
ACH-000719	-0.0705975	RMGI	Ovarian Epithelial Tumor	Ovary/Fallopian Tube	Ovarian Epithelial Tumor	2.25399	Other		ACH-000701	-0.218188	RMUGS	Ovarian Epithelial Tumor	Ovary/Fallopian Tube	Ovarian Epithelial Tumor	6.19279	Other				ACH-000720	0.241975	TCCSUP	Bladder Urothelial Carcinoma	Bladder/Urinary Tract	Bladder Urothelial Carcinoma	5.55244	Other				ACH-001557	-0.969024	MERO41	Pleural Mesothelioma	Pleura	Pleural Mesothelioma	6.99842	Other
ACH-000718	-0.0619734	NCIH2291	Non-Small Cell Lung Cancer	Lung	Non-Small Cell Lung Cancer	3.22342	Other		ACH-000716	-0.128686	TT2609C02	Well-Differentiated Thyroid Cancer	Thyroid	Well-Differentiated Thyroid Cancer	6.52121	Other				ACH-000719	0.221625	RMGI	Ovarian Epithelial Tumor	Ovary/Fallopian Tube	Ovarian Epithelial Tumor	3.32481	Other				ACH-001558	-1.11458	MERO48A	Pleural Mesothelioma	Pleura	Pleural Mesothelioma	6.86691	Other
ACH-000717	-0.0467159	COLO680N	Esophageal Squamous Cell Carcinoma	Esophagus/Stomach	Esophageal Squamous Cell Carcinoma	4.07125	Other		ACH-000699	-0.104072	HCC1395	Invasive Breast Carcinoma	Breast	Invasive Breast Carcinoma	4.82985	Other				ACH-000718	-0.0242293	NCIH2291	Non-Small Cell Lung Cancer	Lung	Non-Small Cell Lung Cancer	4.18745	Other				ACH-001559	-1.12172	MERO82	Pleural Mesothelioma	Pleura	Pleural Mesothelioma	7.36457	Other
ACH-000716	0.551451	TT2609C02	Well-Differentiated Thyroid Cancer	Thyroid	Well-Differentiated Thyroid Cancer	3.89918	Other		ACH-000698	-0.0606967	DMS53	Lung Neuroendocrine Tumor	Lung	Lung Neuroendocrine Tumor	6.98709	Other				ACH-000717	0.233593	COLO680N	Esophageal Squamous Cell Carcinoma	Esophagus/Stomach	Esophageal Squamous Cell Carcinoma	3.73985	Other				ACH-001560	-1.02167	MERO83	Pleural Mesothelioma	Pleura	Pleural Mesothelioma	6.83681	Other
ACH-000714	-0.219502	KMS11	Mature B-Cell Neoplasms	Lymphoid	Mature B-Cell Neoplasms	3.853	Other		ACH-000697	-0.00308666	A3KAW	Mature B-Cell Neoplasms	Lymphoid	Mature B-Cell Neoplasms	4.88704	Other				ACH-000716	0.0133451	TT2609C02	Well-Differentiated Thyroid Cancer	Thyroid	Well-Differentiated Thyroid Cancer	5.35896	Other				ACH-001562	-1.08843	MERO95	Pleural Mesothelioma	Pleura	Pleural Mesothelioma	7.63321	Other
ACH-000724	-0.160739	HT1376	Bladder Urothelial Carcinoma	Bladder/Urinary Tract	Bladder Urothelial Carcinoma	4.36177	Other		ACH-000696	-0.12542	OVCAR8	Ovarian Epithelial Tumor	Ovary/Fallopian Tube	Ovarian Epithelial Tumor	6.06717	Other				ACH-000714	0.152646	KMS11	Mature B-Cell Neoplasms	Lymphoid	Mature B-Cell Neoplasms	5.25663	Other				ACH-001563	-0.87731	MM127	Melanoma	Skin	Melanoma	6.50462	Other
ACH-000711	-0.0570766	JIMT1	Invasive Breast Carcinoma	Breast	Invasive Breast Carcinoma	3.62293	Other		ACH-000695	0.15751	CORL47	Lung Neuroendocrine Tumor	Lung	Lung Neuroendocrine Tumor	7.06016	Other				ACH-000724	0.100346	HT1376	Bladder Urothelial Carcinoma	Bladder/Urinary Tract	Bladder Urothelial Carcinoma	5.57833	Other				ACH-001566	-1.33529	MM370	Melanoma	Skin	Melanoma	6.21432	Other
ACH-000709	0.0335471	KMRC2	Renal Cell Carcinoma	Kidney	Renal Cell Carcinoma	3.25701	Other		ACH-000694	-0.091901	TE9	Esophageal Squamous Cell Carcinoma	Esophagus/Stomach	Esophageal Squamous Cell Carcinoma	5	Other				ACH-000711	-0.00465196	JIMT1	Invasive Breast Carcinoma	Breast	Invasive Breast Carcinoma	6.48816	Other				ACH-001567	-1.33266	MM383	Melanoma	Skin	Melanoma	6.76208	Other
ACH-000706	0.0562236	EKVX	Non-Small Cell Lung Cancer	Lung	Non-Small Cell Lung Cancer	3.87676	Other		ACH-000693	0.0107873	KYSE180	Esophageal Squamous Cell Carcinoma	Esophagus/Stomach	Esophageal Squamous Cell Carcinoma	5.41041	Other				ACH-000709	0.159614	KMRC2	Renal Cell Carcinoma	Kidney	Renal Cell Carcinoma	3.70598	Other				ACH-001568	-1.01439	MM386	Melanoma	Skin	Melanoma	4.91025	Other
ACH-000704	-0.131495	OAW42	Ovarian Epithelial Tumor	Ovary/Fallopian Tube	Ovarian Epithelial Tumor	4.23573	Other		ACH-000688	-0.107587	OV7	Ovarian Epithelial Tumor	Ovary/Fallopian Tube	Ovarian Epithelial Tumor	5.49153	Other				ACH-000706	0.229624	EKVX	Non-Small Cell Lung Cancer	Lung	Non-Small Cell Lung Cancer	4.22265	Other				ACH-001570	-1.50902	MM426	Melanoma	Skin	Melanoma	6.47265	Other
ACH-000702	-0.0229446	L1236	Hodgkin Lymphoma	Lymphoid	Hodgkin Lymphoma	4.22497	Other		ACH-000732	-0.0331101	PECAPJ41CLONED2	Head and Neck Squamous Cell Carcinoma	Head and Neck	Head and Neck Squamous Cell Carcinoma	5.56041	Other				ACH-000704	0.229652	OAW42	Ovarian Epithelial Tumor	Ovary/Fallopian Tube	Ovarian Epithelial Tumor	5.08279	Other				ACH-001574	-1.10476	MOLM14	Acute Myeloid Leukemia	Myeloid	Acute Myeloid Leukemia	5.86716	Other
ACH-000701	-0.135569	RMUGS	Ovarian Epithelial Tumor	Ovary/Fallopian Tube	Ovarian Epithelial Tumor	4.07211	Other		ACH-000746	-0.184172	GSS	Esophagogastric Adenocarcinoma	Esophagus/Stomach	Esophagogastric Adenocarcinoma	5.90497	Other				ACH-000702	0.0676447	L1236	Hodgkin Lymphoma	Lymphoid	Hodgkin Lymphoma	4.26828	Other				ACH-001577	-0.86995	MUTZ8	Acute Myeloid Leukemia	Myeloid	Acute Myeloid Leukemia	5.34376	Other
ACH-000700	-0.0970248	NCIH2882	Non-Small Cell Lung Cancer	Lung	Non-Small Cell Lung Cancer	3.8846	Other		ACH-000741	-0.158277	UBLC1	Bladder Urothelial Carcinoma	Bladder/Urinary Tract	Bladder Urothelial Carcinoma	5.78005	Other				ACH-000701	0.014494	RMUGS	Ovarian Epithelial Tumor	Ovary/Fallopian Tube	Ovarian Epithelial Tumor	3.54597	Other				ACH-001578	-0.527782	NCCIT	Non-Seminomatous Germ Cell Tumor	Testis	Non-Seminomatous Germ Cell Tumor	6.43979	Other
ACH-000699	-0.0500261	HCC1395	Invasive Breast Carcinoma	Breast	Invasive Breast Carcinoma	4.02591	Other		ACH-000740	0.027801	A253	Head and Neck Squamous Cell Carcinoma	Head and Neck	Head and Neck Squamous Cell Carcinoma	5.62469	Other				ACH-000700	0.0233531	NCIH2882	Non-Small Cell Lung Cancer	Lung	Non-Small Cell Lung Cancer	5.07596	Other				ACH-001603	-1.59618	NH12	Neuroblastoma	Peripheral Nervous System	Neuroblastoma	6.84222	Other
ACH-000741	0.038097	UBLC1	Bladder Urothelial Carcinoma	Bladder/Urinary Tract	Bladder Urothelial Carcinoma	1.81967	Other		ACH-000739	-0.0295055	HEPG2	Hepatoblastoma	Liver	Hepatoblastoma	4.98185	Other				ACH-000699	0.259983	HCC1395	Invasive Breast Carcinoma	Breast	Invasive Breast Carcinoma	4.52356	Other				ACH-001605	-1.48643	NO10	Diffuse Glioma	CNS/Brain	Diffuse Glioma	7.60637	Other
ACH-000757	0.224028	A427	Non-Small Cell Lung Cancer	Lung	Non-Small Cell Lung Cancer	3.34908	Other		ACH-000738	-0.0717168	GB1	Diffuse Glioma	CNS/Brain	Diffuse Glioma	6.1102	Other				ACH-000741	0.10795	UBLC1	Bladder Urothelial Carcinoma	Bladder/Urinary Tract	Bladder Urothelial Carcinoma	3.93829	Other				ACH-001606	-1.23358	NO11	Diffuse Glioma	CNS/Brain	Diffuse Glioma		Other
ACH-000756	-0.130228	GI1	Diffuse Glioma	CNS/Brain	Diffuse Glioma	4.1177	Other		ACH-000736	0.0802808	SNU601	Esophagogastric Adenocarcinoma	Esophagus/Stomach	Esophagogastric Adenocarcinoma	4.99684	Other				ACH-000757	0.0580214	A427	Non-Small Cell Lung Cancer	Lung	Non-Small Cell Lung Cancer	4.13504	Other				ACH-001607	-1.14464	NOZ	Intracholecystic Papillary Neoplasm	Biliary Tract	Intracholecystic Papillary Neoplasm	5.89579	Other
ACH-000754	-0.219812	L428	Hodgkin Lymphoma	Lymphoid	Hodgkin Lymphoma	4.02768	Other		ACH-000735	0.0621973	PECAPJ49	Head and Neck Squamous Cell Carcinoma	Head and Neck	Head and Neck Squamous Cell Carcinoma	6.21335	Other				ACH-000756	0.0698428	GI1	Diffuse Glioma	CNS/Brain	Diffuse Glioma	5.98618	Other				ACH-001608	-1.07608	NP2	Diffuse Glioma	CNS/Brain	Diffuse Glioma	7.43513	Other
ACH-000753	0.0501883	JMSU1	Bladder Urothelial Carcinoma	Bladder/Urinary Tract	Bladder Urothelial Carcinoma	4.46858	Other		ACH-000734	-0.188854	JHH5	Hepatocellular Carcinoma	Liver	Hepatocellular Carcinoma	5.62965	Other				ACH-000754	0.0517415	L428	Hodgkin Lymphoma	Lymphoid	Hodgkin Lymphoma	5.39025	Other				ACH-001609	-1.57058	NP3	Diffuse Glioma	CNS/Brain	Diffuse Glioma	6.54195	Other
ACH-000749	-0.114496	DMS273	Lung Neuroendocrine Tumor	Lung	Lung Neuroendocrine Tumor	4.16269	Other		ACH-000685	-0.103272	L33	Adenosquamous Carcinoma of the Pancreas	Pancreas	Adenosquamous Carcinoma of the Pancreas	5.35438	Other				ACH-000753	0.13521	JMSU1	Bladder Urothelial Carcinoma	Bladder/Urinary Tract	Bladder Urothelial Carcinoma	5.53481	Other				ACH-001610	-1.24361	NP5	Diffuse Glioma	CNS/Brain	Diffuse Glioma	7.5183	Other
ACH-000748	-0.297223	SJSA1	Osteosarcoma	Bone	Osteosarcoma	4.36527	Other		ACH-000725	-0.193503	HCC202	Breast Ductal Carcinoma In Situ	Breast	Breast Ductal Carcinoma In Situ	5.26303	Other				ACH-000749	0.299609	DMS273	Lung Neuroendocrine Tumor	Lung	Lung Neuroendocrine Tumor	4.21568	Other				ACH-001611	-1.06161	NP8	Diffuse Glioma	CNS/Brain	Diffuse Glioma	6.23324	Other
ACH-000747	-0.15266	NCIH1703	Non-Small Cell Lung Cancer	Lung	Non-Small Cell Lung Cancer	4.50144	Other		ACH-000724	0.0257127	HT1376	Bladder Urothelial Carcinoma	Bladder/Urinary Tract	Bladder Urothelial Carcinoma	6.337	Other				ACH-000748	0.0595588	SJSA1	Osteosarcoma	Bone	Osteosarcoma	4.88753	Other				ACH-001613	-0.982234	OCIAML4	Acute Myeloid Leukemia	Myeloid	Acute Myeloid Leukemia	6.2151	Other
ACH-000746	-0.3912	GSS	Esophagogastric Adenocarcinoma	Esophagus/Stomach	Esophagogastric Adenocarcinoma	5.13258	Other		ACH-000722	0.073935	SNUC1	Colorectal Adenocarcinoma	Bowel	Colorectal Adenocarcinoma	4.8268	Other				ACH-000747	-0.0530968	NCIH1703	Non-Small Cell Lung Cancer	Lung	Non-Small Cell Lung Cancer	6.6125	Other				ACH-001616	-1.26195	OCILY18	Mature B-Cell Neoplasms	Lymphoid	Mature B-Cell Neoplasms	5.78188	Other
ACH-000698	-0.033691	DMS53	Lung Neuroendocrine Tumor	Lung	Lung Neuroendocrine Tumor	4.74093	Other		ACH-000721	0.0538975	HMC18	Invasive Breast Carcinoma	Breast	Invasive Breast Carcinoma	6.33539	Other				ACH-000746	0.105413	GSS	Esophagogastric Adenocarcinoma	Esophagus/Stomach	Esophagogastric Adenocarcinoma	5.49793	Other				ACH-001618	-1.62164	OCIM2	Acute Myeloid Leukemia	Myeloid	Acute Myeloid Leukemia	6.0237	Other
ACH-000740	-0.0964179	A253	Head and Neck Squamous Cell Carcinoma	Head and Neck	Head and Neck Squamous Cell Carcinoma	4.83643	Other		ACH-000720	-0.0575016	TCCSUP	Bladder Urothelial Carcinoma	Bladder/Urinary Tract	Bladder Urothelial Carcinoma	5.80168	Other				ACH-000698	-0.219152	DMS53	Lung Neuroendocrine Tumor	Lung	Lung Neuroendocrine Tumor	6.02326	Other				ACH-001619	-0.818294	OCUG1	Intracholecystic Papillary Neoplasm	Biliary Tract	Intracholecystic Papillary Neoplasm	7.01044	Other
ACH-000739	0.0427524	HEPG2	Hepatoblastoma	Liver	Hepatoblastoma	0.0285692	Other		ACH-000719	-0.247982	RMGI	Ovarian Epithelial Tumor	Ovary/Fallopian Tube	Ovarian Epithelial Tumor	5.39678	Other				ACH-000740	0.20951	A253	Head and Neck Squamous Cell Carcinoma	Head and Neck	Head and Neck Squamous Cell Carcinoma	4.10518	Other				ACH-001622	-1.26739	ONDA7	Diffuse Glioma	CNS/Brain	Diffuse Glioma	6.37782	Other
ACH-000738	0.0772569	GB1	Diffuse Glioma	CNS/Brain	Diffuse Glioma	3.77926	Other		ACH-000718	-0.299585	NCIH2291	Non-Small Cell Lung Cancer	Lung	Non-Small Cell Lung Cancer	6.13175	Other				ACH-000739	0.265737	HEPG2	Hepatoblastoma	Liver	Hepatoblastoma	3.51602	Other				ACH-001623	-1.07199	ONDA8	Diffuse Glioma	CNS/Brain	Diffuse Glioma	7.21237	Other
ACH-000736	0.0385203	SNU601	Esophagogastric Adenocarcinoma	Esophagus/Stomach	Esophagogastric Adenocarcinoma	3.85699	Other		ACH-000717	-0.0638116	COLO680N	Esophageal Squamous Cell Carcinoma	Esophagus/Stomach	Esophageal Squamous Cell Carcinoma	5.46172	Other				ACH-000738	0.180749	GB1	Diffuse Glioma	CNS/Brain	Diffuse Glioma	4.32265	Other				ACH-001624	-0.833052	ONDA9	Diffuse Glioma	CNS/Brain	Diffuse Glioma	7.24688	Other
ACH-000735	0.242947	PECAPJ49	Head and Neck Squamous Cell Carcinoma	Head and Neck	Head and Neck Squamous Cell Carcinoma	3.26754	Other		ACH-000649	-0.176171	786O	Renal Cell Carcinoma	Kidney	Renal Cell Carcinoma	6.70736	Other				ACH-000736	0.147012	SNU601	Esophagogastric Adenocarcinoma	Esophagus/Stomach	Esophagogastric Adenocarcinoma	4.54102	Other				ACH-001625	-0.708939	OSC19	Head and Neck Squamous Cell Carcinoma	Head and Neck	Head and Neck Squamous Cell Carcinoma	6.71795	Other
ACH-000734	-0.0158856	JHH5	Hepatocellular Carcinoma	Liver	Hepatocellular Carcinoma	3.96532	Other		ACH-000660	-0.151873	SUDHL5	Mature B-Cell Neoplasms	Lymphoid	Mature B-Cell Neoplasms	7.09381	Other				ACH-000735	0.210981	PECAPJ49	Head and Neck Squamous Cell Carcinoma	Head and Neck	Head and Neck Squamous Cell Carcinoma	3.10266	Other				ACH-001626	-0.49811	OSC20	Head and Neck Squamous Cell Carcinoma	Head and Neck	Head and Neck Squamous Cell Carcinoma	7.35579	Other
ACH-000732	-0.143093	PECAPJ41CLONED2	Head and Neck Squamous Cell Carcinoma	Head and Neck	Head and Neck Squamous Cell Carcinoma	2.69822	Other		ACH-000657	-0.239204	A2780	Ovarian Epithelial Tumor	Ovary/Fallopian Tube	Ovarian Epithelial Tumor	5.94134	Other				ACH-000734	0.0462372	JHH5	Hepatocellular Carcinoma	Liver	Hepatocellular Carcinoma	4.62234	Other				ACH-001627	-1.27034	P4E6	Prostate Adenocarcinoma	Prostate	Prostate Adenocarcinoma	6.29131	Other
ACH-000725	-0.138319	HCC202	Breast Ductal Carcinoma In Situ	Breast	Breast Ductal Carcinoma In Situ	2.91265	Other		ACH-000656	-0.59996	SUDHL8	Mature B-Cell Neoplasms	Lymphoid	Mature B-Cell Neoplasms	6.71122	Other				ACH-000732	0.0462467	PECAPJ41CLONED2	Head and Neck Squamous Cell Carcinoma	Head and Neck	Head and Neck Squamous Cell Carcinoma	3.78031	Other				ACH-001628	-0.993539	PEA1	Ovarian Epithelial Tumor	Ovary/Fallopian Tube	Ovarian Epithelial Tumor	6.94392	Other
ACH-000657	-0.234566	A2780	Ovarian Epithelial Tumor	Ovary/Fallopian Tube	Ovarian Epithelial Tumor	4.3067	Other		ACH-000655	-0.0907635	SF268	Diffuse Glioma	CNS/Brain	Diffuse Glioma	6.61043	Other				ACH-000725	0.136069	HCC202	Breast Ductal Carcinoma In Situ	Breast	Breast Ductal Carcinoma In Situ	4.17233	Other				ACH-001630	-1.15539	PEO1	Ovarian Epithelial Tumor	Ovary/Fallopian Tube	Ovarian Epithelial Tumor	6.11395	Other
ACH-000667	0.0737907	HCC44	Non-Small Cell Lung Cancer	Lung	Non-Small Cell Lung Cancer	3.28096	Other		ACH-000654	0.0186292	RAJI	Mature B-Cell Neoplasms	Lymphoid	Mature B-Cell Neoplasms	6.56666	Other				ACH-000657	0.152941	A2780	Ovarian Epithelial Tumor	Ovary/Fallopian Tube	Ovarian Epithelial Tumor	4.8885	Other				ACH-001632	-0.424431	PEO4	Ovarian Epithelial Tumor	Ovary/Fallopian Tube	Ovarian Epithelial Tumor	5.63198	Other
ACH-000666	-0.294077	NCIH1355	Non-Small Cell Lung Cancer	Lung	Non-Small Cell Lung Cancer	4.01525	Other		ACH-000653	-0.0714788	JJN3	Mature B-Cell Neoplasms	Lymphoid	Mature B-Cell Neoplasms	6.08958	Other				ACH-000667	0.0942452	HCC44	Non-Small Cell Lung Cancer	Lung	Non-Small Cell Lung Cancer	3.6311	Other				ACH-001634	-1.67132	PGA1	Mature B-Cell Neoplasms	Lymphoid	Mature B-Cell Neoplasms	5.81044	Other
ACH-000665	0.0742087	SKMES1	Non-Small Cell Lung Cancer	Lung	Non-Small Cell Lung Cancer	3.60051	Other		ACH-000652	-0.00123933	SUIT2	Pancreatic Adenocarcinoma	Pancreas	Pancreatic Adenocarcinoma	6.2791	Other				ACH-000666	-0.299411	NCIH1355	Non-Small Cell Lung Cancer	Lung	Non-Small Cell Lung Cancer	5.42021	Other				ACH-001639	-1.14647	ROS50	Mature B-Cell Neoplasms	Lymphoid	Mature B-Cell Neoplasms		Other
ACH-000664	0.0139249	SUDHL1	Mature T and NK Neoplasms	Lymphoid	Mature T and NK Neoplasms	4.47379	Other		ACH-000651	-0.147111	SW620	Colorectal Adenocarcinoma	Bowel	Colorectal Adenocarcinoma	6.0955	Other				ACH-000665	0.15212	SKMES1	Non-Small Cell Lung Cancer	Lung	Non-Small Cell Lung Cancer	4.40054	Other				ACH-001641	-1.01138	SAT	Head and Neck Squamous Cell Carcinoma	Head and Neck	Head and Neck Squamous Cell Carcinoma	7.59522	Other
ACH-000663	0.0124599	OVTOKO	Ovarian Epithelial Tumor	Ovary/Fallopian Tube	Ovarian Epithelial Tumor	2.22651	Other		ACH-000661	-0.0284156	WM1799	Melanoma	Skin	Melanoma	5.80941	Other				ACH-000664	0.135312	SUDHL1	Mature T and NK Neoplasms	Lymphoid	Mature T and NK Neoplasms	4.87234	Other				ACH-001642	-1.49627	SCC3	Non-Hodgkin Lymphoma	Lymphoid	Non-Hodgkin Lymphoma	6.03122	Other
ACH-000662	-0.131478	CORL23	Non-Small Cell Lung Cancer	Lung	Non-Small Cell Lung Cancer	3.13586	Other		ACH-000648	-0.152274	NCIH28	Pleural Mesothelioma	Pleura	Pleural Mesothelioma	5.79546	Other				ACH-000663	-0.0848643	OVTOKO	Ovarian Epithelial Tumor	Ovary/Fallopian Tube	Ovarian Epithelial Tumor	3.9241	Other				ACH-001645	-0.93394	SEKI	Melanoma	Skin	Melanoma	5.72274	Other
ACH-000661	-0.0585756	WM1799	Melanoma	Skin	Melanoma	4.16993	Other		ACH-000452	-0.0887736	TE8	Esophageal Squamous Cell Carcinoma	Esophagus/Stomach	Esophageal Squamous Cell Carcinoma	5.73688	Other				ACH-000662	-0.149124	CORL23	Non-Small Cell Lung Cancer	Lung	Non-Small Cell Lung Cancer	4.12516	Other				ACH-001647	-1.10161	SHI1	Acute Myeloid Leukemia	Myeloid	Acute Myeloid Leukemia	6.32103	Other
ACH-000660	-0.161592	SUDHL5	Mature B-Cell Neoplasms	Lymphoid	Mature B-Cell Neoplasms	4.64674	Other		ACH-000646	-0.256243	OVMANA	Ovarian Epithelial Tumor	Ovary/Fallopian Tube	Ovarian Epithelial Tumor	3.61824	Other				ACH-000661	0.127465	WM1799	Melanoma	Skin	Melanoma	5.38785	Other				ACH-001648	-1.4434	SHMAC4	Prostate Adenocarcinoma	Prostate	Prostate Adenocarcinoma	5.93216	Other
ACH-000668	-0.0247565	HCC70	Invasive Breast Carcinoma	Breast	Invasive Breast Carcinoma	4.20711	Other		ACH-000645	-0.0637862	JL1	Pleural Mesothelioma	Pleura	Pleural Mesothelioma	5.54782	Other				ACH-000660	0.154865	SUDHL5	Mature B-Cell Neoplasms	Lymphoid	Mature B-Cell Neoplasms	6.0321	Other				ACH-001649	-1.16623	SHMAC5	Prostate Adenocarcinoma	Prostate	Prostate Adenocarcinoma	6.15987	Other
ACH-000656	-0.0754821	SUDHL8	Mature B-Cell Neoplasms	Lymphoid	Mature B-Cell Neoplasms	3.57652	Other		ACH-000639	-0.0524575	NCIH211	Lung Neuroendocrine Tumor	Lung	Lung Neuroendocrine Tumor	6.97419	Other				ACH-000668	0.202603	HCC70	Invasive Breast Carcinoma	Breast	Invasive Breast Carcinoma	3.51979	Other				ACH-001650	-1.44714	SISO	Cervical Adenocarcinoma	Cervix	Cervical Adenocarcinoma	6.96243	Other
ACH-000655	0.121215	SF268	Diffuse Glioma	CNS/Brain	Diffuse Glioma	3.78973	Other		ACH-000638	-0.0109307	NCIH441	Non-Small Cell Lung Cancer	Lung	Non-Small Cell Lung Cancer	6.61191	Other				ACH-000656	0.156627	SUDHL8	Mature B-Cell Neoplasms	Lymphoid	Mature B-Cell Neoplasms	5.01926	Other				ACH-001651	-1.00695	SKGI	Cervical Squamous Cell Carcinoma	Cervix	Cervical Squamous Cell Carcinoma	6.224	Other
ACH-000654	0.238261	RAJI	Mature B-Cell Neoplasms	Lymphoid	Mature B-Cell Neoplasms	4.15299	Other		ACH-000637	0.0584985	KYSE520	Esophageal Squamous Cell Carcinoma	Esophagus/Stomach	Esophageal Squamous Cell Carcinoma	6.08194	Other				ACH-000655	0.0183828	SF268	Diffuse Glioma	CNS/Brain	Diffuse Glioma	3.9364	Other				ACH-001652	-1.11006	SKGII	Cervical Squamous Cell Carcinoma	Cervix	Cervical Squamous Cell Carcinoma	7.16672	Other
ACH-000452	0.213554	TE8	Esophageal Squamous Cell Carcinoma	Esophagus/Stomach	Esophageal Squamous Cell Carcinoma	5.13791	Other		ACH-000634	-0.0843664	LN340	Diffuse Glioma	CNS/Brain	Diffuse Glioma	5.87603	Other				ACH-000654	0.196353	RAJI	Mature B-Cell Neoplasms	Lymphoid	Mature B-Cell Neoplasms	4.52732	Other				ACH-001653	-1.43618	SKGT2	Esophagogastric Adenocarcinoma	Esophagus/Stomach	Esophagogastric Adenocarcinoma	6.00248	Other
ACH-000652	-0.0254079	SUIT2	Pancreatic Adenocarcinoma	Pancreas	Pancreatic Adenocarcinoma	4.02326	Other		ACH-000671	-0.0715324	HUH6	Hepatoblastoma	Liver	Hepatoblastoma	5.00988	Other				ACH-000452	0.136144	TE8	Esophageal Squamous Cell Carcinoma	Esophagus/Stomach	Esophageal Squamous Cell Carcinoma	4.56133	Other				ACH-001654	-1.16944	SKGT4	Esophagogastric Adenocarcinoma	Esophagus/Stomach	Esophagogastric Adenocarcinoma	6.43062	Other
ACH-000651	0.103071	SW620	Colorectal Adenocarcinoma	Bowel	Colorectal Adenocarcinoma	3.93074	Other		ACH-000684	-0.1432	KMRC1	Renal Cell Carcinoma	Kidney	Renal Cell Carcinoma	4.37921	Other				ACH-000652	-0.0879963	SUIT2	Pancreatic Adenocarcinoma	Pancreas	Pancreatic Adenocarcinoma	4.86245	Other				ACH-001655	-1.24526	SKN	Uterine Sarcoma/Mesenchymal	Uterus	Uterine Sarcoma/Mesenchymal	6.16631	Other
ACH-000649	-0.132508	786O	Renal Cell Carcinoma	Kidney	Renal Cell Carcinoma	3.6565	Other		ACH-000683	-0.0827515	SNU503	Colorectal Adenocarcinoma	Bowel	Colorectal Adenocarcinoma	5.14078	Other				ACH-000651	0.193036	SW620	Colorectal Adenocarcinoma	Bowel	Colorectal Adenocarcinoma	4.51854	Other				ACH-001656	-1.32206	SKNO1	Acute Myeloid Leukemia	Myeloid	Acute Myeloid Leukemia	7.94626	Other
ACH-000648	0.0199918	NCIH28	Pleural Mesothelioma	Pleura	Pleural Mesothelioma	4.20163	Other		ACH-000682	-0.0637095	SNU1066	Head and Neck Squamous Cell Carcinoma	Head and Neck	Head and Neck Squamous Cell Carcinoma	5.01881	Other				ACH-000649	0.150802	786O	Renal Cell Carcinoma	Kidney	Renal Cell Carcinoma	3.85997	Other				ACH-001662	-1.49726	SNU2372	Invasive Breast Carcinoma	Breast	Invasive Breast Carcinoma	5.31252	Other
ACH-000683	-0.0250753	SNU503	Colorectal Adenocarcinoma	Bowel	Colorectal Adenocarcinoma	4.44692	Other		ACH-000681	-0.0837521	A549	Non-Small Cell Lung Cancer	Lung	Non-Small Cell Lung Cancer	5.44029	Other				ACH-000648	0.153222	NCIH28	Pleural Mesothelioma	Pleura	Pleural Mesothelioma	4.16027	Other				ACH-001664	-1.1659	SNU638	Esophagogastric Adenocarcinoma	Esophagus/Stomach	Esophagogastric Adenocarcinoma	6.64328	Other
ACH-000697	-0.149368	A3KAW	Mature B-Cell Neoplasms	Lymphoid	Mature B-Cell Neoplasms	3.56438	Other		ACH-000677	-0.0139563	SW1573	Non-Small Cell Lung Cancer	Lung	Non-Small Cell Lung Cancer	6.68061	Other				ACH-000683	0.0638569	SNU503	Colorectal Adenocarcinoma	Bowel	Colorectal Adenocarcinoma	5.69766	Other				ACH-001668	-1.37499	SUSA	Non-Seminomatous Germ Cell Tumor	Testis	Non-Seminomatous Germ Cell Tumor	5.23419	Other
ACH-000696	-0.145992	OVCAR8	Ovarian Epithelial Tumor	Ovary/Fallopian Tube	Ovarian Epithelial Tumor	4.58556	Other		ACH-000676	-0.0292053	LN464	Diffuse Glioma	CNS/Brain	Diffuse Glioma	5.05745	Other				ACH-000697	0.141732	A3KAW	Mature B-Cell Neoplasms	Lymphoid	Mature B-Cell Neoplasms	4.37921	Other				ACH-001669	-1.73631	TANOUE	B-Lymphoblastic Leukemia/Lymphoma	Lymphoid	B-Lymphoblastic Leukemia/Lymphoma	7.67278	Other
ACH-000695	-0.0527654	CORL47	Lung Neuroendocrine Tumor	Lung	Lung Neuroendocrine Tumor	4.5741	Other		ACH-000673	-0.0833867	LN443	Diffuse Glioma	CNS/Brain	Diffuse Glioma	6.63067	Other				ACH-000696	0.118706	OVCAR8	Ovarian Epithelial Tumor	Ovary/Fallopian Tube	Ovarian Epithelial Tumor	5.42291	Other				ACH-001670	-1.12502	TASK1	Embryonal Tumor	CNS/Brain	Embryonal Tumor	7.43596	Other
ACH-000694	-0.0650572	TE9	Esophageal Squamous Cell Carcinoma	Esophagus/Stomach	Esophageal Squamous Cell Carcinoma	4.26078	Other		ACH-000672	0.15462	IALM	Non-Small Cell Lung Cancer	Lung	Non-Small Cell Lung Cancer	5.31288	Other				ACH-000695	0.178898	CORL47	Lung Neuroendocrine Tumor	Lung	Lung Neuroendocrine Tumor	6.12536	Other				ACH-001673	-1.45702	TFK1	Intraductal Papillary Neoplasm of the Bile Duct	Biliary Tract	Intraductal Papillary Neoplasm of the Bile Duct	6.3651	Other
ACH-000693	-0.145549	KYSE180	Esophageal Squamous Cell Carcinoma	Esophagus/Stomach	Esophageal Squamous Cell Carcinoma	4.47768	Other		ACH-000747	0.070269	NCIH1703	Non-Small Cell Lung Cancer	Lung	Non-Small Cell Lung Cancer	6.42105	Other				ACH-000694	0.393366	TE9	Esophageal Squamous Cell Carcinoma	Esophagus/Stomach	Esophageal Squamous Cell Carcinoma	4.52168	Other				ACH-001674	-1.38356	TGW	Neuroblastoma	Peripheral Nervous System	Neuroblastoma	6.87073	Other
ACH-000688	-0.0312587	OV7	Ovarian Epithelial Tumor	Ovary/Fallopian Tube	Ovarian Epithelial Tumor	3.54967	Other		ACH-000668	0.108529	HCC70	Invasive Breast Carcinoma	Breast	Invasive Breast Carcinoma	5.69572	Other				ACH-000693	0.13135	KYSE180	Esophageal Squamous Cell Carcinoma	Esophagus/Stomach	Esophageal Squamous Cell Carcinoma	4.57773	Other				ACH-001675	-1.1025	TR146	Head and Neck Squamous Cell Carcinoma	Head and Neck	Head and Neck Squamous Cell Carcinoma		Other
ACH-000685	-0.154675	L33	Adenosquamous Carcinoma of the Pancreas	Pancreas	Adenosquamous Carcinoma of the Pancreas	4.42761	Other		ACH-000667	-0.106932	HCC44	Non-Small Cell Lung Cancer	Lung	Non-Small Cell Lung Cancer	4.83895	Other				ACH-000688	0.31061	OV7	Ovarian Epithelial Tumor	Ovary/Fallopian Tube	Ovarian Epithelial Tumor	3.67694	Other				ACH-001677	-1.24809	U2904	Mature B-Cell Neoplasms	Lymphoid	Mature B-Cell Neoplasms	6.93026	Other
ACH-000684	0.13291	KMRC1	Renal Cell Carcinoma	Kidney	Renal Cell Carcinoma	2.0635	Other		ACH-000666	-0.0676387	NCIH1355	Non-Small Cell Lung Cancer	Lung	Non-Small Cell Lung Cancer	5.97223	Other				ACH-000685	0.313918	L33	Adenosquamous Carcinoma of the Pancreas	Pancreas	Adenosquamous Carcinoma of the Pancreas	4.40599	Other				ACH-001683	-1.06393	UACC3133	Invasive Breast Carcinoma	Breast	Invasive Breast Carcinoma	6.02791	Other
ACH-000758	0.0278028	MKN74	Esophagogastric Adenocarcinoma	Esophagus/Stomach	Esophagogastric Adenocarcinoma	5.06996	Other		ACH-000665	0.0013385	SKMES1	Non-Small Cell Lung Cancer	Lung	Non-Small Cell Lung Cancer	5.98846	Other				ACH-000684	0.338945	KMRC1	Renal Cell Carcinoma	Kidney	Renal Cell Carcinoma	3.48929	Other				ACH-001685	-0.965593	UHO1	Hodgkin Lymphoma	Lymphoid	Hodgkin Lymphoma	6.75449	Other
ACH-000682	-0.128071	SNU1066	Head and Neck Squamous Cell Carcinoma	Head and Neck	Head and Neck Squamous Cell Carcinoma	4.19928	Other		ACH-000664	0.00637565	SUDHL1	Mature T and NK Neoplasms	Lymphoid	Mature T and NK Neoplasms	6.29866	Other				ACH-000758	0.0712321	MKN74	Esophagogastric Adenocarcinoma	Esophagus/Stomach	Esophagogastric Adenocarcinoma	5.926	Other				ACH-001687	-1.14152	UMRC3	Renal Cell Carcinoma	Kidney	Renal Cell Carcinoma	3.88557	Other
ACH-000681	-0.00512654	A549	Non-Small Cell Lung Cancer	Lung	Non-Small Cell Lung Cancer	3.83794	Other		ACH-000663	-0.180841	OVTOKO	Ovarian Epithelial Tumor	Ovary/Fallopian Tube	Ovarian Epithelial Tumor	5.07125	Other				ACH-000682	0.200187	SNU1066	Head and Neck Squamous Cell Carcinoma	Head and Neck	Head and Neck Squamous Cell Carcinoma	4.50906	Other				ACH-001688	-1.59807	UMRC7	Renal Cell Carcinoma	Kidney	Renal Cell Carcinoma	5.80219	Other
ACH-000677	-0.153473	SW1573	Non-Small Cell Lung Cancer	Lung	Non-Small Cell Lung Cancer	5.24222	Other		ACH-000662	-0.194415	CORL23	Non-Small Cell Lung Cancer	Lung	Non-Small Cell Lung Cancer	5.39678	Other				ACH-000681	0.158848	A549	Non-Small Cell Lung Cancer	Lung	Non-Small Cell Lung Cancer	4.65707	Other				ACH-001690	-1.17528	UPCISCC026	Head and Neck Squamous Cell Carcinoma	Head and Neck	Head and Neck Squamous Cell Carcinoma	5.8475	Other
ACH-000676	0.0365478	LN464	Diffuse Glioma	CNS/Brain	Diffuse Glioma	3.22342	Other		ACH-000805	0.214051	COLO679	Melanoma	Skin	Melanoma	5.12184	Other				ACH-000677	0.187204	SW1573	Non-Small Cell Lung Cancer	Lung	Non-Small Cell Lung Cancer	4.53232	Other				ACH-001691	-1.04382	UPCISCC029A	Head and Neck Squamous Cell Carcinoma	Head and Neck	Head and Neck Squamous Cell Carcinoma	7.55766	Other
ACH-000673	-0.0229861	LN443	Diffuse Glioma	CNS/Brain	Diffuse Glioma	3.47638	Other		ACH-000821	0.172424	EJM	Mature B-Cell Neoplasms	Lymphoid	Mature B-Cell Neoplasms	6.08513	Other				ACH-000676	-0.0253693	LN464	Diffuse Glioma	CNS/Brain	Diffuse Glioma	4.2149	Other				ACH-001692	-1.14057	UPCISCC040	Head and Neck Squamous Cell Carcinoma	Head and Neck	Head and Neck Squamous Cell Carcinoma	5.94322	Other
ACH-000672	0.0447545	IALM	Non-Small Cell Lung Cancer	Lung	Non-Small Cell Lung Cancer	3.06695	Other		ACH-000820	0.0254858	SW403	Colorectal Adenocarcinoma	Bowel	Colorectal Adenocarcinoma	5.29536	Other				ACH-000673	0.0411404	LN443	Diffuse Glioma	CNS/Brain	Diffuse Glioma	5.23228	Other				ACH-001694	-1.21282	UPCISCC074	Head and Neck Squamous Cell Carcinoma	Head and Neck	Head and Neck Squamous Cell Carcinoma	5.40599	Other
ACH-000671	0.193447	HUH6	Hepatoblastoma	Liver	Hepatoblastoma	0.0976108	Other		ACH-000819	0.153392	LN18	Diffuse Glioma	CNS/Brain	Diffuse Glioma	6.58105	Other				ACH-000672	-0.118764	IALM	Non-Small Cell Lung Cancer	Lung	Non-Small Cell Lung Cancer	4.45746	Other				ACH-001695	-1.21889	UPCISCC099	Head and Neck Squamous Cell Carcinoma	Head and Neck	Head and Neck Squamous Cell Carcinoma	6.02192	Other
ACH-000820	0.028835	SW403	Colorectal Adenocarcinoma	Bowel	Colorectal Adenocarcinoma	3.12102	Other		ACH-000817	-0.000147573	RPMI8226	Mature B-Cell Neoplasms	Lymphoid	Mature B-Cell Neoplasms	5.05398	Other				ACH-000671	0.297199	HUH6	Hepatoblastoma	Liver	Hepatoblastoma	3.24793	Other				ACH-001696	-1.03924	UPCISCC111	Head and Neck Squamous Cell Carcinoma	Head and Neck	Head and Neck Squamous Cell Carcinoma	5.1914	Other
ACH-000832	-0.0564011	CAL27	Head and Neck Squamous Cell Carcinoma	Head and Neck	Head and Neck Squamous Cell Carcinoma	4.06781	Other		ACH-000811	-0.11516	SKOV3	Ovarian Epithelial Tumor	Ovary/Fallopian Tube	Ovarian Epithelial Tumor	6.64472	Other				ACH-000820	0.009041	SW403	Colorectal Adenocarcinoma	Bowel	Colorectal Adenocarcinoma	4.69766	Other				ACH-001698	-1.21357	UPCISCC116	Head and Neck Squamous Cell Carcinoma	Head and Neck	Head and Neck Squamous Cell Carcinoma	6.16812	Other
ACH-000831	-0.142598	HEC50B	Endometrial Carcinoma	Uterus	Endometrial Carcinoma	3.80323	Other		ACH-000810	0.0993583	SKMEL30	Melanoma	Skin	Melanoma	5.64414	Other				ACH-000831	0.0726068	HEC50B	Endometrial Carcinoma	Uterus	Endometrial Carcinoma	4.31687	Other				ACH-001699	-1.20513	UPCISCC131	Head and Neck Squamous Cell Carcinoma	Head and Neck	Head and Neck Squamous Cell Carcinoma	6.27891	Other
ACH-000827	0.0783958	WM793	Melanoma	Skin	Melanoma	3.78031	Other		ACH-000809	-0.129557	KYSE410	Esophageal Squamous Cell Carcinoma	Esophagus/Stomach	Esophageal Squamous Cell Carcinoma	5.52042	Other				ACH-000829	0.0926912	HUNS1	Mature B-Cell Neoplasms	Lymphoid	Mature B-Cell Neoplasms	4.57773	Other				ACH-001701	-1.14399	UPCISCC200	Head and Neck Squamous Cell Carcinoma	Head and Neck	Head and Neck Squamous Cell Carcinoma	5.68004	Other
ACH-000826	0.168536	CAL12T	Non-Small Cell Lung Cancer	Lung	Non-Small Cell Lung Cancer	3.31615	Other		ACH-000807	0.208513	SNU738	Diffuse Glioma	CNS/Brain	Diffuse Glioma	6.41937	Other				ACH-000827	0.10701	WM793	Melanoma	Skin	Melanoma	5.14323	Other				ACH-001702	-1.02712	VAESBJ	Epithelioid Sarcoma	Soft Tissue	Epithelioid Sarcoma	7.07393	Other
ACH-000824	-0.0160439	KYSE510	Esophageal Squamous Cell Carcinoma	Esophagus/Stomach	Esophageal Squamous Cell Carcinoma	3.34056	Other		ACH-000822	0.111205	SKMEL24	Melanoma	Skin	Melanoma	5.18587	Other				ACH-000826	-0.115009	CAL12T	Non-Small Cell Lung Cancer	Lung	Non-Small Cell Lung Cancer	4.79338	Other				ACH-001707	-1.01491	WAOSEL	Mature B-Cell Neoplasms	Lymphoid	Mature B-Cell Neoplasms	4.93546	Other
ACH-000823	-0.147609	KYSE140	Esophageal Squamous Cell Carcinoma	Esophagus/Stomach	Esophageal Squamous Cell Carcinoma	3.42492	Other		ACH-000804	-0.151236	NB1	Neuroblastoma	Peripheral Nervous System	Neuroblastoma	6.12453	Other				ACH-000824	0.199464	KYSE510	Esophageal Squamous Cell Carcinoma	Esophagus/Stomach	Esophageal Squamous Cell Carcinoma	4.77294	Other				ACH-001709	-1.5282	WSUNHL	Mature B-Cell Neoplasms	Lymphoid	Mature B-Cell Neoplasms	6.71617	Other
ACH-000822	-0.132394	SKMEL24	Melanoma	Skin	Melanoma	3.80116	Other		ACH-000802	-0.0222883	BFTC905	Bladder Urothelial Carcinoma	Bladder/Urinary Tract	Bladder Urothelial Carcinoma	5.77952	Other				ACH-000823	0.102352	KYSE140	Esophageal Squamous Cell Carcinoma	Esophagus/Stomach	Esophageal Squamous Cell Carcinoma	4.68706	Other				ACH-001711	-1.26861	PFSK1	Embryonal Tumor	CNS/Brain	Embryonal Tumor	6.5146	Other
ACH-000821	-0.0440928	EJM	Mature B-Cell Neoplasms	Lymphoid	Mature B-Cell Neoplasms	4.35473	Other		ACH-000801	0.0321779	HS936T	Melanoma	Skin	Melanoma	5.25285	Other				ACH-000822	0.0976769	SKMEL24	Melanoma	Skin	Melanoma	4.30451	Other				ACH-001715	-1.02585	CAL72	Osteosarcoma	Bone	Osteosarcoma	7.1637	Other
ACH-000833	-0.0417309	RH30	Rhabdomyosarcoma	Soft Tissue	Rhabdomyosarcoma	1.4957	Other		ACH-000800	0.113771	NCIH446	Lung Neuroendocrine Tumor	Lung	Lung Neuroendocrine Tumor	6.00562	Other				ACH-000821	-0.30113	EJM	Mature B-Cell Neoplasms	Lymphoid	Mature B-Cell Neoplasms	4.45615	Other				ACH-001719	-1.26097	OCIC4P	Ovarian Epithelial Tumor	Ovary/Fallopian Tube	Ovarian Epithelial Tumor	6.59976	Other
ACH-000819	0.208909	LN18	Diffuse Glioma	CNS/Brain	Diffuse Glioma	4.24031	Other		ACH-000799	-0.149318	HS695T	Melanoma	Skin	Melanoma	5.24641	Other				ACH-000832	0.252503	CAL27	Head and Neck Squamous Cell Carcinoma	Head and Neck	Head and Neck Squamous Cell Carcinoma	3.74739	Other				ACH-001735	-1.35595	SEMK2	B-Lymphoblastic Leukemia/Lymphoma	Lymphoid	B-Lymphoblastic Leukemia/Lymphoma	5.79364	Other
ACH-000817	0.0399148	RPMI8226	Mature B-Cell Neoplasms	Lymphoid	Mature B-Cell Neoplasms	3.18269	Other		ACH-000798	-0.0852613	CL40	Colorectal Adenocarcinoma	Bowel	Colorectal Adenocarcinoma	4.80374	Other				ACH-000819	0.176544	LN18	Diffuse Glioma	CNS/Brain	Diffuse Glioma	4.63459	Other				ACH-001736	-0.920476	HB1119	B-Lymphoblastic Leukemia/Lymphoma	Lymphoid	B-Lymphoblastic Leukemia/Lymphoma	6.24736	Other
ACH-000811	-0.029356	SKOV3	Ovarian Epithelial Tumor	Ovary/Fallopian Tube	Ovarian Epithelial Tumor	4.72301	Other		ACH-000796	-0.000799233	MCAS	Ovarian Epithelial Tumor	Ovary/Fallopian Tube	Ovarian Epithelial Tumor	5.5404	Other				ACH-000817	-0.11255	RPMI8226	Mature B-Cell Neoplasms	Lymphoid	Mature B-Cell Neoplasms	3.8268	Other				ACH-001737	-0.962402	CTV1DM	Mature T and NK Neoplasms	Lymphoid	Mature T and NK Neoplasms	6.98584	Other
ACH-000810	-0.292046	SKMEL30	Melanoma	Skin	Melanoma	3.36877	Other		ACH-000794	-0.0225975	BICR22	Head and Neck Squamous Cell Carcinoma	Head and Neck	Head and Neck Squamous Cell Carcinoma	3.24031	Other				ACH-000811	0.184833	SKOV3	Ovarian Epithelial Tumor	Ovary/Fallopian Tube	Ovarian Epithelial Tumor	5.79572	Other				ACH-001740	-1.16427	RH28	Rhabdomyosarcoma	Soft Tissue	Rhabdomyosarcoma	6.75302	Other
ACH-000809	-0.149439	KYSE410	Esophageal Squamous Cell Carcinoma	Esophagus/Stomach	Esophageal Squamous Cell Carcinoma	3.74739	Other		ACH-000834	0.0512613	UMUC1	Bladder Urothelial Carcinoma	Bladder/Urinary Tract	Bladder Urothelial Carcinoma	4.9364	Other				ACH-000810	-0.0405354	SKMEL30	Melanoma	Skin	Melanoma	4.64731	Other				ACH-001745	-1.54146	RHJT	Rhabdomyosarcoma	Soft Tissue	Rhabdomyosarcoma	6.59649	Other
ACH-000807	-0.0592099	SNU738	Diffuse Glioma	CNS/Brain	Diffuse Glioma	4.34908	Other		ACH-000843	-0.0160972	HARA	Non-Small Cell Lung Cancer	Lung	Non-Small Cell Lung Cancer	5.82248	Other				ACH-000809	0.0721733	KYSE410	Esophageal Squamous Cell Carcinoma	Esophagus/Stomach	Esophageal Squamous Cell Carcinoma	5.10014	Other				ACH-001750	-1.32395	TTC442	Rhabdomyosarcoma	Soft Tissue	Rhabdomyosarcoma	6.31669	Other
ACH-000805	-0.238629	COLO679	Melanoma	Skin	Melanoma	3.73118	Other		ACH-000841	-0.0309277	NCIH2087	Non-Small Cell Lung Cancer	Lung	Non-Small Cell Lung Cancer	6.1127	Other				ACH-000807	0.12184	SNU738	Diffuse Glioma	CNS/Brain	Diffuse Glioma	4.31179	Other				ACH-001765	-1.27526	RH4	Rhabdomyosarcoma	Soft Tissue	Rhabdomyosarcoma	6.62571	Other
ACH-000804	0.0971593	NB1	Neuroblastoma	Peripheral Nervous System	Neuroblastoma	3.18587	Other		ACH-000840	0.00801727	HCC366	Non-Small Cell Lung Cancer	Lung	Non-Small Cell Lung Cancer	6.90977	Other				ACH-000805	-0.0400491	COLO679	Melanoma	Skin	Melanoma	4.0063	Other				ACH-001786	-1.2529	SNU1544	Colorectal Adenocarcinoma	Bowel	Colorectal Adenocarcinoma	6.66349	Other
ACH-000843	-0.27589	HARA	Non-Small Cell Lung Cancer	Lung	Non-Small Cell Lung Cancer	4.67582	Other		ACH-000839	-0.0336431	SCABER	Bladder Squamous Cell Carcinoma	Bladder/Urinary Tract	Bladder Squamous Cell Carcinoma	4.76075	Other				ACH-000804	0.154629	NB1	Neuroblastoma	Peripheral Nervous System	Neuroblastoma	4.33914	Other				ACH-001791	-1.61458	LPS6	Liposarcoma	Soft Tissue	Liposarcoma	5.2791	Other
ACH-000855	-0.132746	KYSE150	Esophageal Squamous Cell Carcinoma	Esophagus/Stomach	Esophageal Squamous Cell Carcinoma	4.27128	Other		ACH-000838	-0.0385516	AMO1	Mature B-Cell Neoplasms	Lymphoid	Mature B-Cell Neoplasms	4.91886	Other				ACH-000840	0.0517066	HCC366	Non-Small Cell Lung Cancer	Lung	Non-Small Cell Lung Cancer	4.62	Other				ACH-001793	-1.1243	LPS27	Liposarcoma	Soft Tissue	Liposarcoma	5.87406	Other
ACH-000853	-0.161192	NCIH661	Non-Small Cell Lung Cancer	Lung	Non-Small Cell Lung Cancer	4.55766	Other		ACH-000837	-0.207271	NCIH322	Non-Small Cell Lung Cancer	Lung	Non-Small Cell Lung Cancer	7.17193	Other				ACH-000851	0.101234	MORCPR	Non-Small Cell Lung Cancer	Lung	Non-Small Cell Lung Cancer	3.93452	Other				ACH-001794	-1.47493	93T449	Liposarcoma	Soft Tissue	Liposarcoma	6.46303	Other
ACH-000851	0.0092568	MORCPR	Non-Small Cell Lung Cancer	Lung	Non-Small Cell Lung Cancer	3.54102	Other		ACH-000836	0.0288522	YD15	Head and Neck Squamous Cell Carcinoma	Head and Neck	Head and Neck Squamous Cell Carcinoma	6.29112	Other				ACH-000849	0.250602	MDAMB468	Invasive Breast Carcinoma	Breast	Invasive Breast Carcinoma	4.8475	Other				ACH-001795	-1.20421	94T778	Liposarcoma	Soft Tissue	Liposarcoma	6.81686	Other
ACH-000849	-0.047333	MDAMB468	Invasive Breast Carcinoma	Breast	Invasive Breast Carcinoma	4.67186	Other		ACH-000835	-0.128192	GCT	Undifferentiated Pleomorphic Sarcoma/Malignant Fibrous Histiocytoma/High-Grade Spindle Cell Sarcoma	Soft Tissue	Undifferentiated Pleomorphic Sarcoma/Malignant Fibrous Histiocytoma/High-Grade Spindle Cell Sarcoma	6.33289	Other				ACH-000848	0.167742	JHH7	Hepatocellular Carcinoma	Liver	Hepatocellular Carcinoma	4.33842	Other				ACH-001796	-1.29471	95T1000	Liposarcoma	Soft Tissue	Liposarcoma	7.22853	Other
ACH-000848	0.0483899	JHH7	Hepatocellular Carcinoma	Liver	Hepatocellular Carcinoma	4.16832	Other		ACH-000793	-0.0869706	KATOIII	Esophagogastric Adenocarcinoma	Esophagus/Stomach	Esophagogastric Adenocarcinoma	6.25946	Other				ACH-000847	-0.0103971	HGC27	Esophagogastric Adenocarcinoma	Esophagus/Stomach	Esophagogastric Adenocarcinoma	4.81865	Other				ACH-001799	-1.2935	LPS141	Liposarcoma	Soft Tissue	Liposarcoma	6.3875	Other
ACH-000847	0.134552	HGC27	Esophagogastric Adenocarcinoma	Esophagus/Stomach	Esophagogastric Adenocarcinoma	3.5435	Other		ACH-000833	-0.159743	RH30	Rhabdomyosarcoma	Soft Tissue	Rhabdomyosarcoma	6.00652	Other				ACH-000846	0.0883449	FADU	Head and Neck Squamous Cell Carcinoma	Head and Neck	Head and Neck Squamous Cell Carcinoma	3.93357	Other				ACH-001802	-1.22528	LPS853	Liposarcoma	Soft Tissue	Liposarcoma	6.7761	Other
ACH-000846	-0.103794	FADU	Head and Neck Squamous Cell Carcinoma	Head and Neck	Head and Neck Squamous Cell Carcinoma	4.97636	Other		ACH-000832	0.111881	CAL27	Head and Neck Squamous Cell Carcinoma	Head and Neck	Head and Neck Squamous Cell Carcinoma	4.84248	Other				ACH-000845	0.123274	NCIH1373	Non-Small Cell Lung Cancer	Lung	Non-Small Cell Lung Cancer	4.5601	Other				ACH-001804	-0.805921	LPS510	Liposarcoma	Soft Tissue	Liposarcoma	6.38042	Other
ACH-000845	-0.115437	NCIH1373	Non-Small Cell Lung Cancer	Lung	Non-Small Cell Lung Cancer	3.89433	Other		ACH-000831	0.00490926	HEC50B	Endometrial Carcinoma	Uterus	Endometrial Carcinoma	5.47184	Other				ACH-000843	-0.186627	HARA	Non-Small Cell Lung Cancer	Lung	Non-Small Cell Lung Cancer	6.04111	Other				ACH-001814	-1.23884	OS252	Osteosarcoma	Bone	Osteosarcoma	7.53387	Other
ACH-000802	-0.152506	BFTC905	Bladder Urothelial Carcinoma	Bladder/Urinary Tract	Bladder Urothelial Carcinoma	4.34767	Other		ACH-000829	-0.0927232	HUNS1	Mature B-Cell Neoplasms	Lymphoid	Mature B-Cell Neoplasms	6.43429	Other				ACH-000841	0.116119	NCIH2087	Non-Small Cell Lung Cancer	Lung	Non-Small Cell Lung Cancer	5.11103	Other				ACH-001819	-1.25428	MFM223	Invasive Breast Carcinoma	Breast	Invasive Breast Carcinoma	7.05842	Other
ACH-000841	-0.161802	NCIH2087	Non-Small Cell Lung Cancer	Lung	Non-Small Cell Lung Cancer	4.02857	Other		ACH-000827	-0.0344952	WM793	Melanoma	Skin	Melanoma	5.81967	Other				ACH-000802	0.226029	BFTC905	Bladder Urothelial Carcinoma	Bladder/Urinary Tract	Bladder Urothelial Carcinoma	4.58976	Other				ACH-001820	-1.32745	COLO824	Breast Neoplasm, NOS	Breast	Breast Neoplasm, NOS	7.24365	Other
ACH-000840	0.108397	HCC366	Non-Small Cell Lung Cancer	Lung	Non-Small Cell Lung Cancer	4.0268	Other		ACH-000826	0.0437688	CAL12T	Non-Small Cell Lung Cancer	Lung	Non-Small Cell Lung Cancer	6.07403	Other				ACH-000839	0.223644	SCABER	Bladder Squamous Cell Carcinoma	Bladder/Urinary Tract	Bladder Squamous Cell Carcinoma	3.46597	Other				ACH-001834	-0.880495	ICC10	Intraductal Papillary Neoplasm of the Bile Duct	Biliary Tract	Intraductal Papillary Neoplasm of the Bile Duct	6.39643	Other
ACH-000839	-0.195156	SCABER	Bladder Squamous Cell Carcinoma	Bladder/Urinary Tract	Bladder Squamous Cell Carcinoma	3.23419	Other		ACH-000824	-0.000153963	KYSE510	Esophageal Squamous Cell Carcinoma	Esophagus/Stomach	Esophageal Squamous Cell Carcinoma	5.29829	Other				ACH-000838	0.174098	AMO1	Mature B-Cell Neoplasms	Lymphoid	Mature B-Cell Neoplasms	4.23266	Other				ACH-001835	-1.29507	ICC106	Intraductal Papillary Neoplasm of the Bile Duct	Biliary Tract	Intraductal Papillary Neoplasm of the Bile Duct	6.76713	Other
ACH-000838	0.199027	AMO1	Mature B-Cell Neoplasms	Lymphoid	Mature B-Cell Neoplasms	3.67582	Other		ACH-000823	-0.0729826	KYSE140	Esophageal Squamous Cell Carcinoma	Esophagus/Stomach	Esophageal Squamous Cell Carcinoma	5.17193	Other				ACH-000837	0.180759	NCIH322	Non-Small Cell Lung Cancer	Lung	Non-Small Cell Lung Cancer	3.25852	Other				ACH-001836	-1.14117	ICC108	Intraductal Papillary Neoplasm of the Bile Duct	Biliary Tract	Intraductal Papillary Neoplasm of the Bile Duct	6.52795	Other
ACH-000837	-0.063278	NCIH322	Non-Small Cell Lung Cancer	Lung	Non-Small Cell Lung Cancer	3.7137	Other		ACH-000762	0.0922727	YD38	Head and Neck Squamous Cell Carcinoma	Head and Neck	Head and Neck Squamous Cell Carcinoma	6.01078	Other				ACH-000836	0.0412271	YD15	Head and Neck Squamous Cell Carcinoma	Head and Neck	Head and Neck Squamous Cell Carcinoma	4.11437	Other				ACH-001838	-0.963694	ICC12	Intraductal Papillary Neoplasm of the Bile Duct	Biliary Tract	Intraductal Papillary Neoplasm of the Bile Duct	6.46826	Other
ACH-000836	0.0730089	YD15	Head and Neck Squamous Cell Carcinoma	Head and Neck	Head and Neck Squamous Cell Carcinoma	3.3978	Other		ACH-000770	-0.00857115	P31FUJ	Acute Myeloid Leukemia	Myeloid	Acute Myeloid Leukemia	5.98664	Other				ACH-000835	0.310701	GCT	Undifferentiated Pleomorphic Sarcoma/Malignant Fibrous Histiocytoma/High-Grade Spindle Cell Sarcoma	Soft Tissue	Undifferentiated Pleomorphic Sarcoma/Malignant Fibrous Histiocytoma/High-Grade Spindle Cell Sarcoma	5.0018	Other				ACH-001839	-1.25896	ICC137	Intraductal Papillary Neoplasm of the Bile Duct	Biliary Tract	Intraductal Papillary Neoplasm of the Bile Duct	6.59723	Other
ACH-000835	0.0150055	GCT	Undifferentiated Pleomorphic Sarcoma/Malignant Fibrous Histiocytoma/High-Grade Spindle Cell Sarcoma	Soft Tissue	Undifferentiated Pleomorphic Sarcoma/Malignant Fibrous Histiocytoma/High-Grade Spindle Cell Sarcoma	4.16993	Other		ACH-000769	-0.240412	LK2	Non-Small Cell Lung Cancer	Lung	Non-Small Cell Lung Cancer	6.90737	Other				ACH-000834	0.281501	UMUC1	Bladder Urothelial Carcinoma	Bladder/Urinary Tract	Bladder Urothelial Carcinoma	3.61353	Other				ACH-001841	-1.41383	ICC15	Intraductal Papillary Neoplasm of the Bile Duct	Biliary Tract	Intraductal Papillary Neoplasm of the Bile Duct	6.39043	Other
ACH-000834	-0.0934368	UMUC1	Bladder Urothelial Carcinoma	Bladder/Urinary Tract	Bladder Urothelial Carcinoma	3.29572	Other		ACH-000768	-0.192346	MDAMB231	Invasive Breast Carcinoma	Breast	Invasive Breast Carcinoma	6.77703	Other				ACH-000833	0.34032	RH30	Rhabdomyosarcoma	Soft Tissue	Rhabdomyosarcoma	4.17632	Other				ACH-001842	-1.31242	ICC2	Intraductal Papillary Neoplasm of the Bile Duct	Biliary Tract	Intraductal Papillary Neoplasm of the Bile Duct	5.27128	Other
ACH-000769	-0.13961	LK2	Non-Small Cell Lung Cancer	Lung	Non-Small Cell Lung Cancer	4.46336	Other		ACH-000767	-0.138595	NCIH526	Lung Neuroendocrine Tumor	Lung	Lung Neuroendocrine Tumor	6.98459	Other				ACH-000769	-0.0536529	LK2	Non-Small Cell Lung Cancer	Lung	Non-Small Cell Lung Cancer	5.61206	Other				ACH-001843	-1.02437	ICC3	Intraductal Papillary Neoplasm of the Bile Duct	Biliary Tract	Intraductal Papillary Neoplasm of the Bile Duct	6.83946	Other
ACH-000778	0.0634938	HSC3	Head and Neck Squamous Cell Carcinoma	Head and Neck	Head and Neck Squamous Cell Carcinoma	3.78973	Other		ACH-000766	-0.109306	NCIH1648	Non-Small Cell Lung Cancer	Lung	Non-Small Cell Lung Cancer	5.57471	Other				ACH-000778	0.24282	HSC3	Head and Neck Squamous Cell Carcinoma	Head and Neck	Head and Neck Squamous Cell Carcinoma	4.43095	Other				ACH-001844	-1.2021	ICC4	Intraductal Papillary Neoplasm of the Bile Duct	Biliary Tract	Intraductal Papillary Neoplasm of the Bile Duct	7.04111	Other
ACH-000777	-0.195402	KYSE30	Esophageal Squamous Cell Carcinoma	Esophagus/Stomach	Esophageal Squamous Cell Carcinoma	4.5292	Other		ACH-000765	-0.126424	WM983B	Melanoma	Skin	Melanoma	5.68426	Other				ACH-000777	0.0105845	KYSE30	Esophageal Squamous Cell Carcinoma	Esophagus/Stomach	Esophageal Squamous Cell Carcinoma	4.90207	Other				ACH-001848	-1.24808	ICC8	Intraductal Papillary Neoplasm of the Bile Duct	Biliary Tract	Intraductal Papillary Neoplasm of the Bile Duct	5.82502	Other
ACH-000776	-0.041335	ONS76	Embryonal Tumor	CNS/Brain	Embryonal Tumor	3.51979	Other		ACH-000764	0.00487551	SH10TC	Esophagogastric Adenocarcinoma	Esophagus/Stomach	Esophagogastric Adenocarcinoma	6.2604	Other				ACH-000776	0.0791821	ONS76	Embryonal Tumor	CNS/Brain	Embryonal Tumor	4.59515	Other				ACH-001849	-1.09423	ICC9	Intraductal Papillary Neoplasm of the Bile Duct	Biliary Tract	Intraductal Papillary Neoplasm of the Bile Duct	6.95489	Other
[truncated: 181 more rows]
