# Supplementary material for: NSD2 is a requisite subunit of the AR/FOXA1 neo-enhanceosome in promoting prostate tumorigenesis
Source: Nat Genet. 2024 Sep 9;56(10):2132–43. doi: 10.1038/s41588-024-01893-6 (PMC11525188; doi:10.1038/s41588-024-01893-6)
Supplement: Supplementary file 16 — Statistical raw data from applicable figure panels is included in labeled sub-sheets. [file 41588_2024_1893_MOESM16_ESM.xlsx]

## Sheet: ED Fig 8b
VCaP cells	DMSO_R1	DMSO_R2	LLC0150 12h_R1	LLC0150 12h_R2
NSD2	1	1.01732	0.58153	0.559885
NSD1	1	1.01476	0.701146	0.714552
NSD3	1	1.01759	0.891727	0.878153
GLYR1	1	1.02098	0.986014	1.0035
MSH6	1	0.990553	1.05893	1.05173
BRPF1	1	1.03143	0.932143	0.896429
BRD1	1	0.99221	1.01168	0.955209
PSIP1	1	1.01101	1.04406	1.02675
DNMT3A	1	1.03727	1.06818	1.04818
DNMT3B	1	1.04433	0.960993	0.98227
BRPF3	1	0.988613	0.936853	0.926501
HDGFL3	1	0.969954	1.25147	1.34357
GSPT1	1.01047	0.989531	0.163334	0.169621
CSNK1A1	1.01858	0.981422	0.643365	0.619165
Data are plotted as fold change relative to DMSO treated samples.
R1 and R2 are independent biological replicates

## Sheet: ED Fig 8e
RT-PCR_LLC0150
VCaP	12h
gene	DMSO		LLC0150		DHT		DHT+LLC0150
	Z-Score	SEM	Z-Score	SEM	Z-Score	SEM	Z-Score	SEM
klk3	-0.36208	0.00406166	-0.518004	0.0147449	1.4151	0.00063516	-0.36705	0.0125178
tmprss2	-0.91354	0.0548667	-0.439094	0.0411295	1.3997	0.0198452	-0.321876	0.0337884
fkbp5	-0.59654	0.00380811	-0.601741	0.00568115	1.40534	0.00157217	-0.389712	0.0104441
slc45a3	-0.38227	0.0046837	-0.94343	0.051628	1.38914	0.0283218	-0.400595	0.0767296
zbtb16	0.21673	0.0368559	-0.779924	0.0118894	1.40037	0.0173367	-0.487146	0.00876117
klk2	-0.0273787	0.0649317	-0.814486	0.0515411	1.41306	0.0228261	-0.413135	0.010476
VCaP	24h
gene	DMSO		LLC0150		DHT		DHT+LLC0150
	Z-Score	SEM	Z-Score	SEM	Z-Score	SEM	Z-Score	SEM
klk3	-0.391383	0.0266784	-0.4858	0.0281471	1.42274	0.00431053	-0.455557	0.0414649
tmprss2	-0.620677	0.0738174	-0.31192	0.109133	1.40766	0.0148125	-0.434034	0.154293
fkbp5	-0.569823	0.0135218	-0.552457	0.0126351	1.39676	0.00257349	-0.434154	0.0269219
slc45a3	-0.510117	0.142167	-0.683463	0.0207938	1.38059	0.0320158	-0.456589	0.165278
zbtb16	0.15872	0.0292449	-0.762783	0.00907477	1.38233	0.0129558	-0.557019	0.00732324
klk2	0.331184	0.0976237	-0.847987	0.0240852	1.39306	0.051814	-0.495729	0.0230346
LNCaP	12h
gene	DMSO		LLC0150		DHT		DHT+LLC0150
	Z-Score	SEM	Z-Score	SEM	Z-Score	SEM	Z-Score	SEM
klk3	-0.62149	0.00670025	-0.655163	0.000534551	1.38795	0.222929	0.0574992	0.0111854
tmprss2	-0.617487	0.00666667	-0.655727	0.00486588	1.37203	0.173846	0.108539	0.029204
fkbp5	-0.747487	0.00666667	-0.721337	0.00998348	1.35543	0.230138	0.162861	0.13006
slc45a3	-0.688953	0.00333333	-0.689737	0.00416845	1.35169	0.116248	0.171344	0.0354064
zbtb16	-0.870803	0.00333333	-0.883537	0.0140081	1.3363	0.112666	0.215422	0.0714271
klk2	-0.793093	0.00333333	-0.795147	0.000257574	1.44627	0.0375819	0.0641106	0.0830548
LNCaP	24h
gene	DMSO		LLC0150		DHT		DHT+LLC0150
	Z-Score	SEM	Z-Score	SEM	Z-Score	SEM	Z-Score	SEM
klk3	-0.547777	0.00666667	-0.574877	0.000649136	1.44948	0.209822	-0.219306	0.0269548
tmprss2	-0.508733	0.00333333	-0.564223	0.00348967	1.44049	0.151325	-0.187579	0.017112
fkbp5	-0.696573	0.00333333	-0.684577	0.00115187	1.43084	0.166556	-0.145632	0.0542352
slc45a3	-0.562267	0.00666667	-0.558047	0.00386526	1.43255	0.0901934	-0.171928	0.021897
zbtb16	-0.76506	0.01	-0.833627	0.00624567	1.41964	0.0694076	-0.123506	0.0630654
klk2	-0.570943	0.0133333	-0.56945	0.000655312	1.44938	0.149645	-0.218313	0.0318127
Data are plotted as z-scores relative to DMSO.
