# Supplementary material for: NSD2 is a requisite subunit of the AR/FOXA1 neo-enhanceosome in promoting prostate tumorigenesis
Source: Nat Genet. 2024 Sep 9;56(10):2132–43. doi: 10.1038/s41588-024-01893-6 (PMC11525188; doi:10.1038/s41588-024-01893-6)
Supplement: Supplementary file 17 — Statistical raw data from applicable figure panels is included in labeled sub-sheets. [file 41588_2024_1893_MOESM17_ESM.xlsx]

## Sheet: ED Fig 9c
LLC0150 (nM)	HEK293FT							VCaP							LNCaP							RWPE2							PrECs							PC3
0	100.363	103.165	105.361	101.82	97.816	91.4755		98.9368	104.615	100.231	103.114	97.7133	95.391		90.9749	116.093	100.347	96.0364	99.1079	97.4404		104.438	101.364	75.0957	107.549	103.026	108.527		93.1008	105.374	101.525					98.988	99.7431	99.3814	106.287	98.1747	97.4255
117.188	100.496	99.9287	100.672	100.386	96.729	99.9987		53.1891	55.9966	53.9018	56.9603	51.7116	52.9687		77.5487	82.9293	77.961	96.9374	85.9726	81.0778		100.769	106.758	106.948	105.528	105.032	105.293		106.325	100.169	99.4957					84.5375	82.2728	84.0305	92.3962	89.8359	79.5924
234.375	99.1231	98.4399	100.404	102.239	97.1261	102.719		38.0995	39.0574	38.0662	38.325	36.7734	37.567		75.9866	78.947	74.6158	77.5024	67.4257	73.326		105.318	111.06	109.844	106.453	106.676	107.18		98.0418	96.9909	97.2571					85.823	82.9733	81.7391	85.432	86.9929	86.3783
468.75	98.9811	102.146	103.738	98.8956	95.0157	100.115		26.8374	29.6515	29.4552	27.8974	27.445	27.3223		57.7034	59.738	66.5749	63.5884	68.7062	64.696		105.518	103.912	108.216	107.447	107.335	105.134		98.8245	98.1107	92.686					81.6854	80.7154	82.3614	84.2278	84.7752	86.8545
937.5	96.1165	97.0674	92.4591	100.11	93.25	95.0926		15.1811	17.0435	16.4957	15.5993	15.6137	14.6459		50.8101	45.6635	42.7727	39.8562	40.8418	36.7315		107.707	113.47	111.461	109.464	111.085	107.79		92.663	95.0931	87.6512					84.9295	85.1334	81.4583	85.7444	83.8992	83.5664
1875	101.673	99.5036	94.4094	95.7549	90.6861	95.751		13.0169	14.6661	14.6888	13.7271	14.3946	13.4006		31.8601	35.5625	30.529	33.0228	27.1416	26.6252		106.067	108.703	106.762	106.32	104.939	105.377		85.2232	80.2566	85.2839					84.7011	86.1124	84.5212	85.9731	84.2906	85.7295
3750	98.9204	95.7621	94.5407	100.024	98.432	91.2334		12.0729	13.9906	14.3018	13.1677	13.2209	12.6026		30.5097	32.3977	34.148	29.2483	28.6509	27.6286		107.242	109.677	107.972	105.706	104.065	106.442		74.5101	83.1725	79.6374					86.1717	79.9004	81.9925	83.91	83.4355	84.9864
7500	98.1135	102.998	95.0261	98.1699	96.0474	93.9573		11.3735	12.6718	12.0861	12.1991	12.9743	10.9609		33.7977	28.4572	42.7472	32.2764	33.1738	31.6328		105.477	107.785	108.989	106.012	107.359	104.199		81.3567	86.0533	90.6525					83.2949	80.2284	80.0147	82.6535	81.909	83.988
15000	93.2314	94.8739	92.1518	93.9844	84.7886	89.4835		10.1624	10.7611	10.0675	9.83486	10.8336	9.30566		40.6309	35.9181	39.8383	31.0447	37.9676	38.4292		99.5534	102.076	100.681	104.89	103.185	101.01		80.5741	92.4811	93.4594					81.9302	77.9564	81.0954	76.9213	79.6207	81.3374
30000	87.7195	90.2536	94.7095	88.8555	84.9361	84.7816		6.48953	6.88139	6.95329	6.40071	6.74684	6.59621		22.3393	25.7536	28.5503	30.8515	28.0734	25.8082		95.7328	94.2545	103.506	94.0917	103.162	95.7416		83.309	92.9706	91.2636					73.7432	71.4598	70.2046	72.8671	71.1399	72.6144
	R1	R2	R3	R4	R5	R6		R1	R2	R3	R4	R5	R6		R1	R2	R3	R4	R5	R6		R1	R2	R3	R4	R5	R6		R1	R2	R3					R1	R2	R3	R4	R5	R6
R stands for independent biological replicates.
All data are normalized to DMSO

## Sheet: ED Fig 9d
LAPC4
Drug conc (nM)	LLC0150						LLC0150-dead
0	89.6371	101.464	99.8095	102.755	102.188	104.146	102.71	100.498	107.632	97.4007	96.8832	94.8765
117.188	82.6382	89.206	86.3611	83.8265	87.9172	85.9363	113.676	115.267	114.077	107.722	106.381	109.457
234.375	66.0017	68.5627	70.2353	70.1765	69.7638	68.6701	116.09	112.71	115.529	88.9404	103.35	107.599
468.75	51.3617	52.9752	54.3106	52.1508	55.979	49.4193	116.587	114.496	116.416	108.482	108.182	84.3983
937.5	35.1312	37.7805	36.7169	37.4361	34.8112	33.8681	117.096	114.731	114.951	112.719	110.087	111.359
1875	25.4953	26.8005	26.3708	23.9647	25.9466	24.3321	113.703	113.742	111.567	105.591	104.839	109.821
3750	21.0053	21.4486	21.9738	21.5132	20.795	19.8228	115.352	107.762	115.648	105.216	107.867	111.188
7500	19.2258	20.7354	20.3741	20.2641	20.1866	20.1485	114.259	107.763	114.151	109.685	107.366	109.623
15000	18.4267	21.6576	20.4377	20.5933	21.7091	19.1632	109.184	103.033	108.625	101.333	105.69	104.824
30000	17.1423	21.3244	20.2711	20.0263	19.804	18.7706	98.2943	71.4081	101.37	94.6672	74.3903	96.7989
	R1	R2	R3	R4	R5	R6	R1	R2	R3	R4	R5	R6
VCaP
Drug conc (nM)	LLC0150						LLC0150-dead
0	97.5548	100.944	104.065	97.6716	104.468	95.297	98.8216	99.7968	103.883	99.6145	97.1726	100.712
117.188	31.5484	32.6109	33.1403	32.1544	33.1713	30.0084	105.869	118.882	108.257	110.508	112.668	112.148
234.375	26.375	30.3081	30.0752	29.0555	29.2978	25.6326	108.581	115.28	104.527	110.19	107.023	108.906
468.75	21.167	22.728	23.6266	22.5183	21.5328	19.8682	113.629	114.516	110.457	106.578	109.156	114.491
937.5	17.16	18.3821	18.2518	17.6635	17.5068	14.9782	114.799	117.003	111.179	108.141	113.054	114.707
1875	12.1631	12.9785	13.047	12.8043	12.4758	10.9174	109.252	110.374	107.184	105.937	108.129	112.513
3750	6.25424	6.62126	7.57775	6.93288	6.55193	6.35233	108.367	112.959	105.921	102.907	108.138	110.601
7500	4.85025	5.64954	5.35882	5.1728	5.20262	4.70131	102.301	103.521	106.086	104.92	108.275	101.158
15000	3.09856	3.79973	3.74382	3.6904	3.76751	2.96609	105.863	110.095	104.881	105.399	105.956	108.373
30000	2.74594	3.1608	3.09497	3.27901	3.35401	3.02654	98.2206	105.111	101.276	101.468	105.325	102.944
	R1	R2	R3	R4	R5	R6	R1	R2	R3	R4	R5	R6
R stands for independent biological replicates.
All data are normalized to DMSO

## Sheet: ED Fig 9e
VCaP		DMSO		LLC0150 0.037 µM		LLC0150 0.11 µM		LLC0150 0.33 µM		LLC0150 1 µM
	DMSO	0.957962	0.997519	0.839623	0.862728	0.552599	0.531615	0.232505	0.256421	0.12343	0.144543		R1	R2
		0.955187	1.08933	0.995357	0.929259	0.679554	0.56565	0.293421	0.261194	0.167424	0.141944		R3	R4
	Enza-0.37 µM	0.950581	1.01338	0.846291	0.828977	0.407905	0.408167	0.162089	0.15585	0.10154	0.0735168
		0.937549	1.0407	0.83166	0.861377	0.393199	0.39187	0.156961	0.158116	0.0992977	0.080123
	Enza-1.1 µM	0.813652	0.923009	0.658125	0.73664	0.295199	0.313714	0.131851	0.135595	0.0775897	0.067195
		0.67341	0.841753	0.616652	0.688392	0.28782	0.282377	0.127579	0.121774	0.0745798	0.0675316
	Enza-3.3 µM	0.689614	0.890253	0.566009	0.683876	0.319549	0.317332	0.159562	0.154752	0.0798572	0.0855317
		0.796608	0.931943	0.750819	0.719777	0.325054	0.388941	0.143801	0.153358	0.0817722	0.0808394
	Enza-10 µM	0.731486	0.75418	0.393428	0.424463	0.188983	0.222028	0.127053	0.141408	0.077042	0.0765157
		0.703711	0.871791	0.432635	0.491406	0.202542	0.215697	0.142606	0.133025	0.0757301	0.069948
R here stands for independent biological replicates.
All data points normalized to DMSO and percent viable cells is provided

## Sheet: ED Fig 9f
VCaP		DMSO		LLC0150 0.037 µM		LLC0150 0.11 µM		LLC0150 0.33 µM		LLC0150 1 µM
	DMSO	0.957962	0.997519	0.839623	0.862728	0.552599	0.531615	0.232505	0.256421	0.12343	0.144543		R1	R2
		0.955187	1.08933	0.995357	0.929259	0.679554	0.56565	0.293421	0.261194	0.167424	0.141944		R3	R4
	Enza-0.37 µM	0.950581	1.01338	0.846291	0.828977	0.407905	0.408167	0.162089	0.15585	0.10154	0.0735168
		0.937549	1.0407	0.83166	0.861377	0.393199	0.39187	0.156961	0.158116	0.0992977	0.080123
	Enza-1.1 µM	0.813652	0.923009	0.658125	0.73664	0.295199	0.313714	0.131851	0.135595	0.0775897	0.067195
		0.67341	0.841753	0.616652	0.688392	0.28782	0.282377	0.127579	0.121774	0.0745798	0.0675316
	Enza-3.3 µM	0.689614	0.890253	0.566009	0.683876	0.319549	0.317332	0.159562	0.154752	0.0798572	0.0855317
		0.796608	0.931943	0.750819	0.719777	0.325054	0.388941	0.143801	0.153358	0.0817722	0.0808394
	Enza-10 µM	0.731486	0.75418	0.393428	0.424463	0.188983	0.222028	0.127053	0.141408	0.077042	0.0765157
		0.703711	0.871791	0.432635	0.491406	0.202542	0.215697	0.142606	0.133025	0.0757301	0.069948
LNCaP		DMSO		LLC0150 0.037 µM		LLC0150 0.11 µM		LLC0150 0.33 µM		LLC0150 1 µM
	DMSO	1.02944	0.987392	1.06223	1.01387	0.973448	1.01763	1.00436	0.934994	0.714469	0.699704		R1	R2
		0.980078	1.00309	1.00763	1.02056	1.04442	1.00807	0.943765	0.90221	0.682175	0.699121		R3	R4
	Enza-0.37 µM	0.927686	1.0409	0.979493	1.07067	0.974764	0.962675	0.835812	0.816352	0.522123	0.540607
		1.02583	1.06194	0.950782	1.0595	0.951708	0.993731	0.780802	0.788776	0.506236	0.471636
	Enza-1.1 µM	0.765635	0.861264	0.838974	0.867494	0.92827	0.926857	0.748575	0.739731	0.612004	0.425881
		0.93056	0.922375	0.837709	0.95395	0.778372	0.770302	0.592605	0.580775	0.418195	0.415937
	Enza-3.3 µM	0.829311	0.874783	0.889323	0.887772	0.833531	0.756909	0.54758	0.565896	0.423591	0.32779
		0.969928	1.03867	0.972389	0.94692	0.897182	0.94371	0.681695	0.743141	0.515915	0.483714
	Enza-10 µM	0.868209	0.854208	0.760912	0.708305	0.537693	0.514288	0.553373	0.550715	0.411234	0.40011
		0.954677	0.934242	0.982612	1.01586	0.850735	0.856238	0.703719	0.71876	0.573856	0.351805
R here stands for independent biological replicates.
All data points normalized to DMSO and percent viable cells is provided

## Sheet: ED Fig 9g
LLC0150 (nM)	LNCaP_Parental					LNCaP_EnzaR
0	100.919	105.852	100.376	99.7724	93.0802	103.793	107.378	95.0487	89.4879	104.293
117.188	108.733	117.058	118.962	119.54	109.489	102.566	98.7514	91.1724	95.9647	106.592
234.375	107.907	109.57	109.316	101.933	102.814	104.065	107.582	97.8983	91.9158	106.784
468.75	95.1821	97.7437	100.466	86.7616	80.4098	96.9517	97.9092	91.88	88.275	100.013
937.5	73.8636	83.2007	77.8737	68.1554	61.0785	82.821	81.5648	90.4383	79.5417	86.2034
1875	39.4302	41.1007	45.2509	34.7478	34.9712	62.2956	59.5309	78.4295	63.0653	72.5171
3750	24.4699	28.3152	30.3097	28.4788	25.2403	46.5081	49.3715	51.8399	45.3438	48.4951
7500	21.1255	23.3147	20.76	19.2965	17.33	39.3815	43.3389	45.7007	39.9672	46.6274
15000	12.4382	17.3032	14.9521	15.9297	13.4144	33.6221	36.5111	39.5998	33.2241	36.7593
30000	6.71422	7.73819	6.0595	4.64843	4.90037	25.5809	27.4743	28.1087	25.5161	31.2031
	R1	R2	R3	R4	R5	R1	R2	R3	R4	R5
R stands for independent biological replicates.
All data are normalized to DMSO
