# Supplementary material for: NSD2 is a requisite subunit of the AR/FOXA1 neo-enhanceosome in promoting prostate tumorigenesis
Source: Nat Genet. 2024 Sep 9;56(10):2132–43. doi: 10.1038/s41588-024-01893-6 (PMC11525188; doi:10.1038/s41588-024-01893-6)
Supplement: Supplementary file 18 — Statistical raw data from applicable figure panels is included in labeled sub-sheets. [file 41588_2024_1893_MOESM18_ESM.xlsx]

## Sheet: ED Fig 10c
										Ratio of Cell Viability After 7 Days of Treatment With LLC0150
Human CPRC-Dervived Organoids
	LuCap 35						LuCap 23.1						CR-146-12						PC310						LuCap 86.2
	Rep#1	Rep#2	Rep#3	Rep#4	Rep#5	Rep#6	Rep#1	Rep#2	Rep#3	Rep#4	Rep#5	Rep#6	Rep#1	Rep#2	Rep#3	Rep#4	Rep#5	Rep#6	Rep#1	Rep#2	Rep#3	Rep#4	Rep#5	Rep#6	Rep#1	Rep#2	Rep#3	Rep#4	Rep#5	Rep#6
DMSO	0.899286	0.898151	1.12555	1.10492	0.967266	1.00483	1.11347	1.10441	0.947609	0.944972	0.935832	0.95371	0.894775	0.914183	1.05457	1.08188	1.02136	1.03323	0.915866	0.920298	1.04654	1.02821	1.03895	1.05013	0.7881	0.801885	1.2542	1.2623	0.893516	0.915214
1 uM	0.640921	0.642317	0.645922	0.676365	0.734923	0.735695	0.395808	0.396207	0.536278	0.440368	0.414321	0.398794	0.612813	0.6078	0.615235	0.639975	0.626697	0.628851	0.271179	0.28736	0.276853	0.303487	0.288579	0.303996	0.621178	0.638898	0.892579	0.909343	0.550379	0.555861
5 uM	0.382203	0.393938	0.523744	0.55117	0.460862	0.465685	0.380941	0.37499	0.364882	0.353935	0.378943	0.378711	0.652815	0.652239	0.644554	0.650968	0.811154	0.813267	0.143434	0.143777	0.168015	0.172849	0.136634	0.144687	0.42918	0.429666	0.496813	0.490527	0.469067	0.472665
All data points normalized to DMSO
Rep: Independent Biological Replicates

## Sheet: ED Fig 10d
Human CPRC-Dervived Organoids
	PC-310						LuCap 35
	Rep#1	Rep#2	Rep#3	Rep#4	Rep#5	Rep#6	Rep#1	Rep#2	Rep#3	Rep#4	Rep#5	Rep#6	DMSO
Day 0	1.02409	1.01687	0.952204	0.964233	1.02426	1.01834	0.951704	0.970435	0.993022	0.979564	1.05974	1.04554
Day3	2.84782	2.85573	2.26013	2.55891	2.79522	2.84747	0.951704	0.970435	0.993022	0.979564	1.05974	1.04554
Day 5	3.72549	3.79268	3.47739	3.43485	3.37114	3.37557	1.55978	1.55421	1.63238	1.61173	1.79432	1.76224
Day 7	4.53986	4.56183	5.18762	5.09675	5.14998	5.20539	1.59889	1.59687	2.00117	1.9645	1.71975	1.78653
													1 uM LLC0150
Day 0	1.01418	0.998776	0.994706	1.00206	0.99302	0.99726	1.05548	1.08255	0.991518	0.965546	0.924533	0.980368
Day3	1.31718	1.33853	1.60487	1.60201	1.14995	1.14408	0.717079	0.707277	0.762285	0.765222	0.87614	0.884147
Day 5	1.05895	1.11481	1.22647	1.21116	1.11225	1.11094	1.13189	1.10502	1.01848	1.00317	1.13905	1.12322
Day 7	1.41319	1.49751	1.44276	1.58156	1.50387	1.58421	0.970871	0.972987	0.978448	1.02456	1.11327	1.11444
													5 uM LLC0150
Day 0	1.04235	0.985569	0.997957	0.917552	1.0619	0.994667	0.972841	0.961332	1.0027	0.979371	1.04924	1.03452
Day3	1.13294	1.12495	1.20113	1.21241	1.10989	1.09828	0.800938	0.808273	0.709772	0.711847	0.941218	0.948279
Day 5	0.831582	0.806726	0.935851	0.942727	0.985267	0.986621	0.742351	0.772376	0.749621	0.752583	0.843487	0.854518
Day 7	0.71018	0.711879	0.831884	0.855818	0.676511	0.716382	0.62057	0.639623	0.850384	0.894915	0.748286	0.756116
Ratio of Cell Viability After 7 Days of Treatment With LLC0150. All data points normalized to DMSO.
Rep: Independent Biological Replicates
